# Supplementary material for: Estimation of the proteomic cancer co-expression sub networks by using association estimators
Source: PLoS One. 2017 Nov 16;12(11):e0188016. doi: 10.1371/journal.pone.0188016 (PMC5690670; doi:10.1371/journal.pone.0188016)
Supplement: S1 Table — (XLSX) [file pone.0188016.s004.xlsx]

## Sheet: S1 Table
S1 Table: The gene-protein matching
	Protein Name	Gene Name
1	ARAF	ARAF
2	ACC1	ACACA
3	ACETYLATUBULINLYS40	TUBA1B
4	ACVRL1	ACVRL1
5	ADAR1	ADAR
6	AMPKALPHA	PRKAA1
7	ANNEXIN1	ANXA1
8	ANNEXINVII	ANXA7
9	AR	AR
10	ARID1A	ARID1A
11	ASNS	ASNS
12	ATM	ATM
13	AXL	AXL
14	BRAF_pS445	BRAF
15	BAD_pS112	BAD
16	BAK	BAK1
17	BAP1C4	BAP1
18	BAX	BAX
19	BCLXL	BCL2L1
20	BCL2	BCL2
21	BCL2A1	BCL2A1
22	BECLIN	BECN1
23	BETACATENIN	CTNNB1
24	BID	BID
25	BIM	BCL2L11
26	BRCA2	BRCA2
27	BRD4	BRD4
28	CABL	ABL
29	CJUN_pS73	JUN
30	CKIT	KIT
31	CMET_pY1235	MET
32	CMYC	MYC
33	CRAF_pS338	RAF1
34	CASPASE3	CASP3
35	CASPASE7CLEAVEDD198	CASP7
36	CASPASE8	CASP8
37	CAVEOLIN1	CAV1
38	CD20	MS4A1
39	CD26	CD26
40	CD31	PECAM1
41	CD49B	ITGA2
42	CDK1_pY15	CDK1
43	CHK1_pS296	CHEK1
44	CHK2	CHEK2
45	CIAP	BIRC2
46	CLAUDIN7	CLDN7
47	COG3	COG3
48	COLLAGENVI	COL6A1
49	CYCLINB1	CCNB1
50	CYCLIND1	CCND1
51	CYCLINE1	CCNE1
52	CYCLINE2	CCNE2
53	DIRAS3	DIRAS3
54	DJ1	PARK7
55	DUSP4	DUSP4
56	DVL3	DVL3
57	ECADHERIN	CDH1
58	EEF2	EEF2
59	EEF2K	EEF2K
60	EGFR	EGFR
61	EIF4E	EIF4E
62	EIF4G	EIF4G1
63	ENY2	ENY2
64	EPPK1	EPPK1
65	ERALPHA_pS118	ESR1
66	ERCC1	ERCC1
67	ERCC5	ERCC5
68	ERK2	MAPK1
69	ETS1	ETS1
70	FASN	FASN
71	FIBRONECTIN	FN1
72	FOXM1	FOXM1
73	FOXO3A	FOXO3
74	G6PD	G6PD
75	GAB2	GAB2
76	GAPDH	GAPDH
77	GATA3	GATA3
78	GATA6	GATA6
79	GCN5L2	KAT2A
80	HER2	ERBB2
81	HER3	ERBB3
82	HEREGULIN	NRG1
83	HSP70	HSP70
84	IGF1R_pY1135Y1136	IGF1R
85	IGFBP2	IGFBP2
86	INPP4B	INPP4B
87	IRF1	IRF1
88	IRS1	IRS1
89	JAB1	COPS5
90	JAK2	JAK2
91	JNK2	MAPK9
92	KU80	XRCC5
93	LCK	LCK
94	LKB1	STK11
95	MEK1	MAP2K1
96	MIG6	ERRFI1
97	MRE11	MRE11A
98	MSH2	MSH2
99	MSH6	MSH6
100	MTOR	MTOR
101	MYH11	MYH11
102	MYOSINIIA_pS1943	MYH9
103	NCADHERIN	CDH2
104	NRAS	NRAS
105	NDRG1_pT346	NDRG1
106	NFKBP65_pS536	RELA
107	NF2	NF2
108	NOTCH1	NOTCH1
109	PCADHERIN	CDH3
110	P16INK4A	CDKN2A
111	P21	CDKN1A
112	P27_pT198	CDKN1B
113	P38MAPK	MAPK14
114	P53	TP53
115	P62LCKLIGAND	SQSTM1
116	P70S6K_pT389	RPS6KB1
117	P90RSK	RPS6KA1
118	PAI1	SERPINE1
119	PARP1	PARP1
120	PAXILLIN	PXN
121	PCNA	PCNA
122	PDL1	CD274
123	PDCD4	PDCD4
124	PDK1	PDPK1
125	PEA15	PEA15
126	PI3KP110ALPHA	PIK3CA
127	PI3KP85	PIK3R1
128	PKCALPHA	PRKCA
129	PKCDELTA_pS664	PRKCD
130	PKCPANBETAII_pS660	PRKCB
131	PR	PGR
132	PRAS40_pT246	AKT1S1
133	PRDX1	PRDX1
134	PREX1	PREX1
135	PTEN	PTEN
136	RAB25	RAB25
137	RAD50	RAD50
138	RAD51	RAD51
139	RAPTOR	RPTOR
140	RB_pS807S811	RB1
141	RBM15	RBM15
142	RICTOR_pT1135	RICTOR
143	S6	RPS6
144	SETD2	SETD2
145	SF2	SRSF1
146	SHC_pY317	SHC1
147	SHP2_pY542	PTPN11
148	SLC1A5	SLC1A5
149	SMAC	DIABLO
150	SMAD1	SMAD1
151	SMAD3	SMAD3
152	SMAD4	SMAD4
153	SNAIL	SNAI1
154	SRC	SRC
155	STAT3_pY705	STAT3
156	STAT5ALPHA	STAT5A
157	STATHMIN	STMN1
158	SYK	SYK
159	TAZ	TAZ
160	TFRC	TFRC
161	TIGAR	C12ORF5
162	TRANSGLUTAMINASE	TGM2
163	TSC1	TSC1
164	TUBERIN_pT1462	TSC2
165	VEGFR2	KDR
166	X1433BETA	YWHAB
167	X1433EPSILON	YWHAE
168	X1433ZETA	YWHAZ
169	X4EBP1	EIF4EBP1
170	X53BP1	TP53BP1
171	XBP1	XBP1
172	XRCC1	XRCC1
173	YAP	YAP1
174	YB1	YBX1
