# Supplementary material for: Estimation of the proteomic cancer co-expression sub networks by using association estimators
Source: PLoS One. 2017 Nov 16;12(11):e0188016. doi: 10.1371/journal.pone.0188016 (PMC5690670; doi:10.1371/journal.pone.0188016)
Supplement: S2 Table — (XLSX) [file pone.0188016.s005.xlsx]

## Sheet: S2 Table-BRCA
S2 Table: The selected antibodies (proteins) and their expression values' from BRCA dataset
Patients Code	YWHAE	EIF4EBP1	TP53BP1	ACACA	PRKAA1	AR	ASNS	ATM	BAK1	BAX	BCL2	BCL2L1	BECN1	CTNNB1	BID	BCL2L11	JUN	KIT	MET	MYC	RAF1	CASP7	CAV1	PECAM1	ITGA2	CHEK2	BIRC2	CLDN7	COL6A1	CCNB1	CCND1	CCNE1	PARK7	DVL3	CDH1	EEF2	EEF2K	EGFR	EIF4E	ESR1	MAPK1	FN1	FOXO3	GAB2	GATA3	ERBB2	ERBB3	HSP70	IGFBP2
TCGA-EW-A2FR-01A-21-A24A-20	-0.10121	1.1894	-0.088868	0.019261	-0.21844	0.42638	0.54715	0.27368	-0.3051	-0.5467	-0.19986	-0.43537	0.063887	-0.032465	-0.29855	-0.40891	0.449	-0.16268	-0.04208	0.60512	-0.21666	-0.6343	-0.57695	-0.016317	0.14482	-0.3384	0.0026905	-0.14361	0.34176	-0.72493	-0.21436	-0.53798	-0.48131	0.21458	0.60713	-0.63223	-0.067253	-0.37266	-0.0075843	-0.53062	-0.44195	1.2576	0.0043162	-0.38351	0.88197	3.1961	0.0050048	0.1172	-0.78953
TCGA-EW-A2FS-01A-21-A24A-20	-0.2184	-0.85665	-0.35514	-0.63775	-0.1018	0.57807	0.61447	-0.031505	-0.52903	0.20712	1.3843	0.15385	0.12314	-0.65898	0.38832	0.059274	0.20677	0.12592	-0.1013	0.51738	0.035142	-0.48665	1.2973	0.1817	0.71861	-0.45499	-0.17169	-0.36139	0.70285	-0.48248	0.24245	-0.69267	0.17047	-0.35281	-0.53055	-0.16051	-0.31233	0.067135	0.14297	-0.073137	-0.14972	-0.17422	-0.11692	-0.33295	2.0289	-0.55263	0.13482	1.3422	0.46816
TCGA-EW-A2FW-01A-21-A24A-20	0.19789	-0.22996	0.29495	0.723	-0.081957	1.3114	-0.32747	-0.23426	-0.024171	-0.22327	1.3311	0.10391	0.49801	0.74011	-0.053737	0.51772	0.041048	-0.40441	-0.10054	0.21264	-0.17287	-0.91963	-0.055757	-0.058005	0.57398	0.32317	0.14668	-0.033836	0.026942	0.90194	0.86731	-0.88838	-0.17502	-0.12384	1.1361	-0.088774	-0.3952	-0.26135	0.013215	1.6088	-0.19036	0	-0.21705	2.478	3.6156	1.1029	1.3214	-0.12601	0.2861
TCGA-EW-A2FV-01A-21-A24A-20	-0.10146	-0.63514	-0.79512	-0.076179	-0.26104	-0.21147	-0.19304	0.12427	-0.68466	-0.1898	0.45294	-0.32732	0.38992	-0.2762	0.0017384	0.31695	0.29294	0.65965	-0.18189	0.27609	-0.19258	-0.55286	1.5764	0.32208	0.045917	-0.80415	0.059873	0.3545	0.84812	-0.20089	-0.13089	-0.8252	0.072328	-0.3071	0.17634	-0.74821	-0.34167	-0.19717	-0.05601	-0.044159	-0.34781	0.47244	0.13463	-0.13582	1.8057	0.023219	0.7693	0.21129	-0.83403
TCGA-EW-A1PC-01B-21-A24A-20	-0.030366	0.016786	-0.34459	0.87973	-0.47142	1.9068	0.52045	-0.31199	0.70153	-0.41623	-0.69667	-0.077021	0.054587	-0.16257	-0.34579	1.3065	0.40708	-0.35928	0.011718	-0.17973	-0.27563	-0.58468	-1.2611	-0.058194	-0.2978	0.13383	0.16015	1.462	-0.61961	1.9095	-0.24778	2.114	-0.53587	0.035664	0.45775	-0.91271	-0.30403	-0.57199	-0.58029	0.3468	-0.85719	0.39341	0.16015	0.26248	2.9643	1.1379	0.35267	-0.62691	2.2126
TCGA-GM-A2DD-01A-21-A24A-20	0.30426	-0.31638	-0.87596	1.0978	-0.1708	1.7241	-0.057335	0.043025	-0.80436	-0.26468	0.3783	-0.17698	0.39132	-1.4129	0.093565	-0.51488	0.26495	0.12846	-0.24297	0.8315	-0.077465	0.073254	1.3127	0.42374	0.064629	-0.24117	-0.19	-0.98362	1.7294	-1.0346	0.26604	-0.10943	0.63143	-0.4599	-0.92514	-0.76165	-0.53326	0.3366	0.020417	-0.54823	-0.22293	1.294	0.27933	-0.5776	-0.14133	-0.83276	-0.30452	0.55232	-1.4309
TCGA-BH-A0B6-01A-21-A24A-20	-0.16451	-0.61254	-0.48154	-0.50125	-0.45543	1.4183	-0.36105	0.39158	-0.10025	-0.24385	1.2058	0.0086557	0.069709	-0.21359	0.049944	0.78926	0.044363	0.18447	-0.10029	0.57949	-0.26494	0.58659	0.48433	0.033909	-0.22456	-1.0139	-0.37589	0.38368	2.6158	-1.7854	0.026527	-0.85348	-0.069098	-0.36857	-0.060786	-0.40541	-0.052821	-0.20079	-0.27868	0.83273	-0.10067	0.30499	0.041147	0.027805	2.3977	-0.55947	0.17128	1.0032	1.2826
TCGA-A2-A0CK-01A-21-A24A-20	0.0045005	-0.34355	0.078999	1.0711	-0.010595	1.279	-0.32107	-0.11239	-0.42571	-0.19992	1.2387	-0.39705	0.044945	-2.121	0.13137	1.2844	0.22651	0.48977	-0.10044	0.84916	-0.10637	-0.68485	-0.061567	-0.0082502	-0.084359	-0.11789	-0.14089	-0.3039	1.171	-0.99567	0.19632	-0.99147	0.42919	-0.126	-2.9882	-0.91301	0.23205	-0.22655	0.049868	0.030369	0.09741	0.21867	0.21456	0.06502	3.0606	-0.06133	0.42024	0.56176	0.13458
TCGA-AC-A2BK-01A-21-A24A-20	0.051226	0.7251	-0.49777	-0.60199	-0.40931	-0.66332	1.1894	0.21718	0.63837	-0.49467	-0.23768	-0.39048	0.0025592	-1.3645	-0.027759	-0.33025	0.12482	1.6184	0.17673	0.048226	-0.16409	-0.16664	-0.87676	0.016269	-0.071412	0.10573	0.20937	0.62657	-0.24623	0.64415	-0.064661	0.60879	-0.4887	-0.019318	-1.1918	-0.68186	-0.6778	-0.027919	-0.25425	0.12409	-0.73412	0.073641	0.18497	0.66824	0.58676	-0.83664	0.34631	-0.19225	-0.047121
TCGA-AR-A2LO-01A-41-A24A-20	0.20916	-0.48048	-1.265	1.5375	-0.45317	1.2668	-0.29346	0.19395	-0.64106	-0.62434	0.55697	-0.25928	0.32219	-2.1222	-0.028179	0.31518	0.097988	0.090658	-0.14444	1.4948	-0.13197	-0.34202	0.69207	0.36578	0.11183	-0.34495	-0.09002	-0.028399	1.4267	-0.76991	0.26698	-0.78176	0.12604	-0.35892	-2.3458	-0.83899	-0.54885	-0.48554	0.14126	-0.44787	-0.22818	0.61386	0.049239	-0.5262	1.5823	-0.83634	-0.45897	1.5595	0.14692
TCGA-AR-A2LN-01A-31-A24A-20	0.18723	-0.62469	-1.2844	0.69367	0.11349	0.50594	-0.34943	-0.8353	-0.72369	-0.60593	0.97843	0.41922	0.39288	-1.1985	0.65639	-0.22012	0.3318	0.47398	-0.12044	2.5064	0.036383	-0.40724	2.9414	0.71327	0.14951	-0.68939	-0.49866	-1.1358	2.7043	-1.4586	0.3898	-0.86937	0.75826	-0.89539	-2.3939	-1.4286	-0.64152	0.3833	-0.20304	-0.76177	-0.29347	0.99494	-0.044059	0.33433	-0.19075	-0.98529	1.0605	1.6085	-0.59192
TCGA-AR-A2LQ-01A-11-A24A-20	0.41482	-0.53534	-1.1577	1.2281	-0.25851	0.55549	-0.6679	-0.3507	-0.81214	-0.68863	0.49252	-0.15035	0.3795	-1.624	0.12725	-0.20967	0.4095	0.64476	-0.22996	1.2805	-0.15921	-0.69158	2.2438	0.62493	0.18684	-0.60887	-0.34915	-0.90811	2.381	-1.4945	0.13292	-0.77805	0.11397	-0.70605	-1.8906	-1.1524	-0.31449	0	-0.094087	-0.57681	-0.38407	0.96703	0.14442	-0.2554	0.061874	-0.55963	-0.26716	1.6489	-0.21004
TCGA-AR-A2LH-01A-41-A24A-20	0.036611	-0.23124	-0.63078	-0.64205	-0.30288	0.029656	-0.1589	0.67471	-0.79328	-0.26339	0.1809	-0.35977	0.11474	-1.1679	0.40287	0.19916	0.22459	0.37607	-0.24277	1.2942	-0.10479	0.50175	0.053737	0.34227	-0.028419	-0.53082	-0.10282	0.14233	1.6372	-0.57144	0.094027	-0.23207	0.18593	-0.44852	-2.3922	-0.76222	-0.23544	-0.19932	-0.068921	-0.96222	-0.24019	0.44582	0.015489	0.37836	0.15401	-0.63846	-0.13333	1.0438	-0.17509
TCGA-AR-A2LE-01A-21-A24A-20	0.72323	-0.8952	-1.8255	-1.5585	-0.40187	0.72722	0.056773	-1.2441	0.042765	-0.24785	0.26788	0.16718	0.57597	-2.2124	1.3561	-0.41258	0.77074	1.1066	0.50744	2.8019	0.64769	0.06264	1.6659	0.58326	0.20422	-0.58459	-0.26702	-0.58752	3.8597	-0.96161	1.0514	-0.45017	-0.63451	-0.54092	-2.176	-1.4761	-0.23232	0.42586	-0.54754	-0.19107	-1.1745	1.8455	0.26576	-0.088428	0.20855	-0.90337	0.042389	2.7933	2.7922
TCGA-GM-A2DL-01A-21-A24A-20	0.033348	-0.1249	-0.16893	0.70135	-0.054437	0.82251	-0.53476	0.26527	-0.77685	-0.11075	0.41186	-0.13553	0.21741	-0.71861	0.095259	0.20963	0.17002	0.07871	-0.18119	0.52411	-0.28708	-0.29234	1.4017	0.33812	-0.092708	-0.52614	-0.15171	-0.52399	1.4307	-0.28229	0.25827	-0.66527	0.1207	-0.14365	-0.90663	-0.75775	-0.76048	-0.19371	-0.093523	-0.58559	-0.29658	1.5262	0.15963	-0.23283	1.2348	-1.1286	-0.38352	0.10479	-0.37025
TCGA-GM-A2DB-01A-21-A24A-20	0.0076717	-0.062142	-0.34243	0.34805	-0.24808	1.0827	0.21092	0.97428	-0.36759	-0.25993	0.069609	-0.30663	0.19336	-0.55765	0.030043	-0.14888	0.059096	0.14327	-0.1187	0.54607	-0.18417	1.3958	-0.14925	0.38338	0.027171	-0.34596	-0.038936	-0.07304	0.39791	-0.15036	0.017298	-0.27865	0.15599	-0.21394	-0.72718	-0.40773	-0.56363	-0.018258	-0.032006	-0.4679	-0.14019	0.62433	0.020758	-0.42907	-0.3112	-0.96695	-0.45008	0.91711	-0.87002
TCGA-GM-A2DH-01A-21-A24A-20	-0.048055	-0.11994	-0.73274	-0.087961	-0.17931	1.3625	0.69238	0.41002	-0.12047	-0.2425	0.14936	-0.18072	0.14482	-0.3098	-0.065656	0.84149	0.2938	0.51537	-0.14319	0.53069	-0.078404	0.96316	0.88637	-0.024242	-0.33146	-0.082694	0.078971	-0.51151	0.3396	0.5537	-0.15627	0.23224	-0.25533	0.021301	-0.051865	-0.6617	-0.31452	-0.34583	-0.18256	-0.4362	-0.14529	0.21625	0.29032	-0.029101	2.3023	-0.024863	-0.17876	-0.15365	0.77293
TCGA-GM-A2DN-01A-21-A24A-20	-0.091728	-0.45633	0.049854	-0.41773	0.15249	1.0719	-0.2051	0.63315	-0.31844	-0.5174	0.64905	-0.43495	0.051331	-0.28666	0.086068	0.15984	0.34704	0.46175	-0.12607	1.0197	-0.17197	0.12762	0.21839	0.17744	0.37066	-0.26909	0.0068882	0.94978	-0.014637	-1.4202	-0.1374	-0.83879	0.018	-0.31576	0.28387	-0.80455	0.41451	-0.2805	-0.051742	0.16279	0.087114	-0.28586	-0.082129	0.13422	3.2263	0.2679	-0.011983	0.14002	-0.38077
TCGA-GM-A2DM-01A-21-A24A-20	0.21829	-0.05981	-0.077405	0.46817	-0.075167	0.7028	-0.29898	0.60103	-0.34579	-0.4465	1.0185	-0.27248	0.37281	-0.26845	0.15048	-0.48272	0.17581	-0.30663	-0.1336	0.97633	-0.081921	-0.67417	0.029549	0.54809	0.17756	-0.16754	0.20835	1.0244	0.4911	-1.0963	0.3737	-0.85851	0.49851	-0.047736	0.22154	-0.60664	-0.074916	-0.46722	-0.0028875	-0.097709	-0.46662	0.88265	-0.029556	-0.19702	2.7866	-0.37858	1.2041	2.0111	-1.0608
TCGA-GM-A2DC-01A-21-A24A-20	0.026327	0.22412	0.19174	1.5704	-0.098309	1.4953	-0.29854	0.65925	-0.6205	-0.48377	1.1034	-0.16324	0.17061	0.021271	-0.025548	0.66902	0.21482	0.060845	-0.25167	0.60994	-0.17523	-0.30281	0.16895	0.18273	0.25253	-0.74747	0.35371	0.48301	0.95334	-1.6782	0.077206	-0.76208	0.49606	-0.27041	0.39185	-1.1432	-0.028349	-0.30656	0.13584	-0.059299	-0.47998	0.50917	-0.079043	0.1066	3.2481	0.94669	0.48624	-0.41532	0.35258
TCGA-GM-A2DI-01A-21-A24A-20	0.033158	-0.40514	-0.54425	-0.22615	-0.35993	1.1111	-0.56692	1.2237	-0.66393	-0.48624	0.7518	-0.22538	0.30483	-0.89019	0.20404	-0.010258	0.46578	0.35913	-0.23392	0.53966	-0.057406	0.74515	1.9911	0.48207	0.054521	0.12494	-0.10802	-1.0733	1.6507	-1.0302	-0.018571	-0.89454	0.39075	-0.26588	-0.46602	-0.79403	-0.2594	-0.16561	-0.12841	-0.40031	-0.28705	0.64884	0.054158	0.36611	1.0279	-0.69998	-0.36123	0.75389	0.19054
TCGA-GM-A2DF-01A-21-A24A-20	0.12109	0.82182	-0.96583	-0.34495	-0.4837	-0.34054	0.44454	0.75328	-0.82219	-0.25111	0.19178	-0.25931	0.38442	-0.99646	0.30157	0.020077	0.42715	0.19064	-0.19282	1.0556	-0.060324	0.096164	1.1343	0.62547	-0.34082	-0.27808	-0.1019	-0.6034	1.4373	-0.42593	0.1452	0.95848	0.38349	-0.37992	-0.919	-0.66315	-0.64775	0.084559	0.092749	-0.88725	-0.038278	0.81224	0.15555	-0.06236	-0.11974	-1.2621	0.16798	1.4435	-0.43722
TCGA-AR-A1AM-01A-31-A24A-20	0.24822	-0.80963	-0.32323	0.1115	-0.13804	0.84757	-0.49466	0.11656	-0.6841	-0.50301	0.65717	-0.36384	0.39306	-0.61508	0.2336	0.22784	0.39649	1.6979	-0.23153	1.0607	-0.032447	-0.84009	1.5513	0.26141	-0.089402	-0.57179	-0.18083	-0.23687	1.6599	-1.9176	0.29117	-0.92869	0.22455	-0.47097	-0.16754	-1.2425	-0.1155	0.029963	-0.29575	-0.63399	-0.41516	1.3822	0.1849	-0.043412	1.5184	-0.14228	-0.10458	1.075	-0.151
TCGA-AR-A2LR-01A-21-A24A-20	0.29016	-0.38475	-1.087	-0.50428	-0.38999	-0.16129	0.46072	-0.39666	-0.58003	-0.19036	-0.15426	-0.34436	-0.15865	-0.84918	0.42671	-0.16009	0.053316	1.1118	-0.06894	1.2559	0.009599	-0.75907	0.612	0.066821	-0.11107	-0.16092	-0.1137	-1.3132	1.3959	-0.11139	0.49962	0.31273	-0.061719	-0.021584	-1.1986	-0.71815	-0.59143	-0.003687	-0.044755	-0.73685	-0.37586	0.95677	0.29155	0.39617	-0.51519	-0.62483	0.37565	1.1384	0.81009
TCGA-GM-A2D9-01A-21-A24A-20	0.030333	-0.078701	0.48883	0.38179	-0.06102	1.7926	-0.56599	-0.017206	-0.47058	-0.14376	-0.39467	-0.32699	0.22773	-0.082724	-0.10614	-0.13987	0.22324	0.073957	-0.13251	-0.06851	-0.20307	-0.82896	1.8849	0.24755	0.39299	-0.056598	0.024918	1.0256	0.83066	-1.434	0.049725	-0.86348	0.57326	0.019595	0.46667	-0.52476	1.4564	-0.3913	-0.042013	0.50406	-0.12025	0.024801	-0.044131	-0.28594	2.727	0.48274	0.56178	-0.935	1.2935
TCGA-GM-A2DO-01A-21-A24A-20	0.054765	0.70618	-0.094724	-0.20496	-0.31405	0.79551	-0.013525	1.6299	-0.51566	-0.1013	1.2896	-0.39142	0.27375	-1.3965	-0.098919	0.5699	-0.24927	-0.11621	-0.07865	-0.39195	-0.24166	1.2769	-1.2687	0.18091	0.13623	-0.20697	0.31142	0.14253	0.61875	-0.25147	0.13683	-0.6327	0.44426	-0.13974	-0.74724	-0.48175	0.061605	-0.49088	0.20195	0.19088	0.15114	0.44461	0.10365	-0.13951	2.1667	-0.42038	-0.35487	-0.21024	1.5327
TCGA-GM-A2DK-01A-11-A24A-20	0.12101	-0.49802	-1.0759	0.78597	0.50461	-0.32765	0.0033786	1.1658	-0.30458	-0.0010209	0.87997	-0.20458	0.41299	-1.0374	0.19793	-0.25619	0.074377	-0.15951	0.21476	1.7	-0.045571	-0.10197	1.0116	0.50726	0.16284	-0.19488	0.64997	-0.85562	0.74621	-0.17237	0.27089	-0.39019	0.57545	-0.19342	0.06747	-0.35142	-0.49827	-0.30372	-0.67474	-0.18726	-0.0082973	2.0411	-0.15849	-0.64223	1.4109	-0.71768	-0.26907	0.19974	-0.077965
TCGA-AR-A2LK-01A-21-A24A-20	-0.012983	0.1221	-0.29544	0.36705	-0.35977	1.612	-0.47404	-0.044448	-0.085407	-0.3992	0.49963	-0.44959	0.054511	-2.0622	-0.25628	0.52947	0.37777	-0.20058	-0.087316	0.87594	-0.16349	-0.87151	-0.11783	0.10281	0.24235	-0.28467	0.067147	-0.1575	0.28414	0.47073	0.40774	-0.90097	-0.0098733	-0.096381	-1.4796	-0.9591	0.17027	-0.66449	0.087589	1.0436	-0.54824	1.0043	0.22888	0.40607	2.7719	0.24776	0.75831	-0.43008	1.7729
TCGA-AR-A2LL-01A-21-A24A-20	0.11759	-0.52988	-0.79141	0.93601	-0.0062102	1.4353	-0.608	-0.3507	-0.25336	-0.35184	0.28555	-0.35157	0.25328	-1.8783	-0.086912	0.097779	0.52541	1.0461	-0.16339	0.8549	-0.1205	-0.77264	0.78061	0.025737	0.32557	-0.062376	-0.18611	-0.26668	0.34704	-1.2203	0.10698	-0.67141	-0.044834	-0.068135	-3.0851	-0.81348	1.0407	-0.44949	-0.073761	1.2517	-0.2382	1.3561	-0.032582	-0.10713	2.2209	1.2158	0.54754	-0.23867	0.91126
TCGA-AR-A2LM-01A-21-A24A-20	0.19343	-0.34044	-1.1157	0.58097	0.34975	1.7646	-0.75921	0.97527	-0.66519	-0.25238	0.47006	-0.31909	0.20177	-2.2893	-0.063091	0.28189	-0.18059	0.14606	-0.11432	0.46705	-0.11439	-0.68135	1.3786	0.083231	0.38252	-0.030833	0.1468	-0.54315	1.2721	-1.6502	0.032416	-0.66946	0.84032	-0.36824	-2.9801	-0.56846	-0.90536	-0.47239	0.4786	-0.36218	0.33764	1.2941	0.27555	-0.86645	2.3575	-0.72932	-0.72598	0.22513	-0.28787
TCGA-B6-A2IU-01A-21-A24A-20	0.054044	-0.28231	0.10488	-0.052317	-0.40315	1.7908	-0.75621	0.73977	-0.24135	-0.63866	0.38275	-0.48054	0.028688	-1.9886	-0.054543	0.21406	0.47285	0.3526	-0.18968	0.50447	-0.13099	-0.81718	-0.25284	0.13346	0.059221	0	0.18778	-0.67942	0.63001	-0.5389	-0.18264	-0.89823	0.55496	-0.42813	-3.0115	-1.0499	-0.21265	-0.43263	-0.21925	1.0431	-0.29121	0.080271	0.015632	0.096725	3.0636	-0.050893	0.52426	0.68136	-0.19964
TCGA-A2-A0CR-01A-22-A24A-20	0.13835	-0.50307	-0.16493	-0.6399	-0.0027652	1.424	-0.39536	1.1848	-0.71586	0.018304	0.56147	-0.2587	0.24304	-1.5369	0.30424	0.21804	0.18746	0.29945	-0.14562	0.82652	-0.13149	0.18926	1.6944	0.33143	-0.37748	-0.43465	-0.086552	-0.67052	1.5502	-1.2036	0.14879	-0.96444	0.51976	-0.47652	-3.8273	-0.86613	-0.081268	-0.19652	-0.072202	-0.42836	-0.2092	0.64307	0.0097158	-0.18962	1.6844	-0.91096	-0.05068	1.9665	-0.30685
TCGA-E9-A2JT-01A-11-A24A-20	0.13293	-0.028505	-0.51568	0.12594	-0.47714	0.71925	-0.171	0.54672	-0.80588	-0.19763	0.39701	-0.21298	0.42586	-1.2871	0.40065	0.27383	-0.13887	0.25116	-0.32162	1.0259	0	-0.38814	1.8763	0.55125	-0.15015	-0.23751	-0.1734	-1.177	1.9689	-1.3664	0.34174	-0.84347	0.40482	-0.4452	-0.9753	-0.91998	0.051857	-0.074227	-0.026744	-0.62486	-0.14549	0.78436	-0.011308	-0.16577	1.054	-0.92609	-0.21295	1.7266	0.61847
TCGA-A7-A2KD-01A-41-A24A-20	-0.058539	-0.45168	-0.19458	0.64795	0.023872	0.94863	-0.49834	0.97173	0.014048	-0.36755	0.98215	-0.29597	0.24031	-0.922	-0.12291	0.82223	-0.015382	0.6174	-0.062254	0.20016	-0.21617	-0.59884	0.46821	0.1279	-0.00025215	-0.42258	0.080187	-0.81728	0.066908	-0.62008	-0.0095121	-0.73927	-0.15002	0.31835	-0.04439	-0.80577	0.32224	-0.47429	-0.013355	0.37699	-0.15432	0.85107	0.19128	0.25099	2.4345	3.1085	0.62721	-0.66138	-0.31952
TCGA-E2-A1LE-01A-21-A24A-20	0.09499	-0.098148	0.4016	-0.1452	0.015777	1.2129	0.052518	-0.024126	-0.035258	-0.59629	-0.31306	-0.29286	0.076112	-0.96157	-0.054137	-0.19044	-0.16046	-0.28922	-0.063013	0.065616	-0.31368	-0.55472	-0.49313	0.12529	-0.092855	-0.39366	0.36195	-0.48956	0.089984	-0.041364	0.045823	-0.62582	0.10629	0.23595	-0.064316	-0.13531	0.074525	-0.3844	0.10703	-0.32002	-0.57587	0.63457	-0.0012321	-0.6393	0.52459	2.9591	-0.57477	-0.35028	0.52354
TCGA-E2-A2P5-01A-21-A24A-20	0.12757	-0.0054115	-0.52271	0.35292	-0.5766	2.6229	0.049687	-0.039369	-0.51446	-0.13067	0.75375	-0.2742	0.27051	-1.6883	0.013159	1.1509	0.083998	0.37224	-0.011036	0.98495	-0.10779	-0.61476	0.27983	0.054556	0.33074	-0.017615	0.1175	-0.31736	0.50893	0.68314	-0.064755	-0.60791	-0.057704	-0.01422	-2.8389	-0.56348	0.15128	-0.31019	0.22408	-0.22739	-0.11868	0.86529	0.29464	-0.53231	3.1709	-0.46095	0.62849	0.019004	0.55231
TCGA-BH-A2L8-01A-21-A24A-20	-0.036553	-0.11613	0.63597	0.15919	0.10991	1.3149	-0.099357	0.75441	-0.27176	-0.49371	0.45371	-0.38587	0.13239	-0.96088	-0.14655	0.4899	0.18198	0.70596	-0.064927	0.069263	-0.166	-0.13368	0.79483	-0.17741	-0.13672	-0.24959	0.11113	-0.31086	0.48601	-0.85743	-0.029919	-0.84356	-0.077302	0.35222	-2.7084	-0.5597	-0.34485	-0.43737	-0.24545	-0.057143	-0.29994	1.3845	0.28082	-0.026017	2.1089	0.39377	-0.087451	-0.14037	-0.31882
TCGA-AC-A2FM-01A-21-A24A-20	0.088999	0.012863	-0.20473	1.4535	-0.06346	2.0836	0.41605	-0.80791	-0.33523	-0.75476	1.0538	-0.39704	0.16571	-0.94977	-0.06312	0.53467	0.24819	-0.19921	-0.1375	0.68599	-0.26366	-1.1148	1.5856	0.30896	-0.25203	-0.42913	0.075524	0.44699	0.54355	-0.20529	0.1827	-0.38075	0.072822	-0.31295	0.13225	-0.81274	0.22164	-0.5306	-0.20065	1.1377	-0.62745	-0.12391	0.1701	0.58843	2.8604	1.1085	1.6293	0.048897	0.59623
TCGA-AC-A2FF-01A-21-A24A-20	0.10508	-0.48102	-0.40754	-0.4538	-0.10563	1.3735	-0.24356	0.18804	-0.44842	-0.52885	0.68352	-0.38738	0.25972	-1.4178	0.24471	-0.12346	0.16041	1.1143	0.015559	1.0814	0.1334	-0.67897	1.5449	0.1636	0.029529	-0.39564	-0.2252	-0.49016	1.6524	-1.3999	0.13446	-0.86324	0.33726	-0.27831	-2.1018	-1.1665	0.1574	-0.062255	-0.097354	-0.29597	-0.40405	0.18987	0.22281	-0.29229	1.2764	0.32932	-0.014683	1.3422	-0.21012
TCGA-AC-A2FG-01A-21-A24A-20	0.1984	0.0063236	-0.10801	0.42374	0.19604	2.1731	-0.43967	-0.39255	-0.50822	-0.52935	0.79372	-0.34972	0.085372	-1.5451	0.27318	0.39827	0.23055	1.0869	-0.076111	1.3294	-0.051083	-0.90068	2.5368	0.14545	0.0096793	-0.17484	9.9577e-05	-0.12169	2.0496	-1.4545	0.44581	-0.87	0.92059	-0.23905	-1.4272	-1.0165	0.30007	-0.094396	0.055439	0.00061217	-0.24272	0.46282	0.21648	0.40184	1.5567	0.068715	0.12154	0.80422	0.54191
TCGA-AC-A2FE-01A-21-A24A-20	0.19126	0.0079395	-0.066013	0.031855	-0.084969	0.89896	-0.61003	0.53418	-0.55839	-0.18278	1.0872	0.012377	0.3608	-1.609	0.044934	0.23276	0.53162	0.13566	-0.20663	1.3909	-0.3918	-0.73099	2.564	-0.021792	-0.47001	-0.2213	-0.20712	-0.24403	1.7525	-1.2016	0.27941	-0.84437	0.26446	-0.13918	-2.6227	-0.85494	-0.34778	-0.24689	0.054156	-0.55541	-0.074667	0.95653	0.02913	0.93538	1.7422	0.1927	0.05105	-0.43449	0.13708
TCGA-AC-A2FB-01A-21-A24A-20	0.30255	-0.96793	-1.0502	-1.4163	-0.53974	0.74051	-0.25829	-0.21336	-0.37226	-0.41332	0.34985	-0.20212	0.37368	-1.1895	0.79112	-0.13593	0.10248	1.7134	0.01812	1.684	0.20443	-0.37025	2.6214	0.52796	0.040049	-0.91131	-0.45759	-0.69844	2.6378	-1.5013	0.37234	-0.94169	-0.31972	-0.62901	-0.72217	-1.4696	-0.44737	0.25622	-0.43235	-0.46109	-0.48237	0.89065	-0.06946	-0.13856	0.26248	0.071258	-0.33518	2.5173	-0.27719
TCGA-GI-A2C9-01A-21-A24A-20	0.19342	0.27104	-0.82119	-0.050615	-0.21816	-0.21628	1.0881	0.15429	-0.69175	-0.34865	-0.14276	-0.2547	0.17002	-0.045491	-0.080573	0.027755	0.12008	0.20732	-0.16709	0.12075	-0.19341	-0.86998	-0.33641	0.21315	0.45833	0.0040437	0.11779	-0.199	-0.064531	0.042395	-0.10423	-0.47701	0.00063882	0.16241	0.22341	-0.44781	-0.14655	-0.13118	0.13762	-0.59251	-0.096856	1.0853	0.29077	0.30555	-0.11982	-0.43454	0.17821	-0.18217	-0.84896
TCGA-D8-A27V-01A-21-A24A-20	0.21269	0	-0.78031	-1.2635	-0.11686	1.2628	-0.71996	-1.1641	-0.53929	-0.59435	1.088	-0.43902	0.29776	-1.9893	0.19556	0.61844	0.13034	0.90814	-0.037015	1.184	0.034052	-0.94872	1.1591	0.069081	0.16603	-0.22623	-0.16015	-0.075202	1.4079	-0.36087	0.17663	-0.98245	0.50408	-0.30569	-2.4651	-1.0147	0.82917	-0.36515	0.11462	-0.076019	-0.50341	-0.07134	0.26155	-0.11836	1.4943	-0.18401	1.1792	1.0756	0.89444
TCGA-AC-A2B8-01A-21-A24A-20	0.091756	0.11886	-0.46416	-0.055369	-0.18978	1.4923	-0.93182	-0.023158	-0.92891	-0.06692	0.7715	-0.50941	0.1888	-1.071	0.15939	0.4925	-0.12471	0.44334	-0.15161	1.0295	-0.16383	-1.0733	2.4031	0.063255	0.059059	-0.124	-0.19169	-0.4256	1.4525	-0.98289	0.20779	-0.85857	0.79799	-0.049036	-1.5256	-0.74983	0.68879	-0.49506	0.22248	-0.027703	0.00083609	0.99272	-0.089805	0.70926	1.8912	-0.3616	0.011282	-0.017742	0.42577
TCGA-AC-A2BM-01A-21-A24A-20	0.038121	0.48953	-0.061905	1.4194	-0.24005	1.3102	-0.59125	0.086514	-0.82527	0.017051	1.3197	-0.049109	0.19462	-0.92341	0.27858	1.4644	0.30438	0.77357	-0.0029909	1.3179	-0.14213	-0.69483	1.8626	0.16159	0.11252	0.11559	-0.086564	-0.49325	1.8151	-1.0522	0.44383	-0.87695	0.73866	-0.46771	-0.15613	-0.95731	0.040076	-0.16488	0.30904	-0.29977	-0.07259	0.93912	-0.26395	-0.12525	2.4814	-0.75303	0.015887	1.726	-0.082478
TCGA-HN-A2NL-01A-21-A24A-20	0.080503	-0.29719	-0.94185	0.47086	-0.2351	0.3833	0.41699	-0.088218	-0.60836	-0.13737	0.35388	0.02001	0.016844	-1.2806	0.69802	-0.32542	0.16241	1.2168	0.043951	1.7669	0.14684	-0.60207	2.4746	0.38989	-0.22569	-0.71045	-0.24807	-1.149	2.4124	-0.81457	0.48214	-0.55672	0.48824	-0.56924	-1.3578	-0.87574	-0.46453	0.2612	0.090057	-0.3421	-0.34539	1.1024	0	0.45018	-0.04343	-1.0154	-0.32079	0.984	-0.72358
TCGA-AC-A2QI-01A-21-A24A-20	-0.035775	-0.70109	0.29631	1.1121	0.38134	1.8531	-0.80187	-0.79413	0.25276	-0.71654	1.1668	-0.26495	0.2424	-2.2341	-0.17844	0.77418	0.19995	-0.035079	-0.14135	-0.39352	-0.16164	-1.1473	-0.30748	-0.0021365	0.54244	0.21426	0.088738	0.58589	0.20318	-0.78275	-0.054573	-0.73758	0.074985	0.062129	-3.6281	-1.0931	0.72607	-0.69142	0.0076586	0.19706	-0.098572	0.47324	0.38439	-0.56538	3.0263	1.0428	1.3519	-0.61561	0.26554
TCGA-AC-A2QJ-01A-21-A24A-20	-0.12041	-0.056366	-0.039326	-0.48838	-0.28539	-0.35133	-0.099624	0.75834	-0.51765	-0.5224	-0.69043	-0.43596	-0.090088	-1.0034	0.12481	-0.64388	0.59746	-0.060971	-0.21811	0.30887	0.17638	-0.77663	1.4234	0.20826	-0.087318	-0.51008	-0.17976	-1.2976	0.69697	-0.56222	-0.19009	-0.48099	-0.11321	0.39534	-2.3043	-0.47073	0.26137	0.16112	-0.066837	-0.70822	-0.19007	1.5223	0.10921	0.47853	-0.48573	-0.76623	-0.60562	2.4098	1.5768
TCGA-E2-A3DX-01A-11-A24A-20	0.17667	-0.63859	-0.72029	0.39812	-0.30682	0.877	0.019387	0.86336	-0.69967	-0.3512	0.36528	-0.15987	0.36038	-1.4962	0.41495	-0.23634	0.33432	0.33063	-0.12923	0.78744	0.040697	-0.18857	2.2267	0.60197	-0.12621	-0.62119	-0.40301	-1.0437	1.1165	-1.0817	0.27509	-0.64456	-0.011337	-0.5311	-1.6711	-0.99338	-0.51632	0	-0.24856	-0.76925	-0.35867	0.66795	0.13696	-0.41382	-0.0071867	1.7209	0.13623	1.7741	-0.54253
TCGA-E9-A3HO-01A-21-A24A-20	0.040492	0.155	-0.15825	0.94401	-0.72709	0.34903	-0.66242	0.18528	0.40868	-0.37846	1.1541	-0.086162	0.055792	-2.0981	-0.028827	0.41249	-0.11779	0.27698	0.00060232	0.32795	-0.0097014	-0.42959	0.37773	0.18001	0.19494	-0.20511	-0.20423	0.49029	0.85019	0.57138	0.0082725	-0.11748	0.078555	-0.29929	-3.0209	-0.31797	0.50213	-0.40056	-0.51961	0.2665	-0.19483	0.5229	0.11235	0.14113	2.9613	0.44317	0.4811	1.3004	1.9856
TCGA-C8-A3M7-01A-21-A24A-20	0.2026	0.018598	-0.96168	-0.45464	0	0.4529	0.040158	-0.38479	-0.56233	-0.098022	0.042505	-0.13216	0.197	-1.9355	0.51013	-0.41501	0.1242	1.0542	-0.035611	1.3574	0.086057	-0.48957	1.7503	0.6547	0.26565	-0.3145	-0.19239	-0.59989	1.3807	-1.0781	0.40727	-0.81221	0.26216	-0.38662	-2.4845	-0.95182	-0.33722	-0.092589	0.011964	-0.55673	-0.11784	0.032459	0.11312	-0.60894	0.27769	-0.91507	0.31022	2.2292	-0.52945
TCGA-A7-A3J1-01A-21-A24A-20	0.13668	-0.53152	-0.29253	-0.079269	-0.67935	1.9382	-0.77537	-0.26366	-0.75114	-0.27732	0.76103	-0.28767	-0.32916	-1.9593	0.24545	0.79667	0.15582	0.33375	-0.25911	1.572	-0.085096	-0.41691	2.1468	0.14042	-0.10303	0.28445	-0.087335	0.031827	1.8238	-0.90367	0.20545	-0.77876	0.80497	-0.18737	-3.1682	-0.84743	0.80913	-0.31966	0.28473	0.18243	-0.040554	0.52963	-0.20025	0.083026	2.7297	-0.14496	-0.035592	1.0066	0.96565
TCGA-A7-A3J0-01A-21-A24A-20	0.15047	-0.2329	-0.23141	-0.32386	-0.13069	0.68683	0.11919	0.6142	-0.74333	-0.32738	0.38258	-0.2606	0.3674	-0.77835	0.23771	-0.42658	0.12951	0.27487	-0.092455	0.85787	-0.072416	-0.75728	2.4119	0.30825	0.13639	-0.69597	0.074612	0.39771	2.0399	-1.5279	0.15634	-0.91556	0.16645	-0.21895	-0.040383	-0.88445	-0.37219	-0.26463	-0.048803	-0.017158	-0.2779	1.0187	-0.063559	0.31284	1.3863	-0.92374	-0.24812	1.6202	1.8058
TCGA-A7-A3IZ-01A-21-A24A-20	0.11674	0.41502	0.016823	0.13321	0.24264	1.7573	-1.0062	-0.06174	-0.84233	-0.7464	1.4471	-0.50024	0.35984	-2.3899	-0.30367	0.91122	0.22623	0.74379	-0.30175	0.85318	-0.011037	-0.86913	0.27005	0.23268	0.13195	0.017791	-0.012892	0.11011	0.023228	-0.094696	0.19406	-0.77196	0.39301	-0.47498	-3.4892	-0.9126	0.030679	-0.62039	0.24927	0.15512	-0.26103	0.071443	0.18562	-0.69394	3.8889	0.52285	0.2319	-0.70053	0.33958
TCGA-A2-A3KD-01A-21-A24A-20	-0.022978	-0.13928	-0.36432	-0.52011	0.37485	1.5762	-0.16109	-0.25533	-0.74801	-0.62337	-0.44254	-0.33898	0.14442	-0.5256	0.45557	-0.49662	0.22338	0.16015	-0.11565	1.1184	0.16085	-0.78224	0.09556	-0.0064343	0.81965	-0.72936	0.16775	0.57509	0.68385	-0.63821	0.076873	-0.92781	0.46113	-0.56853	0.50721	-0.83247	-0.29875	-0.22512	-0.077385	0.78836	0.33019	0.12199	-0.10309	1.4348	2.4535	0.063902	0.14489	0.25424	0.66203
TCGA-A2-A3KC-01A-21-A24A-20	0.24175	-0.28122	-0.07982	0.14472	-0.085873	1.5274	-0.40949	0.00097756	-0.68365	-0.28317	0.7287	-0.35993	0.35583	-1.6424	0.059546	0.15423	0.26621	0.73569	-0.13228	1.2339	-0.044125	-0.28932	2	0.18448	0.51487	0	-0.32762	-0.33621	1.7021	-0.98696	0.2076	-0.82692	0.26381	-0.41824	-2.1839	-0.86185	-0.27842	-0.35525	0.15732	0.46771	-0.033508	0.24212	0.24187	0.73023	1.8615	0.21767	0.16254	1.3	0.15919
TCGA-C8-A3M8-01A-21-A24A-20	-0.011982	-0.46683	0.014576	1.0605	0.14677	0.93587	0.16477	-0.53322	-0.25346	-0.33783	1.0252	-0.14226	0.18191	-0.10699	-0.097062	0.96474	-0.019319	-0.18116	-0.091525	-0.10716	-0.16456	-0.89037	-0.45415	0.22388	-0.21744	-0.36906	0.025964	0.089668	0.073298	-0.75451	0.20911	-0.49486	0.04998	0.12379	0.85217	-0.68454	0.42157	-0.57249	0.1024	0.45274	0.0025534	0.19369	0.39428	-0.29848	3.1982	1.775	0.50967	0.8017	2.0304
TCGA-AC-A3HN-01A-21-A24A-20	0.13624	-0.46812	-1.0775	-0.34826	-0.31187	0.20684	-0.1611	0.37403	-0.60474	-0.16169	0.57618	0.015232	0.15874	-1.4836	0.75487	-0.31346	-0.061575	1.0125	0.051374	1.3688	0.17681	-0.22051	2.9028	0.8039	-0.11438	-0.77535	-0.2938	-1.0156	2.6843	-1.6128	0.44429	-0.6969	0.27272	-0.64174	-1.9135	-1.0524	-0.39591	0.41535	-0.040179	-0.70316	-0.20412	0.817	0.047189	0.13838	-0.45201	-1.1585	-0.58053	1.3823	-0.86685
TCGA-GM-A3NY-01A-21-A24A-20	0.1369	-0.64226	0.054581	-0.40863	-0.023427	0.60842	-0.47403	0.61717	-0.51117	0.12262	0.80685	-0.10026	0.26648	-1.3403	0.39498	-0.11845	-0.19831	0.785	-0.076468	0.94985	-0.21506	-0.075142	2.9089	0.45684	0.33398	-0.48225	-0.10688	-0.49761	2.1839	-0.97371	0.5394	-0.69503	0.67928	-0.479	-1.3679	-1.056	-0.10108	-0.0045746	-0.040353	-0.2554	-0.15993	1.0015	-0.082063	-0.40336	1.3373	-0.67367	-0.32165	0.03627	-0.16079
TCGA-E9-A3Q9-01A-21-A24A-20	0.18577	-4.709e-05	-0.029094	0.3586	0.074744	1.1852	-0.42349	0.41594	0.059515	-0.25114	1.1311	-0.18737	0.18217	-0.08055	0.15067	0.39675	-0.14865	-0.16493	-0.12125	0.21842	-0.14757	-0.72597	0.15115	0.074234	0.058582	-0.53917	-0.050748	0.24187	0.68239	-1.8482	0.23321	-0.91317	0.54046	-0.26165	0.53437	-0.91924	0.90638	-0.41556	-0.20858	0.96618	-0.2004	0.19228	-0.074624	0.36751	2.1264	0.19851	0.11609	0.80045	2.5375
TCGA-A7-A3RF-01A-21-A24A-20	0.17341	-0.28133	-0.30761	0.52124	-0.04655	1.2431	0.065687	-0.36482	-0.20826	-0.26325	0.73762	-0.22541	0.1861	-0.40826	0.91082	-0.24796	-0.041482	-0.060746	0.10345	1.2852	0.16773	-0.62717	0.15442	0.075115	-0.023804	-0.73413	-0.010533	1.5928	0.59786	-0.87878	0.40714	-0.8756	0.27109	-0.19344	0.57792	-1.0134	-0.27278	-0.097747	-0.047384	0.032071	-0.40519	1.1234	-0.13649	-0.16009	2.7199	-1.3443	0.33141	2.4486	1.0546
TCGA-E9-A3QA-01A-71-A24A-20	-0.078626	-0.1278	-0.81189	-0.61341	-0.18877	-0.40171	0.46685	1.0478	-0.69651	-0.17941	0.64089	-0.48329	0.28408	-0.60978	-0.013198	0.23515	-0.26522	1.6048	-0.11728	0.023921	-0.051022	0.83513	1.3652	0.24564	0.017527	-0.26162	-0.03962	-0.81617	0.99855	-0.54234	0.0089055	-0.37568	0.099257	-0.39224	-0.90911	-0.41142	-0.83461	-0.24673	-0.061582	-0.76023	0.046143	0.2547	-0.24996	-0.21712	0.24358	-1.1813	-0.70533	1.2021	-0.68611
TCGA-AC-A3QP-01A-21-A24A-20	0.11435	0.065535	-0.54624	-0.60272	-0.35741	0.88445	-0.7972	0.32147	-0.70592	-0.48834	0.69604	-0.35981	0.1886	-1.5281	0.19277	0.16668	0.13313	0.75826	-0.077001	0.67165	0.017483	-0.68236	1.8195	0.3362	0.03529	-0.50196	-0.20681	-0.54862	2.3921	-1.5703	-0.0092341	-1.0275	0.29722	-0.56528	-1.8257	-0.809	-0.23794	-0.1751	0.13341	-0.47959	-0.28989	0.69506	0.041895	0.062511	1.4642	-0.53425	-0.046037	1.0195	-0.13323
TCGA-A2-A3XX-01A-41-A24A-20	0.35993	-0.64799	-0.6466	-0.42238	-0.38668	0.57751	-0.24856	0	-0.32275	-0.27027	0.42253	-0.25271	0.30949	-0.5745	0.78531	0.084849	0.40651	2.8071	0.22011	1.574	0.42887	-0.30499	2.2083	0.3148	0.49242	-0.72695	-0.14043	-0.17691	2.1712	-1.5796	0.48088	-0.8614	0.043574	-0.62897	-0.33673	-1.0757	-0.30878	0.36277	-0.057475	-0.36297	-0.45153	1.1618	0.30209	-0.21987	0.051676	-0.98496	-0.23928	1.6454	-0.22282
TCGA-E9-A3X8-01A-21-A24A-20	0.064835	-0.40049	-0.52176	-0.49134	-0.018032	0.94773	-0.80776	0.20922	-0.57684	-0.096658	0.78634	-0.46004	0.13211	-1.4346	-0.036564	-0.37242	0.24195	0.57694	-0.061258	0.59031	-0.077752	-0.11026	1.7013	0.13708	0.12763	-0.27928	0.019602	-0.73605	0.72686	-0.90369	0.021329	-0.84443	0.4612	-0.24314	-2.9518	-0.69391	0.059223	-0.32792	0.03757	-0.097305	0.10895	0.59165	0.10448	-0.064725	1.4635	-0.50368	-0.19024	0.87652	0.17565
TCGA-GM-A3XN-01A-21-A24A-20	0.13525	-0.013848	0.09694	-0.54784	0.20528	0.78513	-0.19762	0.35245	-0.28801	-0.11303	0.68135	-0.3811	0.12973	-1.4515	-0.034882	-0.067088	0.13955	0.11262	-0.050581	0.66408	-0.071044	-0.37654	1.1394	0.089603	0.021257	-0.4044	0.093184	-0.26648	0.74772	-0.96048	0.17122	-0.69758	0.74158	-0.01799	-3.2281	-0.34911	0.0091705	-0.39915	0.16496	-0.32391	0.15876	1.2815	0.008878	-0.35403	1.8792	-0.14655	-0.10107	0.39152	-0.46146
TCGA-A2-A3XV-01A-41-A24A-20	0.13574	0.013911	-1.0006	2.3851	-0.17721	2.2806	0.0085752	-0.53801	-0.4836	-1.173	-0.15515	-0.37212	0.15307	-0.64649	-0.2204	-0.46513	0.084764	0.7758	-0.26342	0.29241	-0.017563	-0.5948	0.3375	0.2841	0.0017436	-0.45598	0.038638	0.18225	0.20078	-0.52978	0	-0.48549	0.055285	-0.48382	0.043692	-0.37717	-0.31476	-0.27604	-0.019296	-0.15726	-0.22387	0.15568	0.29767	-0.69632	-0.076764	1.3206	0.68232	-0.078925	-1.316
TCGA-GM-A3XL-01A-21-A24A-20	-0.014606	-0.18686	-1.0477	0.43247	-0.40356	-0.54398	0.7855	0.62199	0.33532	-0.17778	-0.12909	-0.40234	-0.0014994	-0.92874	0.052405	0.41686	0.11889	0.30533	-0.05413	0.18912	-0.11405	2.4249	-1.3127	0.31909	-0.21379	0.40389	0.25638	0.13544	0.051993	0.70311	-0.14787	1.5198	-0.54223	-0.21155	-0.36612	-0.13563	-0.2494	0.00057522	0.23722	-0.1779	-0.12436	0.099652	0.43972	-0.63482	0.53785	-0.85264	-0.44187	0.30005	-1.459
TCGA-EW-A3U0-01A-21-A24A-20	0.058228	-0.36756	-0.84543	-0.88749	-0.17986	-0.49761	0.97681	0.62447	-0.098888	-0.34127	-0.068185	-0.3852	0.040671	-0.96125	0.096643	-0.13693	0.13891	1.6111	-0.078805	-0.085682	-0.11721	1.5991	0.72069	0.19352	0.1728	-0.34696	-0.30453	-0.36454	0.47964	-0.06634	0.056475	-0.58279	-0.26912	0.50432	-1.4517	-0.21058	0.03704	-0.27711	-0.29721	-0.41248	-0.15922	0.80159	0.41904	0.49909	-0.50458	-0.71638	-0.11375	0.32061	0.50019
TCGA-A2-A0EP-01A-61-A24A-20	0.030429	-0.61152	-0.81496	0.87096	0.033313	1.8285	-0.76904	-0.27651	-0.66231	-0.49289	0.58229	-0.15237	-0.062247	-2.0615	0.42261	0.29089	-0.33188	0.73322	-0.17549	1.1512	-0.09559	-0.62353	2.9194	0.25159	0.33559	-0.42095	-0.38768	-0.2164	2.0254	-1.1853	0.3007	-0.95578	0.76936	-0.83836	-2.0889	-1.0128	-0.14379	-0.078506	0.16852	-0.3543	0.18937	0.86591	-0.083483	-0.70487	1.1957	-0.72043	-0.4442	1.2742	0.52636
TCGA-AC-A3TN-01A-21-A24A-20	0.27683	-0.4829	-0.44517	-0.20151	-0.068445	1.3802	-0.49803	-0.50732	-0.39488	-0.54712	0.71543	-0.051271	0.31778	-1.9046	0.79768	0.65735	-0.16116	0.96715	0.17426	1.7305	0.20957	-0.47131	2.7164	0.1527	0.037799	-0.082859	-0.25011	-0.45206	3.1665	-0.88278	0.85625	-0.70839	0.35039	-0.36651	-1.5021	-1.0568	0.29344	0.0010296	0.037411	-0.22982	-0.41737	0.95445	-0.020333	0.37324	1.6708	-0.24336	-0.017499	1.3689	0.8519
TCGA-AC-A3TM-01A-21-A24A-20	-0.013047	-0.25966	0.74774	-0.40753	-0.11943	1.4942	0.11355	0.76128	-0.58332	-0.359	0.96632	-0.44246	0.096014	-1.655	-0.078079	0.31546	0.12945	-0.015521	-0.10201	-0.0033511	-0.04325	-0.69108	-0.38104	-0.19747	0.42322	-0.12552	0.32779	-0.26159	0.17007	-0.029721	-0.14763	-0.75344	0.43112	-0.25023	-2.3552	-0.51003	0.37283	-0.5798	0.19969	0.84665	-0.26677	0.63557	-0.009792	-0.36734	2.7911	0.13095	0.38804	0.35255	0.50869
TCGA-A2-A3XT-01A-21-A24A-20	0.032086	0.65675	-0.24792	-0.23068	-0.58004	-0.60279	0.4777	0.9466	-0.27316	-0.51781	-0.1393	-0.40658	0.063881	-0.83234	0.0021785	1.0453	-0.17285	0.17051	-0.030189	0.34327	-0.23058	-0.25714	0.39581	0.14017	0.25705	-0.10675	0.14222	0.83642	0.53503	0.77791	0.080991	-0.52957	0.11551	-0.41169	-0.75842	-0.22805	0.13415	-0.31753	-0.00082136	-0.41731	-0.49786	0.41905	0.29425	0.13755	0.081427	-1.1171	-0.067317	-0.28743	-1.4915
TCGA-A2-A3XU-01A-21-A24A-20	0.20364	-0.17259	-1.0264	0.21114	-0.23878	-0.4996	0.65794	-0.71785	-0.090513	-0.11007	-0.32638	-0.45552	0.21013	-0.049505	-0.22281	0.26581	0.9032	2.1637	-0.12237	0.22079	-0.12263	-0.79255	-1.0354	0.17338	0.36762	-0.4378	0.42003	0.54061	-0.32788	-0.44313	-0.0044164	0.16256	-0.23193	-0.10025	0.28694	-0.79401	0.45379	0.18231	-0.086585	-0.26999	-1.1139	0.17491	0.3194	0.93104	1.0027	-0.075089	0.54255	-0.50971	-0.6316
TCGA-A2-A3XW-01A-21-A24A-20	-0.00012772	-0.23813	0.1445	-0.41091	-0.083704	0.77034	0.49368	0.37432	-0.58087	-0.18479	1.5784	-0.3405	0.16171	-0.36564	-0.036534	0.16652	0.015445	2.0576	-0.16076	0.081747	-0.25748	-0.28955	1.1842	0.078729	0.35175	0.26473	0.11334	-0.25202	0.64114	-1.3305	0.001377	-0.74936	0.23714	-0.30841	0.43483	-0.758	-0.17412	-0.34583	0.12725	0.046082	0.03781	0.53929	0.067256	-0.18528	1.934	-0.094157	-0.016131	-0.31883	-0.28505
TCGA-AC-A3W6-01A-21-A24A-20	-0.054093	-0.52624	-0.42571	-0.26616	-0.49546	1.6912	-0.13349	-0.18214	-0.4175	-0.28043	0.030615	-0.27605	0.20362	-1.7274	0.48623	0.13364	0.10813	0.38272	-0.042379	1.349	0.0061337	-0.49732	1.2708	0.16025	-0.14507	-0.44482	-0.06444	-0.52609	1.5445	-0.36037	0.16923	-0.99665	0.15711	-0.45087	-2.601	-1.039	-0.31806	-0.19071	0.055054	-0.41373	0.081288	0.919	0.40352	-0.1587	1.2234	-0.78549	-0.11743	1.1687	0.38078
TCGA-AC-A3W5-01A-21-A24A-20	-0.096752	-0.15766	-0.13028	0.17942	-0.097702	0.67432	-0.42303	0.16753	-0.19613	-0.27527	0.68445	-0.34207	0.028453	-1.4686	0.12292	-0.18512	0.32054	-0.066846	-0.14293	-0.029749	-0.082866	-0.66878	-0.041666	-0.1091	0.022854	-0.11162	-0.1224	-0.45525	0.062514	-0.21029	0.015572	-0.73224	0.23816	0.27878	-2.8144	-0.50896	1.0233	-0.39583	-0.0015324	-0.078122	0.019655	1.614	0.33595	0.15723	1.7218	2.5285	0.078518	-0.21144	1.2128
TCGA-AC-A3W7-01A-21-A24A-20	0.020114	-0.49862	-0.70002	-1.309	-0.27694	0.80691	-0.50917	-0.034585	-0.31646	-0.14856	-0.0402	-0.37485	0.1873	-1.1482	0.49772	-0.42684	0.20213	0.40989	-0.054329	1.5209	0.023843	-0.38387	1.7175	0.21364	0.29246	-0.67421	-0.23236	-0.33349	1.2243	-1.2256	0.48721	-0.83702	-0.19516	0.28495	-2.0746	-0.97072	0.57278	-0.15414	-0.25251	-0.50228	-0.38162	1.7151	-0.055568	-0.15317	1.0299	-0.6805	0.13366	2.3901	0.28513
TCGA-AC-A3YJ-01A-21-A24A-20	0.11533	0.13632	0.33538	0.80718	0.084378	2.3013	0.011659	0.60686	-0.34044	-0.55011	1.344	-0.26822	0.14047	0.16235	-0.088464	-0.23587	0.14045	-0.18457	-0.13768	0.0047201	-0.19005	-1.0531	1.0542	0.15172	0.42214	-0.17143	0.21873	1.1453	0.78433	-1.0653	-0.11604	-0.74733	0.64627	-0.37739	0.76326	-0.51311	0.61598	-0.62616	0.17433	0.86946	-0.031939	-0.42016	0.034654	-0.19975	2.5857	0.6778	0.12757	-0.33863	2.3792
TCGA-A2-A3XZ-01A-51-A24A-20	-0.00096822	-0.27668	-0.55083	0.027555	-0.14446	0.48825	0.84111	0.61645	-0.51995	-0.089905	0.098468	-0.16969	0.12145	-1.2266	0.70105	0.23474	0.22415	1.2038	-0.10037	1.0024	0.061676	0.32386	0.77915	0.092989	-0.10173	-0.54378	-0.20427	-0.51702	1.8216	-0.22106	0.16557	-0.39419	-0.39155	-0.37385	-0.49107	-0.81733	-0.17382	0.053705	0.015018	-0.6924	-0.45002	0.8202	0.04455	-0.4369	0.42007	2.8278	0.15816	1.6608	0.069585
TCGA-JL-A3YW-01A-21-A24B-20	-0.10238	-0.49355	-0.43434	0.29702	-0.17151	1.6399	-0.2833	-0.29739	0.04984	0.11269	-0.38657	-0.016288	-0.071588	-0.30465	0.090589	-0.52109	0.11478	-0.38141	-0.16101	1.0344	0.0037403	0.3221	-0.9399	-0.008817	0.91424	-0.53936	-0.29574	0.77034	-0.010171	-0.19171	0.16391	-0.064668	-0.27918	0.021888	-0.74278	0.45512	-0.33955	0.37187	-0.37574	-0.38755	0.22955	1.1439	0.22541	-0.65704	0.31067	0.18253	-0.25469	0.17262	-1.2618
TCGA-JL-A3YX-01A-21-A24B-20	0.59012	-0.65892	-1.4943	1.6293	-0.010846	0.31823	-0.60475	-0.96489	-0.39609	-0.27599	1.0383	0.36361	0.13174	-1.2727	0.38162	-0.39769	-0.015233	0.65602	0.14084	1.0975	0.042308	-0.39368	2.2458	0.51442	0.037058	-0.83626	-0.18916	-1.08	1.99	-1.3163	0.58253	-0.56394	0.43983	-0.77792	-2.0247	-0.59879	-0.47459	0.49642	-0.18922	-0.59886	-0.12886	0.57533	0.33144	0.30819	0.38149	-1.2188	0.22024	1.9565	-0.64655
TCGA-AR-A2LJ-01A-21-A24B-20	0.079101	-0.89614	-0.48574	-0.29082	-0.082237	1.3076	-0.5879	0.1461	-0.67473	-0.4933	0.99859	-0.40003	0.30757	-0.10937	0.16831	0.59433	0.049887	1.1258	-0.030223	0.79779	0.020303	-0.72562	1.3989	0.22994	0.41049	-0.55836	-0.20958	0.075863	1.5971	-1.8098	0.27562	-0.9927	0.35106	-0.90664	0.015634	-1.0228	-0.47671	-0.12495	-0.12377	-0.49765	-0.087709	0.42052	0.20268	0.59772	1.0603	0.79311	-0.16067	1.1058	-0.16333
TCGA-E9-A2JS-01A-21-A24B-20	-0.1733	1.4434	-0.4572	1.055	-0.056386	1.4019	0.1216	-2.0255	-0.56029	0.1472	-0.21424	0.2391	-0.31813	-0.57147	0.2766	-0.62379	-0.18232	0.17651	-0.20699	0.61231	-0.11258	-0.37074	-0.74256	-0.18969	-0.22576	-0.20677	0.10003	0.83201	0.059594	-0.73019	0.94063	-0.74592	0.024061	-0.16601	-0.75867	0.89421	-0.12861	-0.37173	0.39366	0.1318	0.4351	1.1174	-0.20472	0.98055	2.1899	0.84243	0.18812	1.1787	-0.50268
TCGA-BH-A1ES-06A-21-A24B-20	0.54802	0.16847	-1.2387	-0.76697	-0.39304	-0.17946	-0.20033	-1.4888	0.20422	-0.4355	0.11192	0.42101	0.33143	-0.2371	-0.053879	0.24188	0.34075	-0.087075	-0.080568	-0.19774	-0.067716	-0.096839	-1.1914	0.75549	0.41071	0.30668	-0.23108	-0.47132	-0.1048	-1.1722	0.2528	-0.2764	0.12266	-0.41184	-0.68709	0.29655	-0.14485	0.055541	-0.1528	0	-0.44369	-0.3328	0.66381	-0.043805	1.4262	0.16918	0.30924	-0.3359	0.71786
TCGA-BH-A1FE-06A-21-A24B-20	0	-0.60051	-0.21472	-0.060276	0.026115	0.49814	0.018525	0.28502	-0.48559	-0.026528	-0.26386	0.046489	0.22501	-0.12979	0.34903	-0.89159	0.56873	0.19601	0.006496	0.72072	0.12539	-0.65458	2.2888	-0.026453	0.052095	-0.98771	-0.24954	-1.4201	0.75527	-2.0628	0.10121	-0.98046	-0.29198	0.24782	-3.632	0.12573	-0.74463	0.02923	-0.15066	-0.45434	0.024959	0.51001	0.022722	0.29793	-0.25316	-0.6978	-0.40845	2.0956	-0.4708
TCGA-E2-A15A-06A-21-A24B-20	-0.088307	-0.048202	-0.2233	-0.042752	-0.14162	0.28109	-0.10642	0.23963	0.29604	-0.3015	0.64707	0.10283	0.24364	-0.035031	0.030471	0.83735	0.094802	-0.39746	-0.19416	0.11309	-0.20089	0.83177	-0.81057	-0.04548	0.42094	-0.16794	0.11935	0.058308	-0.31761	-0.44772	0.30079	-0.63232	-0.38854	0	-0.036231	0.37183	-0.15161	-0.46621	-0.087365	-0.046048	0.060461	0.0029092	0.13702	1.6495	1.6447	0.52607	0.064534	-0.13874	-0.45299
TCGA-BH-A18V-06A-21-A24B-20	0.10552	0.016153	0.10864	-1.1856	-0.2353	0.10613	1.1352	-0.39492	-0.25394	-0.17594	0.19062	0.015228	0.055821	-0.85942	0.024446	-0.51936	-0.076901	-0.18848	-0.11409	0.037426	-0.22399	0.98872	-1.6227	-0.20004	0.18737	-0.044035	0.2208	-0.36658	-0.066711	-0.38867	0.11409	-0.1839	-0.31137	0.03332	-0.40116	0.43376	-0.046194	0.70962	-0.17617	-0.51071	-0.1553	1.5635	-0.15406	-0.13625	1.2537	-0.084196	-0.33994	0.51806	-1.4602
TCGA-E2-A15K-06A-21-A24B-20	0.13474	-0.29302	0.46158	0.16671	0.13564	2.5797	-1.2537	0.15154	0.26461	-0.31609	1.5552	-0.38996	0	-0.12005	-0.23311	0.25568	-0.12435	-0.44091	-0.11452	-0.45051	-0.11298	-1.0062	-1.0569	0.084829	0.17918	-0.037167	0.19976	0.44564	-0.47933	-0.69201	-0.10088	-0.82573	0.40892	-0.033234	0.35844	-0.88994	1.7297	-0.64257	-0.16298	2.247	-0.35712	-0.90318	0.33036	-0.18522	2.872	0.79599	0.68467	-0.79577	0.48871
TCGA-BH-A0B3-01A-21-A13A-20	-0.029191	-0.28414	-0.72974	-0.084628	-0.26326	-0.29338	0.86771	-0.24204	-0.20124	-0.33588	-0.19962	-0.35209	-0.040128	-0.57992	-0.12237	-0.008625	0.40386	0.19126	-0.024993	0.2198	0.094355	0.66699	-0.42483	0.46338	-0.083539	-0.28289	-0.042234	-0.4913	0.3741	0.63386	-0.021213	-0.27553	-0.62593	0.076004	-0.68552	-0.55688	-0.16303	-0.14639	-0.28704	-0.61045	-0.33519	0.73298	0.18501	0.016033	0.07374	-0.45604	-0.32613	1.2449	0.48249
TCGA-A1-A0SJ-01A-21-A13A-20	0.23696	0.042512	-0.54751	0.53247	-0.32145	0.86044	0.076732	0.1867	-0.67753	-0.27063	1.6909	-0.12234	0.18206	-0.85657	0.029787	0.97456	-0.16039	0.41438	-0.044999	0.29878	-0.11701	-0.70262	0.63286	0.29564	0.51784	-0.50243	0.31505	-0.033111	1.4319	0.0017154	0.29091	-0.29574	0.49813	-0.28	0.11447	-0.72543	0.10644	-0.26226	0.24514	0.58125	0.18908	0.67742	0.20228	2.2706	2.065	0.36474	0.43078	1.0844	-0.30235
TCGA-BH-A0AZ-01A-11-A13A-20	0.35419	-0.26001	-0.52883	0.22728	-0.11199	0.63135	-0.701	-0.16203	-0.44229	-0.27331	0.59643	-0.3402	0.37791	-1.2361	0.36773	-0.087768	-0.20373	0.92666	0.081498	1.0468	0.041657	-0.5953	1.4172	0.46988	0.0051374	-0.47377	-0.17422	-0.59366	1.7956	-1.4949	0.35612	-0.61303	0.79931	0.0632	-0.41244	-0.80342	0.2085	-0.12867	0.17319	-0.38162	-0.17683	1.3793	0.10202	-0.062015	2.0539	-0.34194	0.61991	1.0931	-0.49618
TCGA-BH-A0BJ-01A-21-A13A-20	0.22418	0.16671	0.60446	0.47336	0.32174	1.6752	-0.038062	0.94426	-0.36269	-0.08732	1.1556	-0.23838	-0.27445	-0.19464	0.22271	0.62779	-0.44935	0.44786	-0.03918	0.54334	-0.20129	-0.68315	1.4502	0.41144	-0.069047	-0.34785	0.12379	0.057564	2.255	-1.194	0.2367	-0.53584	0.85011	0.34667	0.89375	-0.53644	0.28839	-0.25926	0.11206	-0.48792	0.038162	1.3819	0.046872	0.30039	2.8853	0.039343	0.12525	0.73728	0.82842
TCGA-BH-A0BS-01A-21-A13A-20	0.12585	0.20285	0.20434	1.0165	-0.22136	1.5325	-0.56699	0.47109	0.085709	-0.60437	0.95992	-0.2884	0.031791	0.2856	-0.22358	0.84709	-0.11147	-0.2863	-0.0009545	-0.18859	-0.27016	-0.93264	-0.82081	0.093995	-0.26207	-0.051206	0.28076	1.9928	0.17459	-0.89488	-0.03503	-0.89281	0.56998	0.12583	0.81679	-0.58985	0.30107	-0.74045	-0.060333	0.47378	0.037112	-0.15793	0.14463	0.69564	3.1906	1.5416	0.1922	-0.17899	1.1993
TCGA-A8-A06Z-01A-21-A13A-20	-0.10168	-0.30287	-0.62235	1.8627	0.39724	1.9955	-0.14238	-1.0684	0.055718	-0.85691	1.0844	-0.19609	0.025022	-0.071655	-0.27591	0.98045	-0.027982	-0.36128	0.017261	-0.031165	0.037961	-1.1457	-0.75206	-0.076113	-0.22455	0.064988	0.20252	1.8157	0.20713	-0.2318	0.14581	-0.87035	0.99905	-0.045362	0.49262	-0.22651	0.61945	-0.77996	0.076462	0.66003	-0.35315	-0.24872	-0.090546	0.12819	2.0411	1.1511	1.3046	-0.95702	2.5693
TCGA-A2-A04T-01A-31-A13A-20	0.10085	0.52004	-0.49924	-0.4529	-0.55528	-0.62814	1.0226	0.20244	0.24901	-0.53538	-0.12162	-0.38009	0.15909	-0.40603	-0.23139	0.25389	0.19097	1.3851	-0.042445	0.21754	-0.093096	0.82922	-0.47936	0.072496	-0.089733	0.35197	0.13032	-0.72684	0.42091	0.72429	-0.13209	0.45088	-0.19503	0.10605	0.05066	-0.59428	-0.12952	-0.38674	0.26161	-0.21597	-0.2282	0.28092	0.16786	0.079003	-0.2775	-0.24388	0.15744	-0.11891	-0.62623
TCGA-A2-A04Q-01A-11-A13A-20	0.28771	-0.69151	-0.98861	-1.1645	-0.5262	0.42346	-0.029197	0.18192	-0.29329	-0.16364	0.51218	-0.19202	0.22018	-0.92565	0.74436	0.18351	0.19545	2.2656	0.32208	1.4831	0.25971	0.2003	0.80868	0.29241	0.21892	-0.67098	-0.27858	-0.46396	2.3248	-1.3966	0.27864	-0.75126	-0.12378	-0.38144	-0.2253	-1.0071	0.048378	0.30614	-0.11194	-0.43705	-0.51116	0.37915	0.25507	-0.41739	0.2273	-0.76424	-0.26078	2.5705	-0.55519
TCGA-A2-A04U-01A-21-A13A-20	0.18853	0.47374	0.36863	-0.081853	-0.3008	-0.46547	0.47237	-0.52387	0.42032	-0.3618	0.15114	-0.22806	0.24666	-1.0697	0.10043	-0.13952	0.062026	0.21638	0.2471	0.32972	-0.03025	-0.71343	-0.89705	0.20527	-0.17754	0.22403	-0.15402	-0.6218	0.53918	0.94871	0.088038	0.44762	-0.24635	0.29944	-0.7293	-0.3119	-0.34245	-0.28062	0.23542	-0.034927	-0.25357	1.2913	-0.11718	0.23695	-0.30603	-0.68952	-0.48143	-0.20599	-0.081085
TCGA-A2-A04V-01A-11-A13A-20	-0.038048	-0.17783	0.094298	0.020354	0.12955	1.5411	-1.0095	-0.12588	0.039773	-0.28825	1.6321	-0.46158	0.10595	-0.34467	-0.16686	1.2833	-0.028015	0.027875	0.13646	-0.2546	-0.069163	-0.69214	0.46893	0.19963	-0.28407	-0.60149	0.13461	-0.19127	0.41836	-0.8732	0.043947	-0.80483	-0.0010994	0.32292	0.057019	-0.52561	0.36744	-0.55978	0.043865	-0.093875	-0.24199	1.3753	0.52512	0.73342	3.5457	0.41852	0.96214	-0.22397	1.1301
TCGA-A2-A04Y-01A-11-A13A-20	0.0097061	-0.47195	-0.4214	1.2816	-0.59041	0.045374	-0.20426	0.65811	-0.1725	-0.029101	0.7709	-0.21094	0.048388	0.02755	-0.07135	0.23758	-0.077177	0.0094529	-0.03121	-0.22863	-0.2036	-0.72446	-0.86551	0.071288	0.35207	-0.48683	0.1638	0.24142	0.42793	-0.19883	0.061573	-0.10487	0.33235	-0.29782	0.71942	-0.34198	-0.13114	-0.64567	0.10125	0.76881	-0.33181	-0.29675	0.016265	-0.57983	2.2458	0.77179	0.55523	-0.87689	0.22682
TCGA-A2-A04W-01A-21-A13A-20	0.074475	0.17723	-0.58129	0.56684	-0.082225	0.28963	1.129	-0.38224	-0.5824	-0.25485	-0.37078	-0.39064	0.35449	-0.855	-0.019523	-0.44256	0.13588	0.17664	0.023666	0.35265	0.026659	-0.80589	-1.0388	0.013538	-0.27839	-0.13253	0.05366	0.36995	0.44908	-0.19176	0.2816	0.16363	-0.058242	0.22202	-0.88443	-0.61003	-0.065226	-0.45456	-0.03856	-0.49594	-0.14361	1.5148	0.008843	-0.32056	0.27322	2.209	-0.50132	0.07511	-0.29862
TCGA-A2-A04N-01A-21-A13A-20	0.061556	0.57549	-0.78185	-0.66571	-0.13696	0.75652	-0.56082	-0.50269	-0.47597	-0.12779	0.51458	-0.42111	0.085015	-0.88758	0.0019561	-0.0058852	0.35363	1.2179	-0.12038	0.5568	0.14472	-0.6709	-0.010774	0.057758	-0.197	-0.51791	0.095064	-0.30357	1.4286	-1.8397	0.11638	-0.88019	0.30587	-0.084519	-0.31727	-0.86129	-0.19652	-0.36377	0.18037	-0.55771	-0.18792	2.1124	0.14923	-0.30112	1.4606	-0.46253	-0.23175	0.26935	-0.71244
TCGA-AN-A04D-01A-31-A13A-20	-0.030552	-0.21139	-0.36268	0.44504	0.068904	-0.68397	0.53815	0.71897	0.27168	-0.41632	0.1571	-0.33995	0.06699	-0.77597	-0.2013	0.27327	0.045166	2.5904	0.10274	-0.41565	-0.2151	-0.63563	-0.58844	0.18326	0.019254	-0.029508	0.098863	-0.39403	0.4171	0.30874	-0.078129	0.35487	-0.6467	0.21583	-0.067471	-0.53832	-0.34298	-0.22879	0.060408	-0.099068	-0.42199	-0.12372	0.35534	0.9219	-0.63833	0.15593	0.8011	-0.35359	-0.98568
TCGA-AN-A04A-01A-11-A13A-20	-0.0013207	0.20345	0.23929	-0.20593	-0.26734	0.81033	0.51345	-0.10298	-0.11585	-0.2054	2.2988	-0.25179	0.098766	-0.33745	-0.032911	1.3858	0.03958	0.59272	0.028042	0.33122	-0.20078	-0.96622	-0.11027	0.042725	0.43625	-0.29388	0.16136	0.99151	0.39964	-0.20054	-0.0078075	-0.70446	-0.10686	0.15076	0.23982	-0.32448	0.77321	-0.46407	0.27004	-0.024371	-0.46568	0.57297	0.10737	-0.34482	2.6809	0.15371	0.54691	-0.020691	0.64874
TCGA-AN-A041-01A-31-A13A-20	-0.11543	-0.44531	-0.485	-0.18293	-0.13131	1.2999	-0.34325	-1.7684	-0.36385	-0.27004	0.86037	-0.50359	0.11534	-1.0551	0.13414	0.37099	0.17071	-0.043055	0.015561	0.79768	-0.053605	-0.84086	-0.25138	0.13117	0.29008	-0.19705	-0.056072	-0.71486	0.94582	-1.25	0.11573	-0.75524	-0.037179	0.11904	-0.36582	-0.76409	0.13823	-0.47836	0.017048	0.53143	-0.21255	1.3788	-0.11781	-0.39962	1.9414	-0.075586	-0.53283	0.94001	1.7117
TCGA-AN-A049-01A-31-A13A-20	0.088549	-0.42297	-0.091272	0.94542	-0.30816	0.78312	-0.57445	-0.96343	-0.67399	-0.27361	1.4751	-0.16342	0.16977	-1.3128	0.06864	0.85064	-0.11578	0.02521	-0.11457	0.3811	-0.29879	-0.25485	1.1059	0.49103	-0.12681	-0.35735	-0.16703	-0.43403	1.5454	-0.71011	0.10504	-0.67174	0.39556	0.063609	-0.4726	-0.54247	0.82046	-0.36939	-0.21733	-0.17983	-0.36263	1.3848	0.099529	0.080317	2.2961	0.32636	-0.22148	0.42286	-0.13841
TCGA-AO-A03P-01A-31-A13A-20	0.25609	-0.09992	1.5233	0.50762	-0.83064	1.764	-0.37019	0.010815	0.085665	0.35243	2.3004	-0.32029	0.16361	-0.50236	0.041413	1.6464	-0.035969	-0.15164	0.016113	0.21546	-0.10517	-0.85681	-1.3632	0.15094	0.20114	-0.17313	0.017274	1.2633	0.16742	-0.24624	0.28326	-0.73442	0.12213	0.0098229	0.12244	-0.79751	0.1032	-0.47923	0.19977	0.596	-0.84177	0.48764	0.42044	0.11548	3.3969	1.0997	0.65581	0.091149	-0.22625
TCGA-AO-A03O-01A-31-A13A-20	0.045916	-0.16948	0.403	0.87926	-0.98373	2.2267	-0.21146	-0.24328	0.20442	-0.49084	0.16822	-0.20816	0.054551	-0.55518	-0.13413	1.2876	-0.11928	-0.017168	0.20253	-0.11195	-0.19597	1.2587	-0.41278	0.15772	0.29843	0.63859	-0.17623	1.8908	-0.0034722	0.54218	0.020334	-0.018449	-0.14045	-0.088706	0.11243	-0.36629	0.60542	-0.56814	0.089874	0.037743	-0.32869	-0.012656	0.45477	0.19888	2.7169	0.36546	1.3267	-0.27933	1.9843
TCGA-AO-A03L-01A-31-A13A-20	-0.024207	-0.046508	-0.27577	0.2462	-0.28159	1.6725	-0.41615	0.30143	-0.48262	-0.13313	0.84687	-0.24992	0.03551	-0.63003	0.12313	0.41478	0.11815	0.22607	0.017675	0.62449	-0.17607	-0.52034	0.83357	0.091315	0.37089	-0.37301	0.02971	-0.18372	0.84219	-0.27719	0.0064815	-0.95511	-0.037029	-0.27215	0.11265	-0.51922	6.1667e-05	-0.38345	0.06104	-0.22163	-0.4296	0.46848	0.15651	-0.40536	2.4702	0.021487	0.32357	1.0368	0.37062
TCGA-AN-A0FV-01A-21-A13A-20	0.04608	-0.28568	-0.3267	1.9173	-0.20916	2.2999	0.11346	-1.0368	-0.49623	-0.80135	-0.25082	-0.58068	0.23143	-0.78534	-0.19607	-0.82254	0.20103	-0.04518	-0.089534	0.15946	-0.084238	-0.92825	-0.87808	0.12361	0.010202	-0.014118	-0.044605	0.22595	0.33232	-0.58163	0.10107	-0.61177	-0.0047242	-0.23029	0.27933	-0.54763	-0.27493	-0.60755	0.028489	-0.49503	-0.16528	1.1445	0.033713	0.073062	1.8126	3.0745	0.03003	-0.11321	0.9221
TCGA-AN-A0FK-01A-21-A13A-20	0.095639	-0.038	-0.44409	-0.39782	0.12994	2.1688	-0.46233	0.2722	-0.22929	-0.081224	0.99684	-0.35543	0.2631	-0.63356	0.24313	0.1983	-0.032235	-0.053764	-0.04199	0.54336	-0.10019	-0.82789	-1.1248	0.1074	0.15993	-0.33523	-0.0538	-0.43445	0.4138	-1.6086	0.32171	-0.86689	-0.066214	0.24468	0.11477	-1.0273	0.56093	-0.38877	-0.27484	0.37995	0.23376	1.671	0.20632	-0.12975	2.8333	0.0083103	1.0303	0.73216	0.98207
TCGA-AN-A0FL-01A-21-A13A-20	0.090108	0.83307	-0.80596	0.1616	0.019782	-0.23494	0.63831	0.030815	0.0044772	-0.34516	-0.63537	-0.37056	0.032563	0.29902	0.043383	-0.29739	0.051045	1.9924	-0.02049	0.44464	-0.2035	-0.85235	-0.95721	0.13556	0.44584	-0.0062389	-0.22301	0.43269	0.31113	-0.73289	0.052725	-0.58396	1.0503	0.097717	0.70371	-0.92734	0.0013078	0.14072	0.53875	-0.094808	-0.29741	0.57403	0.11583	0.33696	0.81054	0.23379	0.99446	0.70273	-0.97906
TCGA-AN-A0FJ-01A-21-A13A-20	0.11151	0.29742	0.58708	0.08096	3.0307e-05	-0.4927	0.31603	-0.56382	-0.00369	-0.33354	1.1351	-0.31893	0.089148	-0.49951	-0.054681	0.92204	-0.11823	0.06642	0.089613	0.39285	-0.19383	-0.73389	0.30745	0.19862	-0.027074	0.67593	-0.35542	-0.66898	0.20399	0.9549	-0.10021	0.18101	0.038868	0.27621	-0.43738	0.0026533	0.97676	0.10409	-0.24736	-0.33089	-0.38234	0.50789	0.038962	0.24983	-0.38424	-0.35055	0.063491	0.58902	-0.46532
TCGA-BH-A0HU-01A-21-A13A-20	-0.11136	-0.48779	-0.092899	1.6402	-0.2915	2.0502	-0.34684	-1.1485	-0.16861	-0.36491	0.19846	-0.40257	-0.020024	0.021324	-0.24036	1.0177	0.26522	0.35375	0	-0.18897	-0.27117	-0.81008	0.31457	0.094275	0.14067	-0.5505	0.22933	1.1963	0.80065	1.1087	-0.14458	0.012325	-0.49219	0.096822	0.72736	-0.64514	-0.00093516	-0.6295	-0.085953	0.48691	-0.3747	0.58966	0.27092	-0.27953	2.1239	0.74632	0.4968	-1.0488	-0.11998
TCGA-A8-A081-01A-21-A13A-20	-0.031719	0.6304	-0.51554	1.0568	-0.014259	0.94321	-0.22693	0.36686	-0.18742	-0.64759	0.075161	-0.26747	0.050294	-0.31408	-0.31022	0.23723	-0.028019	-0.42177	-0.13158	-0.81227	-0.24083	0.55045	-0.67889	0.54921	0.0084543	0.21996	0.18389	0.67858	0.36254	-0.369	0.061793	-0.57847	-0.23294	-0.32575	0.49018	-0.5038	0.84497	-0.79842	-0.21304	-0.32784	-0.34196	-0.63609	0.053692	-0.7271	1.5043	1.022	0.32423	-0.32759	2.1179
TCGA-A8-A082-01A-21-A13A-20	0.021148	0.97815	0.56364	-0.75037	0.0673	0.59342	-0.50752	0.40061	0.020149	-0.38602	0.91659	-0.3344	-0.12447	-0.055708	-0.27572	-0.21367	-0.021159	-0.44233	-0.036078	-0.42516	0.017402	-1.154	-0.036854	0.1651	-0.020202	-0.30286	0.2501	2.1053	0.045654	-0.025047	1.0772	-0.68847	0.18222	-0.0024803	0.72991	-0.68929	0.80387	-0.63478	0.35219	1.2437	-0.29025	0.26002	-0.18228	0.11793	2.946	0.64326	0.92947	-0.023987	1.9594
TCGA-A8-A06P-01A-21-A13B-20	0.3482	0.22509	-0.79891	0.58606	-0.50766	0.3066	-0.59195	-0.37415	-0.38134	0.23912	1.0995	0.093948	0.20292	-0.89138	0.25556	0.89747	-0.16135	0.49772	0.22461	0.82766	-0.0087885	-0.25807	2.0107	0.97639	0.33044	-0.43074	-0.46371	1.1753	2.032	-1.3239	0.43221	-0.73469	1.0341	-0.44749	0.381	-0.90545	0.3268	-0.01691	-0.12635	-0.35381	-0.54823	1.712	0.20666	0.26213	0.95524	-0.60092	0.5045	0.4383	1.7227
TCGA-A8-A09A-01A-21-A13B-20	0.032942	0.41983	-0.51281	0.812	-0.18596	0.27159	-0.44871	0.32081	-0.24085	-0.36191	0.011695	-0.15903	0.088143	-0.57811	-0.24517	0.34827	-0.03349	-0.077754	0.04228	-0.10784	0.16788	-0.58676	-1.1012	-0.071296	0.20652	-0.45403	0.38469	-0.33708	0.27023	-1.6958	0.1893	-0.70282	-0.50824	0.021147	0.84892	-0.3896	-0.03731	-0.49423	-0.012934	-0.185	-0.18077	1.4257	-0.10828	-0.05347	1.8279	0.82577	-0.04767	0.19722	-0.51065
TCGA-A8-A07O-01A-21-A13B-20	0.042367	1.0228	-0.65369	0.54651	-0.89101	-0.76926	0.5568	-0.72015	-0.66212	-0.2821	0.067123	-0.57805	-0.1369	-1.1889	-0.33287	1.1077	-0.048037	0.17392	0.04229	0.31381	0.4946	0.56639	-1.5879	0.097274	0.088373	-0.034439	0.66608	1.8067	0.36878	1.4084	-0.10735	0.96048	0.25014	-0.50413	-0.73508	-1.0899	-0.68084	-0.58465	0.61301	-0.64501	-1.2453	0.4625	0.27084	-0.82671	-0.39783	-0.78887	-0.62292	-0.25829	0.32759
TCGA-A8-A099-01A-21-A13B-20	0.16102	0.082064	0.35013	0.82685	0.13068	2.1892	-1.1018	-0.83145	0.0070085	-0.44464	1.1926	-0.20241	0.14293	0.44266	-0.16274	0.6544	0.054899	-0.23619	-0.13555	-0.25748	-0.13647	-1.1338	-1.1865	0	0.26862	-0.14362	0.59101	0.89196	-0.062218	-1.298	-0.13952	-0.88343	0.33669	0.27153	0.96998	-0.59744	0.58404	-0.58338	0.07954	0.83344	0.092386	-0.35902	0.3277	0.0407	2.5023	1.4045	0.8363	-0.34049	0.832
TCGA-A8-A086-01A-21-A13B-20	-0.030435	0.51586	-0.45963	0.86492	-0.11506	1.3716	-0.86866	0.040511	-0.068803	-0.32014	1.3569	-0.20921	0.096992	-0.37516	-0.18874	1.1192	0.1242	0.056942	0	0.47768	-0.063664	-0.84479	-0.41486	-0.040371	0.1978	-0.17373	0.094907	0.14191	0.22393	-0.52237	0.4776	-0.74045	-0.012015	0.21178	-0.028201	-0.74789	0.90431	-0.47192	0.044081	1.1412	-0.38195	1.2727	0.090682	1.6031	2.533	0.0712	1.0015	0.26753	0.3786
TCGA-AN-A0AS-01A-21-A13B-20	-0.073547	-0.25919	-0.075866	1.047	-0.58594	2.6043	-0.68803	0.0031524	0.2006	-0.32312	0.24294	-0.2892	-0.15355	-0.47516	0.0086461	0.61083	0.052428	-0.20701	0.067513	-0.028732	-0.036748	0.67389	-1.0159	-0.065042	-0.35649	0.15201	0.17028	0.51775	0.27742	-0.37858	-0.098018	-0.88996	-0.12891	0.065229	-0.29342	-0.35789	0.37927	-0.59904	0.20378	0.42253	-0.33628	1.2258	-0.063148	0.90021	2.4015	-0.42724	0.39115	-0.11937	2.0862
TCGA-AN-A0AR-01A-21-A13B-20	0.12918	0.66969	-0.25061	0.59415	-0.2605	1.5114	0.76722	0.18569	0.14926	-0.4163	0.47235	-0.43272	-0.095129	0.31217	-0.2614	0.10409	0.14755	3.3789	0.03445	0.045318	0.099299	-1.2079	-1.209	-0.068349	0.66144	0.57352	0.28346	0.44237	0.13273	1.057	-0.17645	-0.2007	-0.2696	0.81497	0.39395	-0.36628	-0.37599	-0.28232	-0.2074	-0.25877	-0.21935	0.62944	0.5742	1.978	1.215	-0.45647	-0.41794	-0.31183	0.85925
TCGA-AN-A0AM-01A-21-A13B-20	0.067279	-0.32042	-0.5202	1.0466	-0.25742	0.9241	-0.027996	0.26999	-0.0051347	-0.37141	0.30231	-0.41375	0.061863	-0.54242	-0.15849	0.041209	0.33005	-0.2544	0.024753	-0.19477	-0.087656	0.075777	-0.050779	-0.019322	-0.081876	-0.33267	0.0021141	-0.16062	0.034248	0.083139	-0.0016918	-0.51825	-0.15535	0.23903	-0.49951	-0.33909	-0.058191	-0.52919	-0.1344	0.92898	-0.1824	1.2393	-0.092983	-0.08967	2.5011	-0.4192	-0.4574	-0.40614	-0.99952
TCGA-AN-A0AL-01A-21-A13B-20	0.061338	-0.20719	-0.65699	0.2433	-0.1607	-0.63197	0.037134	-0.46685	-0.017453	-0.26138	-0.64491	-0.36575	0.050573	0.33835	0.013682	0.47125	-0.19613	0.87821	0.13068	-0.072677	-0.13811	0.2553	-1.6201	0.19236	0.50949	0.055039	-0.052223	1.4581	0.36975	-0.11684	0.016984	-0.58234	-0.37788	-0.048869	0.8831	-0.476	0.14012	0.52115	0.38417	-0.39917	0.11866	0.88735	0.036216	-0.50742	-0.093276	0.11179	-0.17785	1.1257	-0.95927
TCGA-AN-A0AK-01A-11-A13B-20	0.17354	0.56651	-0.27174	1.5485	-0.35418	1.676	1.7019	-0.078298	0.11621	-0.58351	0.3844	-0.20063	0.85921	-1.348	-0.041283	0.1205	-0.27056	-0.18722	0.19705	-0.018598	-0.093758	-0.048099	-0.95164	0.30038	-0.038624	0.1667	0.009402	0.29848	0.34799	0.4664	0.20809	-0.27264	-0.21472	-0.195	0.1564	-0.30726	0.057308	-0.39013	0.29382	0.083221	-0.21366	0.74467	0.27466	-0.071961	2.1248	-0.00042464	0.25913	-0.055594	0.80538
TCGA-AN-A0AJ-01A-21-A13B-20	0.081876	-0.32247	-0.13931	0.59114	-0.50376	1.9779	-0.0076154	0.035325	0.011578	-0.2118	-0.080124	-0.12515	0.11796	-0.16372	-0.051121	1.0762	-0.18608	-0.17005	0.028108	-0.080521	-0.081927	0.26702	-0.26326	-0.019032	-0.29926	0.11316	-0.21335	-0.024923	0.15015	1.7119	0.20198	-0.69006	-0.32086	0	0.11039	-0.50667	0.36055	-0.47637	-0.1337	-0.079792	-0.3234	0.96739	0.36477	0.067085	2.5413	0.54039	0.98901	0.50777	0.55168
TCGA-A8-A08X-01A-11-A13B-20	0	-0.46073	-0.82948	-0.18187	-0.56573	1.1224	0.43712	0.6241	-0.12269	0.095876	-0.047196	-0.40214	-0.086471	-0.586	0.41483	0.10847	0.402	0.1476	0.065983	0.80763	0.2407	-0.048424	-0.15674	0.32427	-0.35069	0.018332	-0.27572	0.42597	1.7956	-0.1505	0.069673	-0.53993	-0.12459	0.045998	-0.39824	-0.59324	-0.093678	0.01602	-0.070982	-0.51024	-0.58559	0.21833	0.19762	0.038694	-0.14859	3.1968	-0.13829	1.2774	-0.97354
TCGA-A8-A08Z-01A-11-A13B-20	-0.00032597	-0.2198	-0.13295	0.069212	-0.19465	0.93747	-0.62169	0.18637	-0.60353	-0.18543	0.52882	-0.63919	0.1687	-1.1004	-0.26185	0.37966	0.52712	0.27667	-0.19497	0.52121	0	-1.1385	0.11779	-0.017386	-0.045887	-0.53783	0.023993	-0.34566	0.62388	-0.67348	0.25098	-1.0013	0.19353	0.19767	-2.2002	-0.91643	0.14276	-0.65307	0.029433	-0.12737	-0.30314	1.0017	0.086354	-0.058586	2.4185	0.072593	0.11453	-0.097387	-0.046568
TCGA-A8-A091-01A-21-A13B-20	0.0069556	0.24048	0.31904	0.11123	-0.20718	1.4565	-0.6803	-0.010378	-0.4866	-0.21396	1.5305	-0.43966	0.060493	0.025992	0.04671	0.75511	0.17842	-0.14493	-0.01661	0.51173	-0.043543	-0.90249	-0.36203	-0.072918	0.079595	-0.19885	0.033678	1.5718	1.4864	-0.80616	0.43147	-1.0563	0.18604	-0.18778	0.81682	-1.0165	0.84171	-0.57842	0.28891	0.066622	-0.19051	1.0119	0.11464	-0.25187	3.4566	0.4267	0.95004	1.332	0.23274
TCGA-A8-A07E-01A-21-A13B-20	0.40444	-0.83564	-1.6376	0	-0.76639	0.70232	-0.59921	-1.8993	0.58754	-0.38994	0.70553	0.79321	0.47887	-2.0663	0.39147	-0.079529	0.11353	0.97912	0.24215	1.0802	0.13665	-0.41176	1.3492	0.78414	-0.094166	-0.88872	-0.47386	-0.8237	2.4232	-1.2639	0.59108	-0.76796	0.096507	-0.58963	-1.6473	-1.5283	-0.39026	0.062566	-0.27292	-0.095903	-1.4144	4.4101	0.16179	-0.72022	0.65448	-1.1522	0.9458	2.1123	-0.37558
TCGA-A8-A07F-01A-21-A13B-20	0.050291	-0.46972	-0.29981	0.5663	-0.17972	1.5189	-0.30706	0.43625	-0.48698	-0.096917	0.56138	-0.20418	0.096904	-1.1896	0.063087	0.036851	-0.10259	0.27405	-0.12596	0.23363	-0.22956	-0.59136	1.7232	0.31558	0.057117	-0.15576	0.25632	-0.53398	2.0318	-0.87933	0.090887	-0.73081	0.072037	-0.16332	-2.6165	-0.58663	0.22292	-0.27916	0.026784	-0.53838	-0.36829	1.2923	0.13062	-0.19555	1.6917	-0.57364	-0.21234	1.186	-0.29313
TCGA-BH-A0BW-01A-21-A13B-20	-0.054509	-0.3531	-0.51165	0.84481	-0.30095	-0.50852	0.51962	0.77911	-0.32486	-0.050151	-0.17325	-0.377	0.19848	-0.29844	0.010381	-0.14372	0.20407	0.10006	-0.12091	-0.10833	-0.10258	1.8525	-0.68608	0.13349	0.1891	-0.50604	0.3039	-0.26463	0.62159	-0.95697	-0.099851	-0.20734	0.22233	-0.017101	0.0099331	-0.70777	-0.2294	-0.25721	0.24199	-0.58244	-0.1253	0.80692	-0.11349	-0.089393	0.19189	-0.26411	-0.66785	0.52967	-0.85278
TCGA-BH-A0B7-01A-21-A13B-20	0.072314	-0.49136	0.18845	1.4609	0.11785	0.99713	-0.58622	0.48622	-0.3779	-0.37712	0.159	-0.33256	0.10167	-0.59887	0.062985	0.114	-0.072965	0.55322	-0.038937	0.033358	-0.26584	-0.47698	0.014168	0.42339	0.013976	-0.79678	0.0025578	0.67355	1.1896	-0.58868	0.078652	-0.77701	0.32808	-0.14941	0.089221	-0.54498	-0.03637	-0.29606	0.13062	-0.33655	-0.31137	0.57483	0.30778	-0.13506	0.83333	3.3797	-0.10728	0.8521	0.67697
TCGA-A7-A0DC-01A-21-A13C-20	0.082656	0.63636	0.22024	0.14364	-0.67407	1.8642	-0.28925	-0.35304	0.22421	-0.30666	1.4362	0.39809	0.14149	0.20065	-0.045249	1.0315	-0.065471	-0.35451	0.10987	0.3292	0.13842	-0.98945	-0.97581	0.23858	0.16778	0.31624	0.064821	2.1491	0.15047	-0.9195	0.039442	-0.63781	0.38034	-0.34239	0.9141	-0.83477	0.45618	-0.65428	0.018222	1.1951	-0.85049	0.4749	0.33888	1.0671	3.3736	0.77671	1.4963	0.56022	0.63376
TCGA-AN-A0G0-01A-21-A13C-20	-0.022616	0.82586	-0.022454	0.82623	-0.16343	-0.29499	1.7691	0.77087	-0.13506	-0.40978	-0.92058	-0.42349	0.016692	-0.11417	0.088656	-1.0796	0.31048	0.93558	0.056905	-0.0052689	0.19657	-0.5991	-2.0844	-0.16129	0.37876	0.4304	0.020254	-0.42747	0.11263	0.59704	0.27414	-0.83752	-1.0234	-0.21401	-0.044024	-0.35224	-0.2176	0.090896	0.17634	-0.43128	-0.25832	1.4789	0.1608	1.9072	0.040316	0.37821	0.66321	0.7487	0.67861
TCGA-AN-A0FZ-01A-21-A13C-20	-0.037128	0.67191	-0.10274	0.97936	-0.33434	1.4946	-1.1074	-0.25249	0.081941	-0.39871	0.4523	-0.34145	0.19973	-0.42951	-0.21075	0.41692	0.34342	-0.16216	-0.01055	0.079446	0.22035	-0.93128	-0.48749	0.089864	-0.1173	-0.82531	0	-0.41202	0.36453	-0.946	-0.038786	-0.6525	0.17727	-0.01436	0.2941	-0.83741	1.356	-0.60149	0.0683	0.54026	-0.77537	1.0236	0.11668	2.4026	2.6566	0.89619	0.68771	0.7334	0.80187
TCGA-AN-A0FY-01A-21-A13C-20	-0.080426	0.302	-0.46063	-0.85496	-0.47875	1.8783	-0.36688	0.46539	0.24067	-0.25809	1.7602	-0.35453	0.023656	-0.1044	-0.10793	1.0742	0.50863	1.3696	-0.091008	0.74569	0.017331	-0.83236	-0.26805	-0.081186	-0.25524	-0.071639	0.18495	0.76032	0.39446	0.013844	-0.077952	-0.17085	-0.14869	0.26843	0.21323	-0.7855	0.11996	-0.51646	-0.27726	0.61085	-0.48819	1.2164	0.31044	0.16377	3.0018	-0.27157	0.77296	0.36398	0.063458
TCGA-AN-A0FX-01A-21-A13C-20	0.19198	0.16838	-0.60054	-0.74123	-0.37563	-0.0058079	-0.38088	-0.80618	-0.21859	-0.37058	-0.2619	-0.21296	0.12353	-0.74252	0.60849	-0.4584	0.45112	0.010741	0.15264	1.3014	0.26219	-0.45474	-0.65109	-0.032398	-0.098017	-0.51541	-0.33034	-0.48965	0.68045	-0.79669	0.65703	0.09334	-0.46586	0.2454	-0.92421	-0.76619	-0.19753	-0.16117	-0.15815	-0.54148	-0.5256	2.5809	0.093743	0.19008	-0.25345	-0.66004	-0.7279	2.4242	-0.16198
TCGA-AN-A0FW-01A-21-A13C-20	-0.02387	-0.53726	-0.74785	0.42011	-0.07033	2.1957	-0.99356	-0.37807	-0.38849	-0.60861	1.3649	-0.27308	0.032274	-0.19179	0.10386	0.84032	0.2417	0.24956	-0.060175	0.9537	-0.12605	-0.90621	-0.07181	0.0655	-0.20733	-0.34907	0.012224	-0.53289	0.90259	-0.51841	0.10936	-0.95046	0.23534	-0.037219	0.54309	-0.86802	0.28572	-0.41221	-0.14752	0.1804	-0.45405	0.43765	0.16677	-0.27008	2.395	-0.54871	0.46904	1.2267	0.13164
TCGA-AN-A0FT-01A-21-A13C-20	0.048778	-0.31889	0.33225	1.9586	-0.4955	0.19515	-1.0247	0.10172	-0.30847	-0.54634	-0.028358	-0.35531	0.13044	-0.048869	-0.17929	0.069605	-0.01747	0.15185	-0.030144	-0.01735	-0.23455	-0.8763	-0.67569	0.15996	0.035099	0.51552	0.10889	0.5397	0.60006	-1.1909	-0.11874	-0.87117	-0.33036	-0.12112	0.33474	-0.70317	-0.086795	-0.47133	0.093367	0.21681	-0.2475	0.37392	0.2103	-0.46037	2.0885	3.6704	0.65162	-0.27	0.67682
TCGA-AN-A0FS-01A-21-A13C-20	0.17811	-0.61055	0.028698	0.17952	-0.11521	1.7491	-0.54397	-0.39021	-0.47559	-0.099438	0.95513	-0.31126	0.32381	-1.3462	0.32168	-0.068611	0.29783	1.3297	-0.012158	1.0667	-0.043101	-0.74264	1.4057	0.52017	0.22698	-0.51785	-0.15081	0.17819	1.9075	-0.91848	0.20695	-0.91477	0.625	-0.34379	-1.3615	-0.90856	-0.018386	-0.22239	0.13103	-0.12104	-0.23255	0.57493	0.1637	-0.3204	2.5266	-0.14772	-0.062995	1.4615	0.2529
TCGA-A2-A0D2-01A-11-A13C-20	0.12641	0.72999	-0.82914	-0.1972	-0.30407	-0.30765	1.0716	-0.1795	-0.20828	-0.10934	-0.30239	-0.28626	0.16261	-0.45486	0.36143	-0.51335	0.013991	0.54069	0.056068	0.58642	-0.014035	0.71269	-0.49535	0.28481	0.044055	0.23625	-0.053124	-0.060685	0.39626	0.80293	0.26584	-0.38271	-0.35117	-0.096799	-0.56673	-0.53214	-0.83701	0.043357	-0.18011	-0.60775	-0.12539	2.3696	0.13753	0.2021	0.048754	-0.80349	-0.64271	1.1635	-0.67833
TCGA-BH-A0H7-01A-21-A13C-20	0.4683	-0.61272	-1.1823	-0.9144	-0.81798	0.71836	-0.67598	-0.83526	0.20054	-0.45207	0.34011	-0.010433	0.38237	-1.3597	1.0794	0	0.15403	1.4977	0.56956	1.9734	0.45852	-0.43066	0.95445	0.67645	0.041119	-0.96686	-0.47662	-0.55333	3.4438	-1.3419	0.56683	-0.73252	-0.035987	-0.55914	-0.5913	-1.4568	-0.045393	0.13749	-0.37824	-0.32332	-0.9025	1.826	0.14007	-0.23311	0.55392	-0.71824	0.2637	2.3805	0.58756
TCGA-B6-A0I2-01A-21-A13C-20	0.58331	-0.74885	-1.9498	1.612	-0.68204	0.061787	-0.20638	-1.2409	-0.41801	-0.11679	0.6924	0.10719	0.38461	-1.7215	0.78803	-0.37633	0.2084	0.50651	0.29344	1.2074	0.21391	-0.0007172	1.1312	0.96592	-0.08216	-0.8003	-0.51687	-1.0463	1.8186	-1.656	0.50219	-0.6983	0.27979	-0.70562	-2.2318	-1.265	-0.51068	0.47577	-0.072977	-0.60799	-0.70423	0.50419	0.35325	-0.4129	-0.30489	-1.4339	1.2785	2.1251	-0.74691
TCGA-BH-A0AV-01A-21-A13C-20	0.14727	-0.090473	-0.75873	-0.15201	-0.49308	-0.25258	-0.241	-0.20763	-0.23335	-0.058365	-0.13901	-0.26284	0.0082507	-0.97707	0.56415	0.015216	0.017475	0.30892	0.10625	0.60559	0.035655	-0.19026	-0.20471	0.29917	0.037615	-0.69757	0.00031481	-0.29884	1.3084	-0.21756	0.44661	-0.3251	-0.16561	-0.062002	-1.5489	-0.58579	-0.4474	0.087253	-0.17471	-0.71356	-0.35192	2.6192	0.055803	0.1675	-0.25674	-0.51397	-0.18516	1.4446	0
TCGA-AO-A0JG-01A-21-A13C-20	0.12406	-0.64084	0.50884	0.31811	0.4688	2.15	0.0079716	-0.04834	-0.092834	-0.62612	2.0266	-0.22948	0.21236	0.18325	0.22444	1.9906	-0.083234	0.21501	0.011544	0.49627	-0.099133	-0.43566	0.48072	0.14561	-0.23983	-0.87894	-0.16538	1.318	0.60563	-1.7514	0.12057	-0.67488	0.69233	0.07752	0.87621	-1.1432	-0.065771	-0.42916	0.016537	0.12592	-0.51707	0.26767	0.07312	0.76443	3.7746	0.39972	1.7332	0.93307	1.1841
TCGA-AN-A0AT-01A-21-A13C-20	-0.01294	-0.05838	-0.74089	0.23607	-0.59618	-0.72016	-0.11163	-0.034973	-0.33265	-0.12511	-0.48847	-0.32453	0.032451	-0.4052	-0.18055	-0.34755	0.29541	1.0501	0.020037	0.27451	-0.06535	0.42779	-1.7874	-0.033744	-0.080317	0.0049549	0.011868	-0.068133	0.25488	1.1717	0.11933	0.65481	-0.29699	0.028797	-0.28143	-0.71436	-0.63343	-0.40688	0.28036	-0.49091	-0.3135	0.89288	0.18032	-0.091634	-0.36449	-0.75454	-0.67946	0.74133	0.84096
TCGA-B6-A0RG-01A-21-A13C-20	0.058364	-0.36183	0	0.5898	-0.26531	0.89386	-0.47077	-0.20582	-0.34005	-0.32916	0.82154	-0.33791	0.15695	-0.73913	0.31173	-0.15072	0.14583	-0.021905	0.12752	0.99149	0.1586	-0.71755	-0.68042	0.13837	0.4448	-0.82546	-0.14032	-0.041263	0.48748	-0.44262	0.20537	-0.89182	-0.55912	-0.065826	0.0047043	-0.79216	-0.66274	-0.39701	0.060874	0.99563	-0.56144	2.8977	-0.018657	-0.029894	2.093	-0.070713	0.28796	1.8709	1.1676
TCGA-B6-A0RH-01A-11-A13C-20	0.076126	-0.78927	-1.7871	-0.6473	-0.25315	0.95399	0.32449	-0.79983	-0.25789	0.20435	-0.59239	-0.25744	0.20792	-1.0089	0.75155	-0.31131	-0.16556	0.028547	0.068324	0.55121	-0.038947	-0.40234	-0.62028	-0.022177	0.23808	-0.60789	-0.050049	0.70073	0.69486	-0.8852	0.86314	-0.84776	-0.013104	0.24238	-0.11251	-0.73248	0.15704	-0.032459	-0.22596	-0.37882	0.018611	2.5344	0.049987	-0.37351	1.5555	2.2074	0.038715	0.44388	0.010084
TCGA-B6-A0RL-01A-21-A13C-20	0.046042	-0.27125	0.51281	0.94061	-0.82787	1.4094	-0.3759	-0.04468	-0.53369	-0.078506	1.5898	-0.19479	0.42814	0.19061	0.059332	1.4417	0.040541	-0.026392	-0.044667	0.096759	0.0029169	-0.61741	0	0.035192	-0.26107	-0.37558	0.30847	0.041637	1.0816	-0.62936	0.18329	-0.3347	0.13314	-0.044917	0.68519	-1.1004	-0.17292	-0.44472	-0.0035966	0.1229	-0.46573	1.2932	0.10435	1.8394	3.1115	0.13195	0.22312	0.61197	0.14557
TCGA-B6-A0RM-01A-21-A13C-20	0.10098	0.42116	-0.58126	-0.13097	0	0.50642	-0.54513	0.3149	-0.44029	-0.014683	0.99604	-0.085935	0.057483	-0.56516	-0.072102	0.51666	0.20033	0.064998	-0.10487	-0.24995	-0.020293	-0.40193	0.21709	0.15239	-0.20896	-0.64579	0.37112	0.64419	0.47845	-0.81487	-0.094868	-0.69075	0.4042	-0.056781	0.16096	-0.72068	-0.2227	-0.38304	-0.094389	-0.17848	-0.35018	1.3722	0.13864	-0.17809	2.0398	0.50516	0.099809	0.34452	0.77223
TCGA-B6-A0RN-01A-21-A13C-20	0.19534	-0.88649	-0.24947	0.26427	-0.35484	0.89284	-0.6786	-0.17833	-0.28857	-0.25005	0.92783	-0.24975	0.37412	-1.1284	0.4628	0.57217	0.05743	0.46689	0.24631	1.1393	0.16101	-0.50646	1.1184	0.53129	-0.17199	-0.57866	-0.12083	-0.40535	2.2421	-1.7712	0.25147	-0.93142	0.64734	-0.37808	-0.61133	-1.1468	0.11052	-0.1977	-0.080388	-0.49955	-0.60005	1.2845	0.11672	-0.42026	2.337	-0.41092	-0.19087	2.3403	0.18748
TCGA-B6-A0RO-01A-11-A13C-20	0.10298	-0.073191	0.19537	1.2613	0.085046	1.9678	-0.79079	0.96265	-0.29685	0.12622	0.35626	-0.14522	0.025151	-0.49779	0.45625	0.53684	-0.49681	-0.30558	0.15962	0.68824	-0.20563	-0.44933	0.43658	0.2181	-0.52613	-0.51566	-0.16574	-0.042911	1.5867	-1.6389	0.10028	-0.8717	0.90574	-0.03801	0.85005	-0.75099	-0.014777	-0.36823	0.16582	-0.35188	-0.24268	0.85725	-0.095274	-0.019409	1.9228	-0.93638	-0.36792	0.23306	0.39492
TCGA-B6-A0RP-01A-11-A13C-20	0.0042376	-0.19408	0.11636	0.15743	-0.60241	1.4507	-0.75842	0.7322	-0.29365	-0.2128	0.69646	-0.45777	0.090627	-0.85403	0.11928	0.7974	0.057179	0.10294	-0.0085952	0.5248	0.03057	-0.23686	-1.5062	-0.028431	-0.39871	-0.39545	-0.12722	0.42165	1.4999	-1.2124	0.13397	-0.95043	0.15571	-0.32975	-0.14925	-1.2697	0.21909	-0.54895	-0.23114	0.8759	-0.43036	0.69484	0.0014656	-0.14968	2.6025	0.31213	0.014387	0.25693	1.1469
TCGA-B6-A0RQ-01A-21-A13C-20	0.21906	-0.86232	-0.7538	2.3747	0.18953	1.9298	-0.33124	-0.59541	-0.43169	-0.077926	0.6388	-0.094656	0.24084	-1.4146	0.37927	0.33628	0.1317	1.4991	0.052614	1.3027	0.044626	-0.16067	0.90357	0.28584	-0.12841	-0.27764	0.014232	-0.30795	2.0003	-1.0762	0.57038	-0.96023	0.73771	-0.46869	-1.0396	-1.3033	-0.029554	-0.19245	0.12794	-0.40644	-0.34205	1.0948	0.1526	-0.31713	1.0727	-0.4526	-0.25473	0.93597	-0.061108
TCGA-B6-A0RT-01A-11-A13C-20	0.010758	-0.71687	-1.0057	-0.91463	-0.49045	-0.11864	0.070765	0.75067	-0.29332	0.19847	0.49739	-0.32972	0.092198	-1.5418	0.3997	0.44309	0.048749	0.72331	0.065274	0.70889	0.1004	1.6454	0.09967	0.42733	-0.17597	0.055257	-0.24536	-1.1593	0.97376	-0.19221	0.16057	-0.47073	0.09741	-0.59328	-1.5707	-0.77892	-0.49631	-0.011877	-0.055713	-0.56236	-0.26027	0.0551	0.14704	-0.43154	0.39257	-1.3253	-0.67347	1.6318	-1.0931
TCGA-B6-A0RU-01A-21-A13C-20	0.017911	-0.083939	-0.029813	0.47516	-0.63134	-0.47456	0.56728	-0.30694	0.44265	0.23479	0.95417	-0.38877	-0.043983	-0.38935	-0.078848	0.20685	0.055302	1.0971	0.05867	0.19651	-0.073998	-0.24235	-0.52056	0.036265	-0.063841	0.1307	-0.11017	0.1072	0.6319	1.0975	0.023544	0.52618	-0.31996	-0.25497	-0.099255	-0.29754	-0.26211	-0.23691	0.043986	-0.20029	-0.23889	0.24028	0.014363	-0.56962	0.028164	-0.22121	-0.44826	0.21193	0.76944
TCGA-B6-A0RV-01A-21-A13C-20	0.10298	0.94036	-0.019337	-0.86009	-0.51758	1.0977	-0.046476	-0.045144	-0.16464	-0.090606	0.54819	-0.18529	-0.094134	-1.6806	0.47609	0.12952	0	0.53767	-0.0083928	1.2265	0.092295	0.24332	0.19845	0.3401	-0.042098	-0.41282	0.067248	-0.19593	2.141	-0.39288	0.17019	-0.90485	0.20753	-0.13409	-2.2791	-0.86473	0.65553	-0.34692	0.20771	0.19934	-0.33553	0.43322	0.038592	-0.2547	1.8719	-0.67514	-0.052009	1.6293	1.662
TCGA-BH-A0RX-01A-11-A13C-20	0.48384	-0.56476	-1.0824	-0.46641	-0.53567	0.60396	0.066538	-0.85405	-0.25044	0.31927	0.3377	0.088802	0.25706	-1.3208	1.1171	0.0067442	0.24488	1.3279	0.44535	1.7189	0.26599	0.0021468	0.24455	0.57535	-0.050522	-0.88012	-0.30025	-0.26624	3.4976	-1.3933	0.65741	-0.81458	0.15961	-0.33668	-0.65564	-1.1553	-0.30495	0.32281	0.015316	-0.48162	-1.2504	0.84915	0.10584	-0.35862	0.70579	-0.89623	-0.32141	2.7122	0.50829
TCGA-AR-A0TP-01A-21-A13C-20	-0.005526	-0.24524	-0.85041	-0.3793	-0.035287	-0.63329	0.008736	0.55564	-0.11241	-0.33166	1.4206	-0.47568	0.022707	0.22862	-0.18363	0.33183	0.26068	2.859	-0.1301	-0.2339	-0.20949	-0.73727	-0.13421	-0.024789	0.50567	0.13081	0.044835	0.27971	0.24775	0.024168	0.025279	-0.35297	0.055662	-0.069361	0.87457	-0.96251	0.25011	-0.36857	-0.24818	-0.020032	0.26374	0.75469	-0.045995	1.0941	-0.32385	-0.32538	0.53257	-0.75389	-1.5213
TCGA-E2-A10B-01A-21-A13D-20	-0.043097	-0.53348	0.22834	0.67873	-0.3862	2.1515	-0.8536	0.54333	0.076412	-0.26104	0.912	-0.32421	0.20735	-0.098743	-0.30985	0.72369	0.22586	-0.18596	-0.16604	-0.36318	-0.052864	-0.84824	-0.78432	0.013697	0.13496	-0.17953	0.37627	-0.46204	-0.012815	-0.54936	-0.051368	-0.77293	0.17026	0.13082	0.18293	-1.0023	1.0325	-0.6754	-0.29236	0.92384	-0.23094	1.0658	0.065613	0.19616	3.3317	0.13776	0.59523	-0.72995	0.44171
TCGA-E2-A10A-01A-11-A13D-20	-0.0063252	-0.54264	0.94423	0.84842	-0.059842	0.73944	-0.63177	-0.060096	0.13232	-0.37381	1.5194	-0.10709	0.057392	0.35133	0.157	0.78628	-0.049672	-0.35773	0.10791	0.012482	0.081655	-0.60707	-0.080771	0.18332	0.44337	-0.24242	0.011521	0.81987	1.8466	-0.22002	0	-0.65195	-0.15936	-0.20211	0.85442	-0.75088	-0.0018131	-0.49554	-0.0076549	0.86809	-0.79151	0.7911	-0.15155	-0.48351	3.7266	-0.024778	0.57456	1.0085	-0.76503
TCGA-E2-A109-01A-21-A13D-20	0.037404	0.51139	-0.28176	1.1228	-0.48014	1.4818	0.31711	0.32139	0	-0.69877	0.25873	-0.31668	0.2838	-0.27247	-0.023368	0.70986	-0.18569	-0.34375	0.033772	0.11919	-0.091407	-0.36718	-1.0825	-0.011503	-0.50236	-0.48124	0.18605	-0.62408	0.33381	0.06435	0.26872	-0.87721	0.077188	-0.13096	0.67433	-0.36729	-0.36746	-0.6486	0.29623	0.8995	-0.26455	0.22638	-0.057054	-0.14266	3.1215	0.64446	0.2209	-0.32631	1.5494
TCGA-E2-A10E-01A-11-A13D-20	0.07173	-0.088853	0.14453	0.62203	0.061076	1.5526	-0.16524	-0.27599	-0.13357	-0.21473	0.49578	-0.32946	0.23927	-0.0084714	0.045305	0.06359	0.27096	-0.06086	-0.046045	0.28936	0.11894	0.16824	0.084816	-0.032897	-0.42347	-0.26667	-0.054713	0.66521	0.92463	-0.98875	0.051859	-0.77972	-0.20699	0.084174	0.45994	-0.7922	-0.13631	-0.51783	-0.071403	0.15065	-0.12441	0.89067	0.22688	0.18427	2.7339	0.16042	0.10199	0.79725	0.12372
TCGA-E2-A108-01A-21-A13D-20	0.23687	-0.3079	-1.0892	0.74617	-0.098247	0.323	-0.51376	-0.81081	-0.26317	0.40367	0.62821	-0.29877	-1.5021	-1.5108	0.84025	0.37073	-1.0451	1.1111	0.32825	1.8031	0.12626	0.058942	3.4189	0.86135	-0.29235	-0.2708	-0.25129	-1.0468	3.6208	-1.4643	0.64762	-0.85498	1.4529	-0.30828	-1.8148	-1.1656	0.10882	0.23697	0.36163	-0.29219	-0.70912	1.2103	-0.18094	0.25831	0.042898	-1.2504	-0.7614	2.1343	-0.49078
TCGA-AO-A12F-01A-21-A13D-20	0.15626	0.38807	0.33652	0.91367	-0.039421	0.77504	0.29088	-0.92427	0.52986	-0.29218	-0.68558	-0.39813	0.09397	-0.60862	-0.056403	-0.094969	-0.15813	1.2546	0.21786	0.18782	-0.15038	-0.99633	-0.28549	0.091044	0.71066	1.0341	-0.28033	-1.3148	0.30784	0.81954	0.035016	-0.13907	-1.2268	-0.08514	-0.096578	-0.21174	-0.29799	-0.30465	0.17374	0.074135	-0.1187	0.58824	0.13993	-0.19837	0.90073	0.74309	0.73785	0.041215	1.6184
TCGA-C8-A132-01A-41-A13D-20	0.051399	-0.083873	0.09872	2.1126	-0.079704	0.97347	-0.29645	0.10551	0.022538	-0.23046	0.34784	-0.19218	0.06655	-0.21748	0.13606	0.63836	-0.14117	-0.079779	-0.14274	-0.029384	-0.10295	-0.27553	-0.26048	0.13373	0.2235	-0.7623	0.19743	-0.52115	0.074809	0.16724	0.06477	-0.707	-0.053881	0.48687	-0.12405	-0.58033	-0.048837	-0.40566	-0.04389	-0.20234	-0.44059	1.2265	0.19279	-0.5939	1.8188	3.5133	0.71998	0.58479	-0.75325
TCGA-AO-A12H-01A-21-A13D-20	0.081704	-0.39499	0.45444	0.67451	0.083691	1.1539	0.54174	0.74579	-0.064595	-0.50869	1.7629	-0.161	0.13013	0.66759	0.068236	0.59279	-0.15125	-0.15094	-0.02723	0.04656	-0.14453	-0.74949	-0.88527	-0.020113	-0.11387	-0.15904	0.14185	1.0373	0.22403	-1.0349	-0.011916	-0.5459	0.39131	0.016306	1.0713	-0.59487	0.20006	-0.52992	-0.00053327	1.9269	-0.32888	0.35914	-0.038621	-0.39773	3.5261	0.33585	0.379	0.37467	-0.66828
TCGA-AO-A12G-01A-21-A13D-20	0.1475	-0.34876	-1.6179	1.3043	-0.10902	2.6502	-0.10313	-0.045725	-0.44609	-0.3998	1.0518	-0.45258	0.27904	-2.3337	-0.1649	0.46608	0.13806	-0.10675	-0.042808	0.29619	-0.28443	-0.92501	-1.1778	0.11654	-0.073363	0.3099	-0.013395	0.65332	0.28251	-0.26323	0.024128	-0.51433	0.9822	-0.25179	-2.867	-0.76907	0.29489	-0.55524	0.18403	0.080388	0.14048	0.5835	1.1412	1.538	2.3992	0.72407	0.2108	-0.2545	0.4026
TCGA-AO-A12E-01A-21-A13E-20	0.20238	0.40622	-0.23684	2.1629	0.20358	1.2112	-0.46326	-0.54502	-0.68399	0	0.19538	0.1681	0.13878	-2.347	0.036958	0.86791	-0.22303	0.47519	-0.25334	0.042614	-0.20789	-0.41953	0.79184	0.28815	-0.38412	-0.081281	0.10604	0.52755	1.0198	0.28128	0.60469	-0.28653	0.50171	-0.95344	-2.4603	-0.72401	-0.10416	-0.3645	0.060068	-0.29008	-0.63294	0.07759	0.16321	-0.090874	2.1144	-0.12719	0.62952	0.84202	0.76221
TCGA-AO-A12D-01A-21-A13E-20	-0.03191	-0.35999	-0.26355	-0.02088	-0.14066	1.1304	0.16642	1.1841	0.19011	-0.15452	0.43777	-0.15799	0.21218	-0.65166	0.1265	0.44564	-0.12687	0.34081	0.14197	0.35975	-0.085106	0.84522	-0.6562	0.26904	-0.064654	-0.21896	-0.34477	0.10055	0.27417	-0.62185	-0.024229	-0.46302	-0.23874	0	-0.56182	-0.44901	0.16995	-0.1003	0.1252	-0.19377	-0.039589	0.61973	0.017392	0.21201	0.35735	3.4084	-0.15687	1.2934	-0.45666
TCGA-AO-A12C-01A-21-A13E-20	0.55938	-0.27196	0.16433	0.075681	0.054883	1.2694	-0.72681	-0.82771	-0.38931	0.24859	0.47743	0.17778	-0.23626	0.27979	0.49917	0.45059	-0.61081	0.72404	-0.039339	0.55892	-0.17193	-0.36013	0.76615	0.11888	-0.20181	-0.64342	-0.26234	-0.79054	1.9385	-0.59567	0.5485	-0.97908	0.52296	0.031652	-0.20379	0.56841	-0.1115	-0.03091	0	-0.2105	0.27236	1.6565	-0.20311	0.01589	2.4488	1.0219	0.3372	1.466	0.68051
TCGA-AO-A12B-01A-21-A13E-20	0.45504	0.19565	-0.20465	0.48789	0.55916	0.6502	-0.77196	0.41034	-0.12753	0.090225	0.673	0.24552	0.21137	0.45852	0.021145	-0.047293	-0.12734	-0.37798	-0.16914	-0.35074	-0.16307	-0.45946	-1.2832	0.069214	0.29472	-0.068172	-0.024694	1.3113	0.22664	-0.72532	0.40352	-0.94521	0.4779	-0.051466	0.2526	0.10756	0.7089	-0.42372	-0.31389	0.91124	0.25572	-0.19878	0.20467	0.81104	2.9978	0.42247	0.49662	-0.20395	0.44261
TCGA-AO-A12A-01A-11-A13E-20	-0.13384	-0.45739	0.24089	-0.59987	0.16063	0.86093	-0.97186	-0.06062	-0.52355	-0.032252	1.3848	0.07121	-0.0015201	0.90692	-0.064365	0.41009	0.23251	0.54999	-0.15722	-0.00088035	-0.14546	-0.88313	-0.29116	-0.23908	0.38658	-0.38073	0.027717	0.478	0.17605	-1.5161	-0.092369	-0.97504	0.1782	0.19807	0.37918	0.5892	0.97586	-0.35349	-0.15136	0.69014	0.73956	0.34292	0.025925	0.54325	3.0018	0.61435	0.28511	0.12515	-0.70204
TCGA-AO-A126-01A-21-A13E-20	-0.046344	-0.91857	1.0241	1.9523	0.88418	2.6739	-0.5358	-1.1071	-0.31339	-0.18575	2.5846	0.41556	0.0051538	1.0577	0.16654	0.94745	-0.24126	0.0074356	0.0097728	-0.13985	-0.2713	-0.97147	-0.0046091	-0.18919	0.28632	0.28608	-0.32511	0.39407	0.4879	-1.588	0.2562	-0.6315	1.0314	0.35504	0.8332	0.78789	1.0916	-0.2077	0.028166	0.37021	0.73419	0.69807	0.1236	-0.30452	3.4704	1.4296	1.5383	0.63382	1.1775
TCGA-AO-A128-01A-21-A13E-20	-0.078777	-0.16618	-1.2779	-0.50343	-0.37192	-0.76107	0.73345	0.82384	-0.60227	0.70133	0.37265	0.22466	-0.046218	-0.70609	0.33595	0.13157	-0.47617	-0.008061	-0.074395	-0.3581	0	3.1013	-0.58912	0.32628	-0.072384	0.20143	0.068239	-0.95053	0.56466	-0.69848	0.097582	-0.32763	0.24294	-0.24729	-1.7136	0.83476	-1.0288	-0.17002	0.011136	-0.75047	0.46473	0.50881	-0.1061	-0.36623	0.091841	-1.192	-0.72432	0.85396	-1.4267
TCGA-AO-A129-01A-11-A13E-20	0.15893	-0.21142	-0.40356	-0.33549	-0.32678	-0.59363	-0.10974	-1.6028	0.17573	-0.37069	-0.50839	-0.026599	0.036859	-0.019479	-0.013275	0.15737	0.0090276	1.3184	-0.087543	0.04643	-0.26909	0.087776	-1.4664	-0.12983	0.33445	0.026832	-0.35305	-0.91727	0.25251	0.51057	0.10814	-0.34926	-0.54839	0.17193	-0.31918	0.94487	-0.069981	-0.10491	-0.54395	-0.35585	0.15019	1.1501	0.30674	0.92473	0.83551	0.60812	-0.14616	0.7923	-1.5069
TCGA-AO-A03M-01B-21-A13E-20	-0.11322	-0.32866	-0.38622	-0.31054	-0.64262	0.65536	-0.099103	-0.9385	-0.37848	-0.076108	0.69782	0.058565	-0.0029626	-0.10954	0.33009	-0.090938	0.049716	-0.10092	-0.15428	0.57563	-0.17602	0.11411	0.063428	-0.11987	-0.30797	-0.34863	-0.06602	-0.78839	1.9563	-1.1488	0.18374	-0.70835	-0.2963	0.12233	-0.15747	0.58514	-0.18192	-0.34941	-0.061548	0.096023	-0.085971	0.52455	0.066579	0.35952	2.2909	1.21	0.1668	2.0964	1.6336
TCGA-AO-A03N-01B-21-A13E-20	0.071252	-0.25903	0.58967	1.1647	0.42534	2.766	-0.55681	-0.47586	-0.34584	-0.10939	-0.11369	0.29875	0.10956	0.60878	0.21762	1.3146	-0.31798	-0.34761	-0.12766	0.19827	-0.11682	-0.30145	-0.76304	-0.014458	-0.068261	-0.19451	-0.086337	0.12803	1.6658	-0.17409	0.23073	-0.7869	-0.063912	-0.019546	0.24158	0.50223	0.23797	-0.0061906	-0.10028	-0.42805	0.19804	0.6305	0.27741	-0.39296	2.3611	0.62274	0.59097	1.2059	1.3145
TCGA-AO-A03U-01B-11-A13E-20	0.061503	0.45084	-0.19801	-1.3584	0.089216	-0.97873	-1.06	-0.84252	-0.14849	-0.050807	-0.72033	0.17749	-0.081525	0.94133	0.11803	-0.8729	0.20437	0.55604	-0.035528	0.14558	-0.097002	0.075574	-1.549	-0.28225	0.43379	-0.78285	-0.39378	0.036339	0.3938	-1.9158	0.042833	-1.1601	-0.10161	0.048427	0.32481	0.64403	0.20759	0.72928	0.20941	-0.45464	0.34557	1.2931	-0.13728	-0.16684	0.38956	0.66627	0.044708	1.0694	-1.3934
TCGA-AO-A124-01A-21-A13E-20	0.022611	-0.14124	-0.65106	0.7871	-0.64126	-0.74177	1.1336	-0.8397	0.064992	-0.12645	-0.64082	-0.38807	-0.091298	-0.88314	0.13088	0.55107	-0.10747	0.85038	0.13755	0.35926	-0.15104	-0.11449	-1.1047	-0.034386	0.55985	-0.059569	-0.36193	-0.14991	0.060199	0.58555	0.013977	-0.15709	-0.65448	0.14908	-0.70301	-0.4473	0.56075	-0.1833	-0.10139	-0.32801	-0.48111	0.23435	1.045	0.64144	0.10907	0.51392	0.34249	0.9157	0.70962
TCGA-A7-A13D-01A-21-A13E-20	0.14575	-0.39077	-0.69172	0.032083	-0.50748	-0.27153	0.46708	-1.2196	-0.18697	0.009762	-0.89423	-0.18346	0.11773	-0.77076	0.71843	-0.14876	0.070665	-0.029221	0.1178	1.008	0.16496	-0.23481	-1.5287	0.04645	1.0715	0.47824	-0.27635	1.7997	0.71285	-0.39733	0.94015	-0.029402	-0.52186	-0.051064	-0.087758	-0.71905	-0.69652	0.28295	-0.54012	-0.56422	-0.59913	2.3394	-0.0052	0.47252	-0.24809	0.64464	0.068445	1.0742	1.167
TCGA-A7-A13E-01A-21-A13E-20	-0.13208	0.69619	0.033736	-0.41623	-0.59302	-0.94513	0.74776	-0.67553	0.20567	-0.14909	0.26357	-0.11002	-0.14785	0.16379	-0.15822	-0.053459	0.57131	2.8872	-0.015658	0.61447	-0.14144	-0.8167	-0.72718	-0.1006	-0.3416	0.34452	-0.035256	0.73511	0.32478	0.45457	0.17973	-0.50816	-0.32661	0.089821	-0.37019	0.50162	0.1864	-0.18894	0.13369	-0.23228	-0.56312	0.12109	-0.055522	2.1053	0.0058442	0.50105	0.9441	-0.12004	-1.7831
TCGA-A7-A13F-01A-21-A13E-20	0.01015	0.54338	0.22838	1.1577	-0.92071	1.4757	0.14378	0.64097	-0.53655	-0.018035	0.70757	0.18163	0.14145	0.096271	0.17731	0.50152	0.056575	0.025309	-0.019163	0.23245	-0.10373	-0.73345	-0.095154	0.04178	-0.0093324	0.38011	0.1392	0.39803	0.31651	0.1812	0.050679	-0.53833	0.23067	0.16489	0.44125	-0.030145	0.31056	-0.44086	0.21779	0.8881	-0.16987	0.42019	0.097008	-0.068831	2.5278	1.1054	1.054	-0.27289	0.74341
TCGA-AR-A1AH-01A-21-A13E-20	-0.21144	0.53276	-0.17776	0.40648	-0.47683	-0.31677	0.47158	0.34744	-0.57576	-0.22972	-0.13093	-0.42355	0.023831	-0.85357	0.14387	-0.26366	0.19353	0.33061	-0.13736	0.13609	0.017431	-0.31575	0.17959	0.030981	-0.31736	0.78946	0.22537	0.062742	0.42932	1.1106	-0.14988	0.32405	-0.65304	-0.21038	-0.36489	-0.52548	-0.71916	-0.26459	0.045032	-0.66728	-0.58746	0.74033	0.24979	0.23552	0.90454	0.36305	-0.14256	-0.12894	-0.084228
TCGA-E2-A1B1-01A-11-A13E-20	0.22027	-0.13922	-0.59924	-0.40295	-0.064371	0.81938	-0.43867	-0.0078963	-0.58916	-0.3835	0.50567	-0.22852	-0.21488	-0.8936	0.32328	-0.082768	0.15825	0.46174	-0.09592	1.3791	-0.19006	-0.37305	1.4006	0.46828	-0.48152	-0.83256	-0.14156	-0.63193	1.6325	-1.3632	0.22192	-0.75142	0.22056	0.06011	-1.2149	-0.82836	-0.021744	-0.047052	-0.082767	-0.72275	-0.18449	1.3771	0.074549	0.26725	1.4095	1.432	-0.40887	0.28049	-0.28787
TCGA-E2-A1B0-01A-21-A13E-20	0.080231	-0.32042	-0.92876	-0.37513	-0.2298	-0.62123	-0.54699	0.39106	-0.72192	0.13226	0.024019	0.14771	0.21296	-0.78897	0.27332	-0.8444	-0.10526	-0.071184	-0.097834	0.10996	-0.20069	-0.49187	0.35841	0.64973	-0.47007	-0.35471	-0.29964	-1.2133	1.3674	-1.7976	0.28694	-0.72677	-0.14973	-0.015438	-3.0374	0.62856	-0.36018	-0.16683	-0.44731	-0.91779	0.64373	1.1607	-0.17464	0.45322	0.16534	0.047243	0.82712	0.63896	-1.0065
TCGA-AR-A1AY-01A-11-A13E-20	-0.011986	-0.22418	-0.28672	-0.21545	-0.32872	-0.3378	0.56141	0.2083	-0.47687	-0.2749	0.19235	-0.069071	-0.12878	0.66094	0.23995	-0.43654	0.28669	-0.2229	-0.31076	0.40204	0.19622	-0.71896	0.094088	0.0090369	-0.28285	0.75624	0.18393	-0.91955	0.63169	0.93117	0.017448	0.065876	-0.37488	0.39438	-0.4386	0.1636	0.0040008	-0.095543	-0.27178	-0.66352	-0.24361	1.326	0.19302	0.2502	0.33266	-0.026953	0.40383	0.95931	-1.068
TCGA-AR-A1AX-01A-21-A13E-20	0.40028	-0.99696	-1.5906	-0.40765	-0.60566	0.26102	-0.2042	-1.3053	-0.16092	-0.016483	0.16122	0.29047	0.37673	-1.7431	0.78087	-0.2946	0.066844	1.403	0.14586	1.3167	0.34472	-0.22086	2.2073	0.52586	0.042175	-0.63796	-0.53604	-0.87317	2.9838	-1.5853	0.48783	-0.85075	-0.064231	-0.67662	-2.0705	-1.1957	-0.6544	0.24589	-0.18624	-0.50932	-0.53161	1.4779	0.036865	-0.62002	0.4033	-0.69639	-0.12667	2.4764	0.38066
TCGA-AR-A1AW-01A-11-A13E-20	-0.057152	-0.80571	-0.5483	-0.020792	-0.85137	0.48445	0.081055	0.60983	-0.32122	0.13503	0.40363	0.0032426	0.017331	-0.98392	0.58395	0.34858	-0.083626	0.85387	0.032457	0.29588	0.0025042	0.77352	0.31296	0.13751	-0.38475	-0.28345	-0.5084	-0.76488	1.0549	-1.1692	0.22628	-0.86105	-0.22373	-0.1313	-0.79825	-0.36727	0.012216	0.12597	-0.0067735	-0.18503	-0.4918	0.19929	-4.5691e-05	0.15404	1.3294	-0.061535	0.10756	2.7353	-0.32682
TCGA-AR-A1AU-01A-21-A13E-20	0.27844	0.10532	-0.23053	0.94722	-0.53751	0.85337	0.24774	-0.54734	-0.40572	-0.29302	1.1146	0.041102	-0.21207	-0.9875	0.65961	0.28109	-0.10756	0.33736	0.2473	1.308	0.069098	-0.35291	1.7538	0.74771	-0.10873	-0.35697	-0.19453	-0.13796	3.1148	-0.78239	0.37016	-0.65901	0.65173	-0.43447	-0.4896	-0.56508	-0.45655	-0.015767	0.36536	-0.58164	-0.35672	1.4426	-0.13816	0.36532	1.5556	-0.54302	0.82313	2.639	0.36074
TCGA-AR-A1AT-01A-21-A13E-20	-0.17524	-0.42006	0.3219	0.943	0.23392	1.8661	0.044083	0.24241	-0.12204	-0.058221	-0.19358	-0.088416	0.091007	-1.243	0.056932	-0.33354	0.00053528	0.30922	-0.043263	-0.14804	-0.10811	1.238	-0.92377	0.078021	0.52722	-0.23398	-0.035263	-0.053314	0.65568	-0.17318	0.064078	-0.68152	-0.48206	-0.21136	-2.7852	0.104	0.328	-0.34665	0.10248	-0.23407	-0.24603	1.7985	-0.063051	-0.024581	1.7816	3.8175	0.80155	0.34367	-0.47701
TCGA-AR-A1AS-01A-21-A13E-20	0.041364	-0.25449	0.42542	0.60416	0.27469	2.2938	-0.43862	-0.047829	-0.71243	-0.56311	0.2728	-0.14801	-0.0018913	0.11543	-0.13592	-0.1642	0.18306	-0.23938	-0.27015	-0.50269	-0.039251	-0.99201	-0.70717	-0.076793	0.55383	0.024424	0.26347	-0.11123	0.39824	-0.67544	0.0533	-0.76341	0.13919	0.16886	0.13109	-0.50426	0.62619	-0.58179	0.16207	1.3532	-0.15116	0.85233	0.37876	0.64885	2.2642	0.36315	0.55701	-0.32877	0.55979
TCGA-AR-A1AQ-01A-21-A13E-20	-0.074806	0.47322	-0.26533	-0.24666	-0.62049	-0.28289	0.95943	0.3509	-0.044562	-0.15982	-0.025408	0.005505	-0.026739	0.082487	0.17767	0.35741	0.12364	0.61144	-0.11769	-0.18716	-0.03319	1.3031	-1.0597	0.11624	-0.12535	0.46217	-0.075955	-0.81884	0.22152	0.71552	-0.04183	0.20834	-0.44215	0.45801	-0.59837	0.31345	-0.27093	-0.19304	-0.22714	-0.43675	-0.39499	0.21417	-0.084552	0.079033	1.1552	-0.20183	-0.20631	0.28524	-1.5878
TCGA-AR-A1AP-01A-21-A13E-20	0.16657	-0.17442	0.063643	-0.59551	-0.31319	0.86749	0.28157	-0.54588	-0.74513	-0.059241	0.042097	0.33115	0.035176	-0.1653	0.32151	0.029935	0.29481	1.2556	-0.21717	0.94885	-0.1368	-0.064113	0.40644	-0.08587	0.19566	-0.56377	-0.2821	1.0661	0.89883	-0.65438	0.22939	-0.68298	0.082819	-0.078985	-0.2938	0.60877	0.57179	-0.2966	-0.099265	-0.30177	0.57478	1.3069	-0.075069	1.8303	2.6522	0.12871	0.75482	2.0855	-0.73982
TCGA-AR-A1AO-01A-21-A13E-20	-0.11643	0.026589	-0.44711	0.48797	-0.57227	0.61407	0.12651	0.39114	-0.23454	-0.033937	-0.37333	-0.029614	-0.023835	-0.058616	-0.13126	0.13244	0.12736	-0.27332	-0.082474	-0.47073	-0.22898	0.92471	-0.851	0.029648	-0.19878	0.18658	0.0050076	0.021392	0.19203	-0.11966	-0.078741	0.35049	-0.30062	-0.11391	-0.25285	0.35143	-0.34783	-0.2966	0.01209	-0.55336	-0.16861	0.65596	-0.23784	-0.57873	0.73897	-0.13703	-0.49957	-0.1101	-1.2415
TCGA-AR-A1AI-01A-21-A13E-20	0.0087034	0.37965	-0.12186	0.14934	-0.50604	-0.87132	0.8688	0.31662	-0.247	-0.13078	-0.39505	0.076433	-0.17486	0.50987	0.1975	0.85214	-0.042987	1.3257	-0.2184	-0.18169	-0.051237	1.7033	-1.6269	0.031183	-0.63668	0.97826	-0.049894	-0.3282	-0.052372	0.056081	-0.119	0.21627	-0.1926	0.079468	-0.12631	1.0033	-0.13236	-0.29019	0.21536	-0.45977	-0.34124	0.0027324	0.1606	-0.31564	0.29114	-0.083781	-0.17626	0.66141	-0.71933
TCGA-E2-A15H-01A-21-A13E-20	-0.12095	-0.39415	-0.12476	0.032139	-0.081202	1.7946	-0.14773	-0.30778	-0.45193	-0.19342	0.58232	-0.21643	-0.01961	-0.065077	0.080107	0.20653	0.27114	-0.011914	-0.065797	0.26948	0.094556	-0.593	-0.16947	-0.060463	0.19716	-0.30117	0.12885	-0.16434	0.76249	-0.2775	0.19197	-0.64361	-0.13159	0.32612	-0.45125	-0.25916	0.13677	-0.32764	-0.12697	0.068272	0.14177	2.1179	-0.0040955	-0.5702	2.5683	2.4483	0.54738	-0.092702	1.8611
TCGA-E2-A15K-01A-21-A13E-20	-0.062134	-0.39709	0.1906	-0.57054	0.056072	1.2966	-0.85677	-0.23695	-0.49106	0.51063	1.1549	0.15433	-0.0031837	0.20083	0.36	0	-0.025227	0.03501	-0.20108	-0.0036474	-0.054734	-0.13027	0.51987	-0.14624	-0.0096438	-0.13433	-0.23821	-0.006872	1.5439	-0.65712	0.27389	-1.042	0.27023	0.11961	-0.32071	0.94574	0.40038	-0.13749	-0.20529	0.42351	0.59256	0.9304	0.040691	-0.27675	2.7567	0.77188	0.094846	0.56023	0.4172
TCGA-BH-A18V-01A-21-A13E-20	0.026428	0.41771	0.36999	-0.24273	-0.21213	-0.87612	1.298	-0.68664	-0.057284	-0.51298	-0.32409	0.00080287	0.047152	0.96517	-0.050537	0.11056	-0.17849	0.70268	-0.038357	0.061179	-0.12725	-0.037529	-1.2986	-0.22746	-0.23988	-0.12446	0.33788	0.63499	0.41837	1.1638	0.37103	-0.58638	-0.57859	0.56678	0.70601	0.65607	0.33471	0.56378	0.50879	-0.36562	0.097051	0.38865	-0.25964	0.5008	0.26557	0.22469	-0.20854	-0.24108	-1.7803
TCGA-BH-A18P-01A-21-A13F-20	-0.071183	-0.38749	0.79958	-0.33212	0.85435	1.0004	0.13487	-0.61786	-0.23493	-0.34637	1.2803	0.019381	0	-1.1559	0.095004	0.31997	0.0030455	0.1189	-0.093398	-0.13523	-0.096241	-0.43717	-0.44928	-0.21403	-0.25954	-0.45909	-0.052168	0.9708	0.46629	-0.090171	0.18438	-0.78532	-0.23411	0.32227	-3.4109	0.36046	0.07135	-0.45588	0.16	-0.44234	0.22338	0.77466	-0.091665	-0.27938	2.9076	0.70035	1.1448	-0.16684	-0.85207
TCGA-BH-A18G-01A-21-A13F-20	0.056813	0.36697	-0.33532	-0.71997	-0.11354	-0.87178	-0.58836	-0.95198	0.058655	-0.15847	-0.33578	0.064226	-0.029268	0.35531	-0.11978	-0.64403	0.2035	1.6446	-0.10816	-0.2504	-0.19459	-0.55058	-1.1171	-0.11175	0.65598	-0.26151	0.029283	0.40202	0.15869	-0.25164	0.086092	-0.87126	-0.26308	0.55374	0.023615	0.64525	0.020409	-0.29685	0.027944	-0.23973	0.11084	1.0291	-0.049758	0.5785	1.4838	-0.6481	0.391	-0.55757	-1.1561
TCGA-BH-A18F-01A-21-A13F-20	0.13184	-0.062542	-0.44756	0.17184	0.34071	1.4268	-0.36657	-0.10782	-0.62595	-0.011355	0.55061	0.22021	-0.088046	-0.63694	0.088821	0.74238	-0.28629	0.068924	-0.14321	0.30656	-0.30388	-0.51142	1.0606	0.18388	0.42225	-0.31864	0.21614	-1.1561	1.1828	-0.51963	0.22476	-0.84543	0.38264	0.21668	-3.1654	0.30601	0.29191	-0.21153	-0.011961	-0.48223	0.27056	1.562	-0.17527	-0.32648	2.3716	-0.29361	0.30348	1.2	-0.17272
TCGA-BH-A18L-01A-21-A13F-20	0.014829	-0.45605	-0.70878	1.0077	-0.66419	0.62597	-0.28137	-0.47774	-0.52261	-0.047179	0.92431	-0.19908	0.072906	-1.0444	0.63273	1.0672	0.13048	1.011	-0.040687	1.0223	0.013519	-0.29914	-0.48314	0.14465	-0.07736	-0.67757	-0.17009	0.0067677	1.7449	-0.32762	0.11994	-0.99727	0.075971	-0.07686	-0.20193	-1.0973	0.063299	-0.13987	-0.058884	-0.31011	-0.79422	0.23749	0.07775	-0.18626	2.1701	0.41908	0.34951	2.0327	-0.15156
TCGA-BH-A18H-01A-21-A13F-20	-0.13864	-0.65603	-0.37493	0.86818	-0.44412	1.7054	0.035642	1.441	-0.70521	-0.24993	0.76732	-0.3868	0.16253	-0.85555	0.17895	0.74692	-0.013498	0.56089	-0.066764	0.022133	-0.18384	1.5022	0.78277	0.18006	-0.30182	-0.32745	0.16272	-0.4954	1.0351	-0.34618	-0.21863	-0.85123	0.15131	-0.52492	-0.60909	-0.58025	-0.60926	-0.33009	-0.1066	-0.4011	-0.31798	0.14381	0.026718	-0.37441	1.9547	-0.89373	-0.37034	0.67597	0.93564
TCGA-A1-A0SQ-01A-11-A17I-20	-0.13074	-0.15987	0.20764	1.2741	0.52438	0.82304	-0.30715	-0.14975	-0.19739	-0.86148	1.6388	-0.02013	0.68536	0.394	0.33599	1.6325	0.024225	-0.054792	-0.14156	0.47368	0.0141	-0.92836	-0.30638	0.04616	-0.36597	0.1727	0.19484	0.36668	0.3443	-1.0229	0.36282	-1.0272	0.61896	-0.14151	0.42581	-1.0662	0.63141	-0.49786	0	1.152	0.26736	0.3405	-0.016705	2.2072	3.1863	0.31229	0.64958	0.28747	1.8164
TCGA-A1-A0SF-01A-21-A17I-20	-0.14805	0.28069	0.0077232	0.36581	0.016546	2.324	-0.70744	0.71895	-0.41314	-0.29744	0.94776	-0.18849	0.016661	0.068727	0.0071186	0.60729	0.16925	0.96931	-0.17518	0.7159	0.0043949	-0.76244	-0.041994	0.030961	0.021212	-0.085624	0.22046	0.019325	1.0603	-1.367	-0.20341	-0.75506	0.098372	-0.27837	0.70462	-0.64572	0.67662	-0.39873	0.057316	-0.098361	-0.22738	0.14556	0.14074	0.17561	2.3151	0.25499	0.46035	1.2405	-0.15805
TCGA-BH-A1FR-01A-21-A17I-20	0.054324	0.29301	0.60428	0.50368	0.0060563	1.6936	-0.14401	1.0249	-0.23652	-0.26018	0.78288	-0.14543	0.20866	0.086411	-0.22813	0.39362	0.014377	-0.27844	0.012867	-0.12409	0.030071	-0.96493	-0.37378	0.20893	-0.16564	-0.11158	0.2797	1.0205	0.81982	-1.0156	-0.07537	-0.89938	0.35577	-0.13573	0.36787	-0.70258	-0.25472	-0.61064	0.11427	0.91972	-0.03392	0.46893	0.019998	0.19792	2.854	-0.22632	0.61924	-0.41383	-0.20219
TCGA-BH-A1EN-01A-21-A17I-20	0.080492	1.7382	-0.84622	0.994	0.34904	0.81881	-0.4063	-0.65479	-0.66783	-0.54813	-0.34414	-0.075657	-0.11305	-1.1457	0.30774	-0.38793	-0.07159	-0.12947	-0.10542	0.51808	-0.12552	-0.60718	0.71361	0.29826	-0.44276	-0.4015	-0.26256	1.2181	0.83659	-0.49903	0.16255	-0.56364	0.049896	-0.20389	0.18244	-0.52667	0.41329	-0.15376	0.0056605	-0.81104	-0.5998	-0.12821	-0.015876	2.2751	-0.475	3.5777	0.12017	0.69486	2.8488
TCGA-BH-A1F8-01A-21-A17I-20	-0.095237	0.52113	-0.43609	1.1884	-0.51827	1.6081	0.38047	0.12195	-0.43046	-3.012e-05	-0.13631	-0.093414	0.22647	-0.55979	0.066571	0.27926	0.18238	0.1611	-0.11358	0.31903	-0.031781	0.27507	-0.55795	-0.15664	0.044903	-0.73222	-0.089518	0.16781	0.11774	-0.62845	-0.020608	-0.45863	-0.30879	0.56779	0.1071	-0.68431	0.11507	-0.36466	-0.14274	0.16446	-0.35996	1.0968	0.13002	0.96495	1.4914	0.55502	0.1639	0.13849	0.048582
TCGA-BH-A1F5-01A-21-A17I-20	-0.12671	-0.088671	0.29885	0.29008	-0.43877	1.7904	-1.0416	0.038522	-0.48553	-0.16879	1.7361	0.49188	0.1099	0.9378	-0.14232	0.89076	-0.28437	0.34586	-0.31989	-0.38204	0.088765	-0.74874	0.16859	-0.24332	0.64834	-0.01728	0.43023	1.301	0.087633	-1.0938	0.11428	-0.57927	0.67759	0.23575	0.88235	-0.20236	1.3956	-0.63629	0.16254	1.3366	-0.44221	0.15344	-0.30444	-0.019086	2.4902	1.0449	0.92298	-0.81643	1.3823
TCGA-BH-A1FG-01A-21-A17I-20	-0.038392	1.1253	-0.82057	1.0373	-0.34866	1.6924	-0.80076	0.7944	-0.91356	-0.48846	1.5744	0.045261	0.10662	-0.67727	-0.023673	0.30684	-0.36162	0.73369	-0.39989	0.010063	-0.23845	-0.109	0.15095	0.19383	0.045849	0.15206	0.68068	-0.18883	0.80035	-1.7002	0.009103	-0.83546	0.79143	-0.79138	0.67456	-0.6848	-0.43992	-0.52769	0.44359	0.8959	-0.025623	0.81854	-0.16599	0.56921	2.394	0.35058	0.22114	0.11917	1.0844
TCGA-A2-A1G6-01A-21-A17I-20	-0.053669	-0.051071	-0.99302	-0.72336	-0.16897	0.46249	-0.67873	0.49462	-0.64744	-0.17636	0.37954	-0.13398	0.24179	-0.65562	0.54709	-0.075019	0.066295	1.6452	-0.28609	1.0421	0.03061	-0.41161	1.0883	0.57202	0.010174	-0.82871	-0.31044	-0.32497	1.6896	-1.7137	0.043347	-0.79892	-0.17793	-0.58903	-0.34163	-0.93668	-0.36191	0.21724	-0.35362	-0.85113	0.57144	0.92189	-0.080688	0.15072	0.42088	-0.60383	-0.59304	0.78491	-1.0041
TCGA-BH-A1FH-01A-21-A17I-20	0.25067	-0.063899	-0.71795	-0.88804	-0.26678	0.44394	-0.25075	-0.37407	-0.30505	-0.1483	0.85753	-0.065961	0.18757	-0.33252	0.98386	0.25585	0.10475	0.75749	0.23173	1.5784	0.18767	-0.36946	0.94405	0.2127	0.083974	-0.79805	-0.16907	-0.04793	3.006	-1.5405	0.33442	-0.72514	0.32181	-0.3441	-0.16224	-0.80008	-0.093767	0.15935	-0.045542	-0.43534	-0.44799	1.1668	0.078987	-0.065839	1.2327	-0.52093	-0.40836	3.6758	-0.46189
TCGA-BH-A1FJ-01A-21-A17I-20	-0.09581	0.17086	0.80414	0.96748	0.65304	2.1912	0.39158	0.95198	0.37066	-0.013388	1.099	0.10442	0.12982	0.29932	0.26118	0.51503	0.16491	-0.38244	0.01996	-0.21538	0.058955	-0.89369	-0.78318	-0.12906	-0.12713	0.13231	-0.04693	0.57563	0.23763	0.57479	0.28087	-0.68089	0.54451	0.30572	0.28313	-0.23366	0.18256	-0.44028	0.0624	0.93711	0.21155	0.7225	-0.20072	0.30411	2.9347	0.95468	1.1103	-0.25229	1.2009
TCGA-BH-A1FL-01A-21-A17I-20	0.034795	-0.8533	-0.41518	-0.73334	-0.10939	1.4144	-0.93252	0.12166	-0.4098	-0.16179	1.3123	-0.29263	-0.23004	-1.7058	0.21376	0.60266	0.27474	1.092	0.18977	1.0947	0.15993	-0.95324	0.22534	0.17606	-0.019845	-0.49028	-0.16747	-0.55193	1.9039	-1.6697	-0.0067004	-0.96427	0.67652	-0.60634	-2.0834	-0.88579	0.5352	-0.33928	0.20574	0.14619	-0.44619	0.23554	0.15068	-0.17998	2.2014	-0.055754	0.18469	0.37081	-0.14886
TCGA-A2-A1FV-01A-21-A17I-20	0.055992	0.53233	0.57987	0.83349	-0.45388	0.33144	-0.25743	-0.65476	-0.56742	-0.36306	1.4664	-0.12708	0.1856	-2.0529	0.55511	1.8267	-0.028356	0.31752	0.037845	0.8415	-0.084388	-0.90433	1.1399	0.5916	-0.18018	0.077269	0.09554	0.24331	2.0455	-1.4285	0.25425	-0.70545	0.70641	-0.47243	-2.3136	-0.91066	-0.22753	-0.1997	0.43958	-0.32827	-0.26931	0.50972	-0.19604	0.15415	3.0019	-0.12889	-0.079671	0.97968	0.3117
TCGA-A2-A1FW-01A-21-A17I-20	0.14009	-0.55363	0.12188	0.95788	0.34283	1.8168	0.27926	0.13228	-0.4117	-0.14774	1.0147	0.57253	-0.22951	0.28843	0.51871	0.68083	-0.35018	0.88549	-0.083884	-0.15237	-0.12833	-0.29629	-0.21179	-0.075935	-0.43848	-0.49541	-0.10222	-0.23756	0.66641	0.20405	0.61535	-1.0925	-0.064901	-0.26095	0.27639	0.090895	-0.4116	-0.21404	-0.062926	1.017	-0.057452	0.34401	0.14104	-0.46936	2.805	-0.40696	0.28859	1.0534	-0.28653
TCGA-A2-A1G4-01A-21-A17I-20	-0.2934	0.58848	0.62546	0.68663	0.3484	0.80845	0.42229	-0.14382	-0.7302	0.08714	1.2647	0.5204	-0.18335	1.5468	0.21194	0.083499	-0.43578	0.085201	-0.13779	0.023558	-0.090613	-0.49287	0.47519	0.028448	0.37165	-0.049572	0.30744	1.1265	0.73654	-0.68479	0.4826	-1.0343	0.063242	0.0057594	1.2541	0.30737	0.41102	-0.22529	0.067227	0.54248	0.26642	-0.17902	-0.52443	-0.046498	2.1422	0.293	0.96508	0.57736	0.53433
TCGA-A2-A1FX-01A-21-A17I-20	0.17415	0.54312	-0.11658	0.55114	-0.12931	0.98848	-0.29313	-0.2617	-0.12703	0.3371	0.81816	0.70668	0.060873	-0.50268	-0.11075	1.6803	-0.054084	-0.01353	-0.31285	-0.21783	-0.13832	-0.51746	-0.86341	0.032832	0.059682	0.38517	-0.21542	0.36614	-0.23853	-0.37223	0.35236	-0.47054	0.0034416	0.0078517	-0.74831	0.27356	0.10681	-0.43685	0.05518	0.2285	0.23946	0.15105	-0.16943	0.86182	2.5394	0.41643	1.0373	0.24002	-0.87391
TCGA-A2-A1FZ-01A-11-A17I-20	0.42117	-0.40012	-0.99223	-1.5807	-0.49142	0.22446	-0.30652	-1.5965	-0.22989	-0.0804	0.49998	0.045919	0.94219	-1.4881	1.2317	0.0094816	0.56302	1.0833	0.31644	2.3608	0.41276	-0.0057728	1.5794	0.70851	0.12027	-0.80933	-0.17175	-0.56051	2.7755	-1.3765	0.74552	-0.71064	-0.0035454	-0.40241	-0.70358	-1.2107	-0.748	0.2687	-0.038213	-0.29029	-0.64374	1.4155	0.28269	0.095526	1.0403	0.016109	-0.46596	3.4278	0.66141
TCGA-BH-A1EV-01A-21-A17I-20	-0.16838	0.16801	0.0038502	-0.38295	0.18423	0.12943	-0.37038	0.13219	0.13253	-0.013922	-0.72567	0.20354	-0.030885	0.24829	0.20975	-0.4256	0.18578	1.9964	-0.24108	0.14258	-0.092769	-0.80228	-0.5083	-0.3475	0.027501	0.10707	0.11682	0.5899	-0.1234	-0.24849	0.31138	-1.0327	-0.61123	0.25053	-0.020273	0.76322	1.4783	-0.31619	-0.3768	0.35181	0.42224	1.6813	0.27728	-0.47723	2.2149	2.916	0.82411	0.51604	1.3982
TCGA-BH-A1ES-01A-21-A17I-20	-0.22977	1.5319	0.54438	-0.75438	-0.10082	1.3879	-1.3071	-1.2597	-0.55898	0.27979	1.5794	0.13063	-0.2799	0.9668	0.50274	0.7162	0.27158	0.35942	-0.34887	0.8358	-0.28404	-0.71598	0.70317	-0.34483	0.52878	-0.91711	-0.13281	0.38488	2.142	-1.1298	0.27537	-1.0671	0.49401	0.14123	0.72038	0.47776	0.44083	-0.21716	0.5544	0.07169	-0.10487	1.2706	-0.12346	0.047883	3.3365	1.2801	0.59557	1.6031	0.61793
TCGA-D8-A1JA-01A-21-A17J-20	-0.095342	0.55063	0.10899	0.24987	0.19168	1.4037	0.2443	-0.39588	0.21133	-0.3827	-1.0573	-0.11826	0.010493	0.28086	0.051779	-0.33743	0.073776	-0.41114	-0.05982	-0.074231	0.043797	-0.94335	-1.3716	-0.35353	-0.55867	-1.3337	0.054024	0.78248	-0.23383	-0.88355	0.10913	-0.44868	-0.5877	0.060731	0.5535	-0.28897	0.61705	-0.20564	0.32445	-0.37608	-0.55217	0.82289	-0.04087	-0.48506	0.60165	3.0316	0.56962	0.60674	0.0096787
TCGA-D8-A1JF-01A-21-A17J-20	0.11376	0.8574	-0.88198	1.5897	0.36669	2.6639	1.1956	0.1864	-0.2612	-0.43161	-0.2518	-0.22992	0.12013	-0.025807	0.018254	0.057011	0.15077	-0.12302	-0.11698	0.086072	0.26592	-0.81515	-0.80656	0.11595	-0.37208	-0.31085	-0.14276	0.82275	0.35871	-0.80588	0.02024	-0.43765	-0.2103	-0.18912	0.54476	-1.0994	-0.31726	0.00019412	-0.35199	-0.14013	-0.48621	0.44862	0.19652	-0.59472	0.054955	0.32689	-0.1101	-0.13344	-1.3963
TCGA-D8-A1JG-01B-21-A17J-20	-0.26347	-0.065387	-0.45163	0.21131	-0.052914	1.3276	0.081247	-0.39916	0.14034	0.086919	-0.34894	0.35111	-0.021702	-0.20778	0.30088	0.35797	0.21109	0.0036803	-0.084131	0.12021	-0.19	0.52186	-0.057688	-0.081807	-0.70738	-0.73293	-0.17139	-0.033934	0.68162	-0.56506	0.029885	0.43744	0.12089	0.31981	0.062236	0.93675	0.95203	0.3457	0.081539	-0.55362	0.17461	0.60941	0.035047	0.17992	0.77066	2.2343	0.19689	1.7735	-0.1918
TCGA-D8-A1JI-01A-21-A17J-20	0.1625	0.27919	0.99447	0.88387	0.012131	0.80609	-1.6274	-0.51291	0.43243	0.22803	0.7212	0.30563	-0.017614	0.69753	-0.13835	-0.027679	-0.084153	-0.41572	-0.11592	0.10974	-0.12723	-0.82094	0.1535	-0.29493	-0.48271	0.074259	0.12003	1.0495	0.092611	-1.0951	0.53844	-1.3144	0.698	-0.10336	0.74172	0.071677	0.62902	-0.75873	0.1452	1.1857	0.0064105	-0.099004	-0.26937	0.6524	3.1702	1.1418	0.61314	-0.17047	1.4609
TCGA-D8-A1JJ-01A-11-A17J-20	-0.16384	-0.61185	0.46173	-0.20604	-0.24679	0.79012	-0.46887	-0.45557	0.10304	0.24391	-0.23088	0.20065	-0.23323	0.14031	0.19666	1.2775	0.14654	-0.16291	-0.14669	0.016244	-0.33377	-0.32917	-0.17943	-0.42675	-0.17049	1.0846	-0.24435	0.013747	0.020035	1.0073	0.72772	-1.1162	0.27062	0.29969	-0.15099	1.1259	0.58188	-0.40362	-0.061808	0.18191	0.053183	1.1418	0.29358	0.34531	2.9035	0.12898	0.010715	0.11303	1.6029
TCGA-D8-A1JK-01A-21-A17J-20	-0.051615	0.2186	-0.53546	-0.53405	-0.10449	0.75941	0.28149	-1.7127	-0.15657	0.10011	-0.77872	0.11854	-0.047083	0.11475	0.32872	-0.39859	0.1851	-0.25478	-0.22737	0.38634	-0.20776	0.5568	-0.74756	0.038141	-0.018246	-0.36791	-0.33635	0.44739	0.25826	-0.1035	0.28553	-0.85128	-0.0035929	0.18205	0.31806	0.3636	0.46423	0.73593	0.025537	-0.51162	0.14332	1.2715	0.052961	-0.13918	0.019489	0.70084	-0.35695	1.4644	-0.13085
TCGA-D8-A1JM-01A-21-A17J-20	0.36516	0.22009	-0.1652	-0.26027	-0.23581	-0.63545	1.3379	-0.42646	-0.014383	-1.0963	0.45475	-0.3278	0.10158	-0.019934	-0.24157	0.46437	0.19592	0.97775	-0.34382	-0.25236	-0.12087	0.65455	-1.3116	0.1681	-0.13348	0.12029	0.42202	-0.10457	-0.37906	0.7336	-0.19984	0.81751	-0.56436	0.46246	0.27795	-0.64613	-0.0070389	0.097841	-0.34551	-0.33853	-0.55889	-0.28567	0.52681	-0.88712	0.9619	0.082102	0.50795	-0.55559	0.89252
TCGA-D8-A1JN-01A-21-A17J-20	0.045171	0.35728	0.37134	0.066945	0.010425	2.4522	0.33389	0.62901	-0.46948	-0.21773	-0.34034	-0.28723	0.17612	-2.2899	0.4085	-0.19257	-0.070394	0.092634	-0.021334	0.39882	0.052938	-0.49939	-0.37002	0.035797	0.26615	-0.24928	0.50525	-0.2404	0.48267	-0.9846	0.050153	-0.88575	0.45924	-0.33604	-2.9741	-0.67285	0.34084	-0.33576	0.28917	0.19789	-0.49475	-0.16254	0.52775	-0.53632	2.9268	-0.26727	-0.037253	0.12044	0.40706
TCGA-D8-A1JP-01A-21-A17J-20	-0.19328	-0.56632	-0.098094	0.34667	-0.0082089	2.0089	-1.1825	0.29032	0.39635	-0.39636	1.5593	-0.41725	-0.04854	-0.054113	-0.24294	1.0074	0.15767	1.6672	-0.010981	0.063257	-0.046213	-1.138	-0.50023	-0.065834	0.049379	-0.47413	0.10374	0.12912	0.31815	-1.0789	-0.085688	-0.33524	0.11873	0.4454	0.40881	-0.61092	0.38947	-0.51061	-0.28175	0.43375	0.072645	1.1513	0.41341	1.125	2.8408	0.36966	-0.33871	-0.40793	-0.54265
TCGA-D8-A1JS-01A-21-A17J-20	0.0749	0.080125	0.38258	0.62184	0.32473	1.6094	-0.51944	0.94267	0.15057	-0.68214	0.71585	-0.20038	0.20754	0.72988	-0.081696	0.14248	0.22613	0.072476	-0.12892	-0.55535	0.18932	-0.90195	-0.93449	-0.085922	-0.54361	-0.0050889	0.45346	1.9195	0.15129	-1.5876	-0.027289	-1.0468	0.68547	-0.071927	0.97708	-0.86826	0.56333	-0.63255	-0.044762	1.7971	-0.48277	-0.30412	0.2016	-0.066037	2.4607	0.76205	0.91473	-0.60104	1.8258
TCGA-D8-A1JU-01A-21-A17J-20	-0.073518	-0.52035	-0.046686	-0.7559	-0.0026531	1.8602	-1.0771	0.33664	-0.27552	-0.21745	0.59833	-0.27511	0.16517	0.1731	0.013978	-0.018695	0	0.60504	-0.11764	0.34967	0.16196	-0.7149	0.81933	0.077027	-0.347	-0.51588	-0.078242	0.5236	1.0863	-2.3048	-0.11977	-1.0896	0.49272	-0.011537	0.054805	-0.79397	0.10664	-0.39223	-0.13504	-0.23078	-0.12833	0.99052	-0.1025	0.025375	2.0058	0.45692	0.36295	0.96422	-0.38756
TCGA-C8-A1HJ-01A-21-A17J-20	0.0016891	0.94894	-0.37134	0.30624	-0.3251	-0.64147	1.6575	-0.42082	0.3917	0.060518	-0.50583	-0.0018102	-0.12773	0.78839	0.3	0.43498	-0.0056088	1.6111	0.17008	0.39117	0.13282	-0.68687	-0.52113	-0.13035	0.26175	0.98004	-0.23857	1.1115	-0.4066	1.7817	-0.035765	0.027529	-0.55846	0.073041	0.6508	0.55262	0.57141	-0.021766	-0.0036843	-0.13497	-0.33518	-0.064703	0.057776	1.3268	-0.24001	-0.47055	0.37537	0.62609	0.17527
TCGA-C8-A1HI-01A-21-A17J-20	-0.095877	-0.73212	0.26064	0.97552	0.16877	0.52405	-0.15717	0.1439	-0.040087	-0.10813	0.15603	-0.21696	0.22873	-0.084965	0.14026	-0.21026	0.22369	0.44778	-0.018139	0.11298	-0.036239	-0.68824	0.92327	-0.1225	0.36578	-0.92433	0.10599	0.8682	0.24586	-0.53249	0.21487	-0.76483	-0.013656	0.20878	0.054316	-0.57908	0.045744	0.30038	-0.16511	0.019534	-0.3466	0.91121	0.11582	-1.0591	2.2164	2.1602	0.46874	0.68915	1.2248
TCGA-C8-A1HL-01A-21-A17J-20	-0.075293	0.20653	0.25226	1.2271	0.15826	1.7196	0.43951	-0.34219	0.20694	-0.076811	-0.37747	0.040989	-0.13533	0.043174	0.14169	-0.16792	0.2377	-0.40921	-0.15299	-0.22884	0.095124	-0.7165	-0.48911	-0.024631	-0.034868	-0.4928	0.069175	0.49112	-0.16588	1.221	-0.02313	-0.61932	0.14623	0.44552	0.15175	-0.086585	0.76445	-0.25042	-0.098686	0.6841	-0.34289	0.0034867	0.2256	-0.79676	2.5863	1.8598	0.53592	0.34741	1.6503
TCGA-C8-A1HN-01A-21-A17J-20	0.020626	2.2283	0.60276	0.7483	-0.6989	0.16257	-0.1772	0.41255	0.60462	0.1022	1.5051	0.46371	0.040717	0.61066	-0.04697	1.5939	-0.21058	-0.45598	-0.022489	0.030803	-0.22501	-0.89729	-0.56169	-0.16487	-0.60074	-0.34238	0.40991	0.35292	-0.16821	0.56741	0.40112	-0.78213	0.69949	0.24225	0.96672	0.32134	0.66646	-0.4963	0.45139	0.56396	-0.34245	0.73974	0.2991	-0.089866	3.0546	2.1097	0.59127	-0.22843	0.70587
TCGA-C8-A1HF-01A-21-A17J-20	-0.22232	0.67911	-0.39374	0.28502	-0.26628	1.5136	1.0619	0.10124	0.4181	0.45331	-0.50669	0.04411	-0.024378	-0.52369	-0.10123	0.62487	0.13951	0.38285	-0.045589	-0.19206	-0.18115	2.5844	-0.515	-0.1286	-0.48305	-0.03675	0.22351	-0.65261	-0.23464	0.84554	-0.17219	-0.42746	0.18435	-0.084976	0.057528	0.14209	0.26921	-0.51209	0.31623	-0.263	-0.18039	0.29869	0.46375	-0.060852	2.0048	3.124	0.063352	-0.89622	-0.60527
TCGA-C8-A1HO-01A-21-A17J-20	-0.031726	1.4057	0.4357	-0.32416	-0.4352	-0.33272	-0.13087	-1.2391	0.21043	0.097039	2.0726	0.044381	0.0904	0	0.40205	1.0064	-0.060966	-0.19885	0.092564	0.77116	0.036821	-0.4939	-0.2945	0.014195	-0.31297	-0.72017	0.065481	0.61587	0.4151	-0.61919	0.19418	-0.54547	0.43492	0.24261	0.69479	-0.24865	0.50018	-0.25042	0.58485	0.19903	-0.3558	-0.16011	-0.0017392	0.40853	2.9857	-0.5379	0.28473	2.1018	-0.14349
TCGA-C8-A1HG-01A-21-A17J-20	-0.12338	1.0638	0.0028494	-0.048951	-0.62207	1.1137	0.31335	-0.57385	0.60037	0.39228	2.0655	0.18606	0.21371	-0.23533	0.4211	1.5475	-0.037939	0.12214	-0.019234	0.17039	-0.09257	0.72702	0.036743	0.17906	-0.25987	-0.36593	-0.038756	-0.45461	-0.21912	0.38867	0.57627	-1.0474	0.43087	0.18556	0.29199	0.4368	0.29481	-0.19957	0.38202	0.70072	-0.086212	0.1819	0.12744	0.2575	2.3947	-0.12731	-0.21633	0.96416	1.0178
TCGA-D8-A1Y1-01A-11-A17K-20	-0.018875	0.39194	-0.23144	0.21641	-0.034474	1.4005	0.024751	0.28032	0.19489	-0.21017	0.71974	-0.24081	0.22494	-1.2522	0.090401	0.43718	0.2446	-0.244	-0.0244	0.46548	0.1034	-0.92462	0.44301	-0.16652	-0.30765	-0.24327	0.25031	-0.819	0.031146	0.46115	0.15731	-1.0042	-0.19219	0.12804	-3.5075	-0.74268	0.81057	-0.40901	-0.20308	0.57056	-0.25157	1.3382	0.0055406	-0.036517	2.6186	0.59137	0.80655	0.23517	0.6812
TCGA-D8-A1XQ-01A-21-A17K-20	-0.028812	-0.036045	-0.8156	-0.32094	-0.26121	-0.56103	1.2385	0.96681	0.52598	-0.059849	-0.50487	-0.054306	-0.16241	0.64566	0.17657	0.16759	0.11317	2.1401	0.092586	-0.47999	0.063243	0.62472	-0.85388	0.098291	0.10016	-0.10531	0.13468	-0.48641	-0.19787	-0.54952	0.072466	-0.80216	-0.26471	0.71109	0.70407	-0.40006	0.084788	-0.20155	-0.21663	-0.29361	-0.30153	0.33081	0.006143	-0.048609	-0.39629	0.0089536	-0.34887	0.22583	-1.5061
TCGA-D8-A1XM-01A-11-A17K-20	-0.30239	-0.11671	0.23394	0.29848	0.055456	1.2071	-0.81206	0.93551	-0.022591	-0.15328	0.15715	-0.28068	-0.010591	-0.11401	0.010876	-0.40441	0.038901	0.46866	-0.026392	0.13547	-0.036141	-0.48455	0.89029	-0.041496	-0.19955	-0.69839	0.16219	-0.28615	0.53809	-1.2498	-0.11095	-0.84507	0.14314	0.36404	-0.16443	-0.48726	0.013945	-0.39874	-0.13726	-0.2024	-0.082748	1.5013	-0.56658	-0.13128	2.4564	0.41582	0.19372	-0.14996	-0.67742
TCGA-E9-A1N4-01A-21-A17K-20	-0.0050483	0.26148	0.17812	0.90736	0.56359	1.1774	-0.57456	0.36635	0.19549	-0.32755	0.23632	-0.10934	0.11184	-0.02807	0.23498	-0.29688	-0.0609	-0.1603	0.068865	0.30443	-0.04549	-0.27321	0.037731	-0.17922	-0.17972	-0.26843	0.055697	0.64378	0.13283	-1.3136	0.31186	-0.73439	0.35653	0.084829	0.070932	-0.61035	0.43412	-0.26759	-0.13482	0.013746	-0.33165	0.92082	-0.19248	0.12529	2.5896	0.41186	0.62846	1.086	-0.52413
TCGA-E9-A1NE-01A-11-A17K-20	0.14344	-0.2849	-0.43866	0.37191	-0.65731	0.42968	-0.58866	0.64553	-0.74905	-0.19159	1.1209	-0.19307	0.36043	-0.96322	0.10889	0.50171	-0.0062532	0.55136	-0.13086	0.59325	-0.18364	0.53527	0.50204	0.18589	-0.019233	-0.32662	-0.18286	-0.70715	1.2144	-0.68445	0.21752	-0.86289	0.22145	-0.1359	-0.28856	-0.68694	-0.24505	-0.25817	-0.033781	-0.039618	-0.095158	0.011812	-0.09787	0.32675	1.5984	-0.42614	-0.29106	0.83605	-0.32633
TCGA-BH-A209-01A-21-A17K-20	-0.091558	1.0794	0.16585	0.60067	-1.1586	0.96104	0.27563	0.24595	0.22576	-0.26493	-0.19901	0.045377	-0.18198	-1.9948	-0.11067	0.95199	0.22738	-0.26619	-0.056874	0.30622	0.16897	1.7237	-1.8219	-0.1603	-0.41422	-0.24805	0.35161	-0.0039824	-0.20567	0.51052	0.17573	-0.89291	-0.094819	0.14172	-3.5144	-0.34079	0.20138	-0.46906	0.23335	0.15596	-0.013383	0.61567	0.0044346	0.31179	2.1332	-0.22827	0.64774	-0.58215	1.3839
TCGA-BH-A202-01A-21-A17K-20	-0.16334	0.013755	-0.27987	1.5097	-0.34606	1.3998	0.31883	0.83605	0.037706	-0.23855	-0.51684	-0.21678	0.058252	-0.65258	0.11506	0.58297	-0.18255	1.0634	-0.017956	0.18215	-0.082907	1.0128	-0.95271	0.0042758	-0.17219	-0.037348	0.1452	0.022117	-0.027004	0.90861	0.041245	-0.60246	-0.14456	0.053992	-0.49169	-0.49537	0.36158	-0.378	0.061632	-0.0044962	-0.38236	1.1091	0.17177	0.7496	1.7262	2.721	0.052066	0.19369	-0.18089
TCGA-BH-A203-01A-21-A17K-20	-0.0045085	1.6807	-0.36834	0.50434	-0.093988	1.9752	-0.013443	0.55076	0.1161	0.0046329	-0.57296	-0.22823	-0.040586	-0.46973	0.27848	0.73276	0.28543	-0.11484	-0.085992	-0.32066	0.15122	-0.32659	-0.55411	0.13044	-0.39974	0.20075	0.14888	-0.38562	-0.60868	-0.23448	-0.010899	-0.57314	-0.15667	0.7523	-0.4459	-0.22753	-0.48082	-0.25133	0.12468	-0.43743	-0.25489	1.1143	0.74125	-0.18875	1.4172	-0.18107	-0.32868	0.24739	-1.0294
TCGA-BH-A208-01A-21-A17K-20	-0.089234	0.22564	-0.6138	-0.42065	-0.15053	0.52534	-0.84544	-0.70565	-0.26573	-0.11313	-0.12117	0.058468	0.11471	0.00065685	0.14001	-0.2535	0.16848	0.71728	-0.13106	0.53984	-0.15088	-0.60664	0.41146	0.10814	-0.16393	-0.083148	-0.065533	0.79597	0.73907	-1.4158	0.064002	-0.65475	-0.006151	0.4503	-0.15294	0.48017	0.1376	0.42987	0.0073305	-0.3068	0.19154	0.84728	0.13388	0.41197	-0.073367	0.89304	-0.26158	0.036065	-0.84359
TCGA-BH-A204-01A-21-A17K-20	0.12355	1.944	0.13753	0.49725	-0.67367	0.75843	0.43992	0.20187	0.24618	-0.18579	0.29241	0.13581	0.060294	0.29266	0.067861	0.91087	-0.11269	-0.40954	-0.070993	0.70612	-0.055005	-0.89349	-0.042567	0.092508	-0.020268	0.39011	0.54091	0.21193	0.33823	-0.58773	-0.04196	-0.99246	-0.053651	0.08163	0.67502	0.0080295	0.49237	-0.46235	0.40423	0.97418	-0.096187	0.14394	-0.074915	0.2639	3.458	0.58775	0.28351	-0.090526	-0.58554
TCGA-E9-A228-01A-41-A17K-20	-0.010955	1.3723	0.14098	0.52557	0.032806	1.6678	0.39339	0.70333	0.11077	-0.45506	2.0861	-0.14495	0.30249	-0.098182	0.076303	1.142	-0.020146	-0.0095075	0.043394	0.14727	-0.038048	-0.87704	-0.84677	0.0084432	0.10111	-0.020312	0.39333	0.17226	0.10636	-0.7046	0.53972	-0.10784	0.23522	-0.081992	1.0562	-0.59395	0.13295	-0.39809	0.20932	0.69529	-0.12262	0.6152	-0.14476	1.5523	3.1177	2.2343	0.5211	-0.33901	-0.072059
TCGA-E9-A22H-01A-21-A17K-20	-0.015463	-0.35178	0.23532	0.03608	-0.10509	1.4291	-0.57895	0.22264	-0.27222	-0.20638	0.65046	-0.29744	0.015148	-0.15553	0.092148	0.75162	0.26381	0.045042	-0.074891	0.25827	0.03227	-0.23983	0.14835	0.20002	-0.11387	-0.5285	-0.03252	0.66384	1.3773	0.042038	-0.028527	-0.030229	-0.15771	-0.40095	0.14096	-0.4306	-0.003869	-0.34201	-0.13101	0.87784	-0.45843	0.57204	0.026122	0.406	3.018	0.016985	0.062566	0.6044	0.50824
TCGA-E9-A22G-01A-21-A17K-20	0.21777	0.62247	-0.81874	-0.85365	-0.022305	-0.63873	2.1934	-0.83843	0.19399	-0.53093	1.1353	-0.20031	-0.023058	-0.43333	0.11088	0.3116	0.052211	0.67069	0.15675	0.19202	-0.11398	-0.66738	-2.2525	-0.068996	-0.23132	0.023903	-0.67419	-0.98354	-0.17639	0.78895	0.062526	1.6828	-0.5485	-0.19755	-0.46856	-0.0083102	-0.48864	-0.14838	0.28909	-0.31887	-0.49727	0.0048851	0.27737	0.60288	-0.1952	-0.36129	0.028546	0.44228	-0.68494
TCGA-E9-A22E-01A-21-A17K-20	0.15498	-0.16617	-0.25931	-0.1624	-0.089967	1.119	-0.60583	-0.58394	0.070668	-0.22867	0.17503	-0.32741	0.11838	-0.27353	0.20422	0.41615	0.038292	0.11152	0.034814	1.0103	-0.0077702	-0.74504	0.64639	0.056607	0.16804	-0.78618	-0.14791	0.72395	0.36341	-0.93491	0.51246	-0.88125	-0.087638	0.22155	-0.062474	-0.68343	0.008041	-0.24271	-0.11617	0.36434	-0.34798	1.4384	0.11912	0.17606	2.2706	-0.25473	0.24461	0.71359	0.81492
TCGA-E9-A22D-01A-21-A17K-20	-0.095606	0.19936	0.011849	0.87755	0.42896	1.6546	0.57301	0.34822	-0.043648	0.1313	1.06	-0.096284	0.11824	0.039905	0.093873	0.62683	-0.052295	0.081432	0	-0.10669	-0.031501	1.9493	-0.92794	-0.27196	-0.22038	-1.3186	0.3089	0.50228	-0.066961	0.69617	0.3821	-0.78785	-0.066053	0.27685	0.03125	-0.46905	0.37993	-0.22595	0.15439	0.44074	-0.18779	0.77409	0.096416	-0.24546	2.8501	2.449	1.1082	0.33312	1.1957
TCGA-E9-A22B-01A-21-A17K-20	0.036034	1.4005	0.019816	0.91748	-0.56759	2.0552	0.047034	-0.21004	-0.04096	-0.29362	1.359	-0.13433	0.17189	0.070689	-0.0087496	0.7234	-0.17452	-0.14892	0.014175	0.52655	-0.14789	-0.9947	-0.27288	0.28465	-0.42752	-0.15027	-0.082976	0.19251	0.625	0.23983	0.006366	-0.69577	0.33575	0.26044	0.53367	-0.30964	0.031754	-0.36407	0.3166	0.24442	-0.14925	0.83974	0.02838	0.69376	2.2816	0.76166	0.37462	-0.18262	-0.44016
TCGA-E9-A22A-01A-21-A17K-20	0.18677	1.318	0.23566	-0.14558	-0.41411	0.20307	0.54404	-0.02387	-0.14203	-0.040714	-0.28784	-0.029245	0.2194	0.11007	0.24913	0.48956	-0.16345	0.2684	-0.0061515	0.027232	-0.084445	-0.051139	-0.037723	-0.03162	0.15852	-0.28997	0.077382	-0.22775	0.075742	-0.20477	0.29285	-0.7677	-0.24313	0.42333	0.060387	-0.18265	-0.049772	-0.10361	0.27755	-0.096606	-0.12802	1.4076	-0.13198	-0.4614	2.3566	-0.18528	0.028238	-0.25635	0.76258
TCGA-E9-A226-01A-11-A17K-20	-0.13904	-0.48623	0.06231	0.86129	0.43285	1.7753	-0.093631	0.56704	-0.20506	-0.13418	0.91938	-0.23047	0.12676	-0.2155	0.25416	0.26449	-0.19958	0.34931	-0.12309	0.31205	0.091202	-0.57224	0.1394	-0.043647	0.26405	-0.25166	0.35917	-0.31507	0.41595	-0.758	-0.059907	-0.96312	-0.34139	0.18472	0.094013	-0.66904	0.53413	-0.37245	0.038259	-0.040649	-0.042818	1.1665	0.10746	-0.14466	1.4274	-0.19351	0.017845	0.8165	0.24671
TCGA-D8-A27I-01A-21-A17L-20	0.28524	-0.75342	-0.48104	-0.2006	-0.58801	0.60955	-0.39889	0.33211	-0.44745	-0.10193	0.62672	-0.0085968	0.12567	-1.3279	0.80974	0.1984	0.19913	0.75474	0.12736	1.6552	0.33355	-0.34702	0.97742	0.30137	-0.084311	-0.59639	-0.13901	-0.31326	2.3866	-1.0112	0.38336	-0.90211	0.50544	-0.48919	-1.5907	-0.98132	-0.074294	-0.017604	0.081281	-0.43609	-0.49273	1.2085	0.088421	0.035388	0.91698	-0.52699	0.14026	2.4273	0.20172
TCGA-D8-A27K-01A-21-A17L-20	-0.025625	-0.15084	0.45862	0.159	0.21979	1.6425	-0.33285	0.85786	-0.3293	-0.23125	0.83932	-0.26809	-0.053525	-1.9166	0.0719	0.41716	0.29853	-0.17505	-0.12203	0.60024	0.04165	-0.62389	-0.88011	-0.046961	0.199	0.16688	0.14358	0.085442	0.7814	-1.2159	0.016815	-0.81766	0.097004	-0.36511	-2.5152	-0.62025	0.81811	-0.41403	0.1038	0.082387	-0.33623	-0.17537	0.066865	-0.24729	3.35	0.651	0.42138	-0.036144	-0.26071
TCGA-D8-A27L-01A-21-A17L-20	-0.058051	-0.62645	0.33665	-0.54015	0.10055	1.3648	-0.53881	0.14426	-0.61605	-0.19532	0.92697	0.034888	0.094914	0.49042	0.058361	0.31947	0.039603	0.53032	-0.1802	0.32528	-0.099786	-0.39435	0.51346	-0.055643	0.45409	-0.49171	0.12207	0.9579	0.52686	-1.5553	0.016687	-0.86498	0.035312	-0.1395	0.43431	-0.10958	0.02657	-0.40682	-0.14456	0.33983	0.011585	0.48359	-0.020183	-0.067873	1.9378	0.25272	0.11379	-0.44183	0.80826
TCGA-D8-A27M-01A-21-A17L-20	-0.11461	0.010645	-0.53344	-0.67537	-0.08547	-0.40061	0.75532	0.092249	0.15529	-0.42923	-0.33393	0	0.015295	0.59665	0.07266	-0.28475	0.42041	0.5158	0.016577	0.24487	0.022464	0.033505	-0.59183	-0.11237	0.27078	-0.23313	-0.10094	0.082338	0.1426	-0.48127	0.0070712	-0.59385	-0.33102	0.073028	0.059503	-0.41106	0.323	0.14447	-0.25002	-0.46948	-0.056184	0.78023	-0.10317	0.62276	0.044757	-0.46109	-0.44106	0.25644	0.37482
TCGA-D8-A27N-01A-21-A17L-20	0.03301	0.19103	0.16368	1.0251	0.16796	1.7105	-0.6563	0.2691	-0.6164	0.089125	0.93754	-0.27439	-0.10628	-0.40965	0.14571	0.55319	-0.5109	0.097249	-0.10815	0.3931	-0.40813	-0.61363	-0.06211	-0.091573	-0.36787	-0.20194	0.14099	-0.30917	0.84396	0.51586	0.032287	-0.46955	-0.19504	-0.16571	0.073868	-0.019278	-0.23045	-0.33111	-0.074275	-0.50672	0.042306	1.4097	0.056093	-0.19337	1.4954	2.1496	-0.101	0.18321	1.2811
TCGA-D8-A27P-01A-21-A17L-20	0.024418	-0.13443	0.25079	1.279	0.46673	2.0332	-0.63166	0.56565	-0.47916	-0.48528	0.72786	-0.25482	0.1291	0.83932	-0.26025	0.22544	0.24779	0.35424	-0.20199	-0.096646	-0.12523	-0.87428	-0.18778	-0.22208	1.051	-0.05671	0.44572	1.9133	-0.22286	-1.4466	-0.0074314	-0.87023	0.29682	-0.099409	0.9653	-0.66702	0.045193	-0.22005	-0.033093	0.44455	-0.02797	0.35119	0.10206	-0.14655	2.4355	1.1405	0.21416	-0.71509	-0.30608
TCGA-D8-A27R-01A-21-A17L-20	0.053675	0.3001	-0.044286	1.5773	-0.49259	0.16652	0.11926	-0.43346	-0.76011	-0.40147	-0.29478	-0.1834	0.21825	-0.85643	0.38798	-0.39289	0.23408	0.090593	-0.14525	1.1072	0.090654	-0.51397	1.0208	0.2664	-0.35226	-0.2916	-0.11097	-0.074463	1.2511	-0.50223	0.081813	-0.21074	0.035321	-0.082539	-0.072121	-0.60954	0.018357	-0.15432	0.19727	-0.5728	-0.40889	0.61623	-0.0071696	0.2182	1.5084	0.26438	0.30095	1.4992	-0.059187
TCGA-D8-A27T-01A-21-A17L-20	-0.19627	-0.042783	0.27494	0.2754	0.072256	1.5832	-0.46708	1.0386	-0.62342	-0.040214	0.8368	-0.39486	0.04799	-1.2731	0.041667	0.58835	-0.083062	0.28649	-0.10828	0.6509	-0.0011913	-0.67002	0.31188	-0.073436	-0.08334	-0.0053195	0.20066	-0.2454	0.9152	-0.98528	-0.10977	-0.83136	0.35504	-0.06888	-3.0457	-0.56623	0.15613	-0.37066	-0.18036	0.8986	-0.25253	0.94583	-0.10343	0.19461	2.4654	0.57591	0.41154	0.62656	0.89545
TCGA-D8-A27W-01A-21-A17L-20	-0.17854	1.1519	0.16101	1.17	-0.023918	1.7624	0.17624	0.78927	-0.025596	0.16843	1.1549	-0.38272	0.13057	-0.58435	0.5196	0.081463	-0.094565	-0.1639	0.069484	0.88694	0.039012	-0.60508	0.40417	-0.13812	-0.3558	-0.56559	0.067435	0.76344	0.090765	-0.09086	0.65659	-0.79366	-0.27398	0.085249	0.26002	-0.52521	0.44175	-0.25717	0.16656	0.060715	-0.42085	1.3548	-0.24125	0.20597	2.7273	0.57582	0.10346	1.2966	0.59002
TCGA-E2-A156-01A-21-A13E-20	-0.044569	-0.38568	0.37128	1.1696	-0.63736	2.22	-0.55634	0.52372	-0.49943	-0.49195	1.789	-0.40701	0.062869	1.0173	-0.1493	0.78751	-0.063825	-0.34996	-0.043918	-0.10263	-0.20361	-1.0464	-0.7613	0.20382	-0.53359	-0.087898	0.31556	0.2735	0.41139	-0.68826	-0.029979	-0.79327	0.80014	0.041907	1.4059	-0.782	0.95226	-0.7706	-0.019572	2.0817	-0.1527	0.81366	0.03199	0.58958	3.0258	0.53274	0.1984	-0.14	0.65178
TCGA-E2-A155-01A-21-A13E-20	-0.096531	0.19037	-0.15532	1.1268	0.54304	0.469	0.13554	-0.28984	-0.32322	-0.47893	1.3931	-0.073044	0.069169	0.63915	-0.12164	1.1759	0.094078	-0.39719	0.011832	-0.12585	-0.20471	-0.64541	-1.8417	0.13921	0.039808	-0.042806	0.2577	1.5795	-0.22573	-0.41438	0.26008	-0.58594	0.72684	0.078497	1.1305	0.18598	-0.14614	-0.70054	0.53091	1.5448	0.31188	-0.31886	0.86684	1.6902	3.7856	1.4946	-0.24916	-1.0796	-1.1607
TCGA-E2-A154-01A-21-A13E-20	-0.11408	-0.018949	0.087612	0.70581	-0.4085	2.3784	-0.46709	0.09731	-0.50846	-0.50012	0.43315	-0.32769	0.055206	0.014548	-0.36537	0.39724	0.52161	-0.092641	-0.15236	0.25689	-0.15836	-0.67027	-0.8	0.0808	-0.18303	0.13774	0.019502	0.31334	0.25561	-0.54149	-0.098872	-0.9365	-0.16707	0.12236	0.33082	-0.58621	0.59541	-0.67451	-0.29517	0.83977	-0.23924	1.021	-0.061813	0.3261	2.6669	0.074363	-0.16848	-0.95439	0.761
TCGA-A8-A083-01A-11-A13A-20	-0.12257	-0.64836	-0.10217	0.35845	0.28598	1.5541	-0.82864	0.27855	-0.56044	-0.56972	1.404	-0.31775	0.1911	1.2953	-0.31362	1.3054	0.28769	-0.34335	-0.087545	0.081137	-0.014235	-1.4103	-0.1325	0.10381	-0.55294	-0.1112	0.13435	1.9733	0.088357	-1.9221	0.041415	-1.0114	0.79863	-0.085217	1.1541	-0.90419	0.8813	-0.61881	-0.20213	2.32	0.052941	-0.20529	0.018949	0.60328	3.9672	1.2079	0.73962	-1.1358	0.91329
TCGA-A8-A08T-01A-11-A13A-20	-0.036071	0.016983	-0.050677	-0.15395	-0.23291	0.81402	-0.33155	-0.062663	-0.40419	-0.49864	0.90397	-0.47446	-0.054072	0.10024	-0.1828	0.58042	-0.17884	0.0094364	-0.26821	0.56475	-0.12919	-0.91855	-0.046094	-0.22356	-0.037965	-0.65911	0.10561	0.70666	0.5453	-1.6082	0.069239	-0.93065	-0.17634	-0.16909	0.20007	-0.69794	0.73728	-0.39714	0.072754	0.53463	0.067641	1.1437	-0.26213	-0.25084	2.402	0.46117	0.89757	-0.42155	1.3529
TCGA-A8-A075-01A-21-A13A-20	-0.13107	-0.63431	-0.29898	-0.17158	-0.45513	1.449	-0.021928	0.42886	-0.20555	-0.47988	-0.35347	-0.39894	0.061894	-0.50843	-0.11788	-0.20999	0.0073574	-0.28055	0.088797	0.62028	0.051559	-0.41073	-0.27901	0.19338	-0.22912	-0.4694	0.17567	-0.33329	0.18504	0.050924	0.043503	-0.85976	-0.47801	0.2594	-0.405	-0.61259	-0.038551	-0.40864	-0.35734	-0.3611	-0.37269	0.96734	-0.093218	0.17862	2.0323	-0.1737	0.63288	1.1401	1.1102
TCGA-A8-A076-01A-11-A13A-20	-0.11765	-0.49376	-0.99196	-0.089913	-0.32019	1.0907	-0.42381	-0.30536	-0.041521	-0.29186	-0.025937	-0.41588	0.18707	-0.58407	0.053423	-0.60553	-0.027981	0.12076	0.074067	0.56181	0.098094	-0.95967	0.3051	0.27036	-0.099093	-1.088	0.061971	-0.89024	0.44451	-1.8111	0.20491	-0.97965	-0.44901	0.1471	-0.81345	-1.0366	-0.18245	-0.3531	-0.31712	-0.57335	-0.23892	0.49785	0.061216	-0.058462	1.0034	1.1658	0.75719	1.0745	0.40944
TCGA-A8-A084-01A-11-A13A-20	0.063844	-0.22073	-0.63947	-1.0623	-0.22093	0.7221	-0.30865	-0.53129	0.0084803	-0.31068	-0.46109	-0.53679	0.22717	-0.61731	0.15129	-0.37965	0.075701	-0.037795	0.15275	0.64117	0.15669	-0.66363	-0.14573	0.26221	0.20971	-0.74996	0.061791	-0.29995	0.40091	-0.10708	0.34104	-0.98663	-0.11794	0.4017	-0.65203	-0.84765	-1.1394	-0.2603	-0.24224	-0.44907	-0.20294	1.6567	0.14298	-0.21237	1.4046	-0.32891	0.47201	1.344	0.7673
TCGA-A8-A09I-01A-11-A13A-20	-0.20938	0.24499	0.11902	0.14354	0.0054121	1.7145	0.1497	-0.27394	-0.40364	-0.4188	0.13906	-0.32545	0.067087	-0.58568	-0.11804	-0.023629	0.066407	-0.45243	0.010664	0.22773	-0.1388	-0.69852	-1.0585	0.17035	0.34294	-0.13751	0.23903	0.67445	0.11041	0.84318	0.18681	-0.58035	-0.41942	0.26216	-0.37575	-0.22058	0.089319	-0.27862	-0.061038	-0.045323	0.065792	1.2473	0.13272	0.86398	3.0674	4.4342	0.12858	-0.6064	2.2452
TCGA-A8-A09K-01A-21-A13A-20	-0.053181	-0.46252	-0.37886	-0.17255	-0.52957	0.46648	-0.49494	-0.21706	-0.13136	-0.37461	0.81891	-0.23908	0.43573	-0.78736	0.12188	0.53513	0.034331	0.61997	0.12248	1.5084	0.21938	-0.012224	1.0235	0.3702	0.22114	-0.66906	0.026637	0.35801	1.6332	-1.5232	0.41208	-0.79938	0.0033279	-0.35304	-0.18505	-1.0847	-0.10233	-0.22331	-0.0082822	0.036921	-0.41422	0.15108	0.053898	-0.50631	3.0047	0.17016	1.9784	2.0503	-0.60729
TCGA-A8-A079-01A-11-A13A-20	0.017061	-0.28352	-0.9628	-0.13977	-0.39155	1.004	-0.63857	-0.54466	0.038782	-0.21746	0.67449	-0.34546	0.23424	-0.75384	0.2384	0.28059	0.19326	0.34391	0.16013	0.94342	0.15069	-0.71041	-0.31215	0.36406	0.3768	0.33612	-0.053647	0.43675	0.00044494	0.3759	0.54727	-1.2086	-0.013355	-0.14259	-0.51202	-0.77775	0.15193	-0.46626	-0.030849	-0.060097	-0.042334	1.632	0.1357	2.4007	3.108	-0.57647	0.26804	0.92477	1.1271
TCGA-A8-A08J-01A-21-A13A-20	-0.14644	-0.50767	-0.17358	1.0943	-0.43819	1.2713	0.20931	-0.4729	-0.35174	-0.48406	-0.56003	-0.28338	0.092624	0.026469	-0.0023633	-0.20572	0.18827	-0.23061	0.022162	-0.081399	0.10511	-0.4992	-1.1721	0.29846	-0.20402	-0.71807	0.1388	0.67823	-0.19883	-0.2464	0.24814	-0.85172	-0.39615	-0.11696	0.6824	-0.44117	-0.22297	-0.28597	-0.098025	-0.63329	-0.44603	0.69693	-0.14238	-0.58139	3.5657	3.3146	-0.14571	0.61852	1.4184
TCGA-E2-A153-01A-21-A13E-20	-0.21981	-0.51575	0.10319	0.76544	-0.12384	1.6773	-0.17536	0.46565	-0.43109	-0.26133	0.86085	-0.21937	0.0334	-0.54854	-0.095591	0.41753	-0.029831	-0.21896	-0.18154	0.60165	-0.22202	-1.04	-0.31555	-0.024075	-0.12952	-0.8819	-0.10166	-0.27364	0.66007	-0.74255	-0.14949	-0.90381	-0.10527	0.16231	-0.24581	-0.45223	0.90701	-0.58463	-0.13527	0.71529	-0.14591	1.5256	-0.21005	-0.11604	1.8211	0.71599	0.80431	-0.69948	0.27326
TCGA-A8-A06R-01A-21-A13A-20	-0.029235	-0.088301	-0.36203	0.073407	-0.49288	1.3825	0.40357	0.26921	-0.4636	-0.36235	-0.22535	-0.49856	-0.46586	-0.68028	-0.25006	-0.29444	0.35158	-0.28631	-0.23158	-0.74658	-0.12951	0.068473	0.050996	-0.44349	0.043915	0.14799	-0.055193	-0.35307	0.32727	0.21851	0.13333	-0.69899	-0.12509	-0.05952	-0.27705	-0.52476	-0.23431	-0.45706	-0.34613	0.411	-0.47776	1.0386	-0.18247	0.0086114	1.8028	-0.61279	-0.005264	0.19107	0.28275
TCGA-A8-A09E-01A-21-A13A-20	0.018926	-0.47917	-0.068587	1.59	-1.219	1.6607	-0.15662	-0.41103	-0.37407	-0.42569	-0.004049	-0.52744	0.24503	-0.46288	-0.11095	0.61815	-0.033735	-0.12064	-0.030272	-0.10136	-0.028187	-0.88452	-0.1629	0.21779	0.45115	0.014633	-0.039127	1.7295	1.3454	-0.28055	0.20407	-0.61791	-0.29312	-0.14606	0.62575	-0.16622	-0.86154	-0.3933	-0.21612	0.50082	-0.21293	0.8947	0.004128	-0.11993	2.0662	0.20645	0.17603	0.13792	-0.76097
TCGA-BH-A0E2-01A-21-A13A-20	-0.049156	0.60367	0.044309	-0.33365	-0.65964	0.37246	0.20845	-1.6411	-0.19389	-0.19068	1.715	-0.12629	0.22858	-0.84644	0.17942	0.6351	-0.31205	0.13776	0.14903	0.70651	-0.027629	-0.417	-0.50414	0.26197	1.117	-0.21562	0.0019822	0.61226	0.51171	0.25974	0.077236	-0.38556	-0.11406	-0.13642	-0.33904	-0.035327	0.55213	-0.282	0.13331	0.016443	0.25109	0.89133	-0.061005	0.46877	2.8516	-0.14633	0.46983	-0.10138	-0.93497
TCGA-A2-A04P-01A-41-A13A-20	0.042006	-0.31264	-0.33499	0.094274	-0.43071	-0.71039	0.18648	0.14664	-0.38996	-0.34329	-0.2639	-0.542	0.17774	-0.055409	-0.24386	-0.24475	0.12818	1.3109	-0.020384	1.0421	-0.26316	-0.4088	-1.1699	0.22322	0.41851	0.30154	0.18763	1.3717	-0.072685	-0.2826	-0.33028	0.31989	-0.5792	0.12372	0.14146	-0.83437	-0.68559	0.31654	-0.092076	-0.27169	-0.19846	0.99397	-0.057359	-0.24622	0.4121	-0.14699	0.24503	-0.88074	-0.82507
TCGA-AO-A0JM-01A-11-A13A-20	0.45056	0.039237	-1.0159	0.92746	-0.39167	0.35995	-0.34561	-0.080137	0.52685	-0.30723	0.73915	-0.21305	-0.17862	-1.1686	0.63586	-0.018601	0.028785	0.49583	0.20822	0.8039	0.10191	-0.68685	1.7562	0.0060232	0.39015	-0.67944	-0.20815	-1.1056	2.1476	-0.80482	0.50611	-0.40639	0.32254	-0.37751	-2.1979	-0.53366	-0.44465	0.39859	0.02927	-0.53379	-0.34752	1.4401	0.52399	-0.31254	0.91616	0.39325	0.94301	2.1339	-0.36153
TCGA-AO-A0JB-01A-21-A13A-20	0.059096	0.17888	-0.73144	1.2454	-0.35848	1.2695	0.38083	-0.0072174	-0.29352	-0.51662	0.34559	-0.075467	0.21109	-1.1516	0.037137	-0.011842	-0.23083	0.58249	0.097983	0.28835	-0.018114	-0.56453	-0.74625	0.30502	0.41465	0.11292	0.052534	-0.0042922	1.1215	-0.34517	0.087641	-0.38979	0.2066	-0.28741	-0.33285	0.38709	-0.58545	-0.30038	0.26026	0.049721	-0.86243	0.41932	0.028346	-0.67146	1.2059	-0.67871	-0.16435	0.58418	-0.1905
TCGA-BH-A0E9-01B-21-A13A-20	-0.064042	-0.24239	-0.27983	-0.0040822	-0.14552	0.8812	-0.51371	-0.023585	-0.21979	-0.093562	1.1202	-0.38188	-0.038581	-0.78481	0.11536	0.1776	0.14	0.80527	-0.0604	-0.31401	-0.0083385	-0.80114	0.76376	0.030383	0.49569	-0.42936	-0.16749	-0.47977	1.0851	-1.7563	0.28686	-0.75796	-0.026378	0.076689	-1.2474	-0.75193	0.089063	-0.11634	-0.029551	-0.053068	0.055799	0.121	0.19832	-0.25035	2.3014	0.12735	-0.066518	1.1765	1.1325
TCGA-AO-A0J8-01A-11-A13A-20	0.016351	-0.022341	0.0036706	-0.10848	-0.39727	1.2038	-0.4135	0.52908	0.075785	0.8176	1.2293	-0.13055	-1.2311	-1.4396	0.5413	0.66866	-0.58173	0.98342	-0.62598	-1.2006	-0.42983	-0.72941	1.1668	-0.93336	-0.71578	-0.19071	-0.67328	-0.841	2.7813	-0.80222	0.31702	-0.40443	0.90159	-0.099477	-2.3122	-0.21441	0.62885	0.11387	0.53474	0.20525	0.069167	2.2714	-0.079157	0.088242	2.3045	0.40374	-0.029401	0.66815	1.0589
TCGA-AO-A0JL-01A-21-A13A-20	-0.13171	-0.89227	-0.43531	0.013819	-0.28995	-0.41517	-0.19489	0.046527	-0.3239	-0.17364	-0.22006	-0.34811	0.010849	-0.30116	-0.11169	-0.21035	-0.19403	1.8462	-0.040426	0.45629	-0.17851	-0.5863	0.13584	0.20465	0.010488	-0.23904	-0.16391	0.40323	0.88913	-0.21695	-0.073436	0.13136	-0.25806	0.24731	-0.58755	0.15427	-0.1362	-0.269	0.01999	-0.52315	-0.16836	1.0387	-0.11309	0.2657	-0.3786	0.14473	0.53477	0.79555	-0.26698
TCGA-E2-A152-01A-21-A13E-20	-0.14635	-0.02095	-0.1955	-0.23014	0.68521	1.2954	0.25121	-0.31091	-0.52031	-0.088831	0.0067527	-0.13082	0.050158	0.069908	-0.13393	-0.31054	0.49452	-0.056785	-0.02976	-0.31302	-0.11738	-0.91662	-0.98237	0.18078	-0.40345	0.43152	0.084516	-0.17354	0.12008	-0.060819	-0.096735	-0.69446	0.089876	0.39027	0.10223	-0.38285	0.34614	-0.54092	0.2056	-0.44649	0.39037	1.0825	-0.21103	-0.39219	1.421	4.1987	-0.23049	-1.0286	-0.58574
TCGA-AO-A0J6-01A-21-A13A-20	-0.15572	1.3617	-0.22412	0.26302	-0.44705	-0.8414	1.507	0.81629	-0.61239	-0.3025	-0.19138	-0.40416	0.14017	0.091908	-0.36267	-0.50751	-0.38837	-0.28255	-0.047502	-0.47548	-0.29795	2.5257	-1.8213	0.17929	-0.29789	-0.044116	0.4992	-0.012582	-0.28087	0.4921	-0.19549	0.0052675	-0.47017	0.57766	0.11444	-0.31551	0.2767	-0.040207	0.31144	-0.42398	-0.25633	-0.050028	-0.32032	0.40647	0.47046	-0.45487	-0.11893	-0.42333	-1.8261
TCGA-AO-A0JJ-01A-21-A13A-20	-0.01834	-0.12852	-0.57081	0.050254	-0.055312	1.5287	-0.16313	0.83222	-0.062335	-0.010409	0.42952	-0.69056	-0.041154	-1.8433	0.05966	0.036252	0.017823	0.19476	0.049449	-0.40025	-0.11853	-0.51845	0.28019	0.33296	-0.085715	-0.20221	-0.076031	-0.3863	0.53049	-0.80348	0.18138	-0.90739	0.56856	-0.27176	-2.3688	-0.88563	0.61959	-0.077213	0.068181	0.10869	-0.27605	-1.1323	0.14839	-0.024849	2.2106	-0.29828	0.048635	1.4238	1.838
TCGA-AO-A0J2-01A-21-A13A-20	-0.14935	0.44712	0.025677	0.64225	-0.46756	2.2967	0.53244	0.046291	-0.43118	-0.46383	-0.61513	-0.41443	0.090814	0.02491	-0.22136	-0.18879	-0.26058	0.24102	0.040216	1.1388	-0.21869	1.2226	-1.7169	0.22075	0.24069	0.32521	0.11352	0.15974	0.011424	0.34235	-0.029177	-0.17326	-0.26364	0.0099998	0.18545	-0.66088	-0.24384	-0.018136	-0.096353	-0.42098	-0.41629	0.62392	-0.068657	-0.23105	1.2184	0.1485	0.32714	0.38804	0.025944
TCGA-AO-A0J5-01A-21-A13A-20	-0.078393	-0.69069	-0.31558	-0.37063	0.0095562	-0.15711	-0.55984	-0.59975	0.14378	0.079675	0.7023	-0.65587	0.14889	-0.45662	-0.16042	-0.28371	0.16273	0.5661	0.132	-0.44584	0.03842	-0.90095	0.18942	0.17412	0.11762	-0.80256	-0.034517	0.081234	0.66739	-1.1394	0.20135	-0.98297	0.45173	0.39754	0.099941	-0.66506	-0.17993	-0.29561	0.19043	-0.56051	-0.13682	1.0094	0.21362	-0.39613	2.5095	-0.03351	0.03045	0.62112	-0.88366
TCGA-AO-A0JI-01A-11-A13A-20	0.59073	1.4519	-0.26069	0.7719	0.007927	1.6332	0.13265	-1.4516	0.033241	0.78974	2.4627	0.30378	-0.048625	-1.4487	-0.43992	2.0384	-0.12124	1.1522	-0.15084	-1.4043	-0.11484	-0.42459	0.9537	0.18099	0.34479	-0.10874	0.41792	2.2216	1.248	-0.55833	0.61929	-0.073826	1.2298	-0.91958	0.93705	-2.2453	-1.3323	-0.56469	1.0099	0.28352	-2.086	-0.42639	0.23255	-1.289	3.7749	-1.0743	-0.62323	0.038142	-0.054568
TCGA-AO-A0JC-01A-21-A13A-20	0.19037	-0.50119	0.039391	0.16123	-0.13532	2.2613	-0.0068398	0.56781	-0.42654	0.035674	1.4613	-0.12552	0.051865	0.089445	-0.18495	0.24395	-0.41966	0.89707	-0.011495	-0.47287	-0.14468	-0.28402	-0.55531	0.18264	0.62302	-0.10708	0.29741	2.8816	0.4482	-1.028	0.077695	-0.83814	1.4841	-0.5415	1.3403	-0.96701	-0.42086	-0.5423	0.16248	0.62147	-0.41389	-1.6167	0.027045	-0.26738	2.5868	-0.07567	-0.15141	-0.89604	2.4992
TCGA-A8-A06U-01A-21-A13A-20	-0.09758	-0.32754	-0.48389	1.1892	-0.50618	0.81249	1.0691	-0.14857	-0.60097	-0.38279	0.0058592	-0.23063	-0.013069	-0.22692	-0.37649	1.4668	0.41056	-0.28094	-0.069733	-0.21658	-0.2978	0.40884	-0.81798	0.16651	-0.22582	-0.30852	0.16299	0.65658	0.055326	-0.56212	0.34171	-0.52033	-0.33079	0.24617	0.79708	-0.18576	0.13099	-0.53314	0.1976	0.24325	-0.54584	0.78237	-0.19639	0.40757	2.7832	0.66345	-0.034095	0.30011	-0.029173
TCGA-A8-A08L-01A-21-A13A-20	-0.16232	-0.17253	-0.48083	0.45057	-0.3199	-0.043384	0.77504	0.62011	-0.2839	-0.085613	0.42853	-0.4008	0.046638	-0.64949	-0.12583	-0.11252	0.27413	-0.18144	0.076255	-0.14187	0.056627	-0.1026	-0.71387	0.18195	-0.10127	-0.45645	0.04609	-0.37831	0.042759	-0.024854	-0.046226	0.47502	-0.38292	0.40154	-0.3169	-0.52907	-0.31447	-0.44136	-0.14489	-0.35394	0.10586	0.30911	0.32118	-0.058475	0.86074	-0.33404	-0.13083	-0.075982	0.7026
TCGA-A8-A07Z-01A-21-A13A-20	-0.21512	-0.70197	0.077623	2.5467	0.40367	3.4022	-0.3285	0.21619	-0.5838	0.047012	1.5002	-0.097417	0.047184	0.53633	-0.15276	0.20856	0.28543	-0.2149	-0.018437	-0.37171	-0.013938	-0.60788	-0.726	0.13491	0.058971	-0.062486	0.31703	1.1063	1.457	-0.0055375	0.018749	-0.75789	0.26353	0.0088568	0.84061	-0.7413	0.92575	-0.65369	-0.11582	0.93892	0.044807	0.9317	-0.23914	0.92934	3.1405	0.34321	-0.27936	-0.26934	0.27205
TCGA-E2-A150-01A-21-A13E-20	-0.083297	-0.013543	-0.39283	-0.55048	-0.24584	-0.45553	0.16324	-0.73511	-0.25517	-0.18059	-0.67603	-0.35858	0.16526	0.54386	-0.063446	-0.32351	0.17522	0.2822	0.0095929	0.60629	-0.060691	-0.92927	-1.0439	0.17614	0.34289	-0.35448	-0.093286	-1.214	0.54201	0.055233	0.051867	-1.0499	0.13507	0.38776	0.26867	-0.58849	0.052803	3.3429	-0.0071845	-0.55029	0.11894	-0.1818	-0.017335	0.35732	0.48187	-0.17994	0.26804	0.18506	-0.51924
TCGA-A8-A09X-01A-21-A13A-20	-0.10018	0.75909	-0.81258	1.7325	-0.34819	2.6566	0.30769	0.20382	-0.50625	-0.4589	-0.29508	-0.42819	0.1097	-1.6585	-0.19214	-0.3913	0.10008	-0.049379	0.01664	0.067695	-0.12102	-0.52032	-0.83589	0.2253	-0.23959	-0.10753	0.03715	0.39848	-0.010224	0.15799	-0.022526	-0.51242	0.13355	-0.28759	-2.823	0.020818	-0.040408	-0.41167	-0.081162	-0.42522	-0.050839	0.4419	-0.25968	-0.40879	0.91028	-0.15965	0.14276	-0.25339	-1.2723
TCGA-A8-A09W-01A-21-A13A-20	-0.10626	-0.29191	-1.1283	1.8996	-0.13253	2.1842	-0.65602	0.81131	-0.44528	0.011563	-0.38971	-0.49548	-0.22759	-1.8002	-0.196	0.27936	-0.29685	-0.3198	-0.22773	-0.37138	-0.23852	-0.65136	0.050331	-0.35305	-0.18193	-0.24609	0.082179	0.47535	0.15915	0.38424	-0.11942	-0.44658	-0.44365	-0.0093695	-3.4395	0.23007	0.044735	-0.31625	-0.0075235	0.16592	-0.2223	0.90383	-0.3603	-0.40981	2.3058	0.1832	0.37201	-0.51675	0.7142
TCGA-A8-A0A7-01A-21-A13A-20	-0.061729	-0.32824	-1.3696	0.16384	-0.24795	0.26937	-0.086603	1.0714	-0.18949	-0.21297	0.13502	0.17768	0.12381	-0.88487	-0.020411	-0.092865	-0.14396	-0.16993	0.0026524	-0.074705	0.041228	-0.0090739	-0.97072	0.20546	-0.25494	-0.63841	0.010422	-0.44238	-0.2859	-0.35335	0.00069163	-0.74532	0.21065	0.03076	-0.63675	-0.40008	0.024483	-0.27998	-0.020989	-0.53518	-0.13334	0.14099	-0.00038714	-0.14508	0.39095	2.7096	0.4681	0.79728	-1.6464
TCGA-A8-A0A4-01A-21-A13A-20	-0.033495	-0.31884	-0.60602	0.20428	0.045745	1.6907	-0.12854	-1.3402	0.04277	-0.54819	0.65271	-0.243	0.35941	-1.5793	-0.20188	0.33535	0.026279	0.70416	0.12241	0.16519	0.025935	-0.84945	-0.47796	0.30642	0.015466	-0.44602	-0.16019	0.13986	0.34509	-0.24437	0.19355	-1.183	0.43078	-0.11097	-2.2944	-0.78995	0.4278	-0.21731	-0.13593	0.52682	-1.524	-1.1816	-0.040921	-0.20835	2.0339	0.021081	0.51066	0.61738	0.49743
TCGA-A8-A09Z-01A-21-A13A-20	0.019591	-0.34297	-0.68334	0.35024	-0.20391	0.36884	0.78343	0.94318	-0.52217	-0.43949	0.77151	-0.22711	0.05648	-2.3569	-0.20393	0.13488	0.27278	-0.36	0.038415	-0.3372	-0.030704	0.64753	-1.3812	0.24472	0.22808	0.077212	0.32044	0.68987	-0.16234	-0.58244	-0.15558	-0.93958	0.58098	-0.00051473	-3.1837	-0.00068728	0.21449	-0.51486	-0.063499	-0.11893	0.10294	-0.49285	0.022737	-0.18539	3.1997	0.24901	0.24483	0.18824	-1.1002
TCGA-A8-A06X-01A-11-A13A-20	-0.036541	-0.74417	-0.19122	0.22994	-0.46365	0.037563	0.2178	-0.044665	-0.37627	-0.39315	-0.21304	-0.40032	0.025808	-0.93315	-0.011153	-0.15072	0.23958	-0.28894	0.020212	0.51542	0.14064	0.17415	-0.88036	0.16857	0.094125	-0.16226	-0.0082758	0.14469	0.54618	-0.50961	0.20776	-0.30545	-0.26393	0.11045	-0.025013	0.067318	0.098618	-0.38318	-0.08879	0.80349	-0.76998	0.73907	0.050029	-0.20443	3.5956	0.036389	0.077784	0.67384	-0.80972
TCGA-A8-A08A-01A-21-A13A-20	-0.12812	-0.37125	0.39184	0.96863	0.41865	2.7056	-0.33393	0.38805	-0.52408	-0.26782	0.83629	-0.39181	0.16591	0.28114	-0.33777	-0.55875	0.37537	-0.14036	-0.019327	-0.088542	0.064573	-1.3317	-0.38916	0.11644	0.0074028	-0.29195	0.051205	1.0085	0.023543	-1.4772	-0.028517	-0.90086	0.21348	0.39569	0.34113	-0.29443	0.76718	-0.59556	-0.012774	0.6512	-0.1496	0.98321	-0.035003	-0.10361	2.3603	0.31272	-0.064139	-1.2111	0.41455
TCGA-A8-A08O-01A-11-A13A-20	-0.019565	-0.55367	-0.40319	0.20678	0.016316	1.0331	-0.47793	-0.25303	-0.48273	-0.25071	1.5633	-0.348	0.12732	-0.22865	-0.15101	0.41575	0.07268	1.193	-0.012492	0.44391	0.047567	-1.0637	1.5151	0.25758	0.25551	-1.3728	-0.13377	0.089103	1.8866	-0.40541	0.2992	-0.83469	-0.06723	-0.10458	0.1345	-0.97728	0.072523	-0.15174	-0.034397	-0.41385	-0.87859	1.239	-0.10217	-0.44392	2.4258	0.066263	0.7842	0.47888	0.17577
TCGA-A8-A09G-01A-11-A13A-20	-0.073549	-0.022811	-0.42694	1.4925	0.11544	1.9899	-0.038147	0.25251	-0.32466	-0.20144	-0.33994	-0.24716	0.17211	-1.5097	0.24216	0.11784	0.092729	-0.14359	0.081533	0.41737	0.052802	-0.22271	-0.55689	0.23783	-0.22342	-0.43536	-0.018752	-0.14239	0.47226	-0.21448	0.20609	-0.68649	0.050665	-0.049207	-1.9708	-0.44256	0.35479	-0.26712	-0.056511	-0.44192	-0.024562	0.27471	0.20435	-0.18548	0.93733	2.3053	0.22818	2.7713	-0.16025
TCGA-E2-A14Z-01A-21-A13E-20	0.044951	-0.3672	-0.088456	-0.45387	-0.90389	1.128	-0.22935	-0.22993	-0.54311	0.26142	0.17998	-0.21598	0.025542	-0.38977	-0.048424	-0.057025	-0.07649	-0.023861	-0.10133	-0.2692	0.055217	0.70265	-0.45593	0.11768	-0.42619	-0.16494	-0.06601	0.27215	0.81812	0.89775	-0.14661	-0.61621	0.53706	-0.090863	-0.17966	-0.19762	-0.07854	-0.52667	0.19387	-0.020242	-0.35695	1.5716	-0.11341	-0.19434	2.892	-0.38931	-0.11156	0.053866	1.7328
TCGA-A8-A08P-01A-21-A13A-20	0.026579	-0.45667	-0.8078	0.98152	-0.25197	0.054757	0.034648	-0.58883	-0.36609	-0.057017	-0.19821	-0.28648	0.071734	-1.1758	-0.10236	0.41715	0.15027	-0.12148	0.021461	-0.30956	0.092281	0.095149	-0.81207	0.33353	-0.011005	-0.4185	-0.048166	-0.18436	0.56461	0.11035	0.21229	-0.64786	-0.29265	-0.089896	0.029575	-0.39282	-0.81874	-0.35393	-0.23057	-0.70301	-0.77944	1.5988	-0.041938	-0.20588	1.0285	-0.34127	0.035834	1.0856	0.89439
TCGA-A8-A06Y-01A-11-A13A-20	-0.0064815	-0.41766	-0.39452	0.25962	0.050375	0.4444	0.1102	0.15685	-0.57069	-0.36292	-0.06529	-0.28018	0.1541	0.27247	-0.11108	0.094786	0.27419	-0.13806	-0.025851	0.022134	0.036263	-0.80206	-0.46929	0.13936	0.76113	-0.089299	0.14244	0.71004	0.59864	-0.92327	0.15571	-0.37629	-0.49751	-0.037544	0.85792	-0.18498	-0.029197	-0.44363	-0.27538	1.2783	-0.69323	1.0838	-0.14998	0.94356	3.8206	0.34512	0.15645	0.39988	-0.67084
TCGA-A7-A0CD-01A-21-A13A-20	-0.053504	-0.55176	-0.56624	0.85743	-0.18717	2.7513	-0.59542	0.81639	-0.21245	-0.41379	1.0074	-0.45156	0.074866	-0.70941	-0.16859	0.88093	0.26369	0.062632	-0.050587	0.034769	-0.093613	-0.99508	-0.12915	0.10472	-0.11469	0.01512	0.037079	-0.16784	0.4898	-1.145	0.053755	-0.87369	0.35407	-0.044632	0.093275	-1.7291	0.041745	-0.35096	-0.15665	1.038	0.025376	0.48025	-0.084352	0.48774	2.676	0.90937	0.4472	0.34813	-0.24643
TCGA-A7-A0CE-01A-21-A13A-20	0.010094	-0.22315	0.2687	0.41704	-0.36158	-0.76767	0.8616	0.23905	-0.48336	-0.53151	-0.32779	-0.50803	0.040761	0.080392	-0.26168	-0.0013295	0.19347	2.8888	-0.041016	0.15396	-0.17168	-0.71242	-0.065717	0.15023	0.96684	0.059684	-0.014149	0.83748	0.6784	1.0553	-0.21383	0.42629	-0.43324	0.021354	-0.017586	-0.56216	0.032263	0.21024	-0.06439	-0.72887	-0.68798	1.6444	-0.21571	-0.36436	0.20911	0.37051	0.25176	0.12854	-0.90233
TCGA-A7-A0CH-01A-11-A13A-20	0.00090013	-0.26886	0.31774	0.21928	0.31569	2.4847	-0.51332	0.66698	-0.44135	-0.28389	1.3061	-0.46859	0.097524	0.30388	-0.22119	0.12756	0.49771	-0.22579	-0.0093793	-0.38209	-0.18534	-1.3684	-0.51674	0.15196	0.050049	-0.29077	0.25309	0.96716	0.021243	-1.0214	-0.017078	-0.90374	0.12036	0.23065	0.50583	-0.52813	0.6787	-0.58411	-0.057262	0.68211	-0.1744	0.61155	-0.14793	-0.5335	2.5892	0.4068	0.049476	0.018983	0.59629
TCGA-A7-A0CG-01A-21-A13A-20	0.078833	0.21868	-0.35286	0.45061	-0.51488	1.9185	-0.79608	-0.062903	-0.33124	-0.00016584	0.29396	-0.48313	-0.45409	-1.2677	-0.011085	0.40311	-0.18137	0.39857	-0.35414	-0.70388	-0.027758	-0.84218	0.68569	-0.54908	0.040102	-0.64515	-0.41146	-0.21827	1.6105	-1.282	0.10037	-0.87268	0.39579	-0.17081	-1.4676	-0.62891	0.37771	-0.19436	0.20338	0.79039	-0.16353	0.11302	0.21007	-0.3363	1.6491	-0.077584	0.016941	0.40232	-0.13522
TCGA-A7-A0CJ-01A-11-A13A-20	-0.23466	0.18178	-0.59813	-0.44242	-1.3089	1.1664	-0.65565	-0.092381	-0.62174	-0.38785	1.819	-0.3783	0.16765	-0.23339	-0.32458	1.8091	0.08721	-0.24935	-0.046326	0.43926	0.097776	-0.66509	-1.261	0.17496	0.18707	0.33479	-0.064679	0.16784	0.026079	0.31509	0.13264	-1.1367	-0.11654	-0.094252	0.21288	-0.42242	0.1247	-0.6713	0.04141	1.4773	-0.5307	1.1064	-0.053063	0.38544	2.2017	-0.34316	-0.0062389	-0.12093	1.3951
TCGA-A2-A0D3-01A-21-A13A-20	-0.12647	-0.27051	0.28057	-0.32248	-0.07564	1.3959	-0.23084	0.79631	-0.40616	-0.28145	1.0792	-0.32895	0.17865	0.0095365	-0.033005	0.4061	0.36034	-0.18114	0.021456	0.28132	-0.057213	-0.51	-1.2279	0.15548	0.029813	-0.101	-0.028927	0.90863	-0.17952	-0.86023	-0.019877	-0.93517	-0.041624	0.013389	0.45821	-0.092402	1.1643	-0.433	-0.013471	0.26834	-0.251	0.25485	0.0049703	0.15439	3.5755	0.42183	-0.26237	0.94571	-0.096806
TCGA-A2-A0SX-01A-21-A13A-20	-0.11904	-0.28991	-0.6223	-0.56211	-0.26801	-0.55585	0.35657	0.79733	-0.4038	-0.14966	0.56634	-0.34355	0.94155	-2.0422	-0.1736	0.42798	0.29734	1.5051	-0.089222	0.89553	-0.15308	0.17334	-0.44312	0.25284	-0.37557	-0.087984	0.015062	0.2292	0.5873	0.030347	-0.098932	0.53499	-0.33936	0.17631	-0.64443	-0.4427	-0.081219	-0.10838	-0.21295	-0.74681	-0.11787	0.93704	-0.072551	0.11129	0.027047	-0.48305	0.19838	-0.18227	-1.4624
TCGA-E2-A14W-01A-21-A13E-20	-0.1061	-0.14151	-0.39012	2.5737	-0.33871	1.7348	0.33109	1.0441	-0.46207	-0.13403	1.4249	-0.019526	0.13643	-0.20147	-0.068118	1.3132	0.058756	-0.19847	-0.011066	0.6549	-0.15487	-0.84989	-0.61865	0.18553	-0.27	-0.24081	0.0046104	-0.27423	0.1043	-0.090763	0.2609	-0.60289	0.27277	0.097409	0.20915	-0.20394	-0.32118	-0.6218	-0.041457	0.41353	0.15993	-0.088698	-0.21751	-0.25731	2.5773	0.13038	-0.26822	-0.61434	0.94807
TCGA-A2-A0SW-01A-21-A13A-20	-0.033472	1.3764	-0.45075	1.6499	-0.084663	1.3193	0.5874	0.35192	-0.49431	-0.32901	-0.12924	-0.15859	0.033035	-0.15207	-0.17825	0.48698	-0.14142	0.016514	-0.025001	-0.25041	-0.19112	-0.55017	-0.6785	0.20914	-0.094419	-0.2372	0.11254	0.16702	-0.033082	0.21865	-0.012205	-0.53433	0.11547	0.13648	0.3179	0.2638	0.25338	-0.49675	-0.053754	-0.10838	-0.11108	0.93763	0.10578	0.022308	2.2871	0.02815	0.079922	-0.37703	1.5276
TCGA-A2-A0SV-01A-21-A13A-20	-0.030661	1.369	-0.40781	1.5335	-0.13697	1.2674	0.64265	0.26142	-0.50729	-0.29544	-0.17585	-0.18895	0.031847	-0.38739	-0.13445	0.49499	-0.17603	0.005176	-0.082416	-0.32482	-0.26113	-0.58541	-0.74356	0.13987	-0.003854	-0.26099	0.13286	0.14705	-0.14302	0.30801	-0.057317	-0.52502	0.044652	0.1573	0.36903	0.22048	0.21438	-0.44306	-0.032591	-0.12532	-0.42206	0.92033	0.063035	0.028907	2.1728	0.069454	0.041004	-0.49051	1.5259
TCGA-A2-A0ST-01A-21-A13A-20	0.14429	-0.043153	-1.0117	-0.71546	-0.60885	-0.64693	0.55259	0.45874	-0.16458	0.2189	0.91462	-0.41585	-0.18957	-0.83966	-0.15159	0.51492	0.17781	1.9035	-0.017626	-0.52962	0.038572	1.34	-0.51519	0.17009	0.02514	-0.15471	-0.29853	-0.084814	1.5664	0.36028	-0.018375	0.54149	-0.097662	-0.28723	-0.40421	-0.64283	-0.4697	-0.1602	0.13359	-0.72303	-1.1529	0.30933	0.24563	-0.14694	0.8394	-1.1062	-0.30735	0.99984	-1.5172
TCGA-A1-A0SO-01A-11-A13A-20	-0.036329	0.17969	-0.20715	0.77029	-0.0047144	-0.73755	0.72032	0.72182	-0.26356	-0.079176	-0.13421	-0.30211	-0.073204	-0.30839	-0.055368	-0.29858	-0.082726	0.80535	-0.034477	0.43399	-0.23495	-0.75418	-1.1563	-0.015339	0.41529	0.13145	-0.25609	-0.62915	0.43393	-0.047551	-0.13987	-0.13737	-0.61787	-0.0087825	-0.23498	-0.26807	0.45003	-0.08885	-0.14575	-0.51379	-0.1131	0.90409	0.26842	-0.15139	-0.38883	0.24418	0.41898	-0.068052	0.79837
TCGA-A1-A0SK-01A-21-A13A-20	0.15032	2.2643	-0.32117	-0.55695	-0.42138	-0.50643	0.88778	-0.089424	-0.2045	-0.24975	2.0608	-0.25146	0.11091	-0.86108	0.16038	1.1975	0.16151	3.311	0.16115	0.40566	-0.01044	-0.80372	-1.7613	0.22453	-0.18117	0.46682	-0.076675	1.4191	0.088551	0.62279	0.045183	0.9238	0.036747	0.24408	-0.96542	-0.43894	-0.66881	-0.30736	0.070217	-0.443	-0.4971	1.0367	0.15712	1.3398	-0.47269	-1.0424	-0.057147	1.1714	0.029248
TCGA-A1-A0SH-01A-21-A13A-20	-0.06731	-0.087144	-0.45923	1.6842	0.18558	1.0003	-0.22575	0.048602	-0.28593	-0.26986	0.62367	-0.47468	0.049606	-0.11137	-0.054155	-0.25765	0.3876	0.84474	-0.021083	-0.093475	-0.025776	-0.80629	-0.25565	0.11979	0.19144	-0.2503	0.026021	-0.26958	0.091613	-1.8845	-0.014389	-0.77909	0.063941	0.54713	0.018803	-0.25254	0.18548	-0.22823	0.30796	-0.43385	-0.18773	0.88072	0.16586	-0.32705	1.2459	0.68381	0.034517	0.14013	0.19549
TCGA-A2-A0T7-01A-11-A13A-20	0.094124	0.056145	-0.39113	0.69159	-0.25892	0.61804	-0.55779	-0.51735	-0.10309	0.26261	0.34817	-0.17266	-0.14856	-0.27593	0.23861	0.75908	0.072949	1.2073	0.0092511	-0.40881	-0.18245	-0.52036	0.83693	-0.081876	0.30303	-0.4775	-0.42309	0.03865	1.2039	-0.39857	0.24567	-0.83537	-0.02019	0.35549	0.15645	-0.19022	0.25846	0.016014	0.27128	-0.45623	-0.60933	1.8168	0.13643	-0.36927	2.1821	0.07814	0.046335	-0.12466	0.71794
TCGA-A8-A07W-01A-21-A13A-20	-0.19465	0.90238	-0.59483	0.69727	-0.033763	1.1117	-0.26952	-0.35492	-0.64393	0.018109	0.21112	-0.17622	0.063325	1.6379	-0.21012	-0.016294	0.010967	-0.40662	-0.014628	0.0063892	-0.14671	-0.9441	-0.6043	0.15171	-0.48995	-0.53477	0.069263	0.1266	-0.15902	0.43461	0.59942	-0.96824	-0.19682	0.18757	1.8933	-0.31751	0.23469	-0.67051	-0.015781	0.15886	-0.16554	0.25237	-0.38086	-0.058109	1.976	0.64946	0.36415	-0.99186	0.0777
TCGA-A8-A09C-01A-21-A13A-20	-0.10043	-0.13632	-0.32852	1.1394	-0.7132	2.5485	-0.15024	0.33968	-0.67316	-0.73459	0.1039	-0.18883	0.08051	0.56327	-0.09452	0.75927	0.062668	0.14022	-0.14533	0.76219	-0.067837	-1.185	-0.12416	0.030429	-0.2749	0.10892	-0.094657	0.12448	0.069225	-0.88969	0.10893	-0.8623	-0.53504	0.10295	0.53233	-0.19084	0.46117	-0.56452	-0.34328	0.97842	-0.62988	1.4041	-0.13844	1.166	3.1014	-0.19493	0.20849	-0.58189	-1.0233
TCGA-E2-A14Q-01A-21-A13E-20	-0.11736	-0.77429	0.41817	0.38338	0.25192	2.0559	-0.53136	-0.18848	-0.43536	-0.035546	0.86836	-0.20249	-0.093772	0.81859	0.10027	0.23941	0.29016	0.017407	-0.16924	-0.20493	-0.048474	-1.1392	-0.73335	-0.073071	-0.11792	-0.20498	0.21716	0.35971	0.28472	-0.07552	-0.024436	-0.74424	0.60079	0.28802	0.93583	-0.5123	0.51352	-0.51433	-0.046323	1.8111	-0.37852	1.2897	0.02872	0.014029	3.4888	-0.011741	-0.11563	-0.14122	1.0896
TCGA-A8-A09B-01A-21-A13B-20	0.087009	-0.64862	0.0704	-0.27494	-0.19167	0.92556	-0.41823	-0.067848	-0.38917	-0.37787	0.67757	-0.47998	0.11941	-0.58864	-0.25197	-0.21037	0.55373	0.71445	-0.12226	0.7123	-0.11855	-0.32979	1.0933	-0.02831	0.2408	-0.47585	-0.15563	-0.23079	1.5398	-0.6437	0.13503	-0.8428	0.028277	-0.1771	-0.28969	-1.4033	0.17597	-0.2244	-0.10302	0.78308	-0.4054	0.27508	-0.1333	0.10738	1.9778	0.51692	1.5608	1.1635	-0.24168
TCGA-A8-A07R-01A-12-A13B-20	-0.00041235	-0.17274	-0.4354	-0.47778	-0.86599	-0.61395	1.0505	-0.099853	-0.30538	-0.15569	-0.73083	-0.43345	-0.09249	-0.27579	0.29438	-0.61221	0.2303	0.72631	-0.015429	0.99103	-0.040146	-0.58122	-1.048	0.041683	-0.051419	-0.0048678	0.056881	0.088821	0.13039	0.42742	-0.13028	0.62922	-0.548	0.07246	-0.2874	-0.48045	-0.080334	-0.17959	-0.38075	-0.63473	-0.5454	0.53932	-0.06273	-0.27455	0.19276	0.00050176	0.87944	0.8765	0.49825
TCGA-A8-A07S-01A-22-A13B-20	0.025822	-0.80305	0.38993	-0.090905	-0.1736	1.1712	-0.25068	0.20437	-0.41858	0.08744	1.142	-0.40928	-0.16447	-0.14488	-0.2077	0.15601	0.23147	-0.40721	-0.16341	-0.1289	-0.14844	-0.18819	-0.89241	-0.12057	-0.084174	-0.0060667	0.2705	0.21315	0.33906	-0.99512	-0.057726	-0.8943	0.048375	0.36866	0.035419	-0.88958	1.1515	-0.54383	-0.13788	0.052831	0.037656	1.3226	-0.36601	-0.13957	2.5112	0.2446	0.43006	-0.48045	2.0298
TCGA-A8-A09R-01A-21-A13B-20	-0.031178	0.42591	0.18465	1.5852	-0.13136	1.0761	-0.023387	0.12343	-0.45415	-0.28464	0.34915	-0.36037	0.16265	-0.61953	-0.32646	-0.95899	0.3055	-0.50488	-0.037045	-0.44645	-0.0099096	-0.9443	-0.93778	0.12805	-0.093446	-0.58568	0.28954	0.0027424	-0.056949	-0.10615	0.18867	-0.79282	-0.24377	0.34385	-0.24136	-0.533	-0.015558	-0.58731	-0.15539	-0.033465	-0.58421	0.80348	-0.22755	0.0036772	2.8265	0.82364	-0.0045868	0.41381	2.2401
TCGA-A8-A085-01A-21-A13B-20	-0.060164	-0.17945	-0.26177	1.2572	-0.21826	1.6478	-0.61726	-0.2693	-0.39008	-0.47052	1.6335	-0.51669	0.033069	0.14121	-0.18678	1.3244	0.52203	-0.19864	-0.079715	0.42598	-0.082117	-0.94346	0.45682	0.33464	-0.22127	-0.33378	-0.27094	0.43208	0.88852	-0.64526	0.27237	-0.66918	0.20297	0.14702	0.81425	-1.3149	0.64798	-0.55378	-0.027975	0.32712	-0.69868	1.3284	-0.30353	-0.23959	2.4322	0.13514	0.6522	0.33664	0.47836
TCGA-A8-A06N-01A-21-A13B-20	0.20504	-0.54719	-1.31	0.22072	-0.32892	-0.005517	-0.50647	-0.85129	-0.13503	-0.16556	0.64856	-0.34212	0.33144	-0.10439	0.047917	0.78968	-0.075347	0.25906	0.13462	0.33022	0.17891	-0.58499	-0.76705	0.39356	0.22645	-0.8425	-0.19524	1.0868	0.25635	-1.7156	0.12539	-0.73661	0.29892	-0.64085	0.55596	-2.1896	-0.42007	-0.46696	0.072353	-0.34956	-0.6175	1.116	0.10135	0.051436	2.6738	0.028617	0.51359	0.7324	0.16757
TCGA-A8-A09M-01A-21-A13B-20	-0.17694	-0.027005	-0.34838	1.3731	-0.48688	1.3402	0.66773	0.04202	-0.53982	-0.21428	1.03	-0.10215	0.19468	-0.80191	-0.022741	0.39996	0.0019676	-0.48203	-0.02264	0.42178	-0.10967	-0.083495	-1.3745	0.19998	0.089839	0.23808	0.17413	0.85328	-0.24071	0.33389	0.20329	-0.33558	-0.4298	0.12606	0.38021	-0.38287	0.023262	-0.61827	-0.12132	1.169	-0.27373	0.44605	-0.17363	0.063373	2.7071	0.2292	0.11164	-0.20866	-0.69848
TCGA-A8-A08H-01A-11-A13B-20	0.01736	-0.24136	-0.66672	0.80877	-0.71044	1.0458	-0.282	-0.052418	-0.11027	-0.18749	0.70742	-0.14908	-0.19023	-1.1774	0.31096	0.38256	-0.052458	0.22361	-0.13858	0.087354	0.039231	-0.43972	0.93344	0.029004	-0.068845	-0.40304	-0.61553	-0.65888	1.8853	-1.6964	0.19674	-0.85049	-0.05312	-0.23037	-0.90797	-0.61107	0.2103	-0.013785	0.018055	0.13539	-0.55738	1.413	0.021866	-0.1409	1.4673	-0.29894	0.18927	1.5323	-0.10953
TCGA-A8-A094-01A-21-A13B-20	-0.17543	0.10625	-0.35811	1.4719	-0.012435	0.3706	0.67867	1.0098	-0.60303	-0.32255	0.14589	-0.068426	-0.0082712	-0.39389	-0.0052761	-0.26747	-0.067929	-0.27367	-0.002484	-0.52307	-0.086535	1.0198	-1.157	0.22309	-0.11217	0.33625	-0.076035	0.80689	0.12066	0.43659	-0.093841	-0.31666	-0.077886	-0.25385	0.38997	0.70647	0.35007	-0.5039	0.070495	-0.63247	0.29684	0.98459	-0.053846	-0.2597	0.63534	-0.46239	-0.25505	0.31764	0.76671
TCGA-E2-A15C-01A-21-A13E-20	-0.052711	-0.55947	-0.47475	-0.22257	-0.15773	0.32115	-0.70401	0.11313	-0.059823	0.052821	1.222	-0.23686	-0.0021313	-0.44031	0.1372	1.0443	0.12941	0.9399	-0.22435	0.87308	-0.1103	-0.38755	1.505	-0.081545	0.066563	-0.59606	-0.47389	-0.08856	1.7579	-1.2768	0.081427	-0.83231	0.29303	-0.32864	-0.30117	-0.45981	-0.12528	-0.031302	0.23629	-0.12483	-0.5999	1.3688	0.19003	-0.37704	1.7493	0.099492	0.63793	1.7973	1.2838
TCGA-AO-A0JF-01A-21-A13B-20	0.024159	-0.33471	-0.22695	0.43862	0.030653	1.6469	-0.52101	0.2573	0.1891	-0.23028	0.83911	-0.13512	0.13245	-0.31895	0.20322	0.55041	-0.15848	0.78966	-0.2037	0.1138	-0.032648	-0.82587	1.0622	-0.40875	-0.22808	-0.57506	-0.16819	0.027426	2.0671	-1.7137	0.32934	-0.49263	0.5686	-0.26909	0.28177	-1.094	-0.0065851	-0.25225	0.031959	0.092826	0.029014	1.3605	0.22876	-0.14511	1.8493	0.029481	0.7879	1.2151	-0.17693
TCGA-A8-A08G-01A-21-A13B-20	0.057846	0.44172	-0.26735	0.51774	-0.59524	0.83315	-0.068417	0.16583	-0.43827	-0.0036472	0.62633	-0.38502	0.00023895	-0.93913	-0.070735	0.61212	0.16465	0.34169	-0.11532	-0.19892	-0.18092	-0.24826	0.03963	0.065484	-0.10864	-0.3071	-0.032209	-0.44027	0.45049	-0.28276	0.31647	-0.76154	0.030752	0.036032	-0.2771	-0.69936	0.41959	-0.54463	0.021823	0.047452	-0.71435	0.25935	-0.043634	-0.33761	3.0778	0.18723	0.17802	-0.83897	0.13909
TCGA-A8-A095-01A-21-A13B-20	0.19418	-0.81888	-0.97359	-0.81741	-0.64495	0.79008	-0.43806	-0.4569	0.92871	0.0022261	0.3669	-0.1911	0.53962	-1.4789	0.72704	0.41155	0.19576	1.2837	0.41254	1.0618	0.4544	-0.17232	0.52976	0.4693	0.6007	-0.83395	-0.015429	-0.22546	2.8648	-1.2712	0.68623	-0.75166	-0.20961	-0.59274	-1.2575	-1.9495	-0.4517	0.034398	-0.24317	0.18264	-1.3074	2.4383	0.60249	-0.37852	1.2289	-0.36537	0.86304	2.7256	0.21934
TCGA-A8-A07I-01A-21-A13B-20	-0.088222	-0.59439	-0.2986	1.5043	-0.41084	1.3852	-0.4323	-0.039486	-0.45218	-0.28594	0.73694	-0.36535	0.10051	0.012036	-0.1752	-0.010821	0.013991	-0.30896	-0.16321	0.036632	-0.092249	-0.43543	-0.44276	0.12631	-0.0080247	-0.74445	0.17298	-0.41984	0.36733	-0.20203	0.13823	-0.8996	-0.26778	0.041189	-0.026027	-0.51492	0.17851	-0.60041	-0.15763	-0.29686	0.086695	0.88409	0.037356	-0.083007	2.2891	3.5419	0.38329	-0.3385	-0.4383
TCGA-AO-A0J7-01A-21-A13B-20	0.123	0.46259	-0.20484	1.842	0.2707	2.8256	-0.58483	0.44558	-0.5093	-0.10032	0.63146	-0.33106	0.031627	-0.36247	-0.16688	0.27754	-0.013922	-0.16353	-0.13122	0.35964	-0.21831	-1.0253	-0.39887	0.082389	0.23193	0.19383	0.28155	0.93384	0.46289	0.2007	-0.095899	-0.85621	-0.082092	0.098054	-0.035371	0.096983	0.48896	-0.56306	-0.057244	0.87191	-0.37359	1.3697	-0.12229	0.014684	3.4299	0.26159	0.22508	0.72355	1.0993
TCGA-AO-A0JE-01A-21-A13B-20	-0.051426	-0.32015	-0.20502	2.4024	-0.19591	2.2709	-0.60626	0.37787	-0.45743	-0.24838	-0.16305	-0.2596	0.10618	-1.0358	-0.009043	0.13942	-0.081508	-0.23215	-0.034334	0.43436	-0.23053	0.42491	-1.0408	0.21456	-0.1967	-0.2886	-0.022761	-0.4713	0.36875	-0.16382	0.099687	-0.0049435	-0.42459	0.14824	-0.39701	0.15879	1.1879	-0.49809	-0.064125	-0.20939	-0.27321	0.99955	0.1172	0.21877	1.0745	2.5185	0.32103	0.31121	-0.46367
TCGA-AO-A0J9-01A-21-A13B-20	0.15276	-0.43524	-0.015741	0.1922	0.32445	1.6721	-0.6032	0.22758	0.012611	0.33208	1.3549	-0.020642	0.28163	-1.4276	0.39948	1.6144	0.090216	0.53575	-0.017043	0.25056	-0.25564	-0.77675	0.62947	-0.090859	0.4692	0.037972	-0.11252	-0.1194	2.3987	-0.8655	0.32769	-1.1082	0.23639	-0.15392	-1.8078	-0.40712	0.37547	-0.16377	0.30739	0.16282	-0.417	1.105	0.40001	-0.31211	2.7713	0.093559	0.78408	0.43798	0.072344
TCGA-AO-A0JD-01A-21-A13B-20	-1.0912e-05	0.38716	-0.6027	0.34182	-0.85436	1.2108	0.4257	-0.41061	-0.48992	-0.50479	0.89969	0.019546	0.049904	-0.68943	0.098122	2.0432	-0.14843	0.23065	0.049968	0.59694	-0.10917	0.036105	-1.5351	0.24733	0.15526	-0.44625	-0.033654	0.88318	0.8059	1.0699	0.20566	-0.69348	-0.37718	0.025649	-0.096904	0.34393	-0.052432	-0.65814	-0.10297	-0.32581	-0.66188	0.88673	0.25933	-0.37826	2.4815	0.16319	0.16518	0.013776	0.6566
TCGA-AO-A0J3-01A-21-A13B-20	0.0016641	2.5761	1.3843	0.6423	-0.096017	1.6417	0.15939	-2.4922	-0.48103	0.26795	2.0055	0.22241	0.12637	0.26823	0.25424	2.6164	-0.18524	-0.21174	0.0036806	-0.28252	-0.064815	-0.7923	-0.28585	0.21613	-0.033865	0.10464	0.3663	1.2355	0.083302	0.28875	0.88463	-0.66394	0.62886	0.061044	0.57755	-0.23057	0.046788	-0.59234	0.81687	1.4865	0.19778	-0.078084	0.13974	0.080099	3.9101	0.097669	-0.28003	-1.0799	2.0357
TCGA-E2-A14X-01A-21-A13E-20	0.0042474	-0.5486	-0.97644	-0.93552	-0.5831	0.069585	0.20156	-0.017673	-0.23732	-0.24335	0.35787	-0.067646	0.061993	-0.54073	0.59457	0.2796	0.37328	1.2765	0.099806	1.1806	0.0080999	-0.096834	0.40592	0.32645	-0.20931	-0.038464	-0.25092	0.52954	2.0906	-0.12196	0.25016	-0.17056	-0.091358	-0.26268	-0.0063574	-0.30522	-0.021582	0.070725	-0.029754	-0.45131	-0.36661	-0.28834	0.32596	-0.2691	-0.22858	-0.21303	0.16345	1.516	-0.93402
TCGA-A2-A0EW-01A-31-A13B-20	0.24123	0.96273	-0.19961	-0.21674	-0.15199	1.3666	-0.74901	-0.061129	0.28977	-0.061856	0.81195	-0.048029	-0.13176	-0.96194	0.52099	0.57124	0.13315	1.3862	-0.13241	0.34842	0.097476	-0.49354	1.4747	-0.48405	0.26894	-0.73247	-0.35612	-0.30889	2.0257	-1.4963	0.5288	-0.73092	0.89974	-0.52912	-1.122	-1.1788	-0.15051	-0.02399	0.47117	-0.35782	-0.286	0.5152	0.35955	0.011223	1.7767	-0.34048	1.0699	0.42028	0.29178
TCGA-A2-A0CX-01A-11-A13B-20	-0.0067376	0.28724	-0.097706	1.2845	-0.00093489	1.8256	0.12713	0.17445	-0.33806	-0.28884	-0.49851	-0.33243	-0.029623	-0.78108	0.0066835	0.0087713	-0.13833	0.19529	-0.0078735	0.5067	-0.1467	-0.77784	-0.41733	0.21383	-0.024978	0.059486	0.10546	-0.78586	0.49502	-0.038759	-0.062479	-0.14715	-0.43914	0.021712	-0.4329	-0.21139	0.151	-0.49813	0.13945	-0.30539	0.11142	0.7275	0.1731	-0.20287	1.2365	2.54	0.55801	-0.45044	0.98068
TCGA-A2-A0CW-01A-11-A13B-20	0.046738	-0.15516	0.31114	0.80691	-0.55289	1.052	-0.14015	0.19599	-0.29103	-0.18875	1.304	-0.16941	0.16951	-0.31781	-0.0050154	1.0358	0.16251	-0.25328	0.0025081	-0.042274	-0.18408	-0.46179	-1.1175	0.2145	0.78062	-0.19925	0.33304	-0.33389	0.65119	0.21834	-0.04327	0.28272	-0.47359	0.034355	0.56065	-0.707	0.13104	-0.61208	-0.11609	1.993	-0.55397	1.1499	0.22997	0.36165	1.8669	0.11675	0.28472	0.0071409	0.46753
TCGA-A2-A0CQ-01A-11-A13B-20	0.16212	-0.21055	0.35983	1.0756	0.27826	2.1455	-0.59568	1.0083	-0.43426	-0.25363	1.9609	-0.2658	0.14413	0.60415	-0.0719	1.1161	0.19095	-0.091701	-0.018024	0.13258	-0.23054	-0.84448	0.22472	0.21711	0.042086	-0.028627	0.36316	0.86676	1.9225	-0.67568	0.074623	-1.0244	0.77395	0.039675	1.0525	-0.6553	0.73373	-0.482	0.0090179	0.43791	-0.34887	0.066457	0.25953	-0.46935	3.3943	0.43929	0.48492	-0.23611	1.9369
TCGA-A2-A0CS-01A-21-A13B-20	0.059194	0.058049	-0.2384	1.0972	-0.044446	1.8611	-0.63423	0.43674	-0.16413	0.11543	1.0506	-0.14042	0.19655	0.075325	-0.035617	0.30945	0.13219	0.096154	-0.03563	0.037921	-0.026785	-1.1587	-0.06172	0.099227	-0.20591	-0.17623	0.20424	-0.021124	0.2297	-0.81103	0.041389	-0.77466	0.19307	0.39768	0.29152	-0.43688	0.26988	-0.64176	-0.15506	1.2582	0.10092	1.6849	0.14704	-0.34156	2.1196	-0.056856	-0.016397	-0.59335	0.30831
TCGA-A2-A0CT-01A-11-A13B-20	0.045677	0.16938	-1.0413	1.4692	0.016175	1.1219	-0.59652	-0.24261	-0.29425	0.1126	1.2162	0.056222	0.096934	0.67519	0.10245	1.6016	0.022892	0.035974	0.058265	0.11488	0.0071226	-1.0425	-1.1824	0.22147	-0.15219	0.36263	0.1407	0.59987	0.17749	-0.81939	0.42118	-0.28831	0.37061	-0.012874	1.3714	-0.33028	0.67772	-0.5173	0.19299	-0.19668	0.42295	1.4011	0.20148	-0.26187	3.335	1.0376	-0.17207	-0.39289	0.98348
TCGA-A2-A0CP-01A-21-A13B-20	0.17246	0.3825	-0.78293	-0.13289	-0.1985	0.11454	-0.72734	-0.40591	-0.14104	0.17494	0.58466	-0.13678	0.074686	-0.3746	0.11143	0.18015	0.095582	-0.15541	0.12642	0.18045	0.040409	-0.59333	0.044932	0.24429	0.050984	-0.91208	0.1172	0.20045	0.6372	-1.9382	0.22116	-0.83912	0.75006	0.13413	-0.32191	-0.055475	-0.58535	-0.42317	0.18302	-0.31195	-0.08003	1.9309	0.14963	-0.72421	1.5044	-0.60884	0.0228	0.83721	0.48371
TCGA-A2-A0CU-01A-21-A13B-20	0.063062	0.11267	0.40746	0.74534	0.51495	1.8321	-0.75973	-0.89749	-0.45347	-0.22698	1.2216	0.016511	0.016792	0.088374	0.051355	0.11973	0.19359	-0.071274	-0.14948	0.17555	-0.18644	-1.437	0.71101	-0.025817	-0.17304	-0.085272	0.0025803	-0.44948	1.5145	-0.99331	0.29132	-0.54302	0.53022	0.1973	1.067	-0.85201	0.50023	-0.51309	0.23495	0.41028	-0.0078129	0.75779	-0.12927	0.9141	2.2932	0.8852	0.71931	0.35671	1.0401
TCGA-A8-A07P-01A-21-A13B-20	-0.068756	-1.3378	-0.40238	-0.082884	-0.16614	1.3334	-0.74975	-0.91164	-0.12984	0.13044	2.388	-0.14411	-0.21425	-0.74407	0.065312	1.2954	-0.21182	1.0077	-0.3624	-0.70309	-0.049916	-0.039324	-0.073866	-0.10231	-0.23506	0.086342	-0.0019516	0.36656	0.83595	-0.34996	0.35451	-0.57269	0.51104	-0.57381	0.39554	-0.74732	-0.95753	-0.58507	0.21244	-0.23371	-0.43095	1.527	-0.58396	-0.70945	1.494	0.68989	-0.020277	-0.10376	0.70465
TCGA-E2-A14Y-01A-11-A13E-20	-0.037841	0.21489	-0.45713	0.25615	-0.31527	-0.19809	0.087473	-0.7729	-0.15044	-0.25294	-0.91952	-0.26595	0.046736	-0.0094995	0.49739	0.26136	0.09408	0.19332	0.15324	0.59675	-0.0063823	-0.29602	-0.54038	0.31615	0.36776	-0.37628	-0.060223	1.2947	0.81186	0.75153	0.19421	-0.31965	-0.1178	0.2289	-0.20132	-0.30307	-0.38323	0.59095	0.34222	-0.44945	-0.38389	0.15426	0.06815	0.0078135	-0.10563	3.4269	0.0052249	0.67348	2.1882
TCGA-E2-A14P-01A-21-A13E-20	-0.0048214	0.37646	-0.39092	-0.081662	-0.65684	1.04	-0.14408	0.83844	-0.43335	-0.3454	0.16429	-0.079548	0.095786	-0.26106	0.31501	0.61313	0.30668	0.033305	0.058395	0.52597	-0.061005	1.1534	-0.26346	0.32699	-0.35794	-0.22105	-0.007215	-0.19797	0.89288	0.054372	0.068118	-0.27868	-0.088996	-0.046481	0.44526	0.20896	-0.48178	-0.25441	-0.21156	-0.39144	-0.23676	0.68916	0.41283	-0.64694	0.79238	2.9392	-0.21836	0.35866	-0.13512
TCGA-E2-A15J-01A-21-A13E-20	-0.023688	-0.082398	0.39383	0.61619	0.16483	1.6497	-0.6048	0.49613	-0.4913	-0.36919	1.3605	-0.17722	0.31814	0.34127	0.090521	0.81851	0.36032	0.0902	0.047937	1.2977	-0.14503	-0.81284	-0.62764	0.19512	-0.24166	0.028626	0.23932	0.97431	0.81555	-0.51686	0.038961	-0.98083	0.45012	0.018281	0.67124	-0.071442	0.57312	-0.5422	0.17693	0.10205	-0.21272	0.31835	0.027554	0.14886	3.3825	0.92308	0.36154	1.1853	0.15988
TCGA-BH-A0BV-01A-21-A13B-20	0.10302	-0.28591	0.75412	0.91298	-0.36049	1.6542	-0.17489	0.6627	-0.27001	0.4228	1.0245	0.017099	0.21045	-0.1412	-0.0028908	0.88888	-0.34189	0.13069	0.0062653	0.56014	-0.10095	-0.85465	-0.98785	0.2222	-0.12291	-0.45793	0.37082	0.52203	0.69947	-0.60592	0.33392	-0.79075	0.18507	0.15098	0.034424	-0.52229	0.61045	-0.62019	-0.24373	1.0293	0.12675	1.0282	-0.033861	0.30228	3.4341	0.23215	0.82148	-0.29227	1.0175
TCGA-BH-A0BM-01A-21-A13B-20	0.17318	-0.1649	-0.074839	0.79747	0.098439	2.0852	-0.668	0.25199	-0.03601	-0.31256	0.67075	-0.24813	0.14265	0.011551	0.17009	0.37908	0.071659	0.33369	0.010975	1.0597	-0.012103	-0.85946	-0.062458	0.11087	0.11529	-0.78104	0.22451	0.075364	1.3481	-2.5211	0.18899	-0.89252	0.44168	-0.066573	0.26295	-1.1943	0.072901	-0.45239	-0.10682	-0.4168	0.52534	1.3175	0.025041	-0.531	2.066	0.37482	1.7915	0.91829	-0.72152
TCGA-BH-A0BC-01A-11-A13B-20	0.21145	-0.022715	-0.082676	-0.94805	-0.099727	1.5918	0.16761	0.22672	0.041978	-0.031567	0.90343	-0.49704	-0.092772	-0.81581	0.20816	0.23295	0.11201	0.559	-0.15126	0.42385	-0.27763	-0.3405	0.44142	-0.12002	0.12714	-0.29604	-0.12915	-0.72342	1.4258	-0.83285	0.29207	-1.1324	0.15517	-0.10242	-0.58113	-1.2941	-0.21676	-0.20785	-0.13318	0.091777	-0.1208	1.32	0.17571	0.91988	1.9553	-0.5602	0.7065	0.023302	0.65291
TCGA-BH-A0E0-01A-21-A13B-20	0.11448	-0.21877	-0.35007	0.58433	-0.38697	-0.10416	-0.0026088	0.021841	-0.3973	-0.33999	0.26142	-0.29762	0.075929	-0.40323	-0.031144	0.0080683	-0.2205	-0.19803	0.024496	0.43179	-0.077463	-0.82328	-0.6862	0.20432	-0.17862	0.20522	0.19421	-0.54973	0.9639	0.85912	-0.20127	0.54544	0.047428	0.15685	0.14405	-0.26711	-0.42068	0.0030708	-0.045257	-0.503	-0.28531	1.8115	0.10654	-0.17304	1.1619	0.074037	0.5097	0.08134	-0.97395
TCGA-BH-A0E1-01A-21-A13B-20	0.32591	-0.32474	-0.42716	-0.18154	-0.19959	0.44704	-0.5741	0.069491	0.071728	-0.31561	0.64089	-0.29987	0.14081	-0.54567	0.33159	-0.022065	-0.0038908	1.8094	0.19518	0.95397	0.18382	-0.40388	1.5336	0.41031	0.42146	-0.63636	-0.061676	0.19746	2.4264	-1.1586	0.37103	-0.72855	0.22637	-0.31767	-0.22618	-1.2739	-0.078904	-0.054703	-0.071031	-0.30395	-0.19217	1.2895	0.33652	-0.26764	1.1207	-0.50669	0.57014	2.7841	0.21544
TCGA-BH-A0EI-01A-21-A13B-20	0.13649	0.73369	-0.18546	-0.8543	-0.15864	1.418	-0.68512	-0.33208	-0.33386	-0.25586	0.68063	-0.35906	0.074955	-0.81316	0.12432	0.11954	0.46939	0.14031	0.042349	0.61246	0.10567	-0.99044	0.35604	0.25846	0.075096	-0.54345	0.042103	-0.27428	0.751	-2.0004	0.27997	-0.81937	0.021017	0.47476	-1.084	-0.773	0.066055	-0.40028	-0.13087	-0.071942	0.098808	1.4511	-0.18351	0.092053	2.2524	-0.097918	0.50826	0.79607	1.0564
TCGA-BH-A0DV-01A-11-A13B-20	0.31605	-0.39701	-0.55467	-0.20478	0.040624	1.1701	-0.96358	-0.011144	0.0051385	-0.24497	0.59888	-0.056162	0.41052	-0.66027	0.433	0.15886	-0.21888	0.56747	0.094663	2.2007	0.032724	-0.46203	1.9827	0.23274	0.24748	-0.73242	-0.13041	-0.22317	2.4707	-2.0659	0.38407	-0.98157	0.21121	-0.40036	-0.40163	-0.8113	0.1501	-0.10611	-0.1469	-0.30001	-0.12394	1.3989	0.35627	-0.34688	1.606	0.33926	2.9252	0.43301	-0.034164
TCGA-BH-A0DS-01A-21-A13B-20	0.077543	0.20909	-0.10214	-0.62641	-0.43717	0.41419	-0.32107	0.015006	-0.22353	-0.11004	0.33164	-0.18141	0.052924	-0.80131	0.31022	0.66985	-0.054553	0.79446	-0.26047	0.645	-0.32661	-0.36733	-0.031189	-0.045873	0.066685	-0.54388	-0.090333	0.45882	0.82568	-1.5955	0.01573	-0.88366	-0.20438	0.19278	-0.97781	-0.26805	0.80991	-0.25444	-0.27707	-0.43752	-0.20006	1.1752	-0.097179	0.1664	2.4774	0.20441	0.72551	0.33726	-0.2027
TCGA-BH-A0DT-01A-11-A13B-20	0.01221	-0.36814	0.20945	-0.17817	-0.72723	1.4768	-0.71154	0.51528	-0.44834	-0.068792	1.6905	-0.19876	0.094595	0.023804	0.06267	0.64849	0.28204	0.33814	-0.051594	0.4986	-0.12656	-0.2413	0.38381	0.14441	0.0463	-0.069716	0.10569	-0.080633	2.2276	-1.4998	0.09583	-0.90868	0.17368	0.022981	0.27604	-0.30409	0.18465	-0.51658	-0.031542	-0.10491	-0.077068	1.9057	0.060127	-0.2266	3.4176	0.18975	0.59789	0.43678	-0.44248
TCGA-BH-A18N-01A-21-A13E-20	0.015484	-0.63957	-0.027675	-0.38152	-0.24669	2.1026	-0.38471	-0.36763	-0.47172	-0.43896	1.1579	0.022488	0.083686	-0.038435	0.23762	0.50649	-0.089998	-0.077329	-0.0023971	0.5752	-0.089746	-0.93822	-0.73324	0.30456	-0.44117	-0.52905	-0.045845	0.51803	-0.028674	-1.323	0.10983	-0.86495	0.41371	0.039528	0.43119	-0.86331	0.71673	-0.53412	-0.12191	0.55684	-0.21252	-0.060185	-0.10545	1.2442	2.6367	0.38722	-0.052403	0.43927	-0.049358
TCGA-BH-A0DP-01A-11-A13B-20	0.3783	-0.42038	-0.80923	0.39928	-0.14504	-0.19913	-1.0637	0.21735	0.28763	0.25763	0.24745	-0.31169	-0.18771	-1.3153	0.35434	-0.26088	0.16902	0.65323	-0.12238	0.13426	0.19442	-0.36607	0.98801	-0.065897	-0.10329	-0.59817	-0.05154	-1.6894	2.1943	-2.009	0.31554	-0.50919	0.052001	-0.24744	-3.3836	-0.90589	-0.53844	0.19245	-0.27444	-0.73904	-0.091539	0.64048	0.14876	-0.060008	0.2643	-1.0057	0.59564	1.1211	-1.1754
TCGA-BH-A0DK-01A-11-A13B-20	0.15523	-0.11493	0.12024	0.5278	0.11551	1.2279	-0.049611	-0.20173	-0.29972	-0.1458	1.1817	-0.0858	0.163	-0.70278	0.081047	0.92441	-0.36248	-0.013911	0.052042	0.36083	-0.056885	-0.57866	-0.70692	0.16106	0.066197	0.20843	0.25776	0.57384	0.54043	-0.15427	-0.0082845	-0.69899	-0.20121	-0.05432	-0.16216	0.043922	0.13968	-0.47465	0.11708	0.48146	0.12308	1.44	0.063349	-0.16727	2.6303	-0.30312	0.4264	-0.019268	1.8894
TCGA-BH-A0DL-01A-21-A13B-20	0.12061	-0.2467	-0.28672	-0.22205	-0.50902	-0.44525	0.0097704	0.43802	-0.31411	-0.065305	-0.31449	-0.2352	-0.017795	1.0624	-0.040658	0.27852	0.14793	0.47386	-0.023097	-0.21604	-0.049846	2.0363	-0.362	0.23041	0.090678	-0.12291	-0.024824	-0.33556	0.2653	0.50044	0.074015	-0.69048	-0.10123	0.10282	0.89791	-0.53478	-0.32086	2.3691	-0.074016	-0.65116	-0.048153	0.54932	-0.10611	-0.2286	0.16468	-0.62724	-0.19649	0.54671	-1.5992
TCGA-BH-A0DG-01A-11-A13B-20	0.33482	-0.37414	-0.88738	0.34663	0.12108	1.1571	-0.35596	-0.39571	0.10478	-0.25762	1.5255	-0.19362	0.10698	-0.61662	0.43309	1.0392	-0.034628	0.5803	-0.045708	0.86879	-0.019183	-0.18207	1.5405	0.07205	0.57555	-0.57936	-0.11092	0.30881	2.0663	-1.1296	0.42379	-1.0963	0.43552	-0.39646	-0.11593	-1.1908	-0.50989	-0.20938	0.17169	-0.34025	-0.25433	0.31179	0.19769	0.076569	2.0678	-0.38972	1.0318	1.2382	0.21844
TCGA-BH-A0DH-01A-21-A13B-20	0.23794	0.13901	0.011914	0.031394	0.53076	0.64649	-0.54678	0.42118	-0.27586	0.18083	0.384	-0.24409	-0.11057	-0.66454	-0.096028	-0.10177	-0.077321	0.10213	-0.20153	0.28049	-0.28246	-0.62542	-0.09504	-0.1306	-0.040286	-0.61375	-0.0068148	0.44342	1.2623	-0.54601	0.12027	-1.0651	0.10118	-0.087821	0.46978	-1.1411	0.42237	-0.29751	-0.030503	0.079531	-0.19784	2.5825	0.0071034	-0.046356	2.4177	0.23327	0.86495	0.10802	0.17752
TCGA-BH-A0DI-01A-11-A13B-20	0.14252	1.1895	-0.54252	0.33782	-0.14075	1.017	-0.81566	-0.057128	-0.42777	-0.28354	1.0989	-0.37721	0.22347	0.25181	0.017064	0.89439	-0.16958	1.1125	0.0010144	0.37968	-0.07292	-0.80464	0.99588	0.27663	0.56293	-0.21517	0.037799	0.18887	2.4436	-1.8858	0.067466	-0.81894	0.19736	-0.19826	0.7233	-0.95765	-0.49365	-0.16705	-0.026361	-0.42945	0.018092	1.693	-0.0036134	-0.57306	1.8461	0.094321	0.4371	0.325	-0.15278
TCGA-BH-A0DD-01A-21-A13B-20	-0.040677	0.043795	0.24358	2.0473	0.080662	1.9434	0.16372	-0.58222	-0.63139	-0.14748	1.7667	-0.25751	0.2609	-0.30944	-0.047571	1.5251	-0.16895	-0.37762	0.010341	0.78303	-0.25539	0.0015216	-0.41936	0.22978	0.35601	0.13273	0.10931	0.17457	0.22413	0.75286	0.50522	-0.74165	-0.33157	0.023	0.12035	-0.29333	0.093606	-0.74805	-0.15281	0.51697	-0.27936	0.86581	0.028672	1.0074	2.476	1.9778	0.74028	0.27721	0.17018
TCGA-BH-A0HW-01A-21-A13B-20	0.027795	0.91874	0.513	1.8641	0.038989	2.3083	0.35101	-0.1267	-0.59305	-0.53614	2.2411	-0.016035	0.19268	0.76424	0.029618	0.66381	0.080624	-0.13663	0.025005	0.30985	0.12483	-0.97495	-0.8272	0.23729	0.35891	-0.46217	0.39408	1.8438	0.50026	-0.7599	0.42803	-0.7871	0.45863	0.1134	1.5696	-0.90928	0.072779	-0.6767	0.086476	1.0461	0.042851	0.42385	-0.15753	1.5641	3.5122	1.1559	0.09883	0.9738	0.38097
TCGA-BH-A0HX-01A-11-A13B-20	0.12593	0.9865	-0.26809	1.0508	-0.33202	1.7088	-0.12298	-0.23782	-0.40006	-0.5971	1.2891	-0.034069	-0.13757	-0.17476	0.074075	1.0498	-0.20368	0.68889	-0.37168	0.60248	-0.41596	-1.4865	0.5999	-0.24994	-0.17123	-0.28731	-0.38519	2.1986	1.13	-1.5744	0.42587	-0.55336	0.12269	-0.4017	0.3847	-0.65511	0.36538	-0.34274	0.19829	0.23425	-0.25888	-0.61997	0.090431	-0.55449	2.4473	0.30332	0.27705	0.10985	1.1339
TCGA-E2-A15E-01A-21-A13E-20	-0.042283	-0.39902	0.21585	1.6203	-0.46555	1.8184	0.050884	-0.21997	-0.6004	-0.36498	0.52242	-0.066149	0.12937	-0.32927	0.017931	0.82842	0.19154	0.69163	-0.036442	0.26454	-0.15673	-0.57664	-0.60174	0.17582	0.059099	-0.49851	0.13453	0.49322	0.54509	-0.58353	-0.030081	-0.68545	0.67219	0.18684	0.17482	-0.45819	0.43782	-0.42365	-0.011107	-0.3258	-0.063897	1.0061	0.028108	-0.70003	1.7699	1.4149	-0.052741	-0.3587	-0.77609
TCGA-A2-A0EO-01A-21-A13B-20	0.035958	-0.15291	-0.2816	1.4359	-0.088309	1.9365	-0.62461	0.59584	-0.28005	-0.13915	0.23885	-0.214	0.28677	-0.11851	-0.016839	-0.019962	0.37772	0.20446	-0.10316	0.67502	-0.035153	-0.82589	0.79409	0.14351	-0.016903	-0.24535	0.1399	-0.62996	0.61129	-1.0727	0.055996	-1.0345	-0.021682	0.058663	0.04669	-0.67351	0.30479	-0.58913	-0.21882	0.46642	0.5047	0.40693	-0.079651	-0.12631	1.8232	0.35383	1.0262	0.7213	-0.15115
TCGA-A2-A0EU-01A-11-A13B-20	0.44781	-0.50612	-0.71033	-0.086909	-0.64129	1.5048	-0.66401	-0.61327	0.33498	0.29886	0.65433	-0.04384	-0.17266	-0.94431	0.20089	0.36172	0.085294	0.605	-0.076772	0.42293	0.001114	-0.59756	1.2671	-0.17535	0.42661	-0.53723	-0.070637	-0.26418	2.4552	-0.79257	0.47382	-0.66879	0.48614	-1.0683	-0.29384	-1.6239	-0.57958	-0.15071	0.074952	-0.52289	-0.78472	1.0968	0.2353	-0.087983	1.2934	-0.53608	1.0379	2.7673	0.47845
TCGA-A2-A0ES-01A-21-A13B-20	0.2244	0.6611	-0.48872	0.21659	-0.13337	1.1129	-0.69372	-0.286	0.022156	-0.45877	0.49763	-0.41858	0.24358	-0.75193	0.27516	0.29538	0.269	0.76777	0.13224	0.71756	0.1424	-0.71526	0.43304	0.31034	0.36247	-0.8188	0.093718	-0.17923	3.0311	-1.7313	0.27884	-1.028	0.11053	-0.3151	-0.40094	-2.047	-0.30689	-0.35923	-0.04791	-0.3811	-0.17333	1.0363	0.083376	-0.0088781	1.4379	0.21568	1.08	1.7133	0.29569
TCGA-BH-A0HY-01A-21-A13B-20	0.5053	-0.1862	-1.054	1.4956	-0.41291	0.9581	-0.53353	-1.0142	0.39145	-0.56014	0.92328	-0.35103	0.10792	-1.0266	0.81385	0.2164	0.15204	0.95574	0.29032	0.74198	0.2096	-0.14679	1.2647	0.31713	0.7061	-0.80064	-0.005187	-0.39978	3.5282	-1.0861	0.59377	-0.84648	0.085066	-0.97784	-0.24184	-1.6851	-0.88512	-0.0075696	-0.01754	-0.24602	-0.63062	0.93109	0.57141	-0.036142	0.85453	1.1817	0.67412	1.7668	0.46439
TCGA-B6-A0I6-01A-21-A13B-20	0.080196	0.48374	-0.79683	-2.1226	-0.58865	-0.62689	0.82048	0.20849	-0.24088	-0.098888	1.9281	-0.38181	-0.026659	-0.15043	-0.0024348	0.51779	0.29533	0.88918	-0.03	0.53605	-0.21559	-0.46932	-0.77711	0.20221	0.084812	0.12957	0.21385	0.021054	0.38599	0.3016	-0.13936	0.66299	-0.24215	0.065455	0.044833	-0.11081	-0.45554	-0.27952	-0.20487	-0.38735	0.21154	1.5498	-0.085141	0.45114	-0.39247	-0.65315	-0.22597	-0.016383	-1.3583
TCGA-B6-A0I8-01A-21-A13B-20	0.21521	0.28477	-0.6579	1.8403	-0.45046	1.4782	-1.0735	-0.56209	-0.34931	-0.21381	0.11517	0.12506	-0.37497	-0.7174	0.24583	1.2559	-0.19829	0.033332	-0.10159	0.24702	-0.11857	-0.71964	0.78132	-0.12312	0.45529	-0.51792	-0.21903	0.089315	1.1785	-1.4869	0.26361	-1.0003	-0.088584	0.16701	0.48109	-0.92528	0.061711	-0.34807	0.084926	0.0092115	-0.056519	2.3685	0.088881	-0.11112	2.1205	0.65547	0.25899	0.90019	0.17904
TCGA-B6-A0I9-01A-21-A13B-20	-0.0068602	-0.37575	-1.3901	2.526	-0.32666	0.32299	-0.33563	-0.12322	-0.65318	-0.30025	0.16841	-0.16643	0.1668	-0.30422	0.29017	-0.061032	0.43912	-0.2777	0.041307	0.59606	0.14564	-0.14073	-0.13685	0.21373	-0.024525	-0.67077	0.044912	-0.34239	0.005652	-0.25161	0.51593	-0.71862	-0.12926	-0.012059	0.095024	-0.21911	0.058213	-0.40219	-0.10462	-0.40118	-0.0094909	0.97525	0.22907	-0.43992	2.9007	3.9138	0.0030668	1.9958	-0.017878
TCGA-B6-A0IB-01A-21-A13B-20	0.20079	-0.22805	0.6376	0.47134	-0.285	1.5724	0.020373	-0.75674	-0.46243	0.066811	2.3142	-0.083893	0.16969	0.44962	0.087439	0.68872	-0.23108	-0.31756	0.072753	0.46808	-0.11869	-0.7405	-0.71043	0.2358	0.46754	0.14398	0.10367	2.1763	0.83184	-1.0594	0.31825	-0.67593	0.30208	0.35221	1.1617	-0.29616	0.38046	-0.68391	-0.38703	1.0213	0.11077	1.2483	0.17169	-0.51781	2.6726	-0.36984	0.24533	-0.11861	1.8436
TCGA-B6-A0IG-01A-21-A13B-20	0.098077	-0.31911	-0.2521	0.96144	-0.12903	1.2136	-0.39014	-0.33444	-0.36341	-0.27512	0.70497	-0.13005	-0.049191	-1.3105	0.088658	-0.41378	-0.17133	0.0044493	-0.015701	0.068254	-0.088153	-0.6921	-0.37834	0.093397	-0.27474	0.38009	-0.012348	-0.56035	1.3327	-0.82809	0.056228	-0.40233	-0.20674	-0.3406	0.64727	0.65885	-0.14147	-0.48263	0.11621	0.37879	-0.036214	2.6237	0.21441	-0.74338	2.3188	2.0067	-0.14838	0.61642	-0.037936
TCGA-E2-A15D-01A-21-A13E-20	0.038213	-0.38934	0.18257	-0.32089	-0.454	0.59533	-0.69642	0.074584	-0.41843	-0.20237	0.99141	-0.30844	0.016126	-0.34539	0.24382	0.74611	0.11788	0.28407	-0.025326	0.79658	-0.1139	-0.75578	0.12248	0.11466	-0.033435	-0.18558	-0.23147	1.027	0.55583	-1.3811	0.14074	-0.79799	-0.055049	-0.0025884	0.010441	-0.43003	0.81779	-0.46018	-0.091222	-0.095669	0.14303	1.0918	0.020771	-0.11462	2.897	0.52093	0.35485	1.7654	0.53174
TCGA-B6-A0IJ-01A-21-A13B-20	0.2246	0.51318	-1.1394	-0.17703	-0.65511	-0.41658	0.78081	0.12157	-0.24331	-0.037674	-0.068523	-0.25953	0.10195	-0.94324	0.16347	0.73475	-0.023036	0.4272	0.056788	0.093828	0.057487	0.35329	-1.8899	0.26434	0.62275	0.22436	0.028126	0.80962	0.31063	0.67836	0.021564	-0.26805	-0.035853	-0.41989	-0.50662	-0.35675	-0.50249	-0.16054	0.13856	-0.49203	-0.37394	1.2761	0.014933	-0.68023	0.043994	-0.92383	-0.17985	1.5819	-1.7125
TCGA-B6-A0IK-01A-21-A13B-20	0.37667	-0.38098	-1.4308	-1.1894	-0.32915	0.5793	-0.53126	-0.26199	0.20248	-0.27965	0.31955	-0.21589	0.28425	-0.55822	0.47345	0.030178	0.062279	1.4775	0.30918	0.74197	0.39166	0.30813	0.15835	0.44844	0.68007	-0.86172	-0.029557	-0.054193	1.9751	-1.49	0.36453	-0.92294	-0.067112	-0.60826	-0.11391	-1.7396	-0.23945	-0.0012118	-0.25147	-0.25259	-0.12144	0.78192	0.2605	-0.28684	0.73161	-0.38539	0.46871	1.7985	-0.24327
TCGA-B6-A0IQ-01A-21-A13B-20	0.13075	0.65268	0.9593	0.95582	-0.60798	0.62286	1.2849	0.39187	-0.39237	-0.30319	0.083423	-0.23729	-0.061272	0.56207	-0.014404	0.92585	0.57328	1.9276	-0.012282	0.61272	-0.11878	0.057264	-1.6818	0.15887	0.046892	0.94112	0.10519	-1.4207	-0.1702	1.3923	-0.22179	0.078621	-0.34849	0.29497	-0.12096	-0.3191	-0.068793	-0.33356	0.12011	-0.32972	-0.27325	0.38473	0.17873	1.5296	1.1202	-0.27311	-0.10032	-0.090238	0.78156
TCGA-B6-A0IO-01A-21-A13B-20	0.10738	-0.74537	-0.03784	0.16537	-0.33099	1.1925	-0.69334	-0.5302	-0.19814	-0.099361	0.65843	-0.2848	0.11404	-0.34072	0.023922	-0.48516	0.14906	-0.12199	-0.15142	0.72193	-0.15173	-0.65977	0.39315	-0.062632	0.086144	0.019997	0.1035	-0.97688	1.398	-1.6953	0.012965	-0.65412	-0.027286	0.082131	0.16066	-0.92534	-0.11442	-0.41904	0.0087427	0.26031	0.56059	2.7234	0.037793	-0.37409	1.933	-0.25348	1.069	-0.83362	0.10719
TCGA-BH-A0C0-01A-11-A13B-20	0.049953	-0.34106	-0.89535	1.6028	-0.017858	0.90819	0.54828	0.85443	-0.52082	-0.29843	0.49308	-0.3156	0.14461	-1.1283	-0.020922	0.34291	0.0017465	0.43512	-0.051808	0.35261	-0.067672	1.2265	-0.89091	0.1922	-0.08452	0.12835	0.25118	0.27889	0.93271	-0.51044	0.088551	-0.91902	-0.38905	-0.15747	-0.2402	0.15263	0.060905	-0.51122	-0.16449	0.084845	0.23347	1.8876	0.10345	0.23735	1.8671	0.72229	0.31394	-0.18236	1.0212
TCGA-BH-A0BZ-01A-21-A13B-20	0.1144	-0.079629	-0.54653	0.095871	-0.046639	-0.013399	-0.28166	0.022768	-0.50633	-0.26074	0.21615	-0.16181	0.11813	-0.45286	-0.059978	-0.026657	-0.16892	-0.12036	-0.028593	0.14212	-0.056924	-0.30041	-0.80581	0.21465	0.27724	-0.3745	0.25481	0.18715	-0.23105	-0.094826	0.15092	-0.82577	-0.17483	0.16204	0.56787	-0.24706	-0.0088933	-0.60295	-0.26737	0.91691	-0.051168	1.1904	-0.20822	-0.21788	1.6504	-0.11064	0.23373	-0.1509	-0.32921
TCGA-BH-A0AY-01A-11-A13B-20	0.4082	1.0634	-0.49214	0.26514	-0.50798	1.3714	-0.6178	-1.4787	-0.047358	0.53798	0.77133	-0.054881	-0.24137	-1.0303	0.3913	1.1101	-0.24737	0.75756	-0.094407	-0.53843	-0.18296	0.094771	0.66351	0.036833	0.17323	-0.33769	-0.10996	0.044417	1.7856	-0.4605	0.24189	-0.59536	0.59766	-0.15412	-0.35734	-0.55778	-0.89011	-0.30322	0.41971	0.025532	-0.69411	2.2569	0.3567	-0.53271	2.5623	-1.1038	0.11256	0.40791	1.0106
TCGA-BH-A0BO-01A-11-A13B-20	0.30992	-0.39826	-0.0547	0.5654	0.25463	1.7406	-0.73313	-0.1026	-0.11553	-0.23331	1.0934	-0.18564	-0.51109	-0.22434	0.25683	0.16977	-0.017542	0.56712	-0.4455	0.7642	-0.2214	-1.5064	2.1769	-0.65464	-0.35042	-0.4196	-0.4687	-0.0079784	2.8003	-1.9359	0.21392	-0.79519	0.42013	-0.40033	-0.40015	-0.42295	-0.2559	-0.055247	0.03411	-0.30535	0.0095649	1.6645	0.068182	-0.067766	2.2242	-0.097572	0.79422	1.0178	0.27406
TCGA-A2-A0CV-01A-21-A13B-20	0.043504	0.20966	0.54393	-0.56049	0.041183	2.22	-0.81053	0.8484	-0.42993	-0.012909	1.4635	-0.030754	0.13473	0.24992	0.11922	1.0027	0.23661	0.24483	0.063959	0.17184	-0.038658	-0.73948	-0.3067	0.27734	0.15123	-0.036076	0.082893	0.91846	0.060069	-2.4699	0.13739	-0.86248	0.62457	0.15974	0.69569	-0.338	0.59381	-0.49227	-0.06446	0.12948	0.080233	-0.21233	0.17787	0.16972	3.4507	-0.037552	-0.38006	0.76048	0.29328
TCGA-E2-A15A-01A-21-A13E-20	0.029959	1.0271	-0.18686	2.6579	-0.53274	1.403	0.42318	-0.25123	-0.60527	-0.18202	0.38029	0.21877	-0.016121	0.47924	-0.029331	1.3955	-0.18319	0.060111	-0.059631	-0.0016021	-0.16835	-0.12288	-0.91726	0.18991	0.28775	-0.13352	0.11376	1.0122	-0.073013	-0.47785	0.3861	-0.24721	0.15838	-0.015957	1.4956	-0.03662	-0.1109	-0.70105	-0.13166	0.99089	0.11614	1.0815	-0.22955	0.46152	1.3695	1.1612	-0.31385	-0.70808	0.33565
TCGA-BH-A0BQ-01A-11-A13C-20	0.22058	-0.46385	-0.62337	2.3445	0.12106	1.7537	-0.63427	-0.28025	-0.44389	-0.066186	1.3731	-0.13165	0.10933	-0.33407	-0.021148	1.0451	-0.079425	1.4463	0.019579	-0.45743	0.0052394	-0.24006	0.42617	0.35229	0.94387	-0.37225	0.0046366	0.80659	1.5239	-1.7306	0.14245	-0.84938	0.72881	-0.28885	0.74938	-1.0003	0.17987	-0.4512	0.13242	-0.081506	-0.49896	-0.76427	0.09007	-0.44859	2.0915	0.87808	-0.072345	-0.60126	0.41102
TCGA-BH-A0AU-01A-21-A13C-20	0.16306	-0.011259	-0.2009	1.6012	0.00053366	1.5884	-0.012972	-0.37307	-0.16406	-0.070208	0.084226	0.12912	-0.25019	-1.1387	0.15682	0.51471	-0.074843	-0.045676	-0.13601	-0.1022	-0.14362	-0.10764	0.53671	-0.16621	-0.20162	-0.28406	-0.22125	-0.35484	1.6919	-0.97935	0.38045	-0.3159	0.34601	-0.23325	-0.13882	-1.0789	-0.53721	-0.26835	0.34355	0.080465	-0.015789	1.193	-0.087986	-0.35095	1.9988	-0.16605	0.18669	1.0508	0.29331
TCGA-BH-A0B4-01A-21-A13C-20	0.16676	-0.34567	-0.6287	1.2472	-0.34546	1.2306	-0.70572	-0.51097	-0.11824	-0.12223	0.26501	-0.35273	0.20706	-1.169	0.098715	0.50747	-0.1427	0.43263	0.075518	0.066376	-0.077956	-0.49415	0.63774	0.25831	0.18502	-0.67928	0.12581	-0.01685	2.0776	-0.43867	0.40566	-0.81671	-0.19436	-0.059448	-0.09064	-1.8219	-0.65931	-0.34259	0.030542	-0.22858	-0.71092	1.3233	0.0011268	-0.31706	1.4328	0.30458	0.31906	1.7573	-0.51165
TCGA-BH-A0C3-01A-11-A13C-20	0.070644	-0.35952	-0.5343	1.7338	-0.20667	1.8532	0.010777	-0.09002	-0.4582	-0.5346	1.1445	-0.40788	0.12773	-1.1872	-0.13934	0.3928	0.084145	1.1907	-0.036786	-0.00013912	0.14386	-0.20837	0.10465	0.22546	0.073426	-0.41595	-0.15203	0.16049	1.4759	-0.28411	0.77097	-0.80209	0.29329	-0.13783	-0.81128	-0.29392	0.76305	-0.35231	-0.0029627	0.095194	-0.64414	0.29757	-0.23609	-0.20678	0.98955	0.20071	0.050543	0.7513	-0.41673
TCGA-BH-A0EE-01A-21-A13C-20	0.12815	-0.11472	-0.49637	-0.30406	-0.5186	0.50725	-0.24065	-0.56939	-0.47845	-0.44584	-0.49868	0.042056	0.052534	-0.26049	0.25982	0.032248	0.16565	-0.028516	0.076378	-0.22705	0.015651	0.35281	-1.3788	0.22186	0.3957	-0.46302	-0.17292	1.3983	0.093356	0.94367	-0.0018476	-0.53195	0.37836	-0.22026	0.095991	-0.84638	-0.40746	-0.20384	0.2233	-0.50662	-0.82958	1.071	0.13159	-0.28002	0.012148	2.1904	-0.28425	1.7044	-0.55939
TCGA-BH-A0EB-01A-21-A13C-20	0.092727	-0.28912	0.061361	0.23708	-0.30574	1.5775	-0.90152	1.2166	0.48248	-0.12441	1.4095	-0.2526	0.16266	-0.30551	0.053318	0.46897	0.2495	0.3587	-0.083871	0.37617	-0.043902	-0.64657	-0.56064	0.17127	-0.34913	-0.37909	-0.0016552	-0.54026	0.7577	-1.4757	0.10267	-0.92463	0.31153	-0.097136	-0.063567	-0.55548	0.59194	-0.58384	-0.047243	0.68147	0.20532	1.0626	0.20011	0.13181	2.3981	0.11098	0.58223	0.60376	0.18628
TCGA-BH-A0EA-01A-21-A13C-20	0.19402	-0.6721	-0.038075	0.14783	-0.076574	0.70147	-1.0249	-0.11379	-0.19715	-0.12996	1.0487	-0.36584	0.010962	-0.24283	0.23138	0.71252	0.31871	0.73494	-0.11426	0.4557	0.0099748	-0.80292	0.83099	-0.085609	-0.1126	-0.52069	-0.40912	-0.45317	1.8237	-2.4339	0.19948	-0.84686	0.055825	0.084021	-0.3218	-0.82205	0.38387	-0.30397	-0.19526	-0.30468	0.15116	1.5504	0.18057	-0.21435	2.645	-0.003834	0.69869	0.75589	-0.29786
TCGA-BH-A0E7-01A-21-A13C-20	0.14168	-0.98272	0.12573	0.024795	0.084812	1.4968	-0.87849	-0.19404	-0.84754	-0.44729	1.4361	-0.22451	0.054568	0.047661	-0.2413	0.52891	-0.0002211	-0.27225	-0.078856	-0.43358	-0.18216	-1.0945	-0.73517	0.22412	-0.38437	-0.3365	0.22318	1.7259	0.089894	-1.0926	0.066362	-0.84861	0.65624	-0.0030633	0.84733	-0.46411	0.17407	-0.75728	-0.25542	0.47465	-0.18537	1.1087	-0.14334	0.33209	1.9315	0.37764	-0.099825	-0.49984	0.43254
TCGA-E2-A159-01A-21-A13E-20	0.0018835	0.61693	-0.36043	0.98578	-0.45376	-0.47246	0.33646	0.26325	-0.42506	0.091509	-0.60091	-0.14061	0.035928	0.15734	-0.038859	-0.39932	0.13638	-0.27042	-0.02108	-0.072952	-0.17921	1.2063	-1.0813	0.17111	-0.28242	-0.22827	-0.064003	0.21129	0.3191	0.27123	-0.17808	0.061168	0.19126	0.24709	0.37061	-0.33859	-0.51412	0.20283	-0.21043	-0.53636	0.095522	0.84314	0.092394	0.18557	0.13469	-0.18657	-0.2376	0.21667	-0.97567
TCGA-A2-A0EV-01A-21-A13C-20	0.062113	-0.33117	-0.23042	0.28841	-0.3107	-0.04454	-0.10569	0.12819	-0.12828	0.25837	0.67444	-0.38254	-0.64452	-0.78539	0.022506	0.13831	0.06605	0.18076	-0.42788	-0.54851	-0.26886	-0.58714	0.6975	-0.64791	-0.18866	-0.57863	-0.36497	-0.29375	1.0768	-1.1687	0.12025	-0.78894	-0.078859	0.27864	-0.51247	-1.0881	0.29051	-0.37838	0.22159	-0.0058987	0.04147	1.6332	-0.15413	-0.24308	1.9342	0.22425	0.31955	0.49391	-0.71617
TCGA-A2-A0EX-01A-11-A13C-20	0.12937	0.024568	-0.67434	0.014287	-0.22073	0.99827	-0.99065	0.58478	-0.081442	-0.13753	0.37559	-0.56614	0.14578	-1.3628	-0.04537	0.2447	0.075817	0.97777	0.13353	0.34478	0.041966	-0.65361	0.55896	0.20808	0.16336	-0.48983	-0.11114	-0.82458	2.4011	-2.0985	0.14533	-1.1257	0.19151	-0.11729	-2.146	-1.7478	0.13309	-0.16301	0.105	-0.38232	-0.024476	0.77411	0.15482	-0.089826	1.3586	0.0013803	0.56256	1.5038	-0.6188
TCGA-A2-A0ER-01A-11-A13C-20	0.32376	-0.67599	-0.87757	-0.59227	-0.47061	0.6966	-0.75821	-0.56	0.24116	-0.70018	0.64515	-0.49332	0.18186	-0.73459	0.49327	-0.045372	0.44733	1.6203	0.34296	1.0825	0.30402	-0.35216	1.5621	0.24421	0.48111	-1.0643	-0.26656	-0.28017	3.0721	-1.6938	0.43764	-1.0762	-0.0096178	-0.66475	-0.28437	-1.9453	-0.64844	0.17435	-0.21992	-0.20669	-0.68446	0.60886	0.29367	-0.29647	1.0533	-0.088123	1.3312	3.0016	-0.16849
TCGA-A2-A0EY-01A-21-A13C-20	0.072266	0.015788	-0.3532	1.2068	-0.1695	2.7252	-0.081822	-0.19229	-0.38474	-0.21658	-0.057225	-0.33749	0.20037	-0.48886	-0.02066	-0.13883	0.076454	0.27062	-0.011259	0.13415	-0.07414	-0.97824	-1.1842	0.21142	0.11793	-0.30296	0.10585	-0.19199	0.17368	-1.313	0.075626	-0.97075	-0.42193	0.035782	0.4879	-0.24083	0.11327	-0.47507	-0.18028	0.25153	0.10407	1.6571	0.32067	0.25319	1.4957	2.8606	0.18735	0.88887	0.2826
TCGA-A2-A0EQ-01A-21-A13C-20	0.01819	-0.36479	-0.54406	0.28097	-0.58027	0.67302	0.84387	0.48911	-0.49614	-0.23422	1.0931	-0.29466	0.18283	-0.77263	0.0062543	0.64263	0.085652	0.19275	0.022686	0.10124	-0.17614	0.76329	-1.16	0.21037	-0.2592	0.10476	-0.13961	-0.21825	1.0775	-0.18171	-0.0012556	-0.94512	-0.32017	-0.013443	-0.26136	0.22051	0.27747	1.3027	-0.024905	-0.41253	-0.14205	0.73614	0.28328	3.1548	2.8005	-0.13087	0.099598	0.98131	-0.45377
TCGA-BH-A0BP-01A-21-A13C-20	0.49323	-0.33207	-0.34787	1.3997	0.10828	0.8731	-0.83565	-0.54627	1.2533	-0.083506	1.374	-0.095317	-1.1141	-0.28086	0.40966	0.19139	0.057905	0.39427	-0.54968	0.13539	-0.28885	-0.93579	1.5746	-1.1279	0.23619	-0.077469	-0.42004	-0.72937	2.6752	-1.1577	0.36543	-0.3934	0.57854	-0.11673	-0.15294	-0.73967	-0.37064	-0.25718	0.28391	-0.031264	0.018603	1.6053	0.28994	-0.021212	1.7645	-0.54031	1.1577	0.85474	0.95281
TCGA-BH-A0BT-01A-21-A13C-20	0.32865	-0.18896	-0.61032	-0.27942	-0.15541	1.7321	-0.64551	-0.14334	0.9457	-0.19146	0.30215	-0.28629	0.36416	-1.0209	-0.059284	-0.096363	0.13136	0.72523	0.22237	0.36081	0.097697	-0.3622	-0.22686	0.40238	0.13516	-0.63061	-0.021849	0.87248	0.86975	-1.3902	0.29119	-0.88502	-0.097525	-0.23074	-0.30691	-0.96814	-0.032057	-0.43429	-0.15471	-0.17175	-0.72392	2.0773	0.29792	-0.19594	1.2459	0.17655	0.95499	0.38186	0.18779
TCGA-BH-A0BA-01A-21-A13C-20	0.37883	0.017626	-0.61767	0.42875	0.16687	1.1437	-0.30682	-0.45768	0.036702	-0.09485	0.91652	-0.17489	-0.18801	-0.58496	0.64954	0.46734	0.41337	1.5371	0.17152	0.32297	0.005668	-1.1138	1.3744	0.045665	0.33316	-0.61904	-0.58468	-0.32224	1.9067	-0.32264	0.3888	-0.76128	0.14232	-0.5595	-0.27522	-0.62291	1.0612	0.10436	-0.21561	-0.29941	-0.66958	0.33209	0.36817	-0.54386	1.7498	-0.039203	0.35877	0.67579	0.184
TCGA-BH-A0B9-01A-21-A13C-20	-0.023383	0.188	0.67603	-0.28137	-0.5596	0.015436	0.16509	1.3425	-0.54657	-0.15658	1.3959	-0.35107	-0.037338	0.092308	-0.22061	0.73701	0.013208	3.3474	-0.099535	0.81881	-0.29117	0.82305	-0.53995	0.11976	-0.3216	0.10086	-0.058288	0.055482	1.0663	0.902	-0.17931	-0.056554	-0.59739	-0.24742	0.04373	-0.66735	0.41889	-0.13263	-0.081659	-0.4586	-0.18232	0.99179	0.013485	0.071699	0.23846	-0.62507	-0.061968	-0.3408	-1.6278
TCGA-E2-A158-01A-21-A13E-20	-0.11163	0.651	-0.39435	-0.027488	-0.40181	-0.78902	0.54335	-0.14096	-0.51515	-0.18703	0.82898	-0.2534	-0.016875	0.7983	-0.10564	0.055819	0.28992	-0.25958	-0.07663	1.624	-0.25797	-0.41273	-0.31015	0.10741	-0.55848	0.50059	-0.43485	-1.5277	0.63221	-0.20768	-0.32903	0.68602	-0.50058	0.18794	0.96548	-0.25604	-0.060419	-0.20329	0.24167	-0.1912	-0.10653	0.016372	0.053069	0.74754	0.2162	-0.09821	-0.059632	-0.25259	0.9327
TCGA-BH-A0B0-01A-11-A13C-20	0.1402	-0.73784	-0.21258	0.27344	-0.14521	1.3879	-1.0588	-0.33415	0.08795	-0.13304	0.38041	-0.36182	-0.12751	-0.26532	-0.035685	-0.36233	0.23445	0.57148	-0.10493	0.37241	0.064053	-0.48695	1.2149	-0.0056713	0.092025	-0.99681	-0.41768	-0.028479	1.7093	-1.7155	0.11172	-0.93719	0.10646	0.079648	-0.33291	-1.0846	0.3048	-0.23448	-0.16295	-0.35294	-0.53059	1.2182	0.054721	-0.22894	1.5177	-0.43102	1.0212	0.058337	0.79329
TCGA-BH-A0B1-01A-21-A13C-20	0.036298	1.7121	-0.12723	0.93659	-0.3821	0.80401	-0.75595	-0.63693	-0.17972	0.1239	0.094847	-0.094087	-0.53841	-0.28239	-0.20825	0.76766	-0.40639	0.17774	-0.40739	-1.0251	-0.46942	-0.2742	0.019063	-0.46096	-0.40523	-0.18841	-0.14225	0.033521	0.45971	-0.32305	0.10427	-0.468	0.24964	-0.04429	0.24882	-1.117	0.60581	-0.2391	0.032663	-0.38233	-0.13006	1.2627	-0.15166	0.048174	2.4667	0.026297	0.15273	-0.48906	1.5681
TCGA-BH-A0B2-01A-21-A13C-20	-0.022993	0.11717	-0.12311	0.83127	-0.2618	1.8411	-0.021745	0.69729	-0.47479	-0.20625	0.34266	-0.404	0.046555	-1.1711	-0.22987	0.10289	0.22134	0.42882	-0.1412	-0.34653	-0.22771	-0.54661	-0.53949	0.10862	-0.066799	-0.15915	0.010564	-0.102	0.14327	-0.99014	-0.13809	-0.94103	-0.49417	0.28554	-2.6382	-0.17425	0.25902	-0.4732	0.10671	-0.24137	-0.13567	0.5105	0.027373	-0.24469	2.3629	0.71577	0.064076	0.30433	-0.25029
TCGA-BH-A0BF-01A-11-A13C-20	0.20051	-0.1764	-0.192	0.99346	-0.54699	1.6081	0.054202	0.72352	-0.37925	-0.1132	0.854	-0.24148	0.20492	-0.27475	-0.11392	0.97413	-0.17723	0.91365	0.20521	0.075681	-0.22536	0.21395	-0.040662	0.40111	0.24282	-0.12577	-0.014939	-0.27844	1.0272	-0.65219	-0.13363	-0.62842	-0.07034	0.0073678	-0.20597	-0.36828	0.25981	-0.32976	0.2089	-0.33357	-0.51572	0.71695	0.26509	-0.32296	2.036	-0.32174	0.35342	2.1095	-0.58993
TCGA-BH-A0BR-01A-11-A13C-20	0.19494	-0.39803	0.033069	0.65255	-0.041587	1.5126	-0.50548	0.19707	-0.28147	-0.081828	0.25955	-0.18609	-0.43318	-0.37214	-0.14671	0.80103	-0.33342	0.35638	-0.35996	-0.80344	-0.67099	-0.10095	0.81759	-0.34922	-0.033302	-0.4728	-0.45789	-0.47476	0.84987	0.14115	-0.14104	1.0711	0.42063	0.42063	-0.53103	-0.67463	0.37877	-0.14797	0.039423	-0.37903	0.01266	1.9908	-0.12991	0.056322	2.3782	-0.34417	0.33882	-0.066521	-0.12753
TCGA-A2-A0D4-01A-21-A13C-20	0.058273	0.043058	-0.79687	0.41034	0.18664	-0.39562	-1.1225	-0.83217	-0.52363	-0.36659	0.92569	-0.10803	-0.026847	0.42859	-0.083103	0.79709	-0.10119	0.048396	-0.14393	-0.31819	-0.22164	-1.1012	0.3117	0.14147	-0.086356	-0.19495	0.025273	0.87861	0.57292	-0.12739	0.25581	-0.84015	0.2992	-0.0020001	1.3033	-1.0916	0.63406	-0.60025	-0.010806	0.89007	-0.41008	-0.98431	-0.020867	0.26118	2.3357	0.27452	0.3477	-0.11113	2.3527
TCGA-A2-A0CL-01A-21-A13C-20	0.001103	-0.6122	-0.36333	0.033284	-0.57461	1.1809	0.32682	1.37	-0.23184	-0.083428	0.93451	-0.45129	0.21444	-1.1086	-0.14095	0.11659	-0.0052838	0.21467	-0.020126	-0.32494	-0.18108	0.40316	0.1004	0.24793	-0.079678	0.071475	-0.12465	-0.51453	0.84582	-0.74488	-0.00069961	-0.36215	-0.16461	-0.30321	-0.92404	-0.57569	-0.1016	-0.34091	-0.11708	-0.53086	-0.17962	0.60913	0.071868	0.55315	1.5314	-0.72429	-0.23879	1.4146	1.006
TCGA-A2-A0D1-01A-21-A13C-20	0.0068484	1.2157	0.10294	-0.58822	-1.0389	1.4886	0.35844	0.43813	0.071511	-0.70279	0.72894	-0.38572	0.074876	-0.92741	0.090992	-0.046902	0.09506	0.76856	0.12794	-0.46785	-0.080992	-0.45266	-0.45458	0.23278	0.2099	-0.074456	-0.11882	-0.36813	2.8675	-0.056389	0.063714	-0.92891	0.37393	-0.039345	-0.10963	0.19209	-0.40716	2.0877	0.35024	-0.42969	-0.70614	1.1963	0.20478	0.089022	2.123	2.0053	-0.057035	1.9202	3.6416
TCGA-A2-A0CM-01A-21-A13C-20	-0.092005	0.45203	-0.11661	0.06455	-0.36612	-0.6075	-0.2605	0.31307	-0.51471	-0.090315	-0.26761	-0.28357	0.18039	0.16693	-0.096604	0.48679	0.29063	1.7651	0.053725	1.4722	-0.15445	0.69342	-1.1822	0.20293	-0.42092	-0.28206	-0.11217	1.5449	0.44798	0.76506	-0.012296	0.64106	-0.12214	0.1526	0.0049082	-0.65524	-0.33549	-0.40858	-0.086132	-0.30675	-0.1964	0.64394	-0.076928	0.15821	-0.15844	-0.23021	0.58777	0.96794	-1.8874
TCGA-AR-A1AV-01A-31-A13E-20	0.009955	-0.5044	0.27784	1.0773	0.43886	2.2037	-0.42651	-0.11323	-0.34048	-0.21895	1.0739	-0.38509	0.076835	-0.39168	-0.20218	0.97	-0.071171	-0.21603	-0.22003	0.43399	-0.44665	-1.1139	0.088268	0.020885	-0.29043	-0.18959	-0.15094	-0.22538	0.43609	-0.85081	0.06961	-0.81937	0.37054	0.18174	0.20561	-0.39952	0.86133	-0.64294	0.017509	0.8023	-0.20897	2.2643	-0.13904	-0.4288	2.3546	0.45465	0.49925	-0.61794	-0.0084204
TCGA-A2-A0D0-01A-21-A13C-20	0.23556	0.46336	-0.74974	0.55531	-0.66443	-0.53676	0.34377	-0.59546	-0.22359	0.32412	-0.4238	0.074621	-0.10241	-0.60675	0.0030876	0.95582	-0.29549	1.4979	0.12552	-0.32089	0.082149	2.3555	-0.74569	0.18996	0.18119	0.097299	-0.043469	0.14663	0.40496	1.0224	-0.021928	1.3758	0.32321	0.11681	-0.33598	-0.4028	-0.30071	-0.18609	-0.0039291	-0.30978	-1.2918	0.99757	0.21401	-0.81784	-0.041029	-1.0171	-0.22355	0.47843	-1.3927
TCGA-A2-A0CY-01A-21-A13C-20	0.071017	0.56017	0.11719	0.09884	0.0096352	0.77612	0.55234	0.19158	-0.051935	-0.10956	-0.73754	-0.10269	-0.16054	0.31634	0.13014	0.3917	-0.11594	-0.36362	0.058472	0.86129	0.0033523	-0.6016	-0.99192	0.11209	0.21617	0.093325	0.062298	1.6207	0.44215	-0.16717	0.039185	-0.085435	-0.5889	-0.076801	0.79254	0.45576	0.0078764	0.038574	0.2578	0.65941	-0.3736	0.1095	0.14922	0.48547	0.75148	0.10687	0.46538	0.41793	0.83645
TCGA-A2-A0CZ-01A-21-A13C-20	0.21916	-0.47595	-0.46505	-0.44392	-0.44254	0.7505	-0.64543	-0.19935	0.26387	-0.55578	0.43889	-0.14029	0.078141	-0.081391	0.66577	0.38127	0.25791	2.4318	0.27477	0.98902	0.39696	-0.18757	1.1198	0.33002	0.51257	-0.69343	-0.21899	0.045113	2.9675	-2.1331	0.55416	-0.76229	-0.17697	-0.24727	0.22218	-1.3331	0.32149	-0.049258	-0.2277	-0.26448	-0.62489	0.50469	0.23635	-0.27643	0.73539	-0.26063	0.81321	1.9214	0.27219
TCGA-BH-A0H6-01A-31-A13C-20	0.32875	0.089618	-0.58637	-0.29388	-0.2801	0.53904	-0.84262	-0.63247	0.18333	0.35825	1.4401	0.025394	-0.85248	-0.66216	0.74979	0.14935	0.066789	0.91272	-0.17845	-0.46296	0.15286	-0.58087	1.1117	-0.56449	0.15675	-1.0287	-0.55326	0.030426	2.4705	-1.6645	0.47263	-0.7159	0.7741	-0.47882	-0.54645	-1.1449	-0.55606	-0.090194	0.29378	-0.19883	-0.98577	1.7142	0.27253	-0.13416	0.96097	-0.86916	0.34111	1.413	1.3235
TCGA-BH-A0HL-01A-21-A13C-20	0.14214	0.12209	0.64998	-0.41942	-0.091186	1.6138	-0.080325	-0.04504	-0.35251	-0.31615	1.6546	-0.10445	0.22657	-0.29502	0.11551	1.0696	0.0098878	-0.11765	0.1232	0.91592	-0.0013512	-0.68561	-0.57304	0.28736	0.082854	-0.44546	0.053343	2.289	0.60947	-1.5344	0.41108	-0.41232	0.43958	-0.12021	-0.1175	-0.9043	-0.40111	-0.54207	-0.13683	1.0062	-0.14291	1.7394	0.089906	1.8032	2.6491	0.27425	0.66737	0.69979	0.24991
TCGA-BH-A0HN-01A-21-A13C-20	0.21317	-0.069034	-0.25704	0.3158	-0.1358	1.8253	-1.0398	-0.19129	-0.28255	-0.073149	1.209	-0.26669	-0.02515	-0.39808	0.39861	0.31943	-0.025843	1.2254	-0.019307	0.1527	0.046502	-0.7345	0.70301	0.05595	0.31627	-0.40095	-0.31277	0.18088	1.8437	-2.1569	0.3995	-0.97543	0.43127	-0.67373	0.081632	-1.0832	0.1846	-0.2723	0.095634	0.035814	-0.49911	0.51432	0.20754	-0.49913	2.0197	-0.18737	0.27379	0.23874	1.4386
TCGA-BH-A0HA-01A-21-A13C-20	0.084999	-0.023986	0.24325	1.1544	-0.089754	1.9333	-0.39539	0.1449	-0.40911	-0.025116	1.396	0.047195	0.20287	-0.30213	0.24428	0.51504	-0.042437	0.70405	0.057017	0.046101	-0.059852	-0.42075	-0.083998	0.26492	0.10985	-0.35759	-0.024971	-0.20029	1.3907	-1.0508	0.27567	-0.76384	0.7417	-0.083843	0.67412	-0.13965	0.27841	-0.41444	0.12485	0.14739	-0.17807	1.0892	-0.011289	-0.59584	2.2342	-0.12805	-0.15815	0.2356	0.80004
TCGA-BH-A0H5-01A-11-A13C-20	0.025074	-0.509	0.058246	-0.005988	-0.36723	1.4677	-0.26215	1.1474	-0.40514	-0.038506	1.1485	-0.28137	0.051619	-0.29194	-0.077161	0.18405	-0.22294	0.53527	-0.20529	-0.28981	-0.32531	0.9406	-0.0015559	-0.089406	-0.21023	-0.13301	-0.17676	0.050275	1.5386	-0.94794	0.096172	-0.76696	0.29785	-0.1891	0.11413	-0.25657	0.21001	-0.46202	-0.0056603	-0.11604	-0.040581	-0.2977	0.055956	-0.34199	2.4624	-0.067206	-0.023173	0.34728	0.87773
TCGA-BH-A0HK-01A-21-A13C-20	-0.0066212	-0.13915	0.17223	0.66884	0.61558	2.2988	-0.65364	-0.59423	-0.40025	-0.19261	1.4495	-0.15753	0.048038	-1.6177	-0.026044	0.65346	0.094622	2.1003	-0.00017212	0.62447	-0.089904	-1.1849	0.5186	0.17444	-0.45048	-0.2681	-0.25761	-0.10271	1.4155	-1.0447	0.19465	-0.94635	0.37352	-0.19825	-1.556	-0.46511	0.025598	-0.44432	0.096929	0.24103	-0.21738	-0.29805	0.094369	-0.48664	2.7595	0.47199	0.20926	0.17194	1.6761
TCGA-AR-A1AL-01A-31-A13E-20	0.1988	-0.59137	-0.34174	0.20093	0.056065	1.0616	-1.1629	-0.32382	0.13256	-0.37949	0.80126	-0.28492	0.19244	-1.1749	0.33075	-0.14688	0.4735	1.1836	0.093447	0.8356	0.15485	-1.0114	1.1689	0.21372	-0.05983	-0.48765	-0.38252	-0.84202	1.8675	-1.4914	0.4407	-0.78386	0.45171	-0.62702	-1.4463	-1.2174	0.23168	-0.15179	0.13305	-0.27273	-0.3914	0.38291	-0.034863	-0.42242	1.4016	-0.14721	0.5572	2.1024	0.61303
TCGA-BH-A0HP-01A-21-A13C-20	0.19082	0.5011	-0.21937	0.3407	0.14639	2.0365	-0.76954	-0.20895	0.14814	0.4389	0.75022	0.065468	-0.78816	-1.2148	0.53989	0.34978	-0.11932	0.81214	-0.20382	-0.77676	-0.12003	-0.99548	0.6713	-0.59551	4.2343e-05	0.43634	-0.46354	-0.53977	1.2609	-1.2133	0.2683	-0.90827	0.7322	-0.038983	-2.2434	-0.50082	1.2848	-0.35117	0.48089	0.25467	0.0075912	-0.7358	0.2594	-0.33013	2.121	-0.3551	0.11498	0.10419	0.74372
TCGA-BH-A0GY-01A-21-A13C-20	0.18402	0.45747	-0.20377	0.1121	-0.36557	1.1958	-0.74143	0.48076	0.0909	0.18366	0.25019	-0.12692	-0.34967	-0.6098	0.33928	0.39339	0.16926	0.7088	-0.19656	-0.41777	-0.065087	-0.43783	0.32795	-0.32145	0.015549	-0.35594	-0.28456	-0.42568	2.6618	-0.45312	0.3213	-0.529	-0.10506	-0.32058	-0.16569	-0.92086	-0.018798	-0.2699	0.22278	-0.15944	-0.58682	0.63373	0.21828	0.093787	1.6307	-0.19423	0.42099	1.5304	1.1604
TCGA-BH-A0H9-01A-21-A13C-20	0.037559	0.15022	0.35046	0.96269	-0.1295	0.77813	-0.46238	0.41453	-0.18676	0.17441	0.34699	-0.26578	-0.11323	0.27239	-0.025769	0.095234	0.44452	0.25836	-0.13588	0.073076	-0.085743	-0.64299	0.038521	-0.070274	0.032261	-0.14214	0.074861	0.26953	1.0312	-0.24583	0.075175	-0.51788	-0.22279	-0.010235	0.47905	-0.51845	0.14547	-0.59407	0.076632	0.74529	0.036812	1.1203	-0.010466	-0.18428	2.234	-0.052442	0.53686	0.91509	1.7916
TCGA-BH-A0B5-01A-21-A13C-20	0.26232	-0.088085	-0.74249	-0.49073	-0.18109	0.31164	-0.31013	0.31898	0.23971	-0.0021854	0.58554	0.055542	0.005095	-1.4238	0.65067	0.31617	0.27028	1.165	0.21628	0.81932	0.3079	0.045869	1.2571	0.31748	0.12926	-0.507	-0.3405	-1.0989	2.7141	-1.7832	0.46927	-0.80576	-0.076235	-0.40267	-2.3129	-0.61496	0.041874	-0.080086	-0.056066	-0.38059	-0.3867	1.3246	0.26355	-0.15335	0.50588	-0.53482	0.54037	3.2262	-0.44542
TCGA-AN-A0FD-01A-21-A13C-20	0.0045817	0.15569	0.39039	0.35926	-0.66222	1.6847	0.39307	0.71848	-0.49061	-0.28597	1.8245	-0.086824	0.12686	0.033896	0.047054	1.422	-0.2679	-0.35052	-0.028124	0.87028	-0.13327	-0.2765	-0.95205	0.11894	0.17822	-0.21254	0.16871	0.17647	0.83241	0.072538	0.012837	-0.82686	-0.048886	0.12558	-0.089692	-0.49119	0.28557	-0.59137	-0.40786	0.22183	-0.54576	1.3292	-0.00043887	-0.18551	4.4546	0.066911	0.85516	0.11509	0.32934
TCGA-AN-A0FF-01A-21-A13C-20	0.041573	0.023205	0.57659	0.61057	-0.01257	1.9756	-0.062648	1.2376	-0.73495	0.22511	1.1116	-0.10721	0.082518	0.24181	0.035744	0.47629	-0.03055	-0.3432	-0.041344	0.061276	-0.1042	-0.5554	-0.54563	0.18093	0.2091	-0.13367	0.203	0.76879	0.74133	-0.31004	0.0014886	-0.75577	0.27748	-0.0976	0.66082	-0.60422	0.21973	-0.66729	0.066434	1.1381	-0.41432	1.5901	-0.12219	-0.16422	3.5796	-0.075871	0.3327	0.30662	-0.34954
TCGA-A7-A0DA-01A-11-A13C-20	0.087026	-0.01752	-0.45002	-0.33896	-0.26908	-0.3981	0.16092	0.12657	-0.53469	-0.21981	-0.14666	-0.25808	0.044883	-0.0035157	0.06947	-0.10966	0.55421	1.5552	0.069859	1.0741	0.059525	-0.85161	-1.4981	0.17701	-0.18081	-0.4282	0.074788	0.14671	0.39296	-0.33489	0.18299	-0.67947	-0.35777	0.5003	-0.19063	-0.33592	0.12519	-0.2924	-0.20996	-0.30849	-0.47718	1.8097	0.052774	0.083037	0.055889	-0.10258	-0.10408	0.76388	-0.79319
TCGA-A7-A0DB-01A-21-A13C-20	0.037989	-0.54136	0.15038	0.087112	0.1299	1.6435	-0.35406	0.18799	-0.60818	-0.10625	0.71517	-0.32965	0.1173	-0.1897	-0.09486	0.13591	-0.031736	0.70177	-0.047199	0.062531	-0.015602	-1.3124	0.36154	0.20792	0.29022	-0.62548	0.045403	0.77757	1.3796	-1.4878	0.1763	-0.8509	0.43751	0.084961	0.31059	-0.5319	0.46993	-0.45648	-0.00062555	0.11435	-0.71782	0.7506	0.037511	-0.14055	1.9584	0.30433	0.16249	-0.47999	0.42056
TCGA-A7-A0D9-01A-21-A13C-20	0.31235	0.97972	-0.75459	-0.43809	-0.26835	0.052761	-0.53436	-0.36373	0.19679	0.092435	1.4474	-0.098035	0.20758	-0.53868	0.51192	0.86634	-0.042639	0.61997	0.058316	0.72281	0.086872	-0.98855	0.82313	-0.029507	0.090909	-0.83348	-0.21409	-0.59922	2.8689	-1.8556	0.51472	-0.62143	0.4656	-0.41732	0.22471	-0.71994	0.13507	-0.17591	0.35864	-0.29169	-0.56146	0.51943	0.25322	-0.46164	2.0585	0.3444	0.64192	2.1374	0.65192
TCGA-E2-A1B5-01A-31-A13E-20	0.32314	-0.53029	-1.3669	0.86761	0.045319	0.49433	0.031562	0.36912	0.77054	0.27477	1.4537	0.11294	-0.020117	-1.5865	0.86906	0.6362	0.099303	0.98421	-0.085174	-0.094719	-0.025908	0.00018737	1.2739	-0.25308	-0.13824	-0.40422	-0.29924	-1.0308	2.1831	-0.79029	0.5452	-0.10708	1.1022	-0.48523	-2.2999	-1.4468	-0.38499	0.31533	0.36639	-0.35094	0.088908	-0.15242	0.39305	0.11993	0.89402	-0.67412	-0.10923	1.6092	0.54012
TCGA-BH-A18T-01A-21-A13E-20	-0.039872	-0.20288	-0.72483	0.82985	-0.55359	-0.30556	0.38849	0.42921	-0.20955	-0.48507	-0.1241	-0.39341	0.085429	-1.0209	0.19322	0.35902	0.18555	0.69493	-0.066506	0.93011	-0.02115	0.092525	0.61747	0.13587	-0.34223	0.14875	-0.33916	-1.2154	1.3313	0.78821	0.25631	0.34721	-0.45394	0.046473	-1.0052	-0.22375	0.30297	-0.0065419	0.15916	-0.54038	-0.66706	0.72682	0.2988	-0.22865	0.21539	0.071822	0.55011	1.1583	-0.9096
TCGA-BH-A18S-01A-21-A13E-20	-0.13189	0.5866	0.21029	0.48595	0.30151	1.9042	-0.56924	0.23936	-0.67398	-0.62877	0.88076	-0.2733	0.004988	0.30265	-0.057866	0.0022415	-0.10505	-0.40823	-0.044633	-0.22654	-0.20878	-0.96809	-1.0646	0.20132	-0.23225	-0.36796	-0.080007	0.23185	0.6801	-1.9023	0.045247	-0.96362	1.0105	-0.13015	1.0584	-1.0011	0.70527	-0.62329	0.19878	1.156	0.056708	-0.84405	-0.31725	-0.60352	2.9391	1.1305	-0.062524	-0.91719	1.1857
TCGA-AR-A0TQ-01A-21-A13C-20	0.11348	0.12853	-0.42999	0.085233	0.020791	-0.17374	0.55543	0.35398	-0.15131	-0.016256	-0.21925	-0.39677	-0.2724	-0.92307	0.14033	-0.57503	-0.021236	-0.17709	-0.1729	-0.15962	-0.084228	-0.1261	0.07816	-0.0077035	-0.12436	-0.44251	0.05256	0.067724	1.0654	0.42461	0.28803	-0.70243	0.002837	-0.39799	0.25012	-0.20134	-0.82669	-0.47955	-0.13533	0.24046	-0.36547	0.97433	-0.10439	-0.65036	2.5301	2.0208	0.4549	0.48622	0.30439
TCGA-AR-A0TR-01A-21-A13C-20	0.072648	-0.4405	0.55609	0.68828	-0.23795	1.8899	-0.45306	0.3535	-0.56487	-0.23667	1.2641	-0.16403	-0.16912	0.55975	-0.16633	0.90162	0.074386	-0.52216	-0.096288	-0.75247	-0.023156	-1.2386	-1.4932	0.10315	0.56702	-0.19312	0.38048	0.55318	-0.23556	-0.27255	0.054464	-1.1075	0.69254	0.11768	0.97029	-0.92696	0.36217	-0.77505	-0.14611	0.89011	-0.57831	-0.91253	-0.32894	0.28621	3.5309	0.40014	0.33517	-0.45717	0.72339
TCGA-AR-A0TS-01A-21-A13C-20	-0.068458	-0.50719	-0.68158	-0.18373	-0.38139	-0.71387	-0.07993	1.6414	-0.32465	-0.028757	0.63451	-0.48899	0.13215	-0.56895	-0.18866	0.23583	0.26251	0.35969	-0.050407	0.70002	-0.15886	-0.33883	-0.62245	0.20733	-0.11033	-0.22759	-0.010299	-0.64357	0.57129	-0.20935	-0.13436	-0.43831	-0.19545	0.0031087	-0.48892	-0.77595	-0.083421	-0.35842	-0.20777	-0.37399	-0.023175	-0.48484	-0.17576	0.10245	-0.14675	0.1718	0.8191	0.24625	-0.13027
TCGA-AR-A0TT-01A-21-A13C-20	0.020006	-0.062373	0.1536	1.7873	-1.0719	0.64832	0.022303	0.48752	-0.28852	-0.12511	0.1443	-0.0027325	0.13075	-0.24347	0.081835	0.12218	0.084133	0.29247	0.011004	0.72354	0.051451	-0.13865	-1.234	0.2683	0.16499	-0.33116	0.11609	0.037203	0.058125	-0.084656	-0.1695	-0.89526	-0.22106	-0.32946	0.14294	0.32019	0.14425	-0.57638	-0.19458	0.23213	-0.035092	1.3196	1.241	1.3761	3.7361	-0.1024	0.8163	0.060479	0.78928
TCGA-AR-A0TU-01A-21-A13C-20	-0.052784	0.32028	-0.47271	0.34552	-0.61281	-0.55222	1.3308	0.73965	-0.45044	-0.32433	0.22809	-0.52345	0.17446	-0.68711	-0.12097	-0.094329	0.11714	0.33848	0.065506	0.16377	0.10945	0.68523	-0.61204	0.23502	-0.031058	-0.091921	0.17141	-1.0973	0.88325	0.85477	-0.063188	-0.45665	-0.37735	-0.17191	-0.70656	-0.33804	-0.63939	-0.28775	0.06956	-0.59563	-0.30642	0.5232	-0.16327	0.27001	0.35754	-0.3989	0.15319	0.24927	0.46083
TCGA-AR-A0U3-01A-21-A13C-20	-0.048688	2.2037	-0.016743	-0.21428	-1.0801	2.0768	0.34124	-0.2006	-0.59354	-0.35492	1.2046	-0.17945	0.0057569	-0.24039	-0.11613	1.0977	-0.062684	-0.37048	-0.020483	0.3969	-0.016232	-0.63017	-1.1237	0.18018	0.59054	0.21802	0.061161	0.19691	0.54414	1.1079	0.14044	-0.81781	-0.19586	0.31735	0.24305	-0.20523	0.28568	-0.58721	-0.20555	-0.58014	-0.6114	1.0852	-0.15712	-0.45719	3.6018	0.014132	0.12496	-0.59022	0.10318
TCGA-AR-A0U1-01A-21-A13C-20	-0.10015	-0.19663	-0.39202	-0.80952	-0.54351	-0.65755	0.4783	-0.28355	-0.75927	-0.1537	-0.33963	-0.33994	0.054719	0.30363	-0.058699	-0.11736	0.27595	1.4541	-0.013168	0.21698	-0.04293	0.46247	-0.36379	0.19803	0.45525	0.044664	-0.13831	1.0145	0.34145	0.00034167	-0.15051	0.021125	-0.27667	-0.00060633	0.27731	-0.23575	-0.035281	-0.37869	-0.24079	-0.39889	-0.17734	0.73061	0.11158	-0.31159	0.28458	-0.3662	0.020361	0.38899	-1.5286
TCGA-A2-A0SU-01A-21-A13C-20	0.055017	-0.2395	-0.1428	0.75378	-0.043092	0.96946	-0.81459	-0.00058985	-0.3764	-0.21763	1.2707	-0.20949	0.11665	-0.038755	-0.037959	0.24548	0.052882	-0.14047	-0.18059	1.1955	-0.22258	-1.0164	-0.25928	-0.11902	-0.013261	-0.80829	0.078814	0.11712	0.67727	-1.6502	0.15724	-0.71696	-0.0043509	0.44239	-0.051389	-0.29997	0.55932	-0.53115	-0.21012	0.29951	-0.014449	1.9578	-0.030564	-0.42027	2.9697	0.82169	0.62312	0.2386	-0.93596
TCGA-A2-A0T6-01A-21-A13C-20	0.14023	0.14409	-0.05249	0.093992	0.35997	1.2994	-1.0547	0.61877	-0.027515	0.42032	0.69245	-0.11443	-0.18359	-1.1201	0.31047	0.42333	0.2122	0.90997	-0.36179	-0.49247	-0.31202	-0.96934	0.64629	-0.82664	-0.20801	-0.70904	-0.3557	1.1166	0.69098	-1.7128	0.20358	-0.70912	0.65424	0.04566	-2.91	-0.49165	0.61592	-0.32441	0.30266	-0.53497	-0.067292	1.904	0.15353	-0.49831	2.2452	0.13934	0.17143	0.82537	-0.45405
TCGA-BH-A18Q-01A-21-A13E-20	-0.077476	0.09438	-0.85268	-0.55138	-0.45077	-0.31828	0.020674	0.73285	-0.3538	-0.31654	1.174	-0.19139	0.11537	0.11923	-0.11202	0.1721	0.095803	1.6779	0.003861	0.68642	-0.26294	0.56356	-0.4863	0.13451	-0.2319	0.31889	-0.1651	0.074483	0.061316	0.53051	-0.14886	-0.44168	-0.42813	0.30739	0.32616	-0.33318	0.26717	-0.40448	-0.26963	-0.19877	-0.053936	0.51697	0.1841	0.39426	0.22997	-0.094935	-0.062656	-0.54201	-0.99126
TCGA-A2-A0T5-01A-11-A13D-20	0.019955	-0.22101	0.24822	0.16261	-0.13784	0.90004	-0.61332	0.275	-0.028208	-0.41318	0.77774	-0.24778	0.092215	0.13342	0.13653	1.3005	0.15766	0.6747	0.014226	0.87438	-0.082348	-0.74837	-0.74475	0.14194	0.41047	0.2165	0.029331	1.2749	0.002216	0.24999	0.06164	-0.91072	-0.02368	0.079025	0.62726	-0.15911	1.0791	-0.50716	0.06414	0.66495	-0.16812	0.39176	0.16088	0.65564	3.4515	0.66223	-0.055039	-0.21092	0.27396
TCGA-A2-A0T4-01A-21-A13D-20	0.26543	-0.5775	-0.35306	0.27136	-0.21197	0.85762	-0.94688	-0.34478	0.55191	0.21698	0.87405	-0.11709	-0.57551	-1.2504	0.59667	0.10991	-0.31664	1.1071	-0.16446	0.84254	0.20783	-0.18571	1.5651	-0.66372	-0.1205	-0.86386	-0.42338	-0.38497	2.2192	-1.1522	0.52551	-0.73616	0.17525	-0.46385	-2.0066	-2.3799	-0.39983	0.052628	0.082511	-0.23164	-0.41107	1.9402	0.40058	0.20596	1.513	0.20524	1.851	1.487	0.12155
TCGA-A2-A0T3-01A-11-A13D-20	0.28447	0.47189	-0.35568	0.25975	-0.27291	1.1723	-0.49647	-0.088023	0.39863	-0.3343	0.4381	-0.2787	-0.13427	-0.81185	0.71492	0.38394	0.32662	1.1022	0.16079	0.19216	0.30653	-0.19516	0.92651	0.16279	0.39357	-0.70947	-0.16425	-0.17785	2.6497	-1.14	0.47776	-0.83857	0.35601	-0.31924	-0.26148	-1.1621	-0.17907	-0.18201	0.0030859	-0.10802	-0.70004	1.0192	0.37286	-0.184	1.3256	-0.4291	0.42531	2.3205	0.66747
TCGA-A2-A0T2-01A-21-A13D-20	-0.013904	0.53419	-0.07013	0.50316	-0.4909	-0.55562	0.66378	-0.073091	-0.35291	-0.12405	-0.38881	-0.26139	-0.10731	-0.30798	-0.10591	-0.24238	0.047175	0.39955	0.030995	-0.075217	-0.05514	-0.36612	-0.77859	0.19034	-0.13872	0.38423	0.045327	0.33928	0.7391	0.61134	-0.1118	0.32343	0.16734	0.32679	0.041806	-0.23919	-0.23654	-0.078294	-0.052028	-0.041337	-0.37581	1.6184	0.093974	0.074732	1.1783	-0.17057	-0.060017	1.2595	-0.66682
TCGA-A2-A0T1-01A-11-A13D-20	-0.11247	-0.30948	-0.2693	1.5798	-0.44211	0.3832	0.003951	0.25061	-0.36363	-0.2622	-0.33571	-0.23065	0.044341	-0.026338	0.019989	-0.62137	0.51479	0.53945	0.052445	-0.092871	-0.057699	-0.16581	-0.75294	0.18853	-0.2997	-0.33129	0.1744	0.4754	0.28172	-0.63766	-0.11703	-1.12	-0.20495	0.088945	0.19781	-0.62501	0.12674	-0.63717	-0.16175	-0.25245	0.09989	0.72571	-0.15804	-0.17632	1.0188	4.0476	0.19649	0.054946	1.0977
TCGA-A2-A0T0-01A-11-A13D-20	-0.088421	-0.23734	-0.72174	0.67491	-0.43163	-0.24705	0.78586	0.31438	-0.64145	0.036317	-0.59799	-0.26831	0.11234	-0.078263	-0.019407	-0.49283	0.23937	1.7319	-0.01572	1.2473	0.031982	-0.12131	-1.1092	0.10073	-0.2504	-0.047287	0.14631	0.22374	0.29312	-0.33761	-0.11084	-0.25266	-0.59996	-0.16683	0.096628	0.34356	-0.28478	-0.49993	-0.27355	-0.34131	0.11053	0.1725	-0.0057903	0.31488	1.1174	-0.15437	0.39192	-0.41028	-0.68338
TCGA-AR-A0U4-01A-21-A13D-20	0.20978	1.0421	-1.4494	-0.76457	-0.77443	-0.28178	0.31794	-1.6667	-0.38693	0.037297	-0.10207	-0.15223	0.052739	-1.5113	0.038515	0.47866	0.10402	0.51165	0.19832	-0.27337	0.12838	0.60421	-2.481	0.35144	0.15271	-0.40481	-0.24478	0.35948	0.61025	0.45862	0.1596	-0.39115	0.57687	-0.50671	0.054239	-0.85812	-1.2766	0.4975	0.58285	-0.40759	-2.4657	1.6185	0.13693	-1.0492	0.027321	-1.219	-0.31533	2.2641	-1.1377
TCGA-AR-A0TW-01A-21-A13D-20	0.022454	-0.25959	-0.86826	1.3062	-0.39875	0.30931	0.98285	0.77255	-0.54464	-0.32098	1.653	-0.068597	0.11469	-0.77555	0.11269	0.85209	-0.23382	-0.044006	0.09324	-0.11052	-0.12107	2.3223	-0.91409	0.36339	-0.18889	-0.21456	0.04983	0.409	0.32655	-0.8099	0.024236	-0.42953	0.32646	-0.3747	0.22591	0.22163	-0.49934	-0.34694	0.063722	-0.088972	-0.43528	0.55855	-0.20038	-0.51058	2.1952	-0.3515	-0.13024	0.255	1.9202
TCGA-AR-A0TZ-01A-21-A13D-20	0.20914	-0.40516	-0.51386	0.24151	-0.34386	1.5203	-0.091321	-0.51558	0.44614	0.22513	1.1962	0.042064	-0.072387	-1.3113	1.1109	0.66458	0.30166	1.3877	0.19275	0.55769	0.23602	0.057707	1.2472	0.17062	0.10863	-0.81882	-0.43474	-0.30689	2.94	-0.74846	0.54455	-0.55697	0.23477	-0.40582	-0.10007	-1.2737	-0.033126	0.291	0.24939	-0.2073	-1.1863	0.83389	0.63557	-0.24032	1.724	-0.39184	-0.12282	1.5254	0.14861
TCGA-AR-A0TX-01A-21-A13D-20	0.088034	-0.64791	-1.1405	-0.0032455	-0.60504	1.0854	0.19357	-0.9011	-0.27567	-0.17012	-0.030018	0.018627	-0.044759	-0.79229	0.30951	1.1169	0.29322	0.37203	0.072738	0.025649	0.02372	0.075099	-0.70664	0.25597	0.34363	-1.1072	-0.15682	-0.090518	0.066096	-1.3389	0.24666	-0.86217	0.36328	-0.061932	0.58509	-1.335	-0.97051	-0.2421	0.10154	0.084296	-1.427	1.0668	0.086123	-0.86739	0.69808	2.6373	0.054742	0.99452	0.8335
TCGA-AR-A0TV-01A-11-A13D-20	0.050746	-0.59152	-0.36862	1.3317	-0.39738	-0.023375	-0.1874	0.25357	-0.16579	-0.39544	0.71132	-0.23687	0.1735	-0.6885	0.01277	1.128	0.009513	0.29475	0.009428	0.34838	-0.028638	0.33915	0.037866	0.30078	-0.18261	0.066009	-0.063087	0.28697	0.94411	-0.69519	0.26937	-0.97538	0.11634	-0.35072	0.034865	-0.35536	1.1572	-0.36697	0.037667	0.17509	-0.32894	0.053209	0.080295	1.7051	2.2207	-0.39736	0.41005	1.4661	-1.1652
TCGA-AR-A0U2-01A-21-A13D-20	0.46456	-0.32839	-1.9023	-1.2702	-0.638	0.47009	-0.33275	-1.1547	0.75104	-0.41396	-0.34944	0.056	0.57504	-2.5091	1.0809	-0.20481	0.44508	0.61733	0.53046	1.5326	0.67597	0.26669	-0.72363	0.64176	1.1949	-1.0429	-0.052239	0.35826	0.8802	-1.385	0.60712	-0.68215	-0.75768	-0.71629	-1.4503	-1.5491	-0.72945	-0.0026781	-0.47491	0.036425	-0.81453	3.197	0.64863	0.058207	0.4411	-0.70724	1.1211	1.8474	1.1981
TCGA-AR-A0U0-01A-21-A13D-20	0.05731	-0.14669	0.054719	-0.095848	-0.61683	-0.51766	3.543	0.77695	-0.35082	-0.25947	-0.34669	-0.20294	0.075957	-0.12888	-0.053905	-0.012855	-0.083537	-0.13436	0.019612	0.37325	-0.11391	1.733	-1.3225	0.34179	-0.1673	-0.16626	0.14844	1.7855	0.12309	-0.80849	-0.01687	-0.32878	-0.0073322	-0.23264	-0.332	0.13273	-0.45235	-0.035817	-0.077569	-0.53153	-0.20647	0.70412	-0.080052	-0.16019	-0.21702	-0.34507	0.10698	0.31554	-1.5428
TCGA-AR-A0TY-01A-21-A13D-20	0.032649	0.2994	-0.93539	0.3873	-0.23258	1.3197	0.35632	0.14846	-0.38553	-0.046303	1.0883	-0.18925	0.16197	-0.629	0.2323	0.063465	-0.015899	0.21751	0.061694	0.44011	0.056835	-0.29874	-0.43164	0.29726	0.33702	-0.40199	-0.051392	-0.17871	2.2106	0.70126	0.13938	0.15952	-0.16567	-0.3095	0.70814	0.44401	-0.023722	-0.36533	-0.1716	0.13824	-0.7928	1.1495	-0.0056591	-0.61404	1.4497	-0.51234	0.24434	0.40506	2.969
TCGA-BH-A0W5-01A-21-A13D-20	-0.03633	-0.52091	-0.09764	-0.10674	-0.75163	1.1413	-0.69191	0.49975	-0.36659	-0.41766	0.9044	-0.41666	0.17602	-0.22508	-0.18767	0.4231	0.047823	0.59781	-0.12315	0.60558	-0.064905	-1.0136	-0.32665	0.083619	-0.23244	-0.95909	0.015469	-0.13629	1.2085	-1.7931	0.084665	-0.91859	-0.14116	0.16647	-0.17803	-1.0346	0.60781	-0.48718	-0.16944	0.36529	-0.45698	1.2787	-0.074692	-0.27816	1.9113	-0.0066563	0.86692	0.39106	1.6122
TCGA-AQ-A04L-01B-11-A13D-20	0.40008	-0.46687	-0.79243	0.34088	-0.36435	1.0209	-0.89133	-0.97409	0.38975	0.008722	0.96376	0.053503	-0.19277	-0.95881	0.85969	0.10596	0.24799	0.86501	0.073798	0.88663	0.17827	-0.57831	1.9369	-0.15686	0.12805	-0.71632	-0.57963	-0.99019	2.7441	-1.6585	0.51276	-0.52039	0.57919	-0.44697	-1.3103	-0.61064	-0.15442	0.26528	0.012141	-0.22689	-0.68107	1.778	0.33732	-0.15266	0.98401	-0.32921	1.3686	3.4758	-0.10999
TCGA-AN-A0XW-01A-21-A13D-20	-0.060333	-0.29348	0.20084	1.4634	0.087121	1.7257	0.46279	0.49931	-0.44994	-0.20054	0.37833	-0.1915	0.17988	-0.16101	0.057905	0.095558	0.20739	-0.12127	0.062169	-0.012188	-0.10406	0.15018	-1.0026	0.16296	-0.053017	-0.15333	-0.046664	-0.23344	-0.034508	0.15244	0.22493	-0.39508	0.21896	0.16969	0.14189	-0.22209	0.2144	-0.40626	-0.14485	0.4413	-0.34821	0.71401	-0.012977	2.1098	2.0059	0.22671	-0.099058	0.81688	-0.86561
TCGA-B6-A0X0-01A-11-A13D-20	-0.068003	-0.41742	0.35432	0.70405	0.15898	1.8703	-0.68462	1.116	-0.65325	-0.35633	1.2498	-0.26448	0.18165	0.16836	-0.086036	0.5181	0.33789	0.2289	0.10546	0.83572	-0.11147	-0.71466	-0.62905	0.17087	-0.2263	0.047186	0.074599	0.62212	1.0248	-0.86509	0.04845	-0.8907	0.12109	-0.086357	0.88045	-0.097584	0.77421	-0.72476	0.19517	0.27377	-0.093026	0.98836	0.079983	0.51947	3.23	-0.077478	-0.36634	-0.62279	-0.62782
TCGA-B6-A0X1-01A-21-A13D-20	0.0023379	0.12525	-0.29269	0.36421	-0.3773	-0.41606	1.7859	0.4897	-0.30336	-0.46843	-0.44657	-0.33686	0.052632	-0.56016	0.072091	-0.036067	0.17491	0.27201	0.10808	0.89714	-0.01217	1.7662	-0.99095	0.28182	-0.034974	-0.047308	0.01329	-0.39677	0.61621	1.0129	0.23187	0.30404	-0.29674	-0.069801	-0.094076	-0.209	-0.18919	-0.39461	-0.054448	-0.20422	-0.19784	0.86556	-0.024223	-0.53372	0.26967	-0.66717	-0.074188	0.87167	-1.2934
TCGA-AN-A0XP-01A-21-A13D-20	-0.00087239	-0.66044	0.015396	0.35591	-0.25206	1.5485	-0.54044	-0.354	-0.27185	-0.19718	0.054425	-0.35881	0.15641	-0.27077	0.19208	0.27928	0.010019	-0.17595	0.099354	0.42863	0.10289	-0.6969	-1.282	0.18609	-0.03489	-0.57565	0.066156	-0.11975	0.15068	-2.0679	0.25319	-1.1236	-0.38326	0.13074	0.47307	-1.4823	0.37591	-0.50791	-0.2239	0.86434	-0.51268	1.4177	0.060205	-0.13472	2.4758	0.49408	0.60503	0.30102	1.2079
TCGA-B6-A0WX-01A-21-A13D-20	0.16195	-0.25277	-0.75928	-0.53812	-0.060522	-0.064066	-0.4681	0.50225	0.1367	-0.083238	-0.15032	-0.39862	0.32441	-0.72312	0.22952	-0.25414	-0.090442	0.51804	0.15771	0.28725	-0.0037681	-0.68966	0.050955	0.34561	0.52882	-0.51645	0.0065036	-0.39263	0.46276	-1.406	0.16129	-0.61357	0.017198	0.35037	-0.70935	-0.34465	-0.39014	-0.13934	-0.21833	-0.33157	-0.059095	2.3992	0.14544	-0.15606	0.090922	-0.39261	0.23612	0.62185	-0.81403
TCGA-AN-A0XS-01A-11-A13D-20	0.077248	-0.76929	-0.34657	-0.75696	-0.014855	1.5778	-0.50931	0.062932	-0.22025	-0.16928	0.7354	-0.35511	0.15177	-0.28226	-0.042185	0.70089	-0.23909	0.0048537	-0.1606	0.35411	-0.22701	-0.77386	-0.32696	0.057174	-0.13538	-0.26989	-0.022275	-0.20297	0.48757	-1.4037	-0.078068	-0.93614	0.36738	0.18859	-0.025011	-0.83849	0.68539	-0.46968	-0.21639	0.69232	-0.27633	2.1136	-0.011411	-0.2667	2.3988	0.068477	0.73471	0.84989	0.10827
TCGA-AN-A0XU-01A-21-A13D-20	0.047015	-0.26617	-0.4345	0.13855	-0.4223	-0.75969	0.84243	0.60518	-0.45424	-0.31295	-0.35614	-0.39414	0.062455	-0.21505	-0.06538	-0.18132	0.26496	2.8023	0.0033562	0.57267	-0.088766	1.3744	-1.4685	0.16648	-0.26571	0.41397	-0.091033	0.079577	0.034348	0.77893	-0.15614	-0.35109	-0.68871	0.17494	-0.19721	-0.17094	-0.5559	0.12093	-0.25732	-0.22299	-0.34445	1.964	0.021388	-0.34162	-0.074253	-0.12984	-0.13063	0.27637	-0.65691
TCGA-AN-A0XT-01A-21-A13D-20	0.011799	-0.23324	0.048348	0.97032	-0.10053	2.7843	-0.80871	-1.1147	-0.59517	-0.32579	2.3591	-0.1451	0.14599	1.1599	0.015436	1.5061	0.0027653	0.16722	0.0065643	-0.086013	-0.10055	-1.0459	-0.080411	0.24083	0.97014	-0.077374	0.13429	2.0501	0.32118	-0.22084	-0.02041	-0.91349	0.010245	0.41957	1.7843	-1.3358	0.93373	-0.69113	-0.23588	0.78175	-0.71134	-0.38975	0.40663	0.57248	3.5625	0.32687	0.081063	-0.28558	0.65059
TCGA-BH-A0W4-01A-21-A13D-20	0.021356	-0.46924	0.11494	-0.0027122	0.018877	1.92	-0.715	0.35809	-0.51563	-0.13857	1.3604	-0.29398	0.18613	0.16466	-0.11012	0.40605	0.10045	0.41979	-0.022814	-0.40962	-0.011781	-0.89278	0.097632	0.14276	0.2246	-0.11721	0.076409	0.077017	1.0901	-1.2851	-0.011195	-0.77289	0.38533	0.43676	0.60571	-0.77355	-0.23382	-0.4474	0.15697	0.14743	-0.3115	2.158	0.1158	-0.62402	2.6055	0.057431	-0.091124	-0.16228	-0.22477
TCGA-AN-A0XN-01A-11-A13D-20	0.16849	0.80997	-0.59672	-0.00018776	-0.45157	1.1378	-0.53233	0.054318	0.0027849	0.09475	1.2425	-0.16016	0.09068	-0.99472	0.28537	0.68147	0.074363	0.54107	-0.015489	0.47191	-0.22567	-0.40812	1.428	0.16851	0.058023	0.020689	-0.48516	-0.26434	1.8861	-1.217	0.23166	-0.70478	-0.11695	-0.40769	-0.6445	-0.30186	-0.9465	-0.20621	0.12024	-0.37443	-0.6195	2.4013	0.066965	-0.25363	2.0523	-0.58792	0.55123	2.0855	0.49285
TCGA-AN-A0XO-01A-21-A13D-20	-0.030543	0.5516	0.26673	-0.074351	-0.15045	1.4882	-0.63686	-0.20539	-0.40684	-0.30527	1.1427	-0.24036	0.04762	0.0024517	-0.051415	1.1034	0.070052	-0.16203	0.012013	-0.1187	-0.20991	-0.55183	-0.38904	0.20858	0.21192	-0.98293	0.038962	0.60032	1.9785	-0.59806	0.048048	-0.93635	0.14065	0.14491	0.47383	-0.75547	0.014985	-0.3743	0.066834	0.026772	-0.54862	1.262	0.15452	-0.33518	1.9384	0.38262	0.0012097	0.67125	0.11894
TCGA-A2-A0YC-01A-21-A13D-20	0.26943	-0.95794	-0.94803	-0.8031	-0.57256	0.87323	-0.38694	-0.62284	0.30823	-0.59797	0.30774	-0.062925	0.26494	-1.7294	0.69249	0.09667	0.43833	0.83888	0.36611	0.74924	0.3951	-0.084221	0.13405	0.50013	0.19401	-0.89354	-0.28882	-0.80574	3.9315	-1.233	0.49304	-0.97533	-0.4881	-0.75107	-1.1139	-1.6893	-0.57575	0.1218	-0.2541	0.094071	-1.0578	1.1251	0.40343	-0.47738	1.0751	-0.177	0.54035	2.3087	0.13548
TCGA-BH-A0C7-01B-21-A13D-20	0.067513	-0.16375	-0.48799	0.96521	-0.25577	1.199	-0.38066	0.313	-0.35068	-0.16644	0.61569	-0.39556	0.05483	-0.62383	-0.066657	0.54914	-0.029285	0.41516	0.013877	-0.26638	-0.10476	-0.37285	-0.27139	0.24129	0.25948	-0.60554	0.0042422	0.36002	1.1527	0.037035	-0.034994	-0.14827	-0.10659	-0.0096195	0.4586	-0.33922	-0.1393	-0.39843	0.071018	-0.17246	-0.4562	1.608	-0.017068	0.14776	2.5804	0.061726	0.022063	0.11501	-0.16135
TCGA-BH-A0C1-01B-21-A13D-20	0.55488	-0.60165	-1.2376	-1.2863	0.12302	0.83524	-0.25453	-0.3157	0.91268	-0.50053	-0.085018	0.0044622	0.32141	-1.4852	1.1398	-0.15327	0.63747	1.1483	0.58339	0.98146	0.57654	0.2226	0.72139	0.53501	0.71668	-1.0029	-0.22284	-0.80969	2.5002	-1.5333	0.67263	-0.69651	-0.34454	-0.52203	-1.3984	-1.9851	-0.81529	0.23591	-0.45536	-0.022609	-0.77284	1.6046	0.48452	-0.26823	0.82971	-0.25177	0.8981	3.2902	0.235
TCGA-A2-A0YI-01A-21-A13D-20	0.10194	-0.45383	0.48996	0.58515	-0.14386	2.0767	-0.3509	0.51502	0.042784	0.32713	1.2685	-0.20501	-1.0375	0.49128	0.25814	1.0118	-0.29863	0.7848	-0.44605	-1.65	-0.25875	-0.78386	0.062313	-1.1584	-0.24973	-0.18759	-0.60621	0.20859	0.7339	-1.5779	0.19334	-1.1191	0.10272	0.09519	0.817	-0.96233	0.52217	-0.34068	0.19173	0.74445	0.3782	0.76125	0.028923	0.13259	2.7757	0.079251	0.018226	0.75543	0.75838
TCGA-A2-A0YG-01A-31-A13D-20	-0.034507	0.51508	0.1647	0.46753	-0.79205	1.436	1.815	-0.089225	-0.34809	-0.026816	-0.29275	-0.43744	0.016673	-0.28558	-0.037587	0.37887	-0.044245	-0.26031	-0.16991	-0.48933	-0.16144	-0.68765	-1.0254	0.025583	-0.13419	-0.26491	-0.1064	-0.19678	0.5065	0.35478	-0.067429	-0.42879	-0.46226	0.31389	0.21416	-0.41694	-0.093193	-0.21875	-0.0043853	0.058341	-0.50449	0.63009	0.11319	-0.52577	1.8879	3.5636	0.094369	-0.099728	0.59903
TCGA-A2-A0YJ-01A-21-A13D-20	0.082723	-0.24525	-0.53862	0.478	-0.56228	-0.52289	1.074	-0.16653	-0.34299	-0.37612	-0.62621	-0.34459	0.1263	-0.087442	0.07009	-0.31283	0.16788	0.41334	0.10363	1.0389	-0.013158	-0.59546	-0.75612	0.20971	-0.048644	-0.22784	-0.050868	0.45396	0.34706	-0.29216	0.0072682	-0.80918	-0.60584	0.046652	0.06162	-0.25955	0.080322	-0.28923	-0.037027	-0.24616	-0.18404	0.60628	0.040558	0.37899	-0.2316	1.4291	0.6019	0.9695	1.1881
TCGA-A2-A0YF-01A-11-A13D-20	0.41352	-0.93739	-1.1518	-1.2317	-0.40727	0.97289	-0.24595	-0.36018	0.66492	-0.34986	0.77546	-0.018276	0.59795	-0.92908	0.9004	0.34271	0.56285	1.8185	0.49353	1.5255	0.46645	-0.074333	1.6275	0.60476	0.5207	-1.05	-0.31055	-0.5304	4.6901	-1.5303	0.56979	-0.86075	-0.16672	-0.75687	-0.60446	-2.2891	-0.41499	0.3768	-0.27643	0.056505	-0.70719	0.4063	0.7114	-0.4855	0.6298	-0.1519	1.1435	2.4467	-0.42019
TCGA-A2-A0YE-01A-21-A13D-20	0.068613	0.29387	-0.018883	0.91588	-0.056899	-0.61027	0.0063481	-0.19689	-0.47715	0.01514	-0.4926	-0.19336	0.15188	0.18306	-0.067651	-0.2162	-0.061796	0.48266	0.045562	-0.13085	0.010019	-0.62038	-1.1659	0.14444	-0.12233	0.07391	-0.26936	0.38156	0.17842	1.1752	-0.029559	0.17822	-0.26236	0.49856	0.11176	-0.69557	-0.064233	0.34591	-0.0022437	-0.063305	-0.3207	1.4952	0.22368	0.11589	-0.25628	-0.14671	0.0019925	0.50382	0.73743
TCGA-A2-A0YD-01A-21-A13D-20	-0.037624	-0.51639	0.39974	-0.83103	0.18293	1.274	-0.69771	0.04137	-0.50538	0.25488	1.0631	-0.17629	0.16118	-1.5861	-0.071522	-0.0096521	0.31866	-0.079864	-0.017495	-0.24935	-0.11834	-1.0018	-0.98509	0.19674	-0.12153	-0.46803	-0.13389	-0.445	0.54109	-1.5956	0.044076	-1.0125	0.37917	0.13954	-2.802	-0.6847	0.64536	-0.57654	0.099694	2.1147	-0.43263	1.0609	0.048293	0.41301	2.6858	0.16911	-0.24016	0.034408	0.25374
TCGA-A2-A0YL-01A-11-A13D-20	0.12208	0.33547	0.25949	0.024084	0.27825	1.0261	-0.58209	0.34198	0.12279	0.19047	0.73624	-0.26094	-0.45876	-0.92427	0.22174	0.43528	0.24986	1.0375	-0.19511	-0.47067	-0.21431	-0.69303	1.2298	-0.2728	0.038388	0.092904	-0.38817	-0.92453	1.321	-0.66233	0.096963	-0.82618	0.43361	0.378	-2.5173	-0.24067	0.18391	-0.3003	0.22597	-0.18825	-0.046012	0.98579	0.22129	0.22286	2.1306	-0.52069	0.39357	0.98672	1.1071
TCGA-A2-A0YT-01A-21-A13D-20	0.34787	-0.18854	-0.13896	1.1238	-0.46862	-0.05453	-0.12356	-0.37224	0.13528	0.14113	0.045737	0.055112	-0.3465	-0.18133	0.41412	0.39763	-0.16312	0.32306	0.1087	-0.34722	-0.089514	0.01293	0.46646	-0.063594	0.49614	-0.32021	-0.10604	0.59028	2.6436	0.2718	0.51436	-0.39549	0.41243	-0.37243	0.93657	-0.20295	0.54956	-0.21947	0.48438	-0.23307	-0.63815	1.4794	0.28806	-0.48329	2.3087	0.00035302	0.36969	0.38523	0.76599
TCGA-A2-A0YH-01A-21-A13D-20	-0.050348	1.546	0.49647	1.3661	-1.0512	0.99637	0.39332	-0.20081	-0.32389	0.33789	-0.14499	-0.11	0.16254	-0.33958	-0.21375	-0.10995	-0.094099	-0.26819	-0.057508	0.64166	0.043322	0.79369	-1.4565	0.15203	0.054538	0.07283	0.10193	0.37956	0.32837	0.37276	0.1317	-0.75864	-0.45007	0.17263	0.21812	-0.45199	0.26663	-0.72109	-0.065436	0.6879	-0.069485	0.76218	0.087848	0.20884	2.3481	0.57095	0.38858	0.15849	1.6012
TCGA-A2-A0YM-01A-21-A13D-20	0.03346	1.4112	-0.52105	0.052157	-0.82601	-0.94787	0.39886	0.042065	-0.14021	-0.17228	-0.34494	-0.38883	-0.091086	-0.072452	0.00044591	0.61443	0.58336	0.92575	-0.25546	0.21222	-0.26686	-0.40574	-0.8238	-0.21187	-0.39319	0.027076	-0.1719	0.22943	0.85629	1.2269	-0.22347	1.2352	-0.45684	0.51828	-0.1016	-0.18758	0.59644	-0.043576	0.17068	-0.53131	-0.13243	0.7931	-0.11907	-0.14985	-0.35292	-0.17863	0.037838	-0.2589	0.73652
TCGA-C8-A12Q-01A-21-A13D-20	0.030069	0.19224	0.13197	1.3365	-0.078045	1.5525	0.026551	0.057317	-0.23134	-0.0087945	0.081022	-0.30818	0.033421	-0.66265	-0.027398	0.65719	-0.14238	-0.31799	-0.11181	0.23291	-0.14349	-0.51437	0.3356	0.082407	-0.23203	-0.15086	-0.43064	0.092295	1.0758	-0.22631	0.2288	-0.63222	0.39199	0.22226	-0.2711	-0.52745	-0.12941	-0.47165	0.12956	-0.31905	-0.20489	1.0902	0.18389	0.21712	1.0596	3.2525	0.25674	0.66039	0.31309
TCGA-C8-A12P-01A-21-A13D-20	-0.0052425	0.62129	-0.43575	1.0342	-0.31275	-0.30273	0.96184	0.64029	-0.33288	-0.33509	-0.040852	-0.29506	0.15526	-0.75906	0.019518	0.94852	-0.028265	1.5327	0.052286	0.21958	-0.087177	0.033112	-0.99642	0.32839	-0.22186	-0.32847	-0.14879	0.47112	0.8555	0.71432	-0.072394	-0.22709	-0.40363	-0.13449	0.031422	0.17406	0.2201	-0.28465	-0.23497	-0.44823	-0.48874	1.4288	0.037981	0.69791	-0.39792	2.0724	0.29451	1.6466	-0.38777
TCGA-C8-A12O-01A-21-A13D-20	-0.02221	1.2206	-0.035896	2.1427	-0.3703	1.3097	0.16843	0.71896	-0.47976	-0.027243	0.1798	-0.10251	0.15217	0.10118	-0.086222	0.19284	0.10072	0.83159	0.0029183	-0.1176	-0.1141	-0.38162	-1.1295	0.19793	-0.022186	0.35603	-0.0449	0.32641	0.055641	-1.0467	0.25744	-0.69167	0.0038573	0.25709	0.32482	0.35055	0.073475	-0.3467	-0.051994	0.32657	-0.091449	1.2216	0.019152	0.14103	1.6736	0.12659	-0.29957	0.87264	-0.030829
TCGA-C8-A12M-01A-21-A13D-20	0.018116	0.90276	0.81663	-1.009	-0.66059	1.6258	-0.088327	0.21185	-0.53441	-0.35277	0.0079415	-0.10826	-0.0035437	0.18907	-0.096158	1.1266	0.49367	-0.023512	0.085347	-0.34587	-0.14688	-0.44059	-0.28551	0.24314	-0.4062	-0.78717	-0.12547	1.9137	-0.0019429	-1.2199	0.47003	-0.58656	0.67287	-0.019168	0.70838	-0.69161	0.29655	-0.52992	0.098156	0.41166	-0.74308	0.39655	0.070854	0.20976	3.473	1.27	-0.3307	1.0187	2.7879
TCGA-C8-A12L-01A-21-A13D-20	0.022703	0.31362	-0.5843	2.3508	-0.34699	2.2474	0.56173	0.099568	-0.34196	-0.24918	-0.67563	-0.15899	0.052596	-0.21065	0.073847	-0.014074	-0.040202	-0.27869	0.033025	-0.14596	-0.027308	0.20205	-1.4028	0.25588	0.55714	0.31821	0.17863	0.38009	0.13379	0.47629	0.37679	-0.24352	-0.59385	0.16277	0.25645	0.59201	0.34542	0.095742	0.089707	-0.41887	-0.22008	0.53001	0.10561	0.72877	0.65723	1.3914	-0.10228	1.112	-0.69023
TCGA-C8-A12K-01A-11-A13D-20	0.023261	0.00012281	-0.67801	-0.11057	-0.34412	-0.41026	0.62319	0.76883	-0.33491	-0.090346	0.029249	-0.26389	0.099872	-0.15504	0.049286	0.82943	-0.028977	1.4303	0.086362	0.30986	-0.085238	0.58049	-0.54192	0.28506	0.02507	0.12859	0.15594	-0.035924	0.2078	-0.0054018	0.056027	-0.35188	0.18062	0.015889	0.41709	-0.38519	0.11318	-0.27171	-0.11821	-0.36269	-0.33684	0.08154	0.2031	0.3737	0.41693	-0.61802	-0.19303	1.0035	-0.69694
TCGA-A2-A0YK-01A-31-A13D-20	0.19053	0.4282	-0.64965	-0.23325	-0.49239	1.1219	-0.60246	-0.059431	0.55391	-0.26192	0.17289	-0.21785	0.24216	-1.5979	0.70294	0.092814	0.18315	1.0424	0.11645	0.35315	0.18622	-0.35402	1.0023	0.17577	0.00024665	-0.77854	-0.34084	-0.74545	2.4889	-1.2099	0.59407	-0.82254	-0.14415	-0.54267	-1.7675	-1.4474	-0.14904	-0.12737	-0.12742	-0.17836	-0.76617	0.71477	0.38428	-0.1899	1.5611	-0.4073	0.78398	1.8832	0.70743
TCGA-C8-A138-01A-21-A13D-20	0.06945	-0.44948	0.041612	0.60075	0.23432	1.2264	-0.65185	0.50044	-0.15337	-0.33683	-0.53834	-0.0099792	0.16893	0.027143	0.090086	0.6164	-0.032634	-0.20481	0.06702	0.54151	-0.039718	1.2107	-0.47886	0.21154	0.0093596	-0.58663	0.35087	0.6443	0.38134	-0.40446	0.024614	-0.85492	-0.32222	0.32494	0.54112	-0.38156	0.76667	-0.32168	-0.28009	-0.28531	-0.2653	1.41	0.26506	-0.71828	2.2128	0.70558	0.065263	0.021839	2.5767
TCGA-C8-A12V-01A-21-A13D-20	-0.0060071	0.04735	-0.45368	-0.7536	-0.34758	-0.38312	0.10313	0.63262	-0.11232	0.20213	0.34473	-0.078563	0.27707	-0.099106	0.11349	0.58342	-0.081505	0.33185	0.15363	0.6378	-0.0017549	3.2119	-0.93575	0.3691	-0.25134	0.25471	-0.044507	-0.3713	0.49115	-0.020317	0.080954	-0.3274	-0.1526	-0.076375	-0.11775	0.30554	0.20515	-0.083372	-0.10355	-0.37741	-0.065757	1.8985	0.11369	0.30157	0.37595	-0.77766	0.016651	1.1642	0.6393
TCGA-C8-A12U-01A-21-A13D-20	0.045054	-0.20939	-1.0864	0.65927	-0.76251	0.91743	0.33441	0.175	-0.46542	0.25829	1.05	-0.12043	0.091199	-0.96578	0.10206	0.49423	0.17555	0.2466	0.13121	-0.084384	0.072582	0.82181	-0.65931	0.37245	-0.063728	-0.65175	-0.13811	0.56593	0.47918	0.092547	0.14433	-0.54601	0.21567	-0.13252	-0.29558	-0.70138	-0.65328	-0.4878	-0.017649	-0.10256	-0.78555	1.2856	0.12874	0.071873	1.8602	-0.41236	-0.44592	1.7144	1.243
TCGA-C8-A12T-01A-21-A13D-20	0.062659	0.2421	-0.88184	0.63868	-0.36602	1.6924	-0.063905	-0.24344	-0.35295	-0.0078785	0.96989	-0.19133	0.159	-0.71226	0.16756	0.50449	0.24825	0.79091	0.11013	-0.029678	0.2202	0.55882	0.50467	0.3559	0.2218	-0.34748	-0.18964	-0.5537	0.86469	0.22433	0.28963	-0.77944	0.14765	-0.13283	-0.31958	-0.60089	-0.66207	-0.39459	0.28202	-0.41708	-1.0301	1.9215	0.25207	-0.59777	1.6278	0.91903	-0.34122	2.2796	-0.81481
TCGA-C8-A12W-01A-21-A13D-20	0.022631	0.99354	-0.042239	0.99154	-0.5618	0.40647	0.26386	0.27222	0.36365	-0.087541	0.27066	-0.016912	0.15806	-0.32097	0.38603	0.34355	0.14633	0.23509	0.053946	0.34659	0.060747	0.0070513	-0.87301	0.27455	-0.08779	0.075929	0.047308	0.12867	0.52336	-0.31641	0.28783	-0.78206	-0.11499	-0.084243	0.29337	-0.12537	-0.084669	-0.22859	-0.043196	-0.064008	-0.454	1.2681	0.12509	-0.38095	2.2323	-0.023189	-0.29207	1.6817	0.27145
TCGA-C8-A130-01A-21-A13D-20	0.024786	-0.060696	-0.54751	1.9116	-0.37774	2.6585	0.63361	-0.52539	-0.061085	0.13801	0.70804	-0.18824	0.32998	-0.85435	0.13209	0.9852	-0.0021398	0.38175	0.10935	0.11283	-0.030473	-0.065985	-0.94645	0.27533	-0.15069	0.22906	-0.13008	0.030468	0.44039	0.2107	0.1975	-0.21844	0.14596	0.012261	0.41396	-0.042803	-0.016586	-0.48807	-0.0021077	0.15508	-0.6891	2.4099	0.16619	-0.68005	1.7503	-0.38411	-0.51054	0.53065	0.44356
TCGA-C8-A134-01A-21-A13D-20	-0.024633	-0.24305	-0.6701	-0.65257	-0.14097	-0.2283	-0.054148	0.60025	-0.13803	-0.26446	-0.13556	-0.33179	0.08183	-0.19056	0.24093	0.010458	0.28463	1.4049	0.21403	0.076484	0.12225	0.24441	-0.14277	0.32507	0.038844	-0.56611	-0.015503	-0.77634	0.63338	-0.23575	0.098338	-0.046126	-0.41283	0.24098	-0.18944	-0.53377	0.022354	-0.10184	0.13785	-0.37824	-0.54049	0.78123	0.048026	0.27081	0.11769	-0.42926	-0.06704	1.1909	-0.79903
TCGA-C8-A12Z-01A-21-A13D-20	0.02936	0.058458	0.35517	0.94046	-0.38778	0.18419	0.75617	0.20849	-0.2787	-0.69419	-0.75448	-0.28965	0.25997	-0.85184	-0.022904	0.61413	0.24153	-0.18773	0.076825	1.1149	-0.094873	-0.70657	-0.95892	0.29013	-0.0093368	-0.16226	0.1601	0.33557	0.64648	0.66518	0.040914	-0.77917	-0.51174	-0.0089283	-0.029397	-0.31541	0.29708	-0.23644	0.13596	-0.16629	-0.34367	0.63151	0.28532	-0.75024	1.5512	4.2179	1.3552	0.1725	0.38762
TCGA-C8-A133-01A-21-A13D-20	0.1953	-0.081262	-0.7762	0.39367	-0.62244	0.31678	0.092613	-0.72583	-0.032937	-0.15998	0.56377	-0.079	0.15806	-0.42174	0.25596	-0.2083	-0.025721	0.20322	0.097437	0.88493	0.063167	-0.77262	-0.98494	0.37139	0.36042	-0.79583	0.058731	1.8476	0.58024	-1.7589	0.23862	-0.77264	0.9312	0.025402	0.37017	-0.34821	0.29509	-0.14821	0.10842	-0.074268	-0.48832	0.92035	0.069194	-0.16294	2.0796	0.41919	1.1261	0.487	0.74592
TCGA-C8-A12Y-01A-21-A13D-20	-0.050705	-0.26081	-0.029918	0.45685	-0.11457	1.3046	-0.37071	-0.3509	-0.22096	-0.25365	0.58047	-0.20913	0.16498	-0.43878	0.0013346	0.33252	0.33914	0.074326	0.056772	0.23995	-0.0035344	-0.41368	-0.33087	0.19302	-0.018564	-0.59797	0.063896	-0.044946	0.038316	-0.73271	0.12163	-0.85169	-0.078328	0.40207	-0.010368	-0.65108	0.19372	-0.45967	0.077235	0.01814	-0.5604	1.2175	-0.052106	1.1049	1.9044	0.064996	0.042334	0.74525	-0.0012304
TCGA-C8-A12X-01A-21-A13D-20	0.069992	2.035	0.18028	0.73455	-1.3278	1.4268	-0.35043	0.33587	-0.14621	-0.25743	1.1248	0.087232	-0.057745	0.3467	0.21587	0.29046	0.1801	-0.094352	0.095164	0.2741	0.021279	-0.24813	-0.75925	0.20819	-0.04092	0.21354	0.5389	2.6908	0.16209	-1.4239	0.16032	-0.50383	0.49004	-0.13878	0.76874	-0.58987	0.58154	-0.62997	0.32389	1.1274	-0.33887	0.079559	-0.062082	0.24033	3.5225	0.053651	1.1904	0.87093	1.4861
TCGA-C8-A131-01A-21-A13D-20	0.28943	0.94632	-1.0726	-0.57989	0.027135	0.59556	0.33657	-1.5972	-0.12417	0.87176	0.0014737	0.022239	0.028361	-1.797	0.012719	0.26104	-0.12263	0.27184	0.1718	-0.30974	0.30798	-0.071409	-0.94607	0.40553	0.56076	-0.54479	-0.36401	1.4183	0.37305	-0.034824	0.067055	-0.75982	0.14304	0.10492	-0.68734	-1.2389	-1.1777	-0.12785	0.53118	-0.44522	-2.827	2.6374	0.28833	-0.99099	0.058728	-1.3233	-0.44316	1.071	1.8998
TCGA-C8-A135-01A-21-A13D-20	0.15005	-0.82021	-1.0232	0.50731	-0.26403	3.1543	0.06163	-0.11697	-0.084952	0.011364	0.011993	-0.30607	0.095639	-0.60727	0.31519	0.10909	0.11789	0.13452	0.081009	0.21465	0.0055706	-0.55422	0.1197	0.21771	-0.1148	0.051484	-0.34992	-0.94278	0.91696	-0.24395	0.23343	-0.96874	0.060673	-0.26001	0.19155	-0.4821	-0.18068	-0.15151	0.17828	-0.56625	-0.54243	1.1854	0.3907	-0.42223	0.20939	1.4424	0.18977	1.858	0.021754
TCGA-C8-A137-01A-21-A13D-20	-0.027646	1.0121	-0.20717	0.66355	-0.1002	1.3205	0.67796	-1.2236	-0.16372	-0.47171	-0.50229	-0.18363	0.081283	-0.94421	0.44397	-0.26419	-0.089022	0.070781	0.19503	0.49163	0.1345	-0.28784	-0.85227	0.27971	-0.28571	-0.25493	0.024134	0.07227	0.23477	0.31149	0.2137	-0.22342	0.38656	0.26351	-0.21287	0.53721	-0.055177	-0.39951	0.34409	-0.40606	-0.54646	0.5523	0.18669	-0.6092	1.3384	3.7281	-0.073882	1.5539	-0.32859
TCGA-D8-A147-01A-21-A13D-20	-0.19352	0.19545	-0.18529	-0.67222	-0.45227	-0.60439	0.55297	0.92148	-0.16397	-0.20322	-0.15067	-0.19817	0.058252	0.45013	0.12298	0.29556	0.54437	0.54485	0.058996	0.53299	-0.0022351	-0.48256	-1.0111	0.14977	-0.48876	0.049545	0.18294	0.24713	0.19776	-0.051246	-0.076164	1.0182	-0.20385	-0.13429	0.55364	-0.54798	-0.45292	-0.18295	-0.096387	-0.40612	-0.17205	0.69033	0.063548	-0.49855	-0.3127	-0.38664	-0.60985	0.34935	-0.30032
TCGA-D8-A146-01A-21-A13D-20	-0.020329	-0.19755	-0.085841	0.40613	0.12887	1.7719	-0.79418	0.043103	-0.10767	-0.18676	0.56397	-0.23609	0.25259	0.28812	-0.0061134	-0.10639	0.18687	0.87645	0.035339	0.32319	0.077271	-0.74931	-0.071432	0.13585	0.47161	-0.58521	0.44759	0.080438	0.66457	-1.6435	-0.0059569	-0.89681	0.10544	0.30945	0.30919	-0.84353	0.051844	-0.43465	-0.16629	0.87176	-0.13613	0.97959	-0.19994	-0.2351	2.0555	-0.11123	0.84887	-0.49034	0.50775
TCGA-D8-A145-01A-21-A13D-20	0.20723	0.7353	0.10304	1.6515	0.76291	2.8548	-0.28213	0.19422	0.12213	0.46573	1.4767	0.51492	-1.2844	0.084345	0.68941	1.603	-0.26653	1.2207	-0.61985	-1.2713	-0.21788	-0.88681	1.1717	-1.343	-0.90884	-0.19057	-0.45207	0.30897	1.124	-1.5507	0.19894	-0.34748	0.95483	-0.14384	0.94094	0.16132	0.59411	-0.38392	0.56586	0.25079	0.17585	-0.21684	0.18204	-0.20728	3.2905	-0.081934	-0.24039	0.15846	1.9422
TCGA-D8-A143-01A-21-A13D-20	0.077252	0.037556	0.020913	1.0639	-0.50795	0.1897	0.33554	0.014891	-0.44593	-0.054586	-0.73218	-0.34095	-0.0011118	-0.61677	-0.076959	0.35937	0.056392	-0.2905	0.047983	-0.39236	-0.16962	-0.48924	-1.5029	0.22142	0.094524	0.1294	0.054729	0.27358	0.17729	0.79206	-0.22519	0.55961	-0.17573	0.43885	-0.15445	-0.097438	0.11457	3.3914	-0.4854	-0.19288	-0.55942	0.52526	0.10408	-0.50717	-0.19657	-0.32939	-0.39494	-0.22781	-0.82311
TCGA-D8-A142-01A-21-A13D-20	-0.023628	-0.3573	-0.75264	0.11717	-0.12101	-0.27848	0.90686	0.19071	-0.15888	-0.32427	-0.53176	-0.16742	0.2555	0.063157	0.043559	-0.30837	0.21251	0.17593	0.084592	1.1122	0.066874	-0.68905	-0.53135	0.22577	-0.013914	-0.17862	0.12942	-0.73422	0.36626	-0.52569	-0.055351	-0.92343	-0.47977	0.55753	0.12253	-0.17005	0.24481	-0.32337	-0.22181	-0.13913	0.053072	1.306	-0.035934	0.81966	-0.08722	0.26159	1.2547	-0.025434	-0.21082
TCGA-D8-A140-01A-21-A13D-20	-0.055493	-0.44756	-0.27724	1.2555	-0.12846	2.4462	0.20702	-0.010505	-0.32032	0.02583	1.2549	-0.12718	0.16847	-0.15765	0.11397	1.2047	0.095476	0.1137	0.073643	0.037237	0.10014	-0.46327	-1.4499	0.26739	-0.19831	-0.3337	-0.049979	1.1536	-0.12699	-0.33708	0.17081	-1.0311	0.71289	-0.12078	0.67528	-0.27551	0.087832	-0.50088	-0.025092	0.48937	-0.14155	0.93839	0.095082	0.67955	3.518	0.51018	-0.35475	0.49786	-0.079438
TCGA-D8-A13Z-01A-21-A13D-20	0.038123	0.84926	0.068599	0.40064	-0.14066	0.83886	-0.088555	-1.348	-0.35067	0.073205	-0.1925	-0.30125	0.058522	-0.37533	0.0032436	-0.069677	0.13998	0.21508	0.057547	-0.11791	-0.059318	-0.32923	-1.0883	0.26118	-0.000925	-0.098494	-0.11712	0.5673	1.1786	0.17306	-0.042132	0.33438	-0.032426	0.093272	0.24964	-0.49811	-0.49337	-0.26571	-0.18869	-0.567	-0.91584	1.5832	0.17729	-0.39025	-0.40804	-0.37264	0.0066591	0.2949	-0.41181
TCGA-D8-A13Y-01A-21-A13D-20	-0.096154	1.0741	-0.020624	-0.4047	-0.27583	0.70614	1.2081	-0.29436	-0.4256	-0.52025	1.8204	-0.19228	0.13683	0.11532	0.025547	0.65546	0.11278	-0.084286	-0.023141	0.24585	-0.0089006	-0.96743	-0.69686	0.16404	0.29398	-0.03057	-0.044363	1.484	0.65958	0.88024	-0.00052975	0.25923	-0.15653	0.38106	0.24994	-0.72914	0.79986	-0.21872	-0.23521	-0.067586	-0.68865	0.96911	-0.02324	1.1472	0.62287	-0.7299	0.28311	0.20507	2.9376
TCGA-E2-A107-01A-21-A13D-20	0.14508	-0.21892	0.076469	0.69692	-0.53272	1.7644	-0.80514	-0.66777	-0.20438	0.016984	0.4342	-0.1794	0.099282	-2.0819	0.25213	1.0718	0.12335	0.14767	0.093418	-0.47616	-0.045237	0.075573	-0.72006	0.27087	0.42992	0.2989	0.04613	0.42085	0.90325	0.30661	0.57654	-0.67639	0.15717	-0.24517	-2.1486	-0.6442	-0.30534	-0.50431	-0.044802	-0.030395	-0.096685	-0.015364	0.088766	-1.0351	2.1191	0.61823	-0.3102	0.041946	-0.26864
TCGA-E2-A10C-01A-11-A13D-20	0.17529	-0.27785	-0.58837	0.59323	-0.12877	1.4126	-0.68431	-0.040947	0.19303	0.38145	0.48252	0.01188	0.13453	-0.97392	0.75434	0.2208	0.20309	0.72082	0.066371	0.72337	-0.12523	-0.18286	1.0311	0.15524	-0.2682	-0.49212	-0.34911	-0.71857	1.837	-0.87915	0.50779	-0.099389	0.4863	-0.60362	-0.66758	-0.5642	0.1204	-0.10637	0.10676	-0.47878	-0.526	1.0412	0.54219	-0.11419	1.0192	-0.43569	0.60183	0.90678	1.3128
TCGA-BH-A18R-01A-21-A13E-20	-0.087072	0.064568	-0.033115	0.42939	-0.54757	1.1967	0.14406	-0.38407	-0.29007	-0.63903	0.7881	-0.34942	0.12022	-0.25263	0.043696	0.1346	0.25926	0.16248	0.13998	0.40242	0.013597	0.17739	-0.93142	0.23544	-0.25874	-0.099578	0.32041	1.0237	0.71303	0.58048	0.22744	0.48357	-0.53173	0.0001449	0.53644	0.62358	0.79612	-0.1165	0.071061	-0.46535	-0.57762	0.25711	0.20446	0.0025751	2.6269	2.2935	-0.36724	-0.35024	0.24371
TCGA-BH-A18M-01A-21-A13E-20	0.14777	-0.32675	-0.2718	0.70771	-0.20857	0.71703	-0.6857	-0.56298	0.0064123	0.17682	1.2604	-0.16038	-0.13435	-0.52201	-0.0045386	0.16493	0.18102	0.40583	-0.26155	-0.45909	-0.20686	-0.40226	0.33093	-0.051751	-0.12497	-0.72253	-0.36626	-0.53003	1.7407	-0.64809	0.165	-0.71609	0.26033	0.11945	-0.37002	-1.0251	-0.053695	-0.31124	0.094254	0.12535	-0.43839	1.6293	0.20371	-0.010722	1.6961	-0.40376	0.29824	0.38723	0.17596
TCGA-BH-A18J-01A-21-A13E-20	0.016833	-0.48502	-0.80001	-1.2362	0.14519	0.7214	-0.4389	-1.6125	0.32969	0.06758	0.17156	-0.060387	0.27476	-0.72096	0.61775	0.51212	0.29521	0.22474	0.23185	0.96658	0.25607	-0.26673	-0.18324	0.27048	0.041541	-1.7168	-0.15495	-0.4393	0.19022	-1.3016	0.32251	-1.1225	0.13364	0.31193	-0.86099	-1.2143	-0.43263	-0.28823	-0.22181	0.208	-0.39179	1.7412	0.4038	0.20827	1.1004	-0.45795	0.21848	1.0159	1.0221
TCGA-E2-A15G-01A-21-A13E-20	0.04046	-0.34711	0.12023	0.22081	0.13996	2.4859	-0.68671	0.41192	-0.32726	-0.3547	1.5653	-0.32548	0.2329	0.2511	0.10672	1.1038	0.16411	0.055505	0.0072627	0.33786	0.005353	-0.9987	-0.21174	0.15901	-0.49971	-0.30713	-0.038498	0.3071	1.8937	-2.0983	0.10674	-1.0029	0.61644	0.0071753	0.64482	-0.68355	0.76675	-0.59068	-0.17703	1.2717	-0.052056	0.52638	0.084614	-0.037698	2.4645	0.27389	0.31383	-0.12785	0.22198
TCGA-E2-A14T-01A-21-A13E-20	0.13938	0.46352	-0.075008	1.4723	0.23402	1.6919	0.0047612	0.1048	-0.048569	0.10703	1.3909	-0.15322	-0.15093	-0.76326	0.39265	1.1611	0.19801	0.30247	-0.33991	-0.31246	-0.45895	-0.61578	0.51261	-0.46654	-0.57974	-0.52456	-0.43461	-0.0012971	0.9823	-1.0518	0.59596	-0.4553	0.99696	-0.082937	0.019405	-0.55818	0.24427	-0.19008	0.31649	-0.15495	-0.06946	0.83715	-0.11068	-0.37655	2.8831	0.090413	-0.41261	0.87236	1.2755
TCGA-E2-A14S-01A-21-A13E-20	0.042327	-0.64836	-0.12898	0.18316	-0.77745	0.68571	-0.41326	-1.1511	-0.32329	-0.34657	0.70124	-0.069546	0.050984	-0.10447	-0.017779	1.5421	0.19494	0.54746	-0.048593	0.11996	-0.10437	-0.60796	0.8395	0.24729	0.37379	-0.39655	-0.061311	0.78763	1.3924	-0.027334	0.39045	-0.86661	0.1866	-0.38228	0.61112	-0.89571	-0.048809	-0.34412	0.16412	0.62526	-0.41389	-0.31385	-0.093286	0.93017	2.7315	0.3706	0.35149	1.1907	1.2059
TCGA-E2-A15F-01A-21-A13E-20	0.24763	1.1993	-0.24761	0.52275	-0.37449	1.4647	-0.56718	-1.2165	-0.13834	0.4185	0.74642	-0.074248	-0.39492	-0.57596	0.061966	0.69873	-0.049781	0.57227	-0.2436	-1.1678	0.040645	-0.4624	0.15293	-0.084747	0.67349	-0.52472	-0.29609	0.8231	0.80349	-0.28566	0.22093	-0.022006	0.27767	-0.067837	0.20468	-1.1373	-0.83887	-0.62457	0.42251	-0.14064	-1.256	1.8782	0.1254	-0.4597	2.5203	-0.71031	-0.24205	0.73945	0.54104
TCGA-E2-A14V-01A-21-A13E-20	0.076411	-0.34209	-0.60796	0.64773	-0.29696	1.1301	-0.28597	-0.60856	-0.208	-0.24891	-0.093007	-0.22909	-0.0091389	-0.99924	0.10861	0.3861	0.024979	0.46897	0.029818	0.07659	-0.030204	-0.046179	-0.17861	0.29411	0.1418	-0.13922	-0.15889	-0.28055	1.464	0.22158	0.29384	-0.57032	-0.32519	-0.39386	-0.50595	-0.35331	-0.14999	-0.2533	-0.040704	-0.37528	-0.43001	1.3826	0.71193	0.067257	1.4358	2.7204	0.082452	1.2467	0.76971
TCGA-E2-A14O-01A-21-A13E-20	0.062964	1.0265	-0.71207	1.4219	0.061405	2.0424	-0.37208	-0.65363	0.15407	0.89714	0.51808	0.46838	-0.69825	-0.73312	0.51583	2.0384	-0.5761	0.66312	-0.75629	-1.4067	-0.55636	-0.11021	-0.35659	-1.0751	-0.58843	0.26393	-0.65947	-0.0081497	1.1447	-0.297	0.45162	-0.38527	0.61599	0.2213	-0.36303	-0.15719	0.31339	-0.18805	0.31708	0.42381	0.17364	1.396	0.3252	-0.032992	2.0383	0.65238	-0.50557	0.088601	0.9837
TCGA-E2-A1BD-01A-21-A13E-20	-0.069904	-0.43505	0.18506	0.25389	0.20124	1.9965	-0.59975	0.21657	-0.25357	-0.27153	0.44036	-0.37654	0.20023	0.045845	-0.19478	0.44562	-0.050737	-0.33213	-0.088604	0.141	-0.30375	-0.88874	-0.98833	0.16558	0.28186	-0.19774	0.10676	-0.082475	0.72557	-0.70708	-0.26143	-0.97767	0.14052	0.089962	0.32692	-0.85287	0.66631	-0.57135	-0.35254	1.3568	-0.30908	0.69549	-0.027903	0.44171	2.3674	0.31568	0.85874	-0.11456	0.42582
TCGA-E2-A1BC-01A-21-A13E-20	0.10957	-0.33612	-0.28895	0.83947	0.14593	1.9749	-0.94587	-0.20182	-0.2071	-0.28199	1.03	-0.10243	-0.3464	0.01749	0.12626	0.2353	0.2065	0.029038	-0.51393	-0.31116	-0.3808	-0.54501	1.1471	-0.42228	-0.60775	-0.50629	-0.51978	-0.9344	1.2466	-2.0841	0.051273	-0.71758	0.56122	0.11971	0.00046608	-0.67302	0.73789	-0.21661	0.12266	0.025158	-0.2617	1.4363	0.12282	-0.45904	1.6713	-0.037267	0.31163	-0.61662	0.29357
TCGA-E2-A1B6-01A-21-A13E-20	0.10258	-0.55844	-0.66176	0.016313	-0.35137	-0.17711	0.6319	0.80599	-0.03815	0.088588	0.86767	-0.18082	0.35125	-1.0757	0.30419	0.2773	-0.12055	0.73324	0.19128	0.48787	-0.054768	2.0136	-0.60848	0.4591	-0.043127	0.11218	-0.012013	-0.90448	1.2576	-0.037544	0.25891	-0.12917	-0.27935	-0.97915	-0.4927	-0.09517	-0.86838	-0.32172	-0.045962	-0.3303	0.18367	0.072925	0.20451	-0.22994	0.021606	-0.5549	-0.085398	1.7478	-0.82675
TCGA-E2-A1B4-01A-21-A13E-20	0.096778	-0.30458	-0.097347	0.28203	0.46709	1.2632	-0.79488	0.15318	-0.28851	0.008756	1.5968	-0.26161	0.26675	0.22011	-0.012218	0.6554	-0.01954	0.032524	0.032425	-0.061262	-0.30497	-0.92733	-0.71819	0.2535	-0.25225	-0.06333	0.020853	0.71563	0.42119	-1.7436	-0.011151	-0.98335	0.83355	-0.20008	0.85571	-0.51623	0.37203	-0.54454	0.034355	0.072717	-0.1057	1.0884	0.12349	-1.2021	2.1577	0.23482	0.054388	-0.56979	0.052513
TCGA-E2-A1AZ-01A-21-A13E-20	-0.050885	0.95947	-0.15011	0.29301	-0.63769	0.065247	-0.0078307	-0.133	-0.60356	-0.64478	-0.081939	-0.4429	-0.068689	0.11771	0.025046	0.52819	0.7298	0.46783	-0.014057	0.81925	-0.15513	-0.2363	-1.4441	0.18815	-0.41514	0.27168	-0.24448	-1.2183	0.54481	1.3534	-0.20268	0.84312	-0.10759	0.068452	0.23332	-0.82733	-0.33747	-0.44586	-0.038663	-0.56123	-0.56649	1.151	0.1083	0.36514	0.255	0.30731	-0.59605	-0.45278	-1.0637
TCGA-E2-A15L-01A-21-A13E-20	0.17233	0.23345	0.11843	0.34768	0.23114	1.4023	-0.49734	0.5029	-0.32198	-0.1281	0.78003	-0.37482	-0.043275	-1.9261	0.079588	0.61004	-0.17699	0.019672	-0.17706	-0.26258	-0.093681	-0.82299	-0.059956	0.032716	-0.43096	0.14987	-0.052965	0.19762	0.89753	0.58548	0.029398	-0.71462	0.47897	-0.21713	-2.7697	-0.43202	0.5756	-0.53576	0.31645	0.022482	-0.17415	1.0686	0.19149	-0.24379	2.8119	0.41037	0.10162	0.065513	0.32692
TCGA-AR-A1AK-01A-31-A13E-20	0.046021	-0.37744	-0.25752	0.98013	-0.64061	1.0152	-0.49446	0.21172	-0.23863	0.20619	0.64162	-0.18335	-0.44851	-0.74407	0.14688	1.195	-0.24224	0.88864	-0.98866	-0.26484	-0.46159	-0.56404	0.058035	-1.0296	-0.47537	0.003585	-0.67821	0.13449	1.4039	-0.57896	0.37409	-0.46392	0.1232	-0.2039	-0.72956	-1.4022	0.43614	-0.19523	0.0045169	-0.13827	0.40159	0.4599	-0.19018	0.17984	2.7546	0.70443	0.99326	0.044838	0.75683
TCGA-AR-A1AJ-01A-31-A13E-20	0.269	0.61068	-0.50475	0.047437	-0.79221	-0.60271	0.64934	0.15454	-0.16014	0.36355	0.23853	-0.47007	-0.31584	-0.82614	-0.07047	0.071379	0.45061	1.5643	-0.24473	-0.64851	-0.13865	0.91901	0.60777	0.069141	-0.25024	-0.21722	-0.30051	-0.04616	1.2266	0.45162	0.10808	0.51961	0.16584	0.092249	-0.83179	-0.44572	-0.23337	-0.1716	0.62373	-0.65596	-0.88872	1.323	0.11568	-0.33027	0.40721	-1.0297	-0.62116	0.38316	-0.87586
TCGA-E2-A15T-01A-21-A13E-20	0.14112	-0.28459	0.25353	1.2415	0.25864	1.3478	-0.81494	-0.77045	-0.27128	-0.47281	0.62245	-0.18734	0.11152	-0.19052	-0.23739	0.82787	-0.023725	-0.19821	-0.25253	-0.048598	-0.34415	-0.43621	0.13334	-0.043391	-0.16814	0.044557	-0.0040947	0.83136	1.0372	-0.35596	0.32107	-0.88571	0.34932	0.18508	0.8207	-0.67924	0.7282	-0.68805	0.19459	0.24831	0.167	-0.25944	0.0093335	0.18538	3.3648	0.83409	0.77952	-0.39127	2.0052
TCGA-E2-A15S-01A-21-A13E-20	-0.08348	-0.28829	0.4466	0.030119	0.51146	0.58147	0.43267	-0.24137	-0.23797	-0.68124	1.4852	-0.29043	0.14425	-0.13017	-0.04699	0.70993	-0.22471	-0.12305	0.076959	0.36639	-0.088043	-0.7929	0.18138	0.33247	-0.46276	-0.3746	0.15623	0.42327	0.5178	-0.019069	0.26119	-0.4788	-0.36085	0.070849	1.1618	-1.162	0.044215	-0.63376	-0.25701	0.030612	-0.023262	0.015533	0.20982	0.26353	2.6602	0.15309	0.15216	-0.14665	0.2696
TCGA-E2-A15R-01A-21-A13E-20	0.096177	1.2962	0.75731	0.67331	-0.53374	1.0886	-0.34356	-0.47173	-0.35328	0.11432	0.78195	0.011194	-0.013583	0.13465	-0.12019	1.0871	-0.052334	-0.022636	-0.14142	-0.85859	-0.12065	-0.87492	0.44666	0.091038	-0.42283	0.25431	0.17665	1.4495	0.66873	-0.093773	0.35814	-0.25598	-0.18731	-0.23721	1.1598	-0.79116	-0.032916	-0.60023	0.31757	0.58182	0.085239	1.2068	-1.2954e-06	-0.64813	3.354	0.22325	0.0083987	0.024982	0.22297
TCGA-E2-A15P-01A-21-A13E-20	0.092353	-0.20362	0.3195	0.75409	-0.45483	1.1552	-0.44481	-0.21682	-0.19024	-0.1568	1.4201	-0.34189	0.080254	-0.206	0.012615	0.5048	0.056558	0.57978	-0.20952	0.26023	-0.034373	-0.54468	1.0566	0.013873	-0.095154	-0.45157	-0.29967	-0.85904	1.4746	-1.8285	0.0048942	-1.0924	0.48052	-0.1212	0.3356	-1.4093	-0.59119	-0.44917	0.022422	0.53424	-0.078809	1.0314	0.051425	-0.14196	1.8512	0.16817	0.69492	0.21733	0.37773
TCGA-E2-A15O-01A-21-A13E-20	-0.043591	0.94234	0.23933	0.443	-0.39045	1.6578	-0.62349	0.14405	-0.43943	0.31744	1.2766	-0.18402	0.15829	-0.66364	-0.1082	0.93477	0.030031	0.0082381	-0.031576	0.18743	-0.2196	-0.66961	-0.33373	0.15968	-0.15421	-0.32609	-0.022903	0.4028	0.78209	-0.44572	0.55774	-0.78207	-0.12636	-0.11203	-0.10781	-0.61047	0.91965	-0.71959	0.090945	0.4123	-0.079119	1.2827	-0.0037862	-0.095102	2.0397	0.10696	0.27249	0.3404	-0.061296
TCGA-E2-A15M-01A-21-A13E-20	0.085526	-0.12513	0.31394	-0.14832	0.40404	1.6643	-0.44755	-0.15237	-0.10974	0.25092	0.87893	-0.031977	0.26194	-1.8154	0.20807	-0.81417	0.57031	0.027157	-0.16608	0.95463	-0.44143	-0.14365	0.8176	-0.083362	-0.23353	0.17291	-0.49282	-0.65964	1.3217	0.34274	0.1334	-1.0086	-0.072675	-0.12521	-2.9461	-0.47166	0.26404	-0.18919	-0.095545	0.060842	0.37076	0.99391	0.099346	0.076868	2.4607	-0.19888	0.8218	1.5323	2.1757
TCGA-BH-A1EO-01A-21-A17I-20	0.22455	0.69255	-0.91779	-1.0798	-0.53985	0.20874	-0.35501	-0.87888	0.64516	0.9455	0.3501	-0.2097	0.14522	0.10124	-0.16236	-0.069149	0.050468	0.15153	0.042712	-0.45082	-0.080126	-0.47487	-0.80245	0.15671	-0.1946	-0.76573	0.23439	-0.12263	0.58652	-1.3274	-0.09113	-0.53295	0.80611	-0.019056	0.11516	0.15839	-0.62182	-0.37526	0.39718	-0.16276	0.35729	2.6956	0.014365	-0.25209	1.5247	-0.43932	-0.32099	0.48339	-0.31688
TCGA-BH-A1EY-01A-21-A17I-20	-0.060133	-0.27413	0.13148	-0.64954	0.19297	0.71514	-0.87464	-0.011965	0.61991	-0.0677	0.22486	-0.028523	0.20697	0.085597	0.67075	-0.49217	0.065186	-0.19986	0.0998	1.2962	-0.037897	-0.97942	0.6696	0.227	-0.24792	-0.99856	0.15865	-0.50962	0.63639	-1.4522	0.68737	-0.7397	0.027237	0.78711	-0.77587	-0.7816	-0.091679	-0.13422	-0.23114	0.55167	-0.06839	2.1693	0.070337	-0.11721	0.50127	0.49577	-0.30935	1.5582	0.72387
TCGA-BH-A1EU-01A-21-A17I-20	0.028743	0.083479	0.16335	-0.11909	-0.038318	2.098	-0.73202	-0.25323	-0.14313	0.16321	1.9949	-0.30549	0.15334	0.49392	-0.17242	0.55856	0.066547	0.90649	-0.13943	-0.21049	0.35885	-0.98222	-0.52993	-0.069242	-0.0058883	-0.56024	0.11973	0.65851	0.52514	-1.6257	-0.032163	-0.91262	0.20792	0.23376	0.89037	-1.4689	0.66759	-0.55231	-0.088619	1.6657	-0.21605	1.1576	-0.12407	-0.0099394	2.4448	0.05394	0.31634	-0.13019	0.93274
TCGA-BH-A1ET-01A-21-A17I-20	-0.01944	-0.069692	0.081832	0.4145	-0.56185	2.2948	-1.1614	-0.21613	-0.36104	-0.16945	0.86977	-0.11518	0.013899	0.85529	-0.048853	0.94298	0.41645	0.37288	-0.23743	-0.11043	-0.17505	-0.94333	0.64163	-0.08348	-0.52037	-0.64594	0.085641	-0.43405	1.071	-1.8102	-0.18004	-1.1189	0.5878	0.1425	1.1281	-0.91807	0.72858	-0.34198	-0.12796	1.1906	-0.2198	0.75448	-0.085683	-0.18918	2.7135	0.73138	0.62047	0.60178	2.2871
TCGA-A2-A1G0-01A-21-A17I-20	-0.12043	-0.16914	0.25872	0.74424	0.36582	1.1313	-0.71743	0.92576	-0.29304	-0.062055	1.3833	0.18239	0.21676	-0.20176	0.034661	0.72668	-0.039639	0.64687	-0.017357	0.1299	-0.093903	-1.0072	-0.42202	0.088722	-0.37983	-0.60137	0.012108	0.022518	-0.22481	-1.7794	0.11345	-0.99927	0.76942	0.086087	0.21264	-1.1945	-0.18529	-0.40729	0.085127	0.80225	0.077908	0.48553	-0.036304	0.46704	2.4631	1.2108	0.76351	1.127	-0.44389
TCGA-BH-A1F0-01A-21-A17I-20	-0.34821	0.22789	-0.49063	0.15433	-0.37221	-1.0615	0.32152	-0.019392	-0.27924	0.076635	-0.75419	-0.31875	0.22161	0.44603	-0.053024	-0.60546	-0.058527	1.8813	-0.17358	0.051294	-0.103	0.31745	-0.92974	0.010622	-0.46271	0.061954	0.42384	1.0421	0.076971	0.31964	-0.3445	-0.49476	-0.40462	0.026748	-0.13489	-0.43573	0.11373	-0.16696	0.12854	-0.46694	-0.16454	0.55216	-0.16525	0.95479	-0.32356	0.29629	0.023849	-0.035467	-0.32131
TCGA-BH-A1F2-01A-21-A17I-20	-0.13909	-0.30424	-0.59998	1.1221	-0.047403	1.5488	-0.056241	-0.67922	-0.30499	-0.20393	-0.19576	-0.12576	0.07155	-0.2142	-0.003165	0.016909	0.12864	0.58179	-0.13166	-0.4051	0.10749	-0.82846	0.23353	0.16571	-0.094119	-0.60084	0.067727	-0.027166	0.29727	-0.54144	0.092244	-0.84031	-0.035814	0.058882	0.089527	-0.84231	-0.69937	-0.36368	-0.032224	-0.38626	-0.37815	1.3721	0.067107	-0.38429	1.8096	2.7292	0.39106	0.39934	-0.35078
TCGA-BH-A1EW-01A-21-A17I-20	0.034819	1.1511	-0.63552	0.64649	-0.73422	1.0114	-1.132	-0.89	0.037223	0.54877	1.3042	-0.086134	-0.63541	-0.77492	0.39493	0.63968	-0.071879	0.67238	-0.22702	0.13544	0.015059	-0.12297	0.5773	-0.032764	0.25647	-0.37125	0.11614	0.02039	1.7318	-0.3458	0.48108	-0.74253	0.5575	-0.51696	-0.66804	-0.40165	-0.7239	-0.46336	0.57524	-0.12101	-0.51172	0.97187	0.09671	0.1873	2.0025	-0.083262	-0.059144	0.28478	0.62371
TCGA-A2-A1G1-01A-11-A17I-20	0.037574	-0.59929	-0.9763	-1.0958	-0.45789	-0.050167	-0.52515	0.35401	0.47862	0.34569	0.87296	-0.25538	0.02305	-1.0099	0.58925	0.078244	-0.0054866	0.48267	0.12705	1.2156	0.0034696	-0.18654	1.4694	0.3111	-0.16611	-0.7094	-0.18398	-1.4246	2.128	-1.2282	0.40324	-0.50895	0.16251	-0.52859	-1.7932	-1.015	-0.43576	0.11011	-0.04507	-0.44685	-0.30845	1.496	0.1116	-0.10829	0.41384	0.88973	-0.55229	2.1444	-0.48008
TCGA-BH-A1FE-01A-21-A17I-20	0.016695	0.14384	-0.11946	0.58794	-0.51074	1.638	-0.22655	-0.1701	0.14304	0.43514	0.75628	-0.17491	0.028333	-0.33472	0.37625	0.5129	0.23246	0.51162	0.052821	-0.32711	-0.13082	0.22019	1.0918	0.23092	-0.1395	-0.056587	-0.063208	-0.76963	2.0036	-0.39676	0.062533	-0.72659	-0.072094	0.15947	-0.41452	-0.52368	-0.014417	-0.22879	0.11786	-0.55872	-0.32865	1.5195	0.17222	-0.42465	1.9902	-0.56563	-0.26318	2.0681	0.87647
TCGA-BH-A1FD-01A-21-A17I-20	-0.21154	0.91962	0.18017	0.33945	-0.45908	1.5555	0.64845	-0.17086	-0.36235	-0.35575	-0.025023	0.16216	0.12561	-0.25727	-0.082161	0.35785	0.14684	-0.058745	-0.14702	1.1397	-0.094685	-0.80244	-0.48205	-0.0831	-0.017424	0.66357	-0.043342	0.85402	0.6863	0.063585	0.10072	-0.57987	-0.29904	0.08281	-0.62447	-0.2689	-0.25604	-0.45202	-0.0053504	0.95157	-0.19785	1.0315	-0.21749	0.29068	2.4952	0.19441	0.26835	-0.41292	-0.074796
TCGA-BH-A1FC-01A-21-A17I-20	-0.1087	0.74193	-0.23479	0.81749	-0.53362	-0.39512	1.173	0.51961	0.052207	-0.17174	-0.21698	0.088122	-0.020702	-0.43087	0.021861	1.1058	0.065936	0.41058	-0.061167	1.7143	-0.15844	2.0437	-1.2951	0.57779	-0.54124	0.3994	0.10612	0.96489	-0.47276	1.6101	-0.26143	-0.2452	-0.026409	0.19116	-0.31987	0.31005	-0.51409	-0.20652	0.39379	-0.43994	-0.67665	-0.4335	-0.10935	0.60044	-0.22071	-0.64218	0.08654	0.02825	-1.7734
TCGA-BH-A1FB-01A-21-A17I-20	0.028562	-0.58325	-0.61055	-0.65083	-0.34778	0.81735	-0.75927	0.25611	0.40769	0.10282	1.1998	-0.18662	0.032065	0.16143	0.1794	0.29297	-0.09573	1.7493	-0.043715	-0.0077271	0.016906	0.12157	1.7869	0.42235	0.062615	-0.564	-0.027303	-0.18396	1.6185	-1.8394	0.25062	-0.99822	0.31424	-0.60777	-0.3148	-0.93671	-0.43541	-0.22564	-0.14345	-0.17982	-0.078866	1.4086	0.08944	0.11245	1.2919	-0.14503	-0.45103	0.92797	0.14604
TCGA-BH-A1EX-01A-21-A17I-20	-0.017575	-0.29232	-0.33696	-0.73579	-0.34609	0.46077	-0.45602	0.18642	0.21668	0.0025005	-0.15407	-0.033536	0.3169	-0.2811	0.30923	-0.93767	0.035336	-0.36401	0.055931	1.1512	-0.041754	-0.98169	-0.13767	0.24786	0.059721	-0.84812	-0.3316	0.2258	1.2591	-1.3863	0.49701	-0.91192	-0.80833	-0.00085407	0.093402	-1.0648	0.28164	-0.41065	-0.25688	-0.45799	-0.27328	2.0091	-0.054514	0.21075	0.61803	0.67768	0.24267	1.613	-0.11452
TCGA-BH-A1FM-01A-21-A17I-20	-0.18098	-0.03532	-0.55546	0.9659	0.12997	1.2207	-0.073395	-0.068034	-0.11527	0.061162	0.51261	0.074566	0.18376	0.024672	0.080488	0.97943	-0.28395	0.17054	0.07718	0.32779	-0.11293	-0.98495	-0.7135	-0.14973	-0.29829	-1.5494	0.12716	-0.14696	0.25369	-0.70461	0.28881	-0.67071	0.23391	0.34569	0.46415	-0.72054	-0.1477	-0.33275	-0.034614	0.9367	-0.21124	2.036	-0.15414	-0.15923	3.2536	0.42453	0.58635	-0.099127	0.25415
TCGA-BH-A1FN-01A-21-A17I-20	-0.29596	-0.20211	-0.23893	0.097059	-0.42926	1.4368	0.18072	0.45044	0.40655	-0.19918	0.17198	-0.34041	0.12734	0.11229	0.11355	0.18798	0.39822	-0.088572	0.060456	0.66621	0.077111	-0.60179	-0.41558	0.03719	0.10103	-0.46483	-0.36468	-0.16268	-0.18901	-0.1015	0.091229	-0.63955	-0.20918	0.35719	-0.28527	-0.71719	-0.31385	-0.4066	0.010402	-0.23178	-0.16705	1.7668	0.0091618	0.5099	1.793	0.17913	-0.54146	1.096	1.076
TCGA-BH-A1F6-01A-21-A17I-20	-0.090104	-0.40102	-0.8858	-0.42177	-0.64998	-0.66444	0.42689	-0.37236	0.13158	0.33187	-0.20256	-0.2902	-0.13268	-0.17016	0.20625	-0.42137	0.071595	0.58886	-0.013162	0.071547	0.10489	0.71563	-0.58029	0.0055717	-0.19362	-0.02917	-0.11765	0.12567	0.59462	0.061098	0.28958	0.69305	-0.22098	-0.37967	-0.37762	-0.57673	-0.32334	0.084871	-0.067836	-0.48823	-0.19918	0.58934	0.033634	0.036412	-0.048119	-0.22943	-0.11021	1.986	0.20903
TCGA-AQ-A1H2-01A-21-A17I-20	-0.15381	-0.53408	-0.22731	0.23541	-1.0035	1.7327	-0.50641	0.01768	-0.54581	0.060837	0.32014	0.2204	0.00081486	1.4975	-0.19455	0.97532	0.013728	-0.073067	-0.26782	0.032264	-0.26356	-0.11425	0.11003	-0.068467	-0.017058	-0.093062	-0.063087	0.19293	0.94969	-1.3707	0.19692	-0.99788	1.59	-0.28807	2.0761	-0.74943	-0.058822	-0.49216	-0.18274	0.31956	0.10824	0.86468	0.098769	0.25577	3.4613	1.0998	-0.13926	-0.8148	1.3825
TCGA-AO-A1KQ-01A-21-A17I-20	-0.15261	0.063474	-0.21802	1.5772	0.10907	1.4021	-0.70907	-0.81704	-0.46985	0.55484	1.1171	0.18529	0.044201	0.24829	-0.16468	1.0234	-0.20594	0.096694	-0.055265	0.66709	-0.23858	0.54577	-0.88423	-0.16665	0.38697	0.29398	0.15964	1.2891	0.34723	0.45254	0.36752	-1.2096	-0.1817	0.29023	0.54653	-0.29744	0.18416	-0.48121	-0.067138	0.35172	-0.29246	0.9048	-0.25734	-0.10162	2.4676	0.37041	0.47581	0.31705	0.77494
TCGA-AO-A1KO-01A-41-A17I-20	-0.050101	-0.47548	-0.76518	0.64237	-0.41709	1.9063	-1.2918	-0.91171	0.35517	-0.43756	0.89046	-0.2174	-0.38852	-1.3058	0.36747	0.064608	0.28445	0.60568	-0.2511	0.1941	0.0080517	-1.1287	1.4609	0.27641	-0.32098	-0.74473	-0.32085	-0.88393	2.1473	-1.4791	0.014417	-1.0797	0.41379	-0.38299	-2.3986	-0.82947	-0.043262	-0.19649	-0.059911	-0.099919	-0.093789	0.86566	0.18285	-0.060108	1.7572	-0.13757	0.078895	1.2371	-0.32672
TCGA-AO-A1KP-01A-21-A17I-20	0.11304	0.0034999	-0.68908	-1.2355	-0.63203	0.19507	-0.96354	-0.90572	0.82496	0.29429	0.79321	-0.012586	-0.35057	-0.60265	0.86431	0.14512	0.26425	0.75987	0.17844	-0.047982	-0.01024	-0.48486	2.2204	0.56032	-0.01748	-0.71871	0.061683	-0.12744	2.4005	-1.7764	0.44991	-0.86078	0.25066	0.26141	-1.4214	-0.44607	-0.038248	0.16217	0.18392	-0.1519	-0.28214	1.8187	-0.023721	0.12785	1.7231	0.40935	-0.21761	3.0458	-0.041173
TCGA-AO-A1KT-01A-21-A17I-20	-0.1952	0.58096	-0.036606	0.55608	-0.91039	0.23855	-0.25254	-0.7147	-0.13929	-0.04917	-0.25183	-0.10331	-0.10947	-0.19269	-0.093576	-0.017785	-0.019397	-0.30831	-0.24921	-0.17372	-0.17053	-0.22538	-0.19584	-0.073631	-0.26857	0.0091126	-0.22924	1.1123	0.38842	0.074517	0.052345	-0.856	-0.049576	-0.54679	-0.068959	-0.75107	0.52888	-0.4244	0.11111	-0.27842	0.28858	1.0635	0.23563	1.8132	2.2662	0.45382	0.28254	-0.2632	1.2
TCGA-AO-A1KS-01A-21-A17I-20	-0.17654	-0.10404	0.2713	1.1917	-0.65491	1.9953	0.0076326	0.012691	-0.28986	-0.024433	1.1659	0.020558	0.11046	-1.6727	-0.030385	1.6411	-0.35595	-0.15113	-0.051049	0.57853	-0.098497	-0.35968	-0.62653	-0.24103	0.36517	-0.035001	-0.045438	0.93793	0.044329	0.34452	0.26347	-0.78592	-0.41409	-0.0087908	-2.9314	-0.56687	-0.00819	-0.38726	0.19692	0.0017401	-0.51699	1.0005	-0.0060061	0.28215	2.704	0.95636	0.13837	-0.42757	0.20019
TCGA-AO-A1KR-01A-21-A17I-20	-0.18248	-0.11717	0.0046714	0.53464	-0.64015	1.377	1.1661	-0.019409	-0.053781	-0.34559	-0.5965	-0.016319	-0.0021358	-0.15638	0.24444	0.25352	0.019306	0.38432	-0.061167	0.70558	-0.19242	1.8221	-0.77181	-0.12165	0.60011	0.9065	-0.44068	-1.501	0.18645	0.94794	0.092425	-0.29769	-0.55602	0.06189	0.012395	0.069651	-0.32387	-0.085972	0.32052	-0.41362	-0.35148	0.50257	0.052448	-0.35596	1.144	0.63353	-0.08915	0.2991	-1.0076
TCGA-BH-A201-01A-21-A17I-20	-0.36253	0.40527	0.17482	0.78912	-0.26681	1.2409	-0.42695	-0.77677	-0.037327	-0.25098	0.89779	-0.41701	-0.37166	0.80277	-0.12239	0.49218	0.32873	-0.16934	-0.53804	-0.51418	-0.07077	-0.039016	0.79786	-0.29608	-0.061702	-0.41652	-0.064254	-0.13184	1.9964	-0.57169	-0.066115	-0.90327	0.52151	0.20921	0.46522	-0.294	0.20113	-0.49742	0.16767	0.42643	-0.086671	1.142	0.14758	1.4401	2.5913	0.16806	0.10549	-0.24038	-0.63279
TCGA-AR-A250-01A-41-A17I-20	0.17618	-0.098883	-1.2932	0.86132	-0.087114	1.3027	-0.17011	-1.2355	-0.16038	-0.12984	0.29453	0.02225	-0.11103	0.35287	0.02129	0.69372	-0.11658	0.92206	-0.030138	-0.49662	0.1022	-0.24506	1.6861	0.31944	0.27624	-0.73257	0.070048	0.13314	1.4455	-0.14407	0.20058	-0.87768	0.52868	-0.73278	0.83972	-0.78298	-0.55565	-0.25214	0.21535	-0.18146	-0.40713	0.1537	0.14024	-0.54214	1.921	1.2508	0.11294	0.96493	0.85974
TCGA-AC-A23E-01A-21-A17I-20	0.069373	-0.046536	-0.65674	-0.1544	-0.043082	1.3631	-0.56833	-0.34499	0.24529	-0.19481	0.55434	-0.15772	0.18015	0.065585	0.27906	0.31257	0.063034	0.18572	0.20174	0.24856	0.014182	-1.1389	0.60701	-0.046717	0.12665	-0.6464	-0.090533	-0.75248	0.013189	-1.0279	0.48997	-0.93853	-0.047403	0.26834	-0.13536	-1.1225	0.14935	-0.19141	-0.17916	-0.078434	-0.12655	1.594	0.045423	0.12639	2.1007	0.026159	0.36135	1.8858	0.30102
TCGA-AC-A23C-01A-21-A17I-20	-0.42673	-0.90781	-0.3783	-0.038222	-0.60955	1.3869	-0.047616	0.14259	-0.30672	-0.26348	1.4568	-0.5157	-0.42036	0.40381	0.06457	0.57424	0.029912	0.093319	-0.55183	-0.39325	-0.034704	-0.58169	1.4357	-0.34916	-0.60313	-0.46187	0.072319	-1.0015	1.1189	-1.0549	-0.28209	-1.1423	0.74325	-0.035829	-0.26042	-0.48274	0.39037	-0.22857	-0.064674	-0.15433	0.22761	0.47053	-0.096142	-0.17626	1.6826	2.0022	0.15951	0.14385	0.46687
TCGA-A7-A26H-01A-21-A17I-20	-0.16396	-0.27923	-0.27568	0.076983	-0.19106	0.87593	-0.90556	0.45663	0.41707	-0.35574	0.71817	-0.26315	0.14385	-1.1176	0.027201	0.17235	0.026157	-0.0067005	0.089574	0.63117	-0.072674	-0.93086	-0.15654	0.0054519	-0.30592	-0.61826	-0.031189	-0.051577	1.0813	-1.1894	0.39974	-0.96402	-0.16992	0.093121	-0.54334	-1.1796	0.40153	-0.44126	-0.22012	0.57499	-0.25618	2.4696	-0.15516	1.4491	1.7736	0.89909	0.25882	-0.16727	0.0098616
TCGA-A7-A26G-01A-11-A17I-20	-0.14543	-0.60863	-0.58624	-0.94178	-0.61882	-0.16996	-0.22136	1.0777	0.0012274	0.0688	0.78058	-0.19836	-0.073149	-0.30807	0.33073	0.32599	-0.13651	0.3444	-0.14543	-0.18801	-0.23301	0.45117	1.069	0.021629	-0.33288	0.11956	0.055606	-0.89697	0.81254	-1.445	-0.16264	-0.70253	0.37369	0.15375	-1.4575	0.08623	-0.067984	-0.12716	-0.07839	-0.41416	0.19372	0.75902	0.023309	0.10035	0.43465	-0.57801	-0.53483	1.2505	-0.98796
TCGA-A7-A26E-01A-21-A17I-20	0.14964	-0.47187	-0.28342	-0.39769	-0.20137	1.4077	-1.1429	-0.14216	0.73051	-0.51905	1.1596	-0.42673	0.11563	-0.32481	0.19083	0.24361	-0.0025172	1.49	0.17447	0.34543	0.062003	-1.1641	1.3499	0.28328	-0.0053834	-0.89816	-0.05239	-0.019346	2.0844	-1.7067	0.28458	-1.1666	0.47332	-0.67307	-0.62106	-1.4194	-0.24706	-0.2407	-0.21492	-0.17875	-0.37384	1.2656	0.041093	0.78925	1.743	0.41165	0.15609	0.99972	0.17904
TCGA-A7-A26F-01A-11-A17I-20	-0.24869	0.53068	-0.24539	0.25216	-0.12948	0.29154	0.072368	-0.1809	0.04804	-0.34773	-1.0872	0.0041577	0.054569	0.6787	0.34409	-0.57463	0.14254	-0.10903	-0.093747	0.45062	0.17018	-0.028115	-1.0426	-0.25971	-0.27883	-0.007487	0.029105	0.24477	-0.088473	0.35733	0.073319	-0.15511	-0.91338	0.2648	0.48143	0.036674	0.0039237	1.1943	0.027049	-0.42606	-0.50992	1.6646	-0.039606	0.10925	0.34981	0.014931	-0.20829	-0.28416	-1.1648
TCGA-A7-A26I-01A-21-A17I-20	-0.25052	-0.066313	-0.23444	0.23984	-0.19402	-0.39661	1.066	-0.57561	-0.24748	0.046435	-1.1928	-0.26138	-0.012475	0.77802	0.038485	0.004255	0.50512	-0.18427	-0.19732	0.33842	0.016268	-1.0769	-0.29053	-0.27031	-0.041056	0.27697	0.26224	-1.5805	0.078094	0.97001	0.25086	0.45631	-0.28477	0.93381	0.036985	-0.83645	-0.48305	-0.071285	-0.14017	-0.49405	-0.023799	1.5806	-0.20514	0.27672	1.1458	0.53293	0.098024	-0.070034	-0.55123
TCGA-A2-A259-01A-21-A17I-20	0.14094	-1.0483	-1.4032	-0.76121	-0.8498	-0.35303	-0.68753	-0.78435	-0.33178	0.93855	0.87795	-0.42161	-0.9674	-1.841	0.86339	-0.267	-0.23859	0.82743	-0.2981	-0.51163	0.10074	-0.044981	1.4336	0.32163	-0.45056	-0.85316	-0.22543	-1.4492	3.3311	-1.6145	0.54501	-0.48763	0.50385	-0.83211	-4.545	-1.035	-0.94744	0.087503	-0.02517	-0.51957	-0.65978	1.2961	-0.0031279	-0.16608	-0.32377	-0.54119	-0.49343	2.4365	-0.48811
TCGA-A2-A25A-01A-21-A17I-20	0.12945	-0.13508	-0.21142	-0.48579	0.26769	1.9975	-0.5984	0.018305	0.4864	0.45489	1.1372	0.25721	0.11048	-1.0743	0.16484	0.61182	-0.0538	0.65099	0.098901	-0.50906	0.14975	-0.31221	0.62843	0.29025	0.15028	-0.21631	0.4251	-0.17476	0.45525	-0.10577	0.06724	-0.67726	0.84738	-0.26879	-2.3332	-0.78175	-0.34648	-0.25468	0.33543	-0.16921	-0.1856	0.37795	-0.067741	-0.17256	2.341	-0.48454	-0.090911	0.70357	0.41829
TCGA-A2-A25B-01A-21-A17I-20	-0.0085734	-0.16214	0.017863	-0.23171	0.095031	1.4137	-0.20764	0.33056	0.06269	-0.16349	0.081128	0.21693	-0.0043567	0.40565	0.10115	0.56314	-0.064564	-0.22162	-0.036287	0.93455	-0.17435	-0.20931	-1.0073	-0.10136	0.36679	-0.43815	0.15103	0.48248	-0.14419	0.57761	-0.055054	-0.85793	-0.085593	0.64027	0.49603	-0.68616	-0.32053	-0.30189	0.16482	0.25499	-0.23312	0.71738	-0.094732	-0.21823	2.6256	0.36086	1.222	-0.018294	0.91608
TCGA-A2-A25C-01A-21-A17I-20	0.062257	-0.22747	-0.1524	-0.24352	0.044204	1.5398	-0.26424	0.18953	0.58757	0.061	0.45355	0.47043	0.16121	-0.39701	0.27726	0.075039	-0.19	-0.38357	0.088248	1.4743	-0.065877	-0.63804	-0.050012	0.19646	0.18961	0.03705	-0.076301	1.2267	1.3648	-0.73059	0.053535	-0.58016	-0.073759	-0.038566	0.95641	-0.2494	-0.14143	-0.29808	-0.16415	0.058796	-0.23463	2.5119	-0.0031279	-0.096702	2.1253	0.88469	-0.33965	1.4159	1.0669
TCGA-A2-A25D-01A-21-A17I-20	-0.0085999	0.46352	-0.28127	1.7726	-0.53341	2.0876	-0.1402	-0.45531	-0.30889	0.63553	0.48436	0.012826	0.037724	-2.1891	0.15489	0.20446	0.0064228	-0.042167	-0.06697	-0.080624	-0.055525	1.0001	0.71119	0.14541	-0.3678	-0.13763	0.1974	0.014488	1.4184	-0.05228	-0.0041538	-0.88683	0.50529	-0.59488	-3.2085	-0.97594	-0.19539	-0.53613	0.40004	-0.181	-0.62704	0.7876	0.094865	0.16334	2.4033	-0.23952	0.11085	0.26294	0.78475
TCGA-A2-A25E-01A-21-A17I-20	-0.069324	-0.21904	-0.87452	1.4303	-0.19574	0.40073	-0.30547	-0.49517	-0.1037	-0.080642	1.6978	0.025174	0.075144	-0.11471	0.25296	0.75464	0.15038	0.71996	-0.095314	0.10214	0.00070249	-0.32489	1.5106	0.45215	0.052889	-0.169	0.00096953	0.74228	0.91661	-0.94139	0.10649	-0.88245	0.43675	-0.40513	0.65156	-0.93044	-0.6438	-0.21694	0.18234	-0.2717	-0.59775	0.83355	0.20608	-0.21959	1.9584	0.14208	0.76155	1.059	-0.49633
TCGA-A2-A25F-01A-21-A17I-20	-0.15215	0.31427	-0.054683	-0.23943	-0.32862	-0.57865	1.0969	-0.064106	0.20913	-0.047222	-0.58404	-0.077893	0.17922	0.81113	0.12028	-0.028115	0.13438	-0.043338	0.040642	0.53795	-0.041438	0.13838	-0.58508	-0.21233	-0.41784	-0.2858	0.67289	-0.23826	-0.093444	1.0518	0.26584	0.43101	-0.45167	0.23174	-0.60638	-0.17785	0.040725	0.29534	-0.2097	-0.4891	-0.079676	1.6093	-0.17652	0.58044	-0.084082	0.21198	-0.22306	0.37334	0.37851
TCGA-AR-A24K-01A-21-A17I-20	-0.081601	-0.30945	0.84414	1.2812	-1.0011	1.3915	-0.0017903	0.85722	-0.73397	-0.43135	1.207	-0.10187	0.12013	0.69632	-0.19101	1.6893	0.23212	0.12916	-0.12373	1.0149	-0.069114	-0.23233	-0.48763	-0.41002	-0.1876	-0.05296	0.028771	2.1394	-0.12696	-0.044872	-0.004477	-0.89476	0.43538	0.26418	0.85569	0.046629	0.59157	-0.52883	-0.026946	0.70536	-0.45494	0.83464	-0.20164	-0.43128	2.8897	0.93724	0.74718	-0.35767	0.041368
TCGA-AR-A24L-01A-21-A17I-20	-0.22405	-0.36587	-0.023032	0.21836	-0.062568	0.92385	-0.78275	-0.28763	0.095343	0.015008	1.1964	-0.17758	0.012891	-0.45438	0.24745	0.12466	-0.13093	0.36444	-0.22779	-0.156	-0.020838	-0.99101	1.1819	0.24067	-0.043925	-0.47074	-0.037959	-0.62412	1.2579	-0.75358	0.30339	-0.63286	0.22449	0.23784	-0.44984	-0.54821	0.50364	-0.30976	0.15466	0.18599	-0.012311	1.662	-0.057571	0.096565	2.0552	0.20789	-0.1479	0.39019	0.31412
TCGA-AR-A24M-01A-21-A17I-20	-0.04936	-0.27218	0.019382	-0.53345	0.29925	1.6381	-0.75364	0.73597	0.29608	-0.14283	0.99574	-0.32606	0.14611	0.55642	0.09421	0.43414	0.039154	1.1723	-0.054856	0.29689	0.02766	-1.1167	0.47116	0.031142	-0.35708	-0.30585	0.076762	0.36313	0.71973	-1.4877	0.1531	-1.008	0.22144	0.13332	0.6115	-0.99179	-0.072142	-0.4753	-0.14945	1.057	-0.14225	1.3153	-0.074982	-0.10687	2.4821	0.32837	0.24487	0.99229	0.29882
TCGA-AR-A24N-01A-21-A17I-20	-0.26384	-0.69158	0.00091342	-0.27498	-0.53447	1.4534	-0.28856	0.94355	-0.32305	-0.19181	1.0303	0.1256	-0.10762	0.29341	-0.15535	1.4907	0.083303	2.0336	-0.17234	-0.17608	-0.071043	-0.13487	0.56222	0.14102	-0.19128	-0.10179	-0.10366	1.1755	0.76125	-1.1939	0.13838	-1.0781	0.38833	-0.1969	0.035337	-0.7032	0.51928	-0.15795	-0.10605	0.69287	-0.3994	0.78347	-0.10247	0.29485	2.8169	0.63316	0.51739	0.40589	-0.82016
TCGA-AR-A24O-01A-21-A17I-20	-0.22391	-0.45692	-0.13816	0.45262	-0.01314	1.1473	-0.875	0.45255	0.49562	-0.2561	0.85201	-0.16469	-0.086897	-0.4241	0.044012	0.8361	0.30276	0.53516	-0.15536	-0.070347	-0.18197	-0.81537	0.8307	0.16411	-0.25549	-0.61204	0.057569	-0.70884	1.1291	-1.3494	-0.24619	-0.93103	0.36203	0.07094	-2.0511	-0.39515	-0.057559	-0.28713	-0.19791	-0.13202	-0.21506	1.291	-0.0055318	-0.12566	2.5932	0.2621	0.20904	1.0457	0.13611
TCGA-AR-A24P-01A-21-A17I-20	-0.332	-0.37196	0.17096	-0.23292	-0.53918	0.55412	-0.83423	0.80914	-0.53909	-0.35879	0.46277	-0.52789	-0.082245	-0.037064	-0.13149	0.26793	0.35966	1.2297	-0.3797	-0.37034	-0.21962	0.032854	0.90279	-0.040093	-0.10854	-0.21627	-0.12229	-0.42986	1.2233	-0.7283	-0.20674	-0.86435	-0.062271	0.049885	-0.47229	-0.28115	0.31295	-0.17947	-0.087739	-0.10304	-0.15442	1.1949	-0.28668	0.21377	2.8753	0.10152	-0.026134	0.49166	-0.57586
TCGA-AR-A24Q-01A-21-A17I-20	0.0098525	-0.31421	-0.52274	-1.6941	-0.13931	-0.30562	0.42457	0.2457	1.2818	-0.16293	0.44847	-0.040809	0.26274	-0.020201	0.38362	-0.24739	0.042327	0.53043	0.080377	1.2603	0.061034	-0.34873	-0.52944	0.11788	0.10252	-0.50527	-0.18213	-0.59407	1.2751	-0.43512	0.4231	-0.8864	-0.26241	0.1335	-1.031	-0.3946	-0.35909	-0.090782	-0.254	-0.41334	-0.043576	1.9947	-0.01671	0.17128	0.015469	0.50563	-0.17265	1.0919	0.16253
TCGA-AR-A24R-01A-21-A17I-20	-0.3249	-0.32623	-0.65891	0.91411	-1.2841	0.30281	-0.86667	-0.17388	-0.46179	-0.30399	0.71506	-0.53109	-0.31741	-0.23463	-0.089726	0.11146	0.11952	-0.036805	-0.68945	-0.90488	-0.11028	0.081633	1.0909	-0.081407	-0.068082	-0.53174	-0.24561	-0.12693	0.55016	-0.77417	-0.29756	-1.1023	0.049387	-0.29755	-0.70329	-0.70259	-0.1715	-0.26906	-0.27503	0.35628	-0.22834	0.16732	0.23584	-0.070227	2.7756	-0.30318	0.48491	-0.98372	0.16549
TCGA-AR-A24S-01A-21-A17I-20	-0.2809	-0.55881	-0.42742	0.39428	-0.32128	1.9934	0.35074	0.59015	-0.34589	-0.26881	0.21203	-0.10097	0.023436	0.033612	0.074287	1.0106	-0.12697	0.10774	-0.097299	0.77869	-0.14552	-0.42555	-0.32029	-0.035687	-0.10647	-0.15833	-0.058716	0.42844	0.0062939	-0.7839	0.00061061	-0.96469	-0.32211	0.35894	-0.6336	-0.46058	-0.21699	-0.28754	-0.041144	-0.058578	-0.0087957	1.8493	-0.11545	-0.033137	2.7527	0.24179	-0.067307	-0.072704	1.1631
TCGA-AR-A24T-01A-21-A17I-20	0.10335	-0.3731	-0.52398	1.4592	-0.025549	1.7381	-0.58273	-0.71514	0.25194	0.5854	1.0737	-0.066377	0.10556	-1.4498	0.4345	0.76608	-0.10596	0.83984	0.16706	0.25753	0.074216	-0.67379	1.2002	0.42879	0.11414	-0.34197	0.029865	-0.024075	2.7713	-1.3082	0.33126	-0.79194	0.21874	-0.76073	-2.344	-1.1917	-0.20383	-0.27422	-0.040554	-0.31532	-0.2754	2.8228	0.19775	-0.49267	1.9471	0.037195	-0.10796	1.0373	-0.022887
TCGA-AR-A24U-01A-21-A17I-20	-0.058269	-0.023611	-0.46276	0.30442	-0.41174	0.96471	0.082139	0.45612	0.033093	-0.096527	-0.29875	0.22079	0.048132	0.13361	-0.0044603	-0.13038	0.026343	-0.084983	-0.13767	0.31622	-0.2478	0.37312	-0.79132	0.14651	-0.45643	-0.11148	0.2149	0.31934	0.3357	-0.59195	-0.23503	-0.49745	0.083964	0.20245	-0.34212	0.45148	0.55083	-0.12297	0.32681	-0.38698	-0.31529	1.0057	0.13493	-0.25856	0.85627	3.4828	-0.027593	0.14223	-1.4649
TCGA-AR-A24V-01A-11-A17I-20	0.12172	-0.25782	-1.9247	0.70618	-0.50465	1.6853	-0.75407	-0.75785	0.020873	0.63457	0.52767	0.24329	-0.093066	-1.2424	0.19918	0.85252	-0.44543	0.14817	0.080263	-0.54603	0.076141	0.8772	0.0070243	0.2582	0.57122	-0.29478	0.0134	1.2006	2.3521	-0.58625	0.40996	-0.70858	0.5059	-0.47227	-0.38405	-0.82015	-0.4857	-0.3688	0.24753	-0.31126	-0.35101	2.2263	0.23055	-0.42546	2.2973	-0.65096	-0.35474	0.53897	2.249
TCGA-AR-A24W-01A-21-A17I-20	0.33413	-0.59261	-1.9516	-0.54341	-0.26692	0.55843	-0.45154	-0.87903	0.31119	-0.29085	1.0099	0.29897	-0.18052	-1.4262	0.80361	0.48402	-0.014739	0.67333	0.1957	-0.25942	0.11758	-0.57387	2.1098	0.52154	0.28232	-0.68257	-0.18605	0.011301	2.2848	-1.2853	0.61225	-0.63168	0.66462	-0.97186	-0.27824	-0.92841	-0.98561	-0.0275	0.27538	-0.24044	-0.35266	1.6253	0.42933	-0.61707	1.3653	-0.68882	-0.49222	2.0887	-0.90204
TCGA-AR-A24X-01A-21-A17I-20	0.014927	-0.18187	-0.54844	-0.097344	-0.17768	0.14287	-0.61986	-0.031838	0.16275	-0.14188	0.9005	-0.25987	-0.20947	-0.78384	0.39052	0.9615	0.35679	0.69166	-0.043789	-0.40598	0.022462	-0.44108	0.46654	0.15671	0.019057	-0.60922	-0.13355	-0.58468	2.4028	-0.75682	0.06108	-0.86971	0.28923	-0.29769	-1.3374	-0.74581	0.16875	-0.20205	-0.0079441	-0.41363	-0.5723	0.95414	0.37316	-0.21139	2.2772	-0.24254	-0.094956	1.9623	-0.047569
TCGA-AR-A24Z-01A-21-A17I-20	-0.29988	-0.21137	0.56526	0.20671	0.40883	2.0571	-0.50506	-0.3587	-1.1775	0.14452	0.86395	-0.16134	0.12633	0.79272	-0.18048	0.1758	-0.077018	1.8729	-0.20723	0.53251	0.013268	-0.81515	-1.5144	-0.45238	-0.052663	-0.61069	-0.23805	1.1609	-0.13548	0.0088512	0.68359	-0.96639	-0.05819	-0.39075	0.76716	-0.8119	0.24126	-0.50432	-0.06688	1.3645	-0.1996	0.79934	-0.20782	0.70473	2.9821	0.47101	0.9987	0.19021	4.1615
TCGA-AR-A251-01A-21-A17I-20	-0.068529	0.14216	0.018563	-0.53073	-0.75363	0.10232	-0.15081	0.94865	0.27804	-0.039315	-0.46526	-0.34854	0.079826	-0.73221	0.22531	-0.63574	0.86606	-0.33685	-0.069066	0.82019	-0.083984	-0.62428	0.1564	0.48532	-0.34643	-0.46702	-0.015676	-1.5096	1.4808	-0.91427	-0.073017	-0.42833	-0.23738	0.74075	-3.4897	0.64599	1.061	-0.14432	-0.024164	-0.50874	-0.15482	2.1664	-0.089315	0.02169	-0.14247	0.078111	0.53102	0.67953	-0.51864
TCGA-AR-A252-01A-21-A17I-20	-0.060845	0.070425	-0.03511	0.74823	-0.48204	0.24477	0.52755	0.30737	-0.17379	0.069155	0.91949	-0.12567	-0.18462	-0.15273	0.26534	0.33278	-0.20864	0.82721	-0.21275	0.017435	-0.10442	0.30163	0.1413	0.18466	0.16491	-0.37474	0.06313	-0.050035	0.88648	-1.1289	0.11414	-0.65026	0.10648	-0.17352	-0.18059	-0.019013	0.007185	-0.43886	0.1858	0.302	-0.39389	0.69182	0.060687	-0.20132	2.0235	-0.13838	-0.32334	0.79079	-0.88387
TCGA-AR-A254-01A-11-A17I-20	-0.17928	-0.08687	0.29547	0.34031	0.029139	0.53783	0.38218	0.44511	-0.41691	-0.07274	0.10427	0.0031057	0.055697	-0.51477	-0.13127	0.71668	-0.080026	0.50683	-0.017979	0.61563	-0.035188	-0.14451	-0.34578	-0.20575	0.040818	0.0054325	-0.16406	0.44434	-0.16922	0.22031	0.082478	-1.088	-0.40954	0.36713	-0.14026	0.69174	0.6661	-0.40456	0.17378	-0.033174	-0.21268	1.3536	-0.17521	0.53641	2.2814	3.8623	0.46647	-0.18052	-0.67276
TCGA-AR-A256-01A-21-A17I-20	-0.19712	1.1951	-0.21678	0.07133	-0.015666	0.51678	0.64983	0.010335	-0.51344	-0.094639	-0.77526	0.20754	0.15863	0.51029	-0.079176	0.27394	-0.35167	1.8223	-0.066267	1.9531	-0.16562	-0.46359	-1.4061	-0.2194	0.10931	0.46174	0.057809	0.67987	-0.14211	1.3767	-0.070571	0.79256	-0.66252	0.29588	0.046944	0.3897	0.41656	-0.051418	0.27975	-0.33864	-0.35097	0.7609	0.018797	0.6919	1.4304	-0.22195	0.064335	-0.91966	-0.34642
TCGA-E2-A15I-01A-11-A17I-20	0.20571	-0.24918	-0.25313	0.30513	-0.18527	1.6152	-0.94104	-0.029661	-0.11623	0.16585	0.93772	-0.39782	0.0096665	-0.23829	0.42351	0.94269	0.095877	0.83023	0.1489	-0.15332	0.056737	-0.76602	0.61376	0.24303	-0.038815	-0.58973	0.060153	-0.050066	2.3836	-1.5929	0.33639	-0.79396	0.21262	-0.26144	0.069661	-1.4299	0.28916	-0.32454	-0.13225	-0.22181	-0.76196	0.65358	0.42635	-0.16352	2.3047	-0.2762	0.087133	1.2573	0.14044
TCGA-E2-A14N-01A-21-A17I-20	-0.10865	0.4031	-0.22165	0.78446	-0.49585	0.098434	1.6724	0.4277	-0.4005	0.17746	-0.69248	-0.32069	0.14765	0.37095	-0.04835	-0.18118	-0.26576	0.97428	-0.00088775	1.003	0.0092886	1.2446	-1.4222	-0.18714	-0.1541	0.57715	0.2424	1.3502	0.28513	0.73738	-0.071634	0.062554	-0.4067	-0.095171	0.20312	0.87904	-0.51723	0.00046525	0.23252	-0.66947	-0.084451	0.95936	-0.035895	0.19491	1.2466	-0.35493	-0.10326	0.17396	-0.33745
TCGA-EW-A1J3-01A-21-A17J-20	-0.14471	-0.15489	0.43138	1.9254	0.29274	2.4183	-0.86202	-0.081061	-0.37866	-0.11897	0.27623	0.19179	0.066127	-1.7334	-0.19426	0.02442	0.030523	-0.099471	-0.049393	-0.08645	-0.17131	-1.0227	-1.296	-0.11841	0.064975	0.28721	-0.055573	-0.47638	0.13947	0.052599	-0.03045	-0.84119	-0.27128	-0.012084	-3.2128	-0.30557	0.4939	-0.45841	-0.046444	1.1458	-0.098614	1.0027	0.042381	-0.16857	3.2323	3.3754	0.8056	-0.84844	0.83639
TCGA-EW-A1IZ-01A-21-A17J-20	-0.090447	-0.58711	-0.16458	-0.68585	-0.18705	0.75552	-0.48185	1.0694	0.25526	0.050324	1.8474	0.15869	0.11735	-1.6692	0.32013	0.63334	0.10159	0.20569	-0.040979	0.29751	-0.19914	1.0957	1.316	0.12197	0.1685	0.14331	-0.0763	-0.37879	2.1411	-1.189	-0.14252	-0.82976	0.16057	-0.67631	-3.127	0.15931	0.10205	-0.15628	0.0077071	-0.40918	0.053061	0.19306	-0.11043	-0.056733	1.5802	0.18068	-0.12761	1.872	1.269
TCGA-EW-A1J5-01A-21-A17J-20	-0.046575	-0.62779	-0.0059562	2.15	-0.02605	1.6415	-0.082467	-0.55332	-0.36389	0.17076	1.6552	0.48506	0.35476	-2.5319	-0.092749	1.7999	-0.0029609	-0.20732	-0.049603	-0.12665	-0.12559	0.13898	-0.42152	0.064434	0.23613	0.059511	-0.11203	0.22686	0.35624	-1.3584	0.4295	-0.8576	0.5738	-0.62155	-3.3661	-0.1466	-1.4618	-0.50245	-0.18983	-0.12609	0.1851	0.20167	0.070624	-0.60122	2.7742	0.53862	0.31391	0.53318	-0.64113
TCGA-EW-A1IX-01A-21-A17J-20	0.24735	-0.13321	-1.6928	0.55726	-0.053481	-0.11745	-1.2747	-1.4357	1.3734	-0.82622	1.3168	0.54766	0.051088	-1.1556	0.82881	-0.34873	0.78504	0.045199	-0.12508	0.95505	-0.094342	-0.58976	1.5811	0.70993	-0.12352	-0.99499	-0.35931	-1.3709	2.0021	-1.9808	0.16347	-0.66639	0.12484	-0.66773	-4.0684	-1.3552	-0.28865	0.27823	-0.60692	-0.46802	-0.26191	0.96552	0.74623	0.073734	-0.025247	0.071615	1.3513	1.2722	-0.96095
TCGA-EW-A1J1-01A-21-A17J-20	-0.020893	-0.14859	0.94394	0.37141	0.22706	1.7489	-0.80343	0.4334	-0.59965	-0.48131	1.4007	0.2551	0.15173	0.28484	0.11748	0.50168	-0.14197	-0.43124	-0.045723	0.88079	-0.10471	-0.84768	-1.4895	-0.26617	-0.64298	-0.27073	0.71157	0.89135	0.032648	-1.1473	0.24626	-1.2531	0.41507	0.0012097	0.91368	-0.78291	0.58817	-0.45435	-0.47661	1.4031	-0.78037	0.54672	-0.010784	0.92881	3.2432	0.53273	0.59512	0.59583	2.123
TCGA-EW-A1J2-01A-11-A17J-20	0.26424	-0.52167	-0.68339	-0.64823	-0.23436	0.71435	-0.79162	-0.92984	0.35544	0.29857	1.1463	-0.12057	0.47347	-0.47664	0.72438	0.42987	0.37347	1.325	0.074821	0.88028	0.024261	-0.65088	2.0613	0.30811	0.11631	-0.69194	0.0042392	-0.23815	3.7185	-2.0088	0.51984	-0.84126	0.2471	-0.50314	-1.0601	-1.0149	-0.071164	0.094646	-0.10315	-0.16406	-0.19161	1.6609	0.45315	-0.053098	1.2514	0.27266	-0.018675	3.2394	-0.026917
TCGA-E2-A1L6-01A-21-A17J-20	0.084161	-0.081413	0.3381	-0.34215	0.76017	1.4363	-0.7419	0.76954	-0.53913	-0.53497	1.1285	0.50374	0.10597	0.89162	0.0094766	0.11843	0.15937	0.23138	-0.14289	0.3124	-0.13054	-0.74855	0.74566	-0.070891	0.15998	-0.27211	0.035362	1.3528	0.99813	-1.5606	0.21892	-1.2341	0.19794	-0.24335	0.30787	1.0507	0.096566	-0.33038	-0.10297	0.55059	0.082457	0.6609	-0.083307	0.3644	2.3619	0.87915	0.041905	0.59005	0.11152
TCGA-E2-A1L7-01A-21-A17J-20	-0.019969	0.016836	-0.18003	-0.61891	-0.21858	1.8527	-0.46784	0.30763	0.091994	-0.12927	1.5259	-0.022758	0.24697	0.037197	0.042012	1.3782	-0.36986	-0.071853	0.0088379	1.1744	-0.11512	0.5015	-0.5737	-0.14511	-0.27465	-0.0016168	-0.078978	0.81491	0.25106	0.74169	0.14453	-0.35591	-0.088438	0.22705	-0.3842	-0.093334	-0.30483	-0.34363	0.3113	0.79943	0.012646	0.98759	0.013496	0.35092	2.3424	-0.023841	-0.20721	0.23078	0.93185
TCGA-E2-A1L8-01A-21-A17J-20	-0.045005	-0.3813	0.10593	0.57591	0.1632	1.465	-0.73422	0.23041	0.59178	-0.03925	1.2349	0.17277	0.16762	-1.3373	0.272	0.22521	0.20896	-0.2692	-0.089295	1.3073	-0.22108	-0.45837	0.33498	-0.3047	-0.49115	-0.41936	0.033787	-0.59321	1.3306	-1.4499	0.081837	-0.87939	0.045647	0.18403	-2.9705	-0.38177	1.049	-0.19372	-0.17179	-0.066478	-0.11256	1.7378	-0.051	-0.38259	2.0411	0.8669	0.066883	0.17384	0.27531
TCGA-E2-A1LS-01A-21-A17J-20	0.034827	0.034221	0.67159	-0.43668	0.38086	0.73967	-0.2026	-0.059309	-0.21426	-0.63864	0.97297	0.043014	0.16308	3.2031	0.085803	0.080538	0.17875	2.9711	-0.14241	0.311	-0.031032	-0.83621	0.26899	0.064603	0.50862	0.38904	0.0033303	-0.7638	1.3173	-0.99054	-0.093695	-0.57258	-0.0015296	-0.16404	3.0871	-0.39523	0.72875	-0.036432	-0.10614	0.12969	-0.2301	0.21202	0.37846	1.0547	0.44327	-0.075043	0.85219	-0.27952	-1.2238
TCGA-D8-A1JB-01A-21-A17J-20	-0.049608	-0.57241	-0.4054	0.10176	-0.11185	1.2183	-0.36752	0.25612	-0.063756	-0.28333	0.79071	-0.33545	0.21277	-0.5701	0.13006	0.3418	-0.28694	0.72604	0.052483	-0.21664	0.085827	-0.11313	-0.13336	0.16436	-0.053334	-0.62699	-0.10541	-0.091662	0.53854	-2.0099	0.082632	-0.64338	0.10412	-0.29521	-0.27543	-0.64078	0.35681	-0.30436	0.045815	-0.3268	-0.0062956	0.42079	-0.062307	0.27801	1.6927	0.14141	-0.1214	1.2234	-0.1611
TCGA-D8-A1JC-01A-21-A17J-20	-0.15377	0.498	0.25529	1.5193	-0.40089	0.15817	-0.87535	-1.3602	-0.69023	-0.14138	0.040922	-0.062124	0.27584	0.09769	-0.29378	0.31217	0.03598	0.10058	-0.22233	-0.52721	-0.00079924	0.45537	-1.0992	-0.2189	0.49932	-0.38759	0.016142	0.23943	0.43748	0.51343	0.20509	-0.77812	-0.57351	0.17522	0.6243	-0.83195	-0.14067	-0.42285	-0.047917	0.5422	-0.27558	0.4968	0.0042619	-0.17788	2.6103	0.22924	0.15631	0.54532	-0.23871
TCGA-D8-A1J8-01A-21-A17J-20	-0.055892	-0.35471	-0.031086	-0.40113	0.34924	1.3685	-0.33776	0.79754	-0.3329	-0.17419	0.22423	-0.089972	0.161	-0.058685	-0.19361	0.035884	0.057098	-0.16051	-0.11916	-0.25258	0.071531	1.5659	-0.76751	-0.0039025	-0.067669	-0.34077	0.26243	-0.15209	0.080421	0.3807	0.06141	-0.68299	-0.13789	0.039063	0.020983	-0.2992	0.3855	-0.36985	-0.23396	0.60019	-0.12967	0.6445	-0.089339	0.64259	1.999	-0.11787	0.50487	0.61944	1.3727
TCGA-D8-A1JD-01A-21-A17J-20	-0.1542	-0.34793	0.011462	1.244	0.027481	2.475	-0.44554	0.094678	-0.14489	-0.0015763	0.1995	0.32223	0.11974	0.017029	-0.014685	0.47354	-0.053075	0.71747	-0.23225	0.12692	0.02262	-0.82299	0.48156	-0.20077	-0.18391	-0.13023	0.038719	-0.1313	-0.14394	-0.12322	0.3483	-0.86505	-0.30757	0.37092	-0.47288	0.10009	0.021787	-0.45835	-0.092766	-0.10242	0.076349	1.5168	0.13485	0.049161	2.8148	0.3072	0.15353	-0.40034	1.1935
TCGA-D8-A1J9-01A-21-A17J-20	-0.13694	-0.39405	-0.22089	1.5403	0.18347	2.2113	0.12829	-0.39695	-0.50764	-0.026944	-0.54017	-0.04887	0.12443	-0.07033	-0.091889	0.32394	0.16381	0.16542	-0.059047	-0.61108	-0.072196	0.63434	-1.161	-0.15135	-0.040037	-0.15892	-0.067941	0.17084	-0.33933	-0.50565	0.04173	-0.8819	-0.25457	0.18307	-0.51177	0.0049466	0.22399	-0.49555	-0.059926	-0.13979	0.0098663	0.99973	0.044091	-0.059056	1.7351	3.8563	0.60154	0.17063	0.84762
TCGA-D8-A1JE-01A-21-A17J-20	-0.15109	0.34947	0.39139	0.75222	0.46738	2.2644	-0.47776	1.0366	-0.72369	-0.20406	0.97893	0.18243	0.11046	0.44072	-0.13942	0.24155	-0.16882	-0.23234	-0.12786	-0.059217	-0.098982	-0.42023	-0.1147	-0.25112	0.33588	-0.0034641	0.41671	0.31481	0.56274	-0.22585	-0.16779	-1.1195	0.33991	0.42635	-0.19785	0.15343	0.86638	-0.3866	-0.1721	1.4227	0.089736	1.2996	-0.16598	-0.079426	3.0725	1.1383	0.87916	-0.13306	0.0037195
TCGA-D8-A1JH-01A-21-A17J-20	-0.19604	-0.65368	0.08422	-0.081206	-0.2081	1.6401	-0.50608	0.14247	-0.68593	-0.41034	0.94498	-0.38587	0.030057	0.35302	-0.23666	-0.33778	0.1701	0.59173	-0.1653	-0.19959	0.19134	-0.70502	1.0723	0.21177	-0.087382	-0.5359	-0.20775	-0.30472	1.0198	-1.3288	-0.18995	-0.78566	0.057317	-0.010092	-0.37577	-0.96011	-0.10621	-0.22777	-0.13386	0.70238	0.013106	1.41	-0.12776	-0.16113	2.1997	0.43439	0.10257	1.2469	-0.48172
TCGA-D8-A1JL-01A-21-A17J-20	0.11262	0.57162	0.034528	-0.047522	-0.49934	-0.77582	0.70572	0.041802	0.085928	-0.13752	-0.72386	-0.093625	0.2303	0.52369	-0.012023	-0.20238	0.046265	0.44628	-0.0835	-0.23304	0.0028504	1.2681	-1.6467	0.17069	-0.051204	-0.13775	0.26558	0.95288	-0.15141	-0.19509	0.008098	0.0065138	-0.0069609	0.47802	-0.24239	-0.16988	-0.1413	0.22936	0.012637	-0.47825	-0.45122	0.51061	0.51409	0.5341	1.0089	-0.27943	-0.4026	-0.38802	-0.33485
TCGA-C8-A1HK-01A-11-A17J-20	-0.068149	0.0047745	0.09881	0.16435	0.37228	2.0355	0.19174	-0.48951	-0.4526	-0.54427	-1.1604	-0.069083	-0.16167	-0.31619	-0.072438	0.040204	0.016891	0.15806	-0.00031096	-0.63918	-0.17809	-0.10848	-1.2365	-0.18351	-0.29434	-0.090855	0.2005	0.51624	0.081345	0.67472	0.25594	-1.4012	-0.31266	-0.62759	0.6694	-0.17603	0.17767	-0.20079	-0.090233	-0.41333	-0.50676	0.037662	0.14946	-0.24239	1.3205	3.349	0.52729	0.68142	0.45122
TCGA-C8-A1HM-01A-21-A17J-20	-0.1003	0.42471	-0.236	1.4139	-0.050758	1.3586	-0.24311	0.36341	-0.23831	0.51112	-0.21223	0.0083494	0.027095	-0.409	-0.20335	0.33982	-0.31742	-0.75354	-0.16628	-0.0071836	-0.182	2.7297	-2.3789	-0.20031	0.0048454	0.24568	0.099365	-0.54839	-0.69197	0.39286	0.23319	-0.41977	-0.55315	-0.041447	0.59583	-0.22184	0.90456	-0.47181	-0.34416	0.58514	-0.45052	-0.082105	0.13419	0.24683	2.8428	0.34582	0.52713	-0.50778	0.44599
TCGA-C8-A1HE-01A-21-A17J-20	-0.020694	0.015839	0.17761	0.46059	-0.028495	1.7869	-0.63789	-0.16008	-0.21123	0.14333	0.67731	-0.25604	-0.25858	-0.11542	0.2261	0.33663	0.073876	0.21983	-0.25842	-0.53075	-0.18041	-0.86047	0.8951	-0.070373	-0.022022	-0.39323	0.25809	0.45254	1.844	-1.0911	-0.16945	-1.0633	0.72622	-0.079704	0.096812	-0.4559	-0.010967	-0.45287	0.11942	0.097327	-0.19342	0.91774	0.052034	-0.32313	2.5234	0.14133	-0.012072	0.38935	0.31243
TCGA-E9-A1R3-01A-41-A17J-20	-0.11226	-0.49349	0.081845	-0.079223	0.38288	1.24	-0.79175	-0.10877	-0.25188	0.22772	0.50902	-0.11743	0.24664	0.16206	-0.19659	-0.25854	0.1076	-0.30249	-0.09918	-0.074879	-0.043988	-0.9513	0.018819	-0.069311	4.1602e-05	-0.568	0.32403	-0.56429	0.41593	-2.669	-0.19285	-1.1006	-0.2062	0.40815	0.15597	-0.54488	0.10663	-0.26308	-0.33804	0.59293	-0.0581	1.5749	-0.022854	-0.036381	2.3634	0.28833	0.19414	0.22972	0.52509
TCGA-E9-A1R2-01A-21-A17J-20	-0.1322	1.2312	0.53684	0.59517	-0.98006	-0.29547	-0.56832	0.043984	-0.5709	-0.043129	1.6488	-0.15079	0.054378	-0.22948	-0.1342	1.0926	0.26616	0.31541	-0.17242	-0.064622	-0.1861	-0.49165	-0.43756	-0.076959	0.89299	-0.58052	0.10723	0.75099	0.043291	-0.57056	-0.11567	-0.76358	0.66303	0.10591	0.82822	-0.20339	0.071126	-0.56722	0.44633	0.66684	-0.066777	0.64914	0.034708	-0.062672	3.244	0.90764	0.69754	-0.22543	-0.037073
TCGA-E9-A1R6-01A-21-A17J-20	0.62962	-0.31508	-1.3933	-1.6735	-0.19607	0.50817	-0.18721	-1.573	1.4573	-0.39829	0.44939	0.04832	0.51685	-2.0782	1.3462	-0.45247	0.65019	0.67729	1.0351	0.71696	0.4293	-0.60912	0.96228	0.88013	0.15332	-0.98295	-0.11791	-0.86782	2.8033	-1.7316	1.2015	-0.73353	-0.87732	-1.3315	-1.6203	-2.2194	-0.82516	0.41751	-0.43992	-0.21533	-1.3522	2.2058	0.69821	0.28943	0.55609	-0.11221	-0.24515	3.9542	0.66537
TCGA-E9-A1R7-01A-21-A17J-20	-0.10622	-0.46954	0.28656	0.092773	-0.29484	0.40346	-0.15449	0.17834	-0.43903	-0.09864	0.83568	-0.32794	0.092805	-1.0028	0.21138	0.74586	-0.13209	0.080376	-0.10048	0.021347	-0.067222	-1.1405	0.4618	-0.043479	-0.0021639	-0.17807	-0.14978	-0.37029	0.88767	-0.80866	0.26225	-0.81895	0.4603	0.051069	-0.30648	-0.15932	0.71476	-0.40463	0.30715	0.82716	-0.1673	1.0231	0.11337	0.63499	2.828	0.61753	0.32501	0.76875	0.9085
TCGA-E9-A1RA-01A-21-A17J-20	0.032585	-0.26425	-0.22328	0.41392	0.15787	0.82111	-0.82217	-0.23445	0.14416	-0.23339	0.83081	0.080658	-0.16361	0.31952	0.24028	0.59179	-0.043396	0.57855	-0.11074	0.099758	-0.061852	-0.74193	1.1096	0.57518	0.29769	-0.32401	-0.20494	1.6817	1.4015	-1.9888	0.1174	-1.0353	0.14744	-0.35063	0.25455	0.0037527	-0.14254	-0.30902	-0.036001	-0.1058	-0.21353	1.5919	0.33985	-0.23521	2.1364	0.63281	0.12855	0.99097	0.14783
TCGA-E9-A1QZ-01A-41-A17J-20	0.072751	-0.32274	-0.62476	1.9541	-0.11018	0.88716	-0.90912	-1.1163	-0.11936	0.26107	1.5414	0.28368	-0.15236	-0.69553	0.3674	1.2446	0.33879	0.61391	-0.10889	0.20955	-0.16747	-0.69389	1.0824	0.26487	0.16954	-0.17632	0.25164	-0.043131	1.7399	-0.72062	0.44818	-0.69773	0.95253	-0.2779	-0.85616	-0.82236	-0.22508	-0.3033	0.36621	-0.17357	0.20733	0.5287	-0.0031279	0.33547	2.0298	-0.23051	-0.044404	1.0506	-0.43871
TCGA-E9-A1RB-01A-21-A17J-20	-0.21088	1.3547	0.26839	0.83011	-0.16414	2.4063	0.18347	1.1325	-0.71888	-0.20748	-0.26943	-0.10976	-0.15693	0.33773	-0.23796	0.3809	-0.050584	0.58549	-0.14561	0.51752	-0.1381	-1.1476	-1.4507	-0.33513	0.15166	0.42576	0.72239	0.88379	-0.27004	1.057	-0.47183	-0.3824	-0.16894	0.49817	-0.028473	-0.079549	0.72869	-0.55008	-0.43618	0.70519	-0.29618	0.91875	0.014434	0.62162	2.8457	-0.20634	0.15877	0.34014	0.55215
TCGA-E9-A1RC-01A-21-A17J-20	0.020511	0.21859	-0.93173	-0.83328	-0.33505	1.2637	-0.57172	-0.33499	0.27886	-0.83409	-0.059794	-0.12616	0.0022799	0.22857	0.37019	0.36814	0.13619	-0.06545	0.20365	0.51874	-0.027079	-0.93766	-0.57197	-0.032764	0.45624	-0.88994	-0.063207	-0.26734	0.035296	-1.122	0.29926	-0.69148	-0.6968	-0.053979	0.36096	-1.6157	-0.17434	-0.2389	-0.37635	0.21864	-0.91611	2.0888	0.034042	0.30325	2.8607	0.21174	0.97126	2.8671	-0.044417
TCGA-E9-A1RD-01A-21-A17J-20	-0.0024115	-0.15872	0.45936	0.85882	-0.49138	2.283	-0.90444	0.62975	1.0607	-0.093333	1.395	-0.086294	0.16059	0.8554	-0.10128	0.80864	0.010325	0.13799	-0.056508	-0.1809	-0.046781	-0.94538	-0.62162	-0.22873	-0.54822	-0.52187	0.18635	1.0479	0.37316	-1.0391	0.012669	-1.1013	0.32697	0.24813	0.93375	-0.60416	0.52896	-0.54556	-0.18012	1.0559	-0.33181	0.72548	-0.012006	-0.30091	2.6993	0.75726	0.83084	-0.37036	0.1489
TCGA-E9-A1RE-01A-21-A17J-20	-0.028797	0.13911	-0.8363	-0.26372	-0.44384	1.4902	-0.29988	-0.22961	-0.32928	0.042539	0.25832	0.81033	0.050807	0.0072511	0.0449	0.058317	0.048516	0.29233	-0.10094	1.0136	0.007613	-0.85176	-0.35738	-0.040091	0.43037	-0.41247	0.22098	0.044846	0.10897	-1.3518	0.027243	-1.0922	0.15389	-0.1461	0.90296	-0.17101	0.43367	-0.46848	-0.10154	0.95591	0.54336	0.78639	0.052936	-0.34539	1.9868	1.0281	0.55021	0.11058	0.80428
TCGA-E9-A1RF-01A-21-A17J-20	-0.036858	-0.52498	-0.24436	0.14738	0.16936	0.77272	-0.14866	-0.012365	-0.30864	0.78261	0.31675	0.052862	-0.030614	-0.27095	0.34597	0.61992	0.058333	-0.36464	-0.12876	0.36325	0.011622	0.38232	-0.37503	-0.071614	-0.17269	-0.77821	-0.080569	0.29777	-0.37983	-1.1742	0.17079	-0.8928	0.097592	0.12062	-0.23164	0.13977	-0.3666	-0.21336	-0.232	-0.13747	-0.2539	1.2629	0.056541	-0.11213	2.9101	0.42591	0.093051	0.079815	-1.1457
TCGA-E9-A1RG-01A-21-A17J-20	-0.10783	-0.31165	-0.20059	1.1085	-0.72104	2.2079	-0.23761	-0.35289	-0.67356	-0.22863	-0.057293	0.41864	0.21304	0.47188	-0.10296	-0.031529	0.048421	-0.027891	-0.12927	0.44967	-0.036738	-0.46354	-0.62972	-0.18369	0.10226	0.19344	0.19854	0.24449	-0.025162	-0.23109	0.40649	-1.0335	-0.017371	0.055955	0.74109	-0.70477	-0.026921	-0.43554	-0.2036	0.37967	0.088816	1.5565	-0.10479	0.035444	2.1963	0.48203	0.71251	-0.26694	0.44178
TCGA-E9-A1RH-01A-11-A17J-20	-0.033118	-0.43504	-1.3089	1.4721	-0.60066	0.07099	-0.69062	-0.53116	0.41736	-0.69461	0.99277	0.053736	-0.14992	-1.2868	0.52668	-0.18894	0.15917	-0.0052633	-0.37678	0.30219	-0.069654	-0.38625	1.1836	0.37807	-0.55582	-0.84671	-0.39687	-1.4112	1.1505	-1.7779	0.015304	-0.85757	0.24746	-0.51962	-3.1128	-0.39427	0.13568	0.21781	-0.31674	-0.325	-0.30861	0.44463	0.87095	0.079293	-0.27301	0.0025903	0.28046	1.2359	-0.58249
TCGA-E9-A1RI-01A-21-A17J-20	-0.073057	0.029227	0.25567	1.2019	0.60016	2.3682	-0.5507	0.86081	-0.17735	0.066262	0.37073	-0.11586	0.17534	-0.22958	-0.067135	-0.21501	-0.1427	0.53948	-0.072719	0.41294	0.0014365	-0.90153	-0.29899	-0.063976	-0.27207	-1.3753	0.44324	-0.68953	0.56815	-2.1465	0.14073	-0.93736	0.50012	0.23138	0.36274	-1.0587	0.37829	-0.32882	-0.21007	0.13903	0.27396	1.5822	0.024902	-0.14675	1.9828	0.71409	0.084487	0.12443	-0.49146
TCGA-E9-A1R0-01A-11-A17J-20	-0.016	-0.56521	-1.369	-0.19946	-0.20093	-0.13212	-1.3545	-0.90174	-0.27374	-1.1303	1.6991	0.32034	-0.45485	-0.60668	0.22611	-0.62628	0.14411	0.25419	-0.43066	-0.09642	-0.17526	-0.63502	2.7673	0.50596	-0.5776	-1.0214	-0.20017	-1.7004	1.915	-1.9365	0.12628	-0.74112	0.8234	-0.59669	-4.1811	-0.79167	0.31767	0.55508	-0.16114	-0.32693	0.31605	0.54237	0.29527	0.39957	-0.14504	-0.043627	0.25021	1.563	-1.0516
TCGA-E9-A1R4-01A-11-A17J-20	-0.32265	-0.85669	-0.34951	0.16	0.041754	-0.55454	-0.55567	0.57511	-0.59502	-0.49246	0.57208	-0.32533	0.050367	-1.1	-0.27524	-0.39767	-0.0074085	0.10337	-0.28403	0.27512	-0.012023	-0.16371	-0.50713	-0.1081	-0.0084611	-0.29577	0.087891	-1.0556	0.15257	-1.0494	-0.2247	-0.9078	-0.28502	-0.064606	-3.2943	-1.3606	0.27921	-0.44728	-0.55807	-0.11663	0.098914	1.0969	-0.19427	9.6936e-05	1.7649	0.27417	0.10076	0.046403	-0.27655
TCGA-E9-A1R5-01A-21-A17J-20	0.0021471	-0.55068	0.24434	0.34085	-0.1507	0.64624	-0.53376	0.62408	0.70206	-0.24872	-0.39243	-0.11487	0.28563	0.15548	-0.28398	0.25232	0.078308	-0.21409	-0.10167	0.82004	0.10004	-0.90591	-0.37202	-0.26264	-0.3472	-0.63506	0.39417	0.3974	0.76108	-1.3214	0.070173	-1.0974	-0.22292	0.50972	0.45991	-0.90411	0.57991	-0.3875	-0.29058	0.12923	0.012082	1.8012	-0.099066	0.4781	1.637	1.3179	0.85675	-0.23042	0.22579
TCGA-D8-A1JT-01A-41-A17J-20	-0.16127	-0.20374	0.079568	0.8115	0.26186	0.07477	-0.42199	-0.0091264	-0.54412	0.12982	0.4608	0.75079	0.14175	0.28694	-0.094496	0.98604	-0.22014	-0.74963	-0.099497	-0.27732	-0.189	-0.10793	-1.5103	-0.077426	0.33947	0.29729	0.60277	1.3231	0.10859	-0.52881	0.16887	-1.375	0.3386	-0.13006	0.91427	-0.84494	2.4114	-0.4444	-0.145	0.90741	-0.7361	0.17662	-0.079934	2.1444	3.6735	1.2626	1.3484	0.5614	1.2481
TCGA-E2-A1IL-01A-21-A17J-20	-0.20688	-0.90336	0.44518	-0.18619	0.0027543	1.1138	-0.88189	-0.33608	-0.069095	-0.59032	0.98883	-0.93518	-0.89489	0.42025	0.066859	0.30799	0.15377	0.208	-0.91236	-0.51444	-0.014353	-0.18982	0.55972	-0.67253	-0.57784	-1.23	-0.065591	0.070063	2.4607	-2.2328	-0.29553	-1.4806	0.54596	-0.33489	-0.37512	-0.98816	0.62204	-0.15422	-0.0074227	0.29358	-0.25669	0.93058	-0.37295	0.0076172	1.8247	0.012862	0.091533	0.014047	-0.86891
TCGA-E2-A1IU-01A-21-A17J-20	0.1109	-0.45185	-0.37567	-0.12185	-0.048039	1.1058	-0.74493	-0.70314	0.24706	0.14657	1.5014	-0.1469	-0.15858	-0.31408	0.44145	1.0071	-0.0018988	0.92238	-0.030566	-0.11471	-0.095661	-0.55373	0.90586	0.16488	-0.025778	-0.31808	-0.13128	-0.029144	1.4482	-1.4884	0.17757	-1.0432	0.67717	-0.75751	-0.61945	-0.28256	0.78675	-0.045049	-0.01312	-0.26463	-0.010874	0.58789	0.13765	-0.07257	1.6456	-0.14307	0.092189	0.2011	-0.55753
TCGA-E2-A1IG-01A-21-A17J-20	-0.070532	-0.58201	0.36074	0.89958	0.23618	-0.44366	-0.48688	-0.014175	-0.32962	-0.38175	1.2191	-0.30511	0.17843	-0.56314	-0.17626	0.53674	-0.13994	0.03767	-0.026836	0.18643	-0.069887	-1.1192	-0.49558	-0.086577	-0.016943	-0.17886	0.011557	-0.25291	0.016154	-0.77548	0.58574	-0.83335	0.27764	-0.041076	0.036179	-0.5908	-0.33178	-0.37404	-0.073498	1.441	-0.18824	0.67108	-0.071862	0.15359	3.0261	0.75912	0.47122	0.26756	0.09149
TCGA-E2-A1LG-01A-41-A17J-20	0.54092	-0.23536	-1.1651	-1.2553	-0.3338	0.53465	0.16057	-0.45623	1.2376	-0.31805	0.36743	0.29899	0.34996	-2.2443	1.5798	-0.4197	0.51031	-0.015104	0.71723	1.3228	0.31705	-0.032981	0.66919	0.79261	-0.030217	-0.81596	-0.010992	-0.96842	3.0345	-1.6332	0.9782	-0.53567	-0.21366	-0.82357	-2.1367	-1.454	-0.65238	0.73008	0.081781	-0.19245	-0.4855	1.5841	0.92241	0.022962	0.23665	0.058238	0.61331	3.3615	-0.33344
TCGA-E2-A1LL-01A-21-A17J-20	0.15444	-0.13992	-0.63765	-0.41492	-0.047247	-0.2633	-0.24023	0.089515	0.85007	-0.11288	-0.25255	-0.23652	0.1612	-0.55545	0.45415	-0.42295	-0.031762	0.35586	0.28922	0.75692	0.086045	-0.051285	0.47201	0.33048	0.52399	-0.43461	0.072465	-1.3136	0.78873	-0.29317	0.7726	-0.5744	-0.11435	-0.12871	-1.533	-0.52456	-0.55854	0.40573	-0.12632	-0.57141	-0.043796	1.5875	0.22058	-0.23698	0.21705	0.0693	-0.61668	1.9711	-0.87223
TCGA-E2-A1LB-01A-21-A17J-20	0.18763	0.34848	-0.98011	1.2083	0.26531	1.9409	0.39952	0.23369	0.36394	-0.52799	-0.51625	0.002217	0.23144	-0.35128	0.70126	-0.77088	0.099896	-0.28847	0.17832	0.82747	0.012027	-0.6702	-0.63938	0.2562	0.15003	-0.83302	-0.041531	0.71785	0.28163	-1.1809	0.6282	-0.82144	-0.46448	-0.39723	0.1865	-0.17782	-0.49382	-0.072965	0.080029	-0.16465	-0.19207	1.1902	0.5201	-0.52514	0.44805	3.215	0.087293	0.5088	-0.87104
TCGA-EW-A1OV-01A-21-A17J-20	-0.037575	-0.61785	-0.47157	0.20617	-0.56859	1.6419	-0.14121	1.1393	-0.05489	-0.18301	0.77026	0.021199	0.15072	-1.5968	0.15362	0.78397	-0.088413	0.36034	-0.10885	0.50551	-0.13325	0.30395	-0.09563	0.14746	-0.51414	-0.36349	0.20899	-1.0364	1.6112	-1.3786	-0.16445	-1.0552	-0.28729	-0.48963	-3.1513	-0.37304	-0.43658	-0.19355	-0.14422	-0.42036	0.15619	0.89057	0.14588	0.22935	1.1581	0.28483	-0.39239	1.1507	0.79118
TCGA-EW-A1OW-01A-11-A17J-20	-0.092114	-0.45106	-0.099795	0.48149	0.049298	-0.44633	0.74507	0.4038	0.58265	-0.44225	-0.38369	-0.58164	-0.069771	0.76585	-0.068951	-0.72347	0.14704	0.38981	-0.10781	0.2252	0.019246	-0.31966	-0.68815	-0.22844	0.048033	-0.089335	0.16388	-0.36709	0.22664	0.071261	-0.020311	-0.46307	-0.76953	0.11769	-0.3522	-0.9949	-0.50699	-0.043375	-0.23885	-0.52721	-0.28278	1.3833	-0.21306	0.88456	-0.13846	0.15521	0.18347	0.55837	1.5118
TCGA-EW-A1OX-01A-21-A17J-20	0.16337	0.077383	0.12342	0.27431	-0.13877	1.105	-0.14214	-0.21676	0.30349	-0.23971	1.2558	-0.18703	-0.081783	0.44003	0.48279	0.36563	0.089416	0.19097	0.28332	0.62844	-0.092312	-0.76668	-0.1095	-0.17654	-0.17784	-0.63713	0.32615	1.3793	0.68893	-1.2267	0.17542	-0.91977	0.49665	-0.11944	0.72286	-1.3283	-0.14785	-0.11535	-0.12823	0.22705	-0.36097	1.1076	0.1533	0.21399	3.2261	0.76518	0.26565	0.7002	0.7564
TCGA-EW-A1OY-01A-21-A17J-20	-0.02645	-0.26912	-0.39973	0.5798	-0.6395	1.5841	0.079003	0.042592	-0.26286	-0.29819	0.50858	0.21734	0.26735	-0.23703	0.28738	0.12241	-0.18232	0.24935	-0.0029481	1.6436	-0.054761	-0.72161	-0.81412	0.13679	0.18838	-0.226	-0.01015	1.9517	1.1222	0.49832	0.42211	2.497	-0.20137	-0.058984	0.15358	-0.45913	-0.27821	-0.41585	-0.020129	0.40796	-0.3393	1.782	-0.0051723	0.12765	2.6157	1.2929	0.77218	1.2272	0.53976
TCGA-EW-A1OZ-01A-21-A17J-20	-0.034694	-0.015816	-0.30134	0.20427	0.21965	2.4388	-0.34358	0.18471	0.42944	-0.22174	-0.61493	-0.26035	0.13719	-0.20657	0.22299	-0.83223	0.24187	0.022574	0.0767	0.73304	0.00054535	-0.89127	0.37331	-0.053451	-0.2023	-0.16285	-0.010072	-0.16598	0.15669	-0.56414	0.47154	-1.1091	-0.34555	0.70969	-1.0501	-0.54186	-0.16325	-0.33507	-0.12557	0.13115	-0.20513	2.1358	0.028528	-0.051546	2.0178	3.1492	0.21659	1.0014	-0.25107
TCGA-EW-A1P0-01A-21-A17J-20	0.096736	0.044708	0.79731	0.21728	-0.9415	1.0849	0.66783	1.0889	-0.61793	-0.0084515	0.12593	0.28229	0.10328	0.61022	0.03865	1.0098	-0.40546	0.40593	-0.063458	0.7396	-0.19111	-0.65375	-0.076959	-0.15669	-0.20858	-0.33561	0.31011	1.5748	0.43732	-1.0205	0.1234	-1.2982	0.34791	0.20576	0.82587	1.0209	0.20405	-0.33934	0.13135	-0.28859	0.091107	0.62674	0.092739	0.24103	3.2959	-0.11476	0.78456	0.21202	-0.64952
TCGA-EW-A1P1-01A-21-A17J-20	-0.19967	-0.31921	-0.28186	-0.28633	0.017694	0.9539	-0.56728	-0.29106	-0.013875	-0.11858	0.30733	-0.12113	-0.31891	0.0085573	0.28877	-0.44749	0.50894	-0.13	-0.32483	0.077062	-0.15788	-0.43406	1.5	0.15795	-0.34597	-0.63895	-0.10916	-0.63665	1.5628	-1.7051	-0.14658	-0.45256	0.24074	0.082503	-1.777	0.49014	-0.008305	0.14469	0.085656	-0.50356	0.25217	1.8685	0.13458	-0.23997	0.068379	0.23841	-0.079866	1.4742	-1.1634
TCGA-EW-A1P3-01A-21-A17J-20	0.35074	-0.36564	-0.84643	0.035465	-0.33622	0.4584	-0.27202	-0.99107	0.30698	0.40582	0.6685	-0.22855	0.13779	-1.6662	0.54073	0.14908	-0.22337	1.3673	0.26972	-0.11209	0.096751	-0.52934	1.0445	0.38871	0.37682	-0.69894	-0.21477	-0.048787	2.5288	-1.2786	0.59689	-0.66349	0.42152	-1.1663	-1.081	-1.7173	-0.66574	-0.13519	-0.029628	-0.30178	-0.451	1.5333	0.36424	-0.44022	2.095	-0.27169	-0.15371	2.6856	0.0014147
TCGA-EW-A1P4-01A-11-A17J-20	0.15843	-0.45965	-0.44775	-0.55655	-0.235	-0.012021	-0.24326	-0.15889	0.19726	0.00072666	0.43726	-0.18001	0.073278	-0.78445	0.45665	0.027127	0.076642	1.3861	0.23862	-0.59522	0.14922	0.55477	1.3063	0.54234	-0.031738	-0.54287	-0.051922	-0.77625	0.89445	-1.7408	0.31465	-0.57439	-0.0041372	-0.28406	-2.0108	-0.7434	-0.9782	0.037021	0.070829	-0.48675	-0.19949	1.1818	0.14393	-0.39841	0.36915	-0.87716	-0.55403	3.0186	-0.76966
TCGA-EW-A1P5-01A-21-A17J-20	-0.13594	-0.36261	0.53905	0.22599	0.23175	0.61713	-0.37699	-0.051617	-0.21754	0.15167	1.6529	-0.24619	-0.16811	-0.58989	-0.076362	0.10526	0.036397	-0.089484	-0.28441	-0.83866	-0.13687	0.52189	0.26175	-0.11315	0.2242	-0.40204	0.44178	-0.43569	1.6039	-0.96427	-0.23708	-0.85222	0.29651	-0.53928	-0.39723	-1.0715	-0.095745	-0.44042	-0.08322	-0.069402	0.033261	0.83529	0.025868	0.076276	2.4564	-0.14468	-0.25772	0.38182	-0.3249
TCGA-EW-A1P8-01A-21-A17J-20	-0.10546	0.59086	-0.077301	0.4872	-0.54601	0.39763	0.50237	0.52088	-0.070258	0.21706	-0.69085	-0.25053	0.07902	-0.48697	-0.086955	0.29627	0.060478	2.4262	-0.10699	0.59789	0.11269	-1.0707	-1.1618	-0.26479	-0.094539	0.28379	0.27698	-0.28101	-0.25974	0.63253	-0.2503	-0.276	-0.68172	0.46348	-0.29885	0.027986	0.70224	-0.09605	-0.07688	-0.44251	-0.38864	0.23837	0.12212	0.65917	1.364	-0.21275	-0.20023	0.21885	-0.43585
TCGA-EW-A1PB-01A-21-A17J-20	0.09164	0.11127	0.24991	0.17296	-0.43548	-0.89146	1.8307	0.10934	-0.24645	0.6292	-0.26503	0.082758	0.3435	-0.091138	0.23352	0.047489	-0.16645	0.94768	0.035297	-0.42224	-0.14105	2.6654	-1.6687	0.12016	-0.01414	-0.096014	-0.25561	-0.21974	0.51151	0.18249	-0.13184	0.64865	0.029097	-0.13001	-0.30719	0.60956	0.046641	0.36578	0.021037	-0.57185	0.029636	0.10767	0.15254	0.019668	0.53039	-0.73206	-0.65204	-0.32174	-1.4077
TCGA-EW-A1PE-01A-21-A17J-20	-0.14068	-0.43958	0.23791	0.10376	-0.14567	1.2033	-0.55768	-0.022799	-0.23279	-0.061115	1.0995	0.15125	-0.072251	0.028212	0.42355	0.057167	-0.14232	0.34694	-0.12375	0.21862	-0.10984	-0.043513	0.35333	0.088009	-0.40899	-0.26478	0.039087	-0.33207	1.563	-1.2811	0.16258	-1.1517	-0.21504	-0.10919	-0.34968	-0.0085619	-0.12866	-0.22501	-0.040885	0.75534	-0.089317	1.1869	-0.03206	0.44667	1.989	0.42501	0.14896	1.8221	0.69568
TCGA-EW-A1PG-01A-21-A17J-20	0.14513	-0.57483	-0.48938	-0.097629	0.53412	1.2762	-0.53401	-0.18189	-0.2761	-0.52039	1.0252	-0.45128	0.033714	-0.24042	-0.019387	0.18012	0.21734	1.2503	0.043865	-0.22718	-0.014886	-0.61331	1.6751	0.32978	0.34556	-0.52988	0.031046	0.042598	1.546	-1.3527	0.1206	-1.1113	0.33569	-0.39979	-0.41014	-0.97941	-0.5416	-0.12891	0.074487	-0.28998	0.0311	1.1706	0.058695	-0.20422	1.5714	-0.13808	-0.23924	0.75358	0.17692
TCGA-E9-A1ND-01A-21-A17J-20	-0.13123	-0.39582	0.26143	0.1313	0.1675	-0.82654	1.5212	0.7014	-0.292	-0.11542	-0.89128	-0.048769	-0.022636	-0.31929	-0.11572	-0.46655	0.014898	0.43496	-0.10055	-0.038001	0.16002	2.0639	-1.766	0.043939	-0.22679	-0.16804	0.1185	-0.44954	-0.29867	0.15466	-0.16861	-0.14719	-0.079638	-0.026156	-0.36025	0.037693	0.18297	0.21083	-0.085799	-0.46359	-0.16665	0.72666	0.14833	0.32245	0.82647	-0.43758	-0.42262	0.22795	-1.5191
TCGA-E9-A1N3-01A-21-A17J-20	0.10521	-0.20271	0.7932	1.1337	0.2741	-0.37937	0.20768	0.30353	-0.78571	-0.29321	1.1961	-0.17081	0.00068372	0.73609	-0.10763	0.27278	-0.12246	-0.044946	-0.10848	0.064302	0.1082	-1.0026	-0.39149	-0.12692	0.045282	-0.60753	0.69185	0.73903	-0.2132	-0.18996	0.011093	-1.0732	0.68458	0.005507	0.99815	-0.60562	-0.11741	-0.47582	-0.044978	0.77064	-0.72049	0.16641	0.24422	-0.40458	3.4693	0.59017	0.44783	-0.39948	1.0376
TCGA-E9-A1N5-01A-21-A17J-20	-0.28255	-0.23215	0.18665	0.46979	0.11097	1.6872	-0.73431	0.080075	-0.44206	-0.30048	1.5287	-0.1454	-0.14354	0.17875	-0.065024	1.0172	-0.16805	0.064899	-0.2368	-0.32604	-0.14824	0.12745	0.31605	-0.10378	0.40998	0.47671	0.031071	-0.094326	0.29644	0.32858	0.03616	-0.82948	0.14123	0.27025	-0.70636	-0.56832	0.76009	-0.46786	0.057883	0.76425	0.20561	0.95986	-0.010068	-0.25619	2.741	0.011789	0.52471	-0.69028	0.00025439
TCGA-E9-A1N6-01A-21-A17K-20	0.091226	0.27115	-0.41214	1.0333	-0.29862	2.0728	0.95459	-0.39896	-0.36814	0.21971	-0.28345	-0.34835	-0.16135	-0.21546	-0.11529	0.060121	0.20001	-0.10562	-0.21309	-0.62651	-0.16283	-0.46828	-0.022722	0.085939	0.16471	-0.50645	0.17994	-0.66351	0.62821	0.40886	0.023473	-0.44661	0.16652	0.51639	0.20576	-0.46703	-0.07471	-0.41733	0.21504	0.23894	-0.23532	1.4778	-0.00077592	-0.56213	2.5018	0.031615	-0.026761	0.86248	0.25555
TCGA-E9-A1N8-01A-21-A17K-20	0.036594	0.2197	0.24018	-0.80784	-0.26464	-0.73316	-0.18491	0.12775	0.43701	-0.28568	1.2964	-0.12529	0.039281	0.58208	0.091644	0.96076	0.023137	1.0588	0.087755	1.5229	-0.061977	-0.97797	-1.9659	-0.15437	0.20758	0.10768	-0.22491	-0.2624	0.1427	-0.21915	0.14089	0.75986	0.013748	0.35565	-0.038549	0.07031	0.24666	-0.014112	-0.25609	-0.34295	-0.84917	0.41223	0.27821	2.0824	-0.26875	-0.30722	-0.13942	1.3629	-1.2858
TCGA-E9-A1N9-01A-21-A17K-20	-0.036424	-0.42533	-0.057813	1.4858	-0.15577	2.636	-0.22646	0.2739	-0.40773	-0.2915	0.081268	-0.30667	0.0048572	0.40284	-0.036196	0.30584	-0.18922	0.38851	-0.045495	0.16801	-0.065581	-1.0512	-0.68458	-0.11759	-0.082948	0.74608	-0.078291	-0.05462	-0.015119	0.30341	0.076894	-0.51128	-0.18679	0.23753	0.79219	-0.12349	0.16831	-0.32765	-0.0033869	0.85857	-0.29331	0.49791	0.1634	0.14108	2.2259	0.29143	0.28365	-0.17548	0.21487
TCGA-E9-A1NA-01A-21-A17K-20	-0.12475	-0.14547	-0.27507	-0.30402	0.35833	1.3913	0.25068	-0.32454	-0.6445	-0.18858	1.1346	0.16748	-0.0221	0.023734	-0.25584	0.54472	0.45907	-0.49528	-0.16638	0.50181	0.20203	-0.89805	-1.0981	-0.1905	0.58589	-0.60522	-0.12129	0.098488	0.13589	-0.20224	0.35326	-0.38669	-0.16773	0.70747	0.10946	-1.0558	-0.072363	-0.321	-0.019918	0.8575	-0.43393	1.2371	-0.20014	-0.32824	3.5393	-0.054107	0.57461	0.13462	-1.5652
TCGA-E2-A1LK-01A-11-A17K-20	0.044713	1.16	-0.46032	-0.033423	-0.51858	-0.66235	-0.31396	-0.3182	0.12782	-0.25475	-0.8029	0.15706	0.17423	-0.31246	0.34615	-0.64979	0.10363	-0.48983	0.0045155	0.27364	-0.032736	-0.5186	-1.5569	0.10576	-0.3567	-0.29482	0.42073	-0.028809	0.27449	-0.15963	0.037393	0.29996	-0.35216	-0.12048	-0.21392	-0.048582	-0.48577	-0.11565	0.19327	-0.42988	-0.42882	0.73603	0.51804	-0.27294	-0.15663	-0.061636	0.041808	0.0052639	0.43435
TCGA-E9-A1NF-01A-21-A17K-20	-0.028797	-0.51812	-0.13489	1.2109	-0.099901	2.1199	0.14219	0.054275	-0.16854	-0.49825	-0.48078	-0.14828	0.17973	-0.54051	0.21395	0.55721	0.09668	-0.22126	0.10663	0.43848	-0.0027187	-0.56056	-0.63077	0.20798	-0.10405	-0.23724	-0.12624	-0.01295	-0.037502	-0.59905	0.38952	-1.0438	-0.32154	0.084227	-0.70653	-0.54181	0.054909	-0.33506	-0.17777	1.2786	-0.13452	1.2021	0.036789	-0.12839	2.0903	0.21518	0.073934	1.2162	1.7649
TCGA-E9-A1NG-01A-11-A17K-20	0.090796	-0.14222	-0.11929	-0.43174	0.071897	0.90478	-0.71212	-0.22638	-0.06693	0.045655	0.56033	-0.26532	0.17355	-0.083812	0.31284	0.43696	0.064964	-0.10932	0.14636	0.24399	-0.047779	-1.1427	0.13121	0.039649	-0.41719	-0.84753	-0.071801	-0.15511	0.057594	-1.1763	0.45001	-0.97565	-0.049109	0.5294	-0.081896	-1.2034	0.572	-0.21574	-0.2105	-0.050681	-0.14123	1.614	0.026224	-0.26028	2.0873	0.053109	0.30665	0.94761	0.38684
TCGA-E9-A1NI-01A-21-A17K-20	-0.07384	-0.17488	-0.034626	0.92391	-0.19758	1.9561	-0.37469	0.098992	-0.0056414	-0.36684	0.56523	-0.10203	0.13186	-0.36387	0.1001	0.3135	0.022895	0.47682	0.04407	0.55115	-0.0607	-0.97358	-0.42234	-0.05017	-0.31015	-0.59146	-0.089293	0.15238	0.40305	-0.22231	0.33476	-0.93259	-0.065292	0.020278	-0.45397	-0.90374	0.036616	-0.41697	-0.17332	1.0055	-0.43942	1.2705	0.051404	0.20587	2.4061	0.41212	0.61824	1.1206	0.7003
TCGA-E9-A1NH-01A-21-A17K-20	0.054667	-0.23859	-0.27093	-0.62425	-0.17983	0.94313	-0.82178	0.20942	-0.46179	-0.041187	1.0463	-0.47906	-0.21589	-0.26143	0.18827	0.68797	-0.058664	-0.22507	-0.27402	-0.21214	-0.22825	-0.38163	0.79404	-0.028711	-0.30554	-0.38529	-0.11814	0.28438	0.91489	-1.3268	-0.1158	-1.0196	0.47509	0.06785	0.092703	-0.80911	1.2666	-0.2736	0.017606	-0.021334	-0.080607	0.71213	0.083959	-0.17717	3.0087	0.19508	0.087368	0.73723	0.1432
TCGA-EW-A1PA-01A-21-A17K-20	0.36748	1.8198	-0.56688	-0.86952	0.12406	0.16594	0.62399	-0.74785	-0.7131	0.65653	1.893	-0.045187	-0.15132	-1.1633	-0.095722	1.2992	0.11821	0.69925	-0.18095	-0.77804	0.12054	-0.26792	0.7435	0.2909	0.28528	-0.57581	0.13012	0.50781	1.2077	0.15269	0.34943	-0.4892	1.1748	-0.22936	0.55371	-1.5608	-1.3077	-0.38924	0.73425	0.28374	-1.5515	0.89699	-0.0083376	-0.6374	2.5823	-1.2812	-0.21379	1.7339	0.39773
TCGA-D8-A1XF-01A-21-A17K-20	0.014034	1.7595	-0.09952	0.58581	-0.40327	0.38632	1.1183	-0.1363	-0.1129	0.22745	1.414	-0.27828	0.030035	0.41176	0.091084	0.75446	0.042184	0.56243	-0.17485	-0.022965	0.0058736	-0.3101	0.48406	0.094288	0.29285	-0.17294	0.033787	0.67179	1.1741	-0.037071	1.3131	-0.90629	-0.1189	-0.37407	1.2088	-0.85259	0.67929	-0.23168	0.31743	0.28756	-0.70954	0.53199	-0.18443	0.28775	3.3248	0.075821	0.41821	1.1402	-0.71504
TCGA-D8-A1XO-01A-21-A17K-20	-0.047266	-0.47655	-0.39284	-0.54859	-0.23016	1.589	-0.66112	1.0153	-0.14805	0.026149	0.75693	-0.68954	-0.11092	-1.4198	-0.24066	0.17437	-0.025023	-0.16422	-0.23978	-0.46625	-0.11959	-0.97058	-0.29924	-0.18029	0.32121	-0.11199	0.20677	-0.45826	0.32834	-1.6786	-0.015335	-1.0123	0.60285	0.23731	-3.5234	-0.78455	0.51923	-0.52109	-0.36484	0.41149	-0.047375	1.0358	-0.11881	-0.20937	2.1846	-0.03543	0.28446	0.6633	0.11617
TCGA-D8-A1XG-01A-21-A17K-20	0.0038893	-0.50386	0.22262	-0.53447	0.25443	1.9071	-0.34775	1.0135	-0.73336	-0.46555	1.1996	-0.42837	0.13893	0.74685	0.029058	0.1053	0.39707	-0.62829	-0.0057607	0.53548	0.084933	-1.1338	-1.0568	-0.13832	0.4769	-0.018939	0.15738	0.699	-0.12581	-0.87394	0.22944	-1.3505	-0.47469	-0.061652	0.96745	-0.83088	0.59773	-0.32818	-0.31078	1.1913	-0.055142	0.88238	0.018681	0.72387	3.2629	-0.15944	0.79278	0.97154	0.7774
TCGA-D8-A1XT-01A-21-A17K-20	-0.12889	0.97416	0.13434	-0.5459	-0.30017	0.91455	0.458	-0.13546	-0.02039	-0.13829	-0.21508	-0.46726	-0.026485	-0.37405	0.15042	-0.020343	0.023624	-0.34483	-0.13373	-0.1047	-0.16184	0.62222	0.38081	0.024603	-0.15058	-0.62266	0.082825	-0.30406	0.99716	-0.34499	-0.081794	-0.73686	-0.30239	0.17962	-0.07361	-0.66782	-0.58821	-0.21815	0.25185	-0.59984	-0.25786	0.76104	-0.11705	0.25494	1.0573	2.0255	-0.080014	0.38161	-0.95508
TCGA-D8-A1X6-01A-21-A17K-20	-0.066287	0.16691	-0.022472	0.43713	-0.93956	1.2603	-0.02637	-0.13703	-0.38457	0.21117	1.0208	0.55286	-0.011962	0.13028	0.1153	1.0044	0.059525	-0.30436	-0.027918	0.0021147	-0.037062	-0.81216	-0.71302	0.19267	0.19887	-0.052065	-0.047763	0.19862	-0.11748	-0.27758	0.17086	-0.97511	0.18135	0.02329	0.019656	-0.39082	0.96506	-0.39481	0.0061115	0.67569	-0.58066	0.44716	0.17854	0.19554	3.1468	1.5954	0.5794	0.10342	1.3201
TCGA-D8-A1X7-01A-21-A17K-20	0.081956	-0.26972	-0.36331	-0.36569	0.45368	1.3552	-0.45292	0.16065	0.36182	-0.57517	-0.49742	-0.14158	0.25339	-0.61354	0.68788	-0.41785	0.281	0.15409	0.34345	1.1146	0.082181	-0.9709	-0.67288	0.14223	0.41469	-0.77623	0.033366	2.4313	1.2777	-1.5931	0.5475	-1.1332	-0.15723	-0.1413	-0.24251	-1.3707	-0.15748	-0.20087	-0.22905	0.43287	-0.15239	1.8595	0.092959	0.31008	1.6402	0.3498	0.27761	1.1363	1.6054
TCGA-D8-A1XY-01A-21-A17K-20	-0.1076	-0.0075991	-0.40675	0.51371	0.2891	-0.014511	-0.38113	0.67281	0.12417	-0.022827	0.55865	-0.26477	0.15874	-0.38077	-0.15208	0.90766	0.20642	0.80587	0.010303	-0.16047	0.032156	-0.90543	0.066593	-0.079185	-0.25659	-0.28793	0.34159	0.28687	0.72575	-1.6819	0.016996	-1.0012	-0.023629	0.26246	-1.3896	-0.76123	-0.12282	-0.29918	-0.027912	0.029247	0.0059172	1.7081	-0.086369	0.37553	1.2034	0.2153	0.29351	-0.49878	0.33171
TCGA-D8-A1X8-01A-21-A17K-20	0.047553	-0.82769	0.096321	0.87471	-0.71527	1.5678	-0.85958	0.23599	-0.045182	-0.35624	0.79491	0.22055	0.20645	-1.4403	-0.067135	1.1243	-0.043188	0.36703	-0.0073227	-0.1858	-0.0274	-0.74327	0.43669	0.21637	-0.2909	0.11025	-0.15934	-0.083667	1.1278	-1.2235	0.016879	-1.2467	-0.36187	-0.18703	-3.194	0.21282	-0.54962	-0.30033	-0.2194	0.72764	0.079791	0.3839	0.0014086	0.029165	2.4252	0.58894	0.21519	0.70174	-0.3799
TCGA-D8-A1XK-01A-11-A17K-20	0.57133	1.0203	-1.8502	-0.97788	0.47806	-0.11706	1.4084	-2.8637	0.47977	0.19912	-0.51408	-0.0084391	0.24543	-3.4874	0.52319	-0.65607	0.75182	-0.26431	0.61836	0.56924	0.29533	1.2375	-2.0682	0.94943	0.71171	-0.53047	-0.57477	0.27913	0.15171	0.30878	0.6099	0.45349	0.21602	-0.9426	-2.7247	-1.5101	-1.3004	0.23414	0.044569	-0.25125	-2.3769	1.1174	0.51341	-0.66757	-0.089747	-1.0078	-0.013792	3.0241	-1.0657
TCGA-D8-A1X9-01A-21-A17K-20	-0.12876	-0.23994	0.39702	0.47066	-0.36567	1.1606	0.047088	-1.3255	-0.55147	-0.034424	0.59983	0.15606	0.079419	0.43483	-0.05923	0.52792	-0.071599	-0.4983	0.019809	-0.092531	-0.02803	0.08807	-1.0276	-0.17144	0.44712	-0.45486	-0.039207	1.2901	-0.55342	-0.22441	0.43058	-0.78527	-0.10554	0.16945	0.89413	-0.21052	-0.35091	-0.35559	-0.0079608	0.57375	-0.55365	0.49087	-0.27247	-0.0083515	2.3389	0.61554	0.6956	-0.14878	0.3093
TCGA-D8-A1XR-01A-21-A17K-20	0.26466	-0.055786	-0.1808	0.050003	0.054921	1.2619	-0.67536	-0.15669	0.3468	0.17773	1.3481	-0.64355	-0.25431	-0.8869	0.35612	-0.25865	0.1966	0.25319	-0.22745	-0.56978	-0.072797	-1.0775	1.7188	0.41992	-0.27712	-0.61334	0.3787	0.10952	1.5039	-0.83577	0.30096	-1.0159	0.471	-0.04056	-1.1478	-0.56262	0.8113	0.038553	-0.069805	0.038181	-0.39796	0.65865	0.17274	0.011278	2.0876	-0.43195	0.47172	1.5359	-0.41993
TCGA-D8-A1XA-01A-21-A17K-20	0.059586	-0.57047	-0.59998	0.24619	-0.3765	1.1438	-0.69933	-0.60078	-0.26803	0.090928	1.0182	-0.20479	-0.10794	-0.29653	-0.25226	0.97942	-0.069256	0.63851	-0.3163	-0.31944	-0.12161	-0.78906	0.51112	-0.057941	0.13229	-0.66783	-0.08674	0.43861	0.93967	-1.5669	0.28764	-0.96012	0.66624	-0.17512	-0.034748	-0.97119	-0.042625	-0.4221	0.072512	0.083546	-0.81171	0.80128	0.066462	-0.24801	2.36	-0.024466	0.22581	1.1108	0.20033
TCGA-D8-A1XS-01A-21-A17K-20	0.047412	-0.41047	-0.67968	1.836	-0.2284	1.6162	-0.7423	-0.30437	-0.21123	-0.19663	0.11281	-0.17726	0.10839	-0.64864	-0.24267	0.54785	0.046026	0.4562	-0.097203	-0.49751	0.037687	-0.73259	-0.37051	0.039775	0.0048471	-0.13023	-0.020913	-0.0031727	-0.18664	-0.52706	0.38862	-1.0509	0.093597	0.1761	-0.48282	-0.32614	0.036523	-0.49085	0.033902	0.064559	-0.16193	1.1444	0.055923	0.13418	2.4472	0.65612	0.58386	-0.015765	-0.050715
TCGA-D8-A1XB-01A-21-A17K-20	-0.044055	-0.16946	-0.011549	-0.58115	-0.037708	1.2047	-0.48697	0.38815	-0.26228	-0.2742	0.55565	-0.33362	0.14252	0.31569	-0.20852	-0.21912	-0.061165	0.94177	-0.0071767	-0.00013585	0.048529	-1.1984	0.29452	-0.2801	0.62675	-0.43555	0.060871	0.45059	0.284	-1.2099	-0.098911	-1.066	-0.069244	0.29468	0.0048857	-0.41255	-0.25118	-0.20203	-0.047384	0.4329	-0.099421	1.5372	-0.13302	0.074465	1.7547	-0.026425	0.028465	-0.18153	0.33892
TCGA-D8-A1XU-01A-21-A17K-20	-0.053436	-0.60786	0.047377	0.11279	0.048344	1.3965	-0.72176	-1.2563	-0.54	0.039874	0.3195	-0.4165	0.40121	0.4603	0.10033	0.14972	0.13908	0.68027	-0.11109	-0.36371	-0.10078	-0.64153	0.46695	-0.023307	0.6915	-0.20328	0.074903	0.59198	0.83514	-0.92715	0.036703	-0.89834	-0.12866	0.068865	0.67743	-0.019433	0.6384	-0.29852	-0.13422	0.26334	-0.20612	0.54908	-0.051743	-0.033947	1.7958	0.07977	0.12941	0.48469	0.43329
TCGA-D8-A1XC-01A-21-A17K-20	0.12053	-0.18262	-0.20721	-0.10861	0.17974	1.8288	-0.14463	0.37409	-0.15966	-0.64364	1.1107	-0.10226	0.21277	-0.31242	0.37455	-0.0043521	0.43253	-0.52971	0.15901	0.32699	0.062903	-0.91556	-1.3191	-0.0021798	-0.047836	-0.27442	0.058458	0.68506	-0.07338	-0.85095	0.25613	-1.0836	-0.037546	-0.40011	0.18788	-1.1705	0.47244	-0.33794	-0.0088056	1.0318	-0.39753	-0.086953	0.30871	0.18034	2.7735	-0.22202	0.64858	1.2827	1.12
TCGA-D8-A1XL-01A-21-A17K-20	-0.24024	-0.4647	-0.17091	0.51155	-0.39456	1.8581	-0.12482	0.57268	-0.083389	-0.19174	0.57245	-0.042954	0.10057	0.35382	-0.22384	0.85672	0.095427	-0.11184	-0.18715	1.2575	-0.046376	1.2821	-1.1141	-0.16518	-0.050796	1.3722	0.082763	1.2535	-0.17891	0.04394	0.019779	-1.1019	-0.44281	0.13798	0.39821	-0.36091	0.4157	-0.36026	0.092858	0.037992	0.094901	0.25283	-0.095079	0.62483	2.4886	1.0025	0.51971	0.83382	0.70117
TCGA-D8-A1XD-01A-21-A17K-20	-0.10181	0.54476	0.5297	-0.083518	-0.33143	1.6589	-0.55166	-0.15889	-0.27929	-0.52291	1.3203	-0.38298	-0.22535	0.87333	-0.30556	0.70858	0.042342	0.61531	-0.40135	-0.60604	-0.17179	-0.99762	0.36746	-0.40827	0.24198	-0.23295	-0.093343	1.3426	0.22646	-0.59583	0.0051759	-0.94602	0.10036	0.11289	0.76196	-0.61075	0.39334	-0.35756	0.061398	0.58528	-0.36889	0.71982	-0.078446	0.11841	2.4746	-0.051583	0.24238	0.7609	0.91129
TCGA-D8-A1XJ-01A-21-A17K-20	-0.14194	-0.22565	-0.31068	0.27333	-0.34255	1.111	0.44871	0.19312	-0.16087	-0.47021	-0.93218	-0.44692	0.045098	-0.2784	0.14625	0.3903	0.012123	-0.25035	0.055333	0.10471	-0.088934	-0.68306	-0.885	-0.26351	0.62808	0.0054554	-0.071572	0.97284	-0.092207	0.2447	0.11386	-0.28135	-0.68127	0.34259	-0.19099	-0.65003	-0.14246	-0.14518	-0.2187	0.12511	-0.18846	0.75203	-0.022515	-0.3524	1.4623	3.5379	0.30737	-0.015754	-0.38067
TCGA-D8-A1Y3-01A-21-A17K-20	-0.092787	2.5688	0.08062	1.0442	-1.2034	0.69502	0.29445	0.13741	-0.373	0.010124	-0.71323	0.0057978	0.13111	0.36041	-0.14041	1.3758	-0.18724	-0.49549	-0.047523	0.15271	-0.059867	0.64973	-1.0522	0.22468	-0.38479	0.58259	0.25779	-0.22561	0.158	1.2134	0.067835	-0.62484	-0.25564	-0.24407	0.22256	-0.08068	-0.25731	-0.58876	0.42109	-0.1742	-0.37387	0.23233	-0.026927	0.027136	2.9469	0.14579	0.41956	0.072023	0.33277
TCGA-D8-A1XZ-01A-21-A17K-20	-0.10266	0.18047	0.65198	0.40781	-0.21271	1.1429	0.43721	0.23279	-0.49067	-0.58189	1.7982	-0.22749	-0.0077635	1.1341	-0.0098604	1.2444	-0.035893	0.21623	-0.13269	0.25644	-0.13622	-0.27091	-0.08829	0.071846	-0.089016	0.15113	0.32859	0.43961	0.31883	-0.79784	0.10012	-1.2548	-0.16436	-0.067102	0.65088	-0.37079	0.37081	-0.32459	0.056978	0.15418	0.14501	0.40015	-0.043973	-0.16113	3.1617	0.10508	1.0052	0.39721	0.020154
TCGA-D8-A1XV-01A-21-A17K-20	0.091251	-0.19733	-0.14529	0.070831	-0.01859	1.5025	-0.031162	0.74029	-0.56573	-0.55633	0.68468	-0.25961	0.072674	-0.38941	-0.083013	-0.18445	0.15873	-0.26722	-0.041098	0.23837	0.011904	-1.083	-0.78999	0.079752	-0.043962	-0.34953	0.022966	0.97454	0.18238	-0.97788	0.24567	-1.1618	0.10093	-0.22893	-0.2965	-0.64453	0.38405	-0.44602	-0.11144	0.92005	-0.27031	-0.14033	0.26943	0.12787	2.3498	0.11499	0.65622	0.51415	1.2083
TCGA-D8-A1XW-01A-21-A17K-20	0.048403	-0.17249	-0.80031	-0.18047	0.071636	-0.87735	-0.30646	0.7693	-0.094228	-0.28913	0.50279	0.026774	0.19388	1.2912	-0.10248	-0.32963	0.065517	1.5444	-0.02425	-0.024938	-0.051898	-0.77021	-0.88196	0.040963	0.39904	0.38453	0.15782	1.8615	0.094988	-1.0747	-0.12348	-1.0832	-0.20882	0.69987	1.1441	-0.4138	0.68962	0.15973	-0.13741	-0.0052082	0.26368	-0.14421	0.25389	1.4747	0.32116	0.5708	0.85582	0.40728	-1.3312
TCGA-D8-A1Y2-01A-21-A17K-20	-0.1887	-0.18042	-0.51553	-0.042973	-0.51335	0.48336	0.29165	0.32615	-0.14333	-0.35595	0.46028	-0.3488	0.29798	-0.30123	-0.021738	0.5323	-0.044283	-0.068569	-0.088016	0.79782	-0.011384	-0.66444	0.67471	0.04473	-0.043339	-1.2051	-0.44399	0.057694	1.9909	-0.92473	0.26863	-1.01	-0.15119	0.16052	-1.1463	-1.243	0.0097513	-0.22284	-0.16428	-0.26668	-0.036831	1.2359	-0.00072732	0.11292	1.6076	0.70078	0.57048	0.19892	0.71147
TCGA-D8-A1Y0-01A-21-A17K-20	0.068502	-0.31143	-0.95301	0.71969	-0.14938	1.8377	-0.14003	-0.33833	-0.27165	0.053098	1.308	-0.07569	0.13794	-0.80199	-0.058102	1.136	-0.086702	0.80652	-0.06349	-0.34536	0.10835	-0.087347	0.57434	0.20391	0.12218	-0.79359	-0.15902	0.50373	0.75461	0.0029706	0.46887	-0.81626	0.065228	-0.42001	-0.77327	-1.1639	0.29487	-0.16115	0.24555	-0.089256	-0.76841	-0.10599	-0.17625	0.14982	2.1397	-0.28248	0.65842	0.18195	0.76036
TCGA-E9-A229-01A-21-A17K-20	0.012032	-0.61321	-0.0042097	0.013084	-0.39729	1.1108	-0.53355	-0.53563	0.20814	0.39581	0.77114	-0.26609	-0.17325	-0.42614	0.027769	0.27439	0.01149	1.2332	-0.19967	-0.56605	0.058097	-0.3531	1.3203	0.084877	0.018969	-0.56133	-0.091125	-0.21758	1.0693	-0.686	-0.0028355	-0.79123	0.15865	-0.21156	-0.35734	-0.55737	-0.39033	-0.18988	-0.007345	-0.17904	-0.29312	0.69373	-0.010827	-0.40051	1.9038	-0.61861	-0.2632	0.95871	0.631
TCGA-E9-A227-01A-21-A17K-20	-0.067258	-0.38404	0.061785	1.1386	0.24681	0.77658	-0.30708	0.76426	0.025261	-0.23014	0.37549	-0.48237	0.087031	-0.52484	-0.19582	-0.44946	0.17586	0.26943	-0.12159	-0.34985	0.010826	0.76712	-0.27678	0.020853	-0.48337	-0.44391	0.22583	0.3257	0.28497	-1.0078	-0.15691	-0.97756	0.11576	0.012343	-0.52867	-0.52498	-0.10106	-0.36342	-0.20386	0.047786	-0.10228	0.5909	-0.08807	-0.34179	1.7307	-0.13314	-0.24573	-0.062024	0.11569
TCGA-GI-A2C8-01A-21-A17K-20	0.15371	-0.37806	-0.57968	-0.61445	-0.27518	0.52307	-0.63239	0.11006	0.36412	-0.29566	0.64292	-0.055165	0.28584	-0.47218	0.20142	0.91422	0.21064	0.36333	0.09614	-0.15874	0.032278	-0.74701	-0.074139	0.35869	-0.35912	-0.89006	-0.12821	-0.88205	0.14351	-1.9309	0.19731	-0.8852	-0.17316	0.087911	-0.084284	-0.41919	0.63769	-0.23979	-0.44118	-0.34446	-0.16741	0.54569	0.45971	0.1564	1.4264	-0.86703	0.19575	0.18353	1.5205
TCGA-C8-A278-01A-21-A17K-20	-0.016174	-0.044482	-0.43098	0.18109	-0.10206	1.1502	0.18527	0.58005	-0.2085	-0.36599	-0.32772	-0.042878	0.12597	-0.66075	0.087238	0.30639	-0.019552	0.2603	-0.014139	-0.0090514	-0.077752	0.38109	-0.85827	0.26881	0.47548	-0.017733	-0.086034	-0.12515	0.15582	-0.53261	-0.0030281	-0.61597	-0.44385	-0.23086	-0.41405	-0.035096	0.22463	-0.23892	0.050001	0.087228	-0.076889	-0.13122	0.27842	-0.33318	0.71446	2.4268	0.073141	-0.023198	0.0081591
TCGA-C8-A26X-01A-41-A17K-20	-0.028797	-0.044783	-0.014899	0.060368	-0.25124	1.5455	-0.10601	0.41932	0.24402	-0.58042	-0.66112	-0.3797	0.11317	-0.83165	0.13227	-0.079533	0.087718	-0.20535	0.10825	0.52014	0.075205	0.59103	-0.80256	0.42766	-0.1676	-0.1995	-0.38863	-0.71204	0.15026	-0.53309	0.16217	-0.72041	-0.41021	-0.12152	-0.63499	0.0928	0.098684	-0.092185	0.10422	-0.25923	-0.22192	0.55508	0.088773	0.52989	0.086418	0.23297	-0.52435	1.5771	-0.945
TCGA-C8-A26V-01A-21-A17K-20	-0.053821	-0.11758	0.22915	-0.48169	0.11029	1.2549	0.73672	-0.028718	-0.15487	-0.34772	1.0188	-0.060028	0.65132	0.14848	0.026693	0.32744	-0.27584	1.4493	0.013102	-0.01099	-0.071412	0.21305	-0.70111	-0.081267	0.081136	-0.18656	0.19943	0.034964	0.062127	-0.2617	0.12742	-0.62098	0.26251	0.14505	0.32749	-0.65621	0.48615	-0.36597	0.14755	0.88012	-0.17545	0.23683	0.16095	0.65054	3.0484	-0.24159	0.022199	0.43195	-0.39759
TCGA-C8-A27B-01A-21-A17K-20	0.28503	0.80704	-1.3744	-0.93677	0.075279	-0.67855	1.0262	-1.2596	-0.086412	0.55246	-0.1441	-0.1231	-0.086662	-1.4946	0.2176	0.53314	-0.086792	0.78009	0.17746	-0.76552	0.0097514	1.4924	-1.4567	0.34028	-0.17812	-0.33472	-0.48095	2.2371	-0.13764	0.73005	0.064241	0.084265	0.13929	0.14581	0.085073	-1.3653	-0.33851	-0.20501	0.18074	-0.63574	-2.0968	0.16388	0.16592	-0.59414	0.18474	-1.5733	-0.34154	1.2607	-0.9809
TCGA-C8-A26W-01A-21-A17K-20	0.40027	-0.5169	-0.86514	-0.4528	-0.21079	0.82718	-0.17734	-0.24286	1.0973	-0.59388	0.95174	-0.08095	0.27938	-0.47333	0.72526	0.28374	0.23651	1.4943	0.46766	0.22653	0.20958	-0.5931	1.6283	0.6129	-0.0019448	-0.72077	-0.23112	-0.2924	2.6131	-1.0111	0.60868	-0.8288	-0.024902	-0.74933	-0.16385	-1.6353	0.35281	0.24366	-0.18584	-0.018214	-0.30162	0.81804	0.41662	-0.17466	0.77625	0.028876	-0.10382	2.8682	-0.25006
TCGA-C8-A27A-01A-21-A17K-20	-0.083894	2.8698	0.72754	0.11603	-0.20329	-0.70138	0.90395	-0.1292	-0.54633	-0.56981	0.8465	0.20165	0.21811	-1.2801	0.028565	0.18617	0.022194	-0.8259	0.10522	1.1178	0.075148	-0.47025	-1.5785	-0.12946	-0.065748	-0.27	0.15818	0.19149	-0.1694	0.96455	-0.070012	-0.97139	-0.80457	0.072569	-0.94406	-0.23175	0.84713	-0.46112	0.74598	0.83572	-0.60896	0.45481	-0.038081	1.1885	2.9969	0.0026726	0.28754	0.77185	0.56464
TCGA-C8-A26Y-01A-21-A17K-20	-0.075639	-0.32129	-0.10779	0.46798	-0.43218	-0.39945	-0.58556	-0.16297	0.10911	-0.36439	-0.71838	-0.30521	0.18678	-0.4272	0.076346	-0.2248	0.003607	-0.095801	-0.080013	-0.14365	0.13371	-0.25499	-1.1277	0.33742	-0.24339	-0.49402	-0.10969	-0.16979	0.21639	-0.51329	0.049834	-0.14992	-0.20708	-0.25041	-0.10586	-0.77773	-0.38399	0.72789	-0.078585	-0.32565	0.079284	0.12651	0.19928	-0.33845	-0.030101	-0.44991	0.35808	1.3118	-0.58828
TCGA-C8-A26Z-01A-21-A17K-20	-0.014175	-0.053123	0.35413	0.048857	0.35657	2.0796	-0.35842	0.13222	0.13236	-0.23886	0.47858	-0.075451	-0.0066788	1.0623	0.36898	-0.16681	0.14046	0.62295	0.1716	-0.37572	-0.0052514	-0.81555	-0.11896	0.19671	-0.36566	-0.58446	0.18228	0.19911	1.6705	-0.75433	0.28816	-0.79356	0.11459	0.075195	2.0309	-0.97748	0.14306	-0.19342	-0.010365	0.68159	0.054161	0.26494	-0.21692	-0.16394	2.4434	0.1969	0.34261	1.6489	-0.49412
TCGA-C8-A273-01A-21-A17K-20	0.22303	0.18891	-0.29742	0.2056	-0.39601	0.42362	-0.28406	-0.41105	-0.66066	0.19929	0.024558	0.26985	0.042798	0.39794	0.11938	0.31638	0.14421	0.43008	-0.063198	-0.32298	0.019776	-0.7549	0.38412	0.13934	0.64281	-0.36077	0.34562	1.1384	0.13834	-0.42947	0.10292	-0.67262	0.47922	-0.011223	0.83633	-0.039483	-0.77245	-0.32626	0.25737	0.079559	-0.14447	0.48374	-0.12511	-0.053222	2.5611	-0.40795	0.30439	0.68195	0.0088682
TCGA-C8-A274-01A-21-A17K-20	-0.019683	-0.19173	-0.29449	-0.50817	0.11004	1.0035	-0.1131	0.17904	-0.13534	0.046534	0.16891	-0.37565	0.035217	-1.9162	-0.047664	-0.093555	0.21588	0.21355	-0.15129	0.019458	-0.24746	-0.3583	0.069625	0.17193	0.62034	-0.32388	-0.17656	0.10194	0.76802	-0.60185	0.080677	-0.98434	-0.19064	-0.045033	-3.5161	-0.56179	0.37703	-0.28955	-0.11239	-0.12423	0.062049	0.54727	0.012037	0.58655	1.478	0.11753	0.49659	1.1789	0.58557
TCGA-C8-A275-01A-11-A17K-20	0.023364	0.29606	-0.29259	1.0043	0.22095	0.86901	-0.30491	0.068446	-0.32595	-0.77088	-0.96524	-0.099203	-0.021355	0.24224	0.26059	-0.46279	-0.17476	-0.26936	0.03423	-0.27117	-0.080184	0.99333	-0.83636	-0.044555	-0.41611	-0.053484	0.10281	0.40282	-0.14775	1.225	-0.15132	-0.67707	-0.25329	0.14982	0.48476	-0.01548	-0.20729	-0.26157	-0.097888	-0.43787	0.10312	0.051596	0.11674	-0.38405	1.6313	4.0887	0.78912	0.084472	-0.59396
TCGA-E9-A244-01A-21-A17K-20	0.04899	-0.34648	-0.39171	-0.50379	-0.18296	0.13531	0.13056	0.29078	-0.27738	-0.44064	0.034377	-0.23718	0.19246	0.10765	0.15001	-0.37375	0.22404	1.4828	-0.038849	1.2626	-0.010833	-1.0983	-0.19066	-0.092876	0.38922	0.023118	-0.2086	0.46679	-0.023936	0.1056	0.44795	-0.80039	-0.69035	0.5748	0.075904	-0.4318	0.0084136	0.2447	0.0045713	-0.44736	0.034064	0.62693	-0.01748	0.68613	0.27108	0.30134	0.56776	0.31834	-0.72068
TCGA-E9-A24A-01A-21-A17K-20	-0.069392	-0.2752	0.43687	-0.20528	0.45736	1.66	-0.76945	1.0839	-0.5268	-0.10817	1.0314	-0.36141	0.023983	-0.07396	-0.067135	-0.040923	0.64678	-0.20984	-0.22101	-0.030514	-0.1217	-0.82355	0.080298	-0.063052	-0.17656	-0.49168	0.25189	0.29857	0.55112	-0.96865	0.40153	-1.0893	0.45688	0.19042	0.33223	-0.56379	1.2994	-0.24947	-0.015217	0.71431	-0.018324	0.35446	-0.21257	0.16446	2.6168	0.468	0.49781	0.27874	-0.60284
TCGA-E9-A248-01A-21-A17K-20	-0.23097	-0.079039	0.079112	1.3111	-0.22248	-0.37977	0.12403	0.68172	-0.62986	-0.70364	-0.68255	0.076888	0.12306	-0.050547	-0.00061781	0.5664	0.10577	0.93192	-0.018179	-0.27225	-0.012251	0.42837	-1.087	0.17924	-0.64605	0.0051867	-0.097572	0.2646	-0.44338	1.1108	-0.10923	1.4834	-0.27679	0.13436	0.45711	-0.090978	-0.13538	0.059787	-0.076362	-0.41868	-0.29557	-0.11689	0.38272	0.56087	-0.063043	0.58409	0.35602	0.26885	0.86023
TCGA-E9-A249-01A-21-A17K-20	0.01972	-0.32646	-0.02368	-0.31751	-0.035098	1.1145	-0.20538	0.56306	-0.3843	0.2117	0.60531	-0.19591	0.18897	-0.32992	0.0064952	0.58878	0.50704	-0.37945	0.083753	0.48373	0.084662	-0.92689	-0.40774	0.065746	0.018465	-0.24633	0.19597	-0.60911	-0.11442	-0.29579	0.3319	-0.80669	0.1305	0.23449	-0.45965	-0.41025	0.70003	-0.33043	0.021734	0.36978	-0.13208	0.8199	-0.2404	0.52631	3.0231	0.21626	0.25615	1.6212	-0.32811
TCGA-E9-A247-01A-21-A17K-20	-0.04143	-0.34211	0.14672	0.49009	-0.65682	2.6462	-0.39476	-0.2251	-0.098209	-0.28124	1.4671	0.015335	0.41551	0.5788	-0.26753	1.546	-0.053223	0.01018	-0.14863	0.34436	0.053902	-0.8906	-1	-0.18489	0.22594	-0.069006	0.15675	0.88717	-0.13788	-0.51906	0.84396	0.0076643	-0.095618	0.20638	0.96768	-1.0417	0.48289	-0.49142	-0.087673	1.3026	0.098641	0.33042	-0.34151	2.241	2.9182	0.35664	1.4572	0.087776	-0.21094
TCGA-E9-A245-01A-11-A17K-20	0.39406	0.23342	-0.1833	0.41795	-0.070769	0.74407	-0.73986	-0.49597	0.70191	0.54388	1.8106	-0.16865	-0.2529	-0.36971	0.78298	0.64145	0.013708	0.65286	0.1349	0.10779	-0.088444	-1.0889	1.6069	0.32513	-0.18852	-0.57943	0.13722	0.37894	2.1926	-1.2371	0.29999	-0.71244	0.83021	-0.33336	-0.24624	-0.63281	0.22982	-0.17337	0.34051	-0.18438	-0.59328	0.5617	0.42192	-0.1124	1.2477	0.028515	0.17673	2.042	1.4478
TCGA-E9-A243-01A-11-A17K-20	0.14635	-0.21762	-0.60473	-0.3157	-0.57309	-0.29641	0.55129	-0.42519	-0.089018	-0.24059	0.61936	-0.49978	-0.078948	-0.28616	-0.06663	0.25291	-0.16241	1.4891	-0.087811	-0.77118	0.16383	0.94051	0.1302	0.21707	0.029676	0.078996	-0.17723	-0.36875	0.75488	0.17662	-0.12562	0.13214	-0.059301	-0.24974	-0.05463	-0.48778	-0.48477	-0.025305	0.15002	-0.44914	-0.27907	-0.0057776	0.039177	-0.36171	0.55144	-0.75929	-0.55611	1.1859	-0.78419
TCGA-D8-A27E-01A-21-A17K-20	0.012274	-0.28016	-0.16215	0.98235	-0.00894	0.93479	-0.45399	-0.034591	-0.1175	-0.63833	1.6784	-0.34663	-0.18253	0.91156	0.079736	0.17827	0.065987	-0.22607	-0.34536	-0.59139	-0.27701	-0.51973	0.67982	-0.095722	-0.08442	-0.64765	0.19254	1.5254	0.92316	-2.0361	-0.022376	-1.0239	1.1598	0.018062	0.92048	-0.10208	0.26791	-0.15362	0.18722	0.35406	0.016627	-0.50901	0.42866	-0.29428	2.5036	0.036686	0.41355	-0.43667	-0.5501
TCGA-E9-A295-01A-21-A17K-20	0.1883	-0.57732	-1.1096	-0.055418	-0.26134	0.99318	-0.27177	-0.95788	-0.034616	-0.039458	0.63292	-0.077688	0.023677	0.47875	-0.075257	0.14319	0.10639	0.93587	0.14818	-0.81082	-0.078114	0.16297	0.61116	0.26586	0.4648	-0.17967	0.037	-0.83724	0.29522	-0.90735	0.26204	-0.80943	0.20563	-0.50121	0.92598	-0.91064	0.35561	0.43736	0.20823	-0.19905	-0.34902	0.084615	0.14564	-0.57335	1.1768	-0.72013	0.090627	1.1992	0.22139
TCGA-D8-A27F-01A-21-A17K-20	0.34755	0.29425	-1.3229	-0.3308	-0.42714	-0.6009	0.66213	-1.0814	-0.13225	0.071111	-0.6732	-0.093496	-0.087244	-0.00020274	0.28013	0.0067986	0.32288	0.85441	0.11292	-0.71973	0.11084	-0.83373	-0.85825	0.092963	0.98853	0.27159	0.098459	2.4906	0.078867	0.79998	0.27029	-0.08436	-0.29455	0.18326	0.55942	0.4066	-0.53514	0.14595	0.06368	-0.45562	-0.87763	0.79563	0.013536	0.074515	-0.17166	-0.7317	-0.30679	1.3591	-1.0698
TCGA-D8-A27G-01A-21-A17K-20	-0.01406	-0.53855	-0.70392	-0.7583	-0.22181	0.53244	-0.037426	-0.40625	-0.043761	-0.13846	0.80526	-0.41586	0.09763	-1.7523	0.12962	0.27381	0.24793	-0.042557	-0.15061	0.11112	0.057985	-0.46285	1.2469	0.33762	0.017129	-0.58005	-0.24018	-0.73029	1.4101	-0.99551	0.1438	-0.9603	0.36508	-0.47666	-3.7704	-0.49305	-0.46862	-0.1637	0.026676	-0.33219	0.050081	0.82079	0.10551	-0.016709	1.4041	0.67513	0.025919	0.67348	0.09418
TCGA-BH-A28Q-01A-21-A17K-20	0.27152	-0.14411	0.13528	0.34921	0.25461	1.2877	-0.23218	-0.52637	-0.21782	0.063469	1.4195	-0.092122	0.091901	-1.7328	0.13204	0.8815	-0.14548	0.66612	0.092908	-0.41367	-0.02315	-0.77204	0.25661	0.34447	0.7728	-0.18609	-0.10903	0.72447	1.2918	-1.5973	0.15048	-1.0834	0.46551	-0.42837	-2.3755	-0.86363	0.54845	-0.24232	0.27907	-0.12695	-0.48075	0.2053	0.05056	-0.22919	2.8508	0.15156	0.63305	0.91627	-0.23242
TCGA-D8-A27H-01A-21-A17K-20	-0.14598	-0.59912	-0.71856	-1.3195	-0.038281	-0.52005	-0.37629	0.42585	1.1782	-0.53083	-0.77927	-0.2484	0.38045	0.066401	0.16609	-0.32093	0.46345	-0.093767	0.021847	-0.043727	0.010321	-0.96677	0.21406	-0.083891	0.22145	-0.55258	0.39649	-0.20067	0.62838	-0.58957	0.22076	-0.88606	-0.18923	0.17481	0.0097047	-0.18556	-0.09749	0.072429	-0.46081	-0.56406	0.27819	1.188	-0.09372	0.04623	-0.36484	0.10462	0.70747	0.37705	-0.20537
TCGA-OL-A5D7-01A-21-A321-20	0.026866	0.67399	-0.38494	-0.56132	-0.77725	-1.148	-0.1241	0.61472	0.95581	0.11957	0.62741	-0.51678	-0.052149	-1.0745	-0.21132	1.0323	0.095692	0.8899	-0.16965	0.8367	-0.38363	0.25158	0.12373	0.28343	0.0065597	0.37564	0.088468	-0.026582	0.28819	1.0472	-0.12928	1.0082	-0.021138	-0.24032	-0.48276	-0.63551	0.22479	-0.27934	0.11839	-0.33839	-0.4829	0.38455	0.44964	0.37398	0.21925	-0.96485	-0.013096	-0.36615	-1.1186
TCGA-PE-A5DE-01A-21-A321-20	0.18608	-0.15751	-0.2318	-0.06284	-0.012481	0.95835	-0.33121	0.92249	0.45693	0.39758	1.0798	-0.21082	0.2432	-0.5064	-0.33406	0.49331	0.10542	0.41612	-0.17892	-0.47852	-0.24842	0.1314	-0.59025	0.27869	0.035238	-0.10335	0.18156	0.0077797	0.39703	-1.4612	-0.10291	-1.2072	0.84262	-0.3747	0.48705	-1.1021	0.81152	-0.43759	-0.036905	0.3441	0.10386	-0.52795	0.25616	0.28857	1.9056	-0.27254	0.58356	-0.78459	0.30681
TCGA-PE-A5DD-01A-21-A321-20	0.14861	0.080744	-0.22578	-0.05254	-0.13273	2.8938	-0.53359	-2.0683	0.20225	0.17285	0.42277	-0.26652	0.20664	-2.2857	-0.22776	0.31368	-0.084186	0.0067602	-0.12853	-0.57092	-0.1277	-0.80693	-1.139	0.12462	0.35283	0.11274	0.28237	0.12764	0.1134	0.17812	-0.14377	-0.99235	0.52165	0.02357	-3.5642	-1.2419	0.25968	-0.5134	0.030729	0.34213	-0.50006	0.14457	0.57421	0.12054	2.7074	-0.14889	0.76966	-0.040107	0.90083
TCGA-OL-A5D8-01A-21-A321-20	0.19666	-0.39416	0.15269	0.43823	-0.22376	1.2275	-0.27843	0.57137	0.22648	0.45735	1.3083	-0.28391	0.13583	-0.58439	-0.14229	0.7979	-0.30194	-0.08227	0.10546	-0.18741	-0.094128	-0.51567	-0.80486	0.21238	0.13453	-0.24337	0.23075	-0.78918	0.19076	-0.49384	-0.076831	-0.64399	0.30442	-0.23857	0.41162	-0.95942	0.1024	-0.22714	-0.00037602	1.5327	-0.1256	0.33413	0.18987	1.0111	3.0023	0.26902	0.42813	-0.1645	-0.48982
TCGA-PE-A5DC-01A-21-A321-20	0.18538	-0.019778	0.40551	0.84956	-0.6592	1.8162	-0.77462	0.23315	0.72075	-0.14709	1.1151	-0.18624	0.48018	-1.1256	-0.068499	1.1994	-0.31517	0.0070684	0.060284	-0.044703	-0.099384	-0.63471	-0.17142	0.35964	0.62458	-0.19724	0.28034	-0.3385	0.34911	0.28043	-0.091116	-0.75651	0.030919	-0.36534	0.44506	-0.92152	0.60982	-0.14809	0.19375	0.80973	-0.4132	0.23935	0.19762	-0.36659	2.4539	0.28944	0.78314	0.14608	1.2984
TCGA-OL-A5DA-01A-21-A321-20	0.18417	-0.56737	-0.087301	-0.042392	-0.45427	1.7844	-0.14171	0.20519	0.71571	-0.024712	1.1676	-0.57376	0.027547	-1.6562	0.20229	0.93421	0.049837	0.31918	0.16725	-0.12095	0.17755	-0.18729	-0.73294	0.17338	0.11592	0.18737	-0.035498	-0.39484	0.62668	-0.072168	-0.09269	-1.4261	0.23239	-0.47279	-2.8231	-1.1795	0.051876	-0.1838	0.09002	0.085543	-0.19665	0.4207	1.1103	-0.238	2.3724	0.17704	0.074444	0.23316	0.62448
TCGA-E2-A56Z-01A-21-A321-20	0.13537	2.7618	0.48959	0.35057	0.085047	1.4676	-0.31748	0.1057	0.43117	-0.12963	1.6366	-0.34891	-0.21926	-0.23425	-0.048934	1.1972	-0.23044	0.10023	-0.070169	-0.45392	-0.44623	-0.49063	-0.4667	-0.13414	0.0068272	-0.33879	0.0022033	0.28792	0.64782	-0.296	-0.16045	-0.71028	0.60848	-0.4401	0.81342	-1.1482	1.0154	-0.21521	0.87953	0.47341	-0.077163	0.57422	0.2348	-0.19117	2.6671	-0.062399	0.18343	-0.051813	0.4274
TCGA-E2-A572-01A-21-A321-20	0.29891	-0.27657	-0.7398	-0.17702	-0.28619	0.64769	-0.21998	-0.61439	1.123	-0.10837	1.135	-0.39746	0.093069	-1.0345	0.15928	0.81593	-0.097867	0.53032	0.076713	0.033733	0.091418	-0.1621	-0.12659	0.27722	0.060434	-0.4904	-0.044762	0.23847	0.59538	-1.5571	-0.062966	-1.2951	0.62884	-0.56815	-0.24599	-1.4564	0.28647	-0.058041	-0.011919	-0.1106	-0.39477	-0.11445	0.21039	-0.12839	1.9937	-0.080628	0.30473	-0.13633	0.4148
TCGA-E2-A574-01A-21-A321-20	0.034432	1.1217	-0.50276	-0.27659	-0.40651	-0.7829	0.74597	-0.38625	1.3698	-0.39122	-0.59069	-0.15404	0.14808	-0.08103	-0.028934	-0.92767	0.3816	0.26148	0.005791	0.49236	-0.015926	-0.41904	-1.5652	0.0059313	0.22386	-0.029808	0.011457	1.6612	-0.10206	0.25738	0.022097	0.23237	-0.53706	0.20471	0.10948	-0.93205	-0.20175	-0.18086	0.069087	-0.33722	-0.60942	1.0748	0.088328	0.37124	-0.39362	-0.25767	0.51568	0.058797	0.57844
TCGA-HN-A2OB-01A-11-A321-20	0.024186	-0.20797	-0.40708	0.17881	-0.14331	1.0478	-0.496	0.12081	1.337	-0.017881	1.225	-0.18494	-0.15987	-0.77781	-0.2283	0.67409	-0.091481	0.96298	-0.036206	-0.64655	-0.44066	-1.1665	0.55027	0.20973	0.64706	-0.097148	0.068228	-0.45316	0.91581	-1.4655	-0.10826	-1.3751	0.64453	-0.80163	-0.085614	-1.1136	-0.055864	-0.075987	0.38903	-0.21259	-0.024873	0.62809	0.61531	-0.11745	1.3954	0.088755	-0.018426	-0.20544	0.019998
TCGA-AR-A5QQ-01A-21-A321-20	0.25222	1.1381	-0.72423	0.43002	-0.47549	-1.1596	0.11472	-0.027754	0.92526	-0.29923	-0.58011	-0.45262	0.016477	-0.20616	-0.34716	-0.50322	-0.23128	-0.38126	-0.1214	-0.031858	0.045902	1.3795	1.2554	0.086122	1.1308	-0.22806	0.16472	-0.50012	-0.027949	1.2118	-0.17586	-0.4753	-0.18207	0.21498	0.14991	-0.70448	-0.13772	0.85561	0.31916	-0.45404	-0.052355	0.53985	0.091491	-0.23817	-0.31005	-0.75362	-0.57929	-0.74601	-0.87489
TCGA-AR-A5QM-01A-21-A321-20	-0.025572	-0.51548	-0.63085	0.22077	-0.47245	0.90095	-0.38911	-0.049883	1.2151	-0.15312	0.59417	-0.35188	-0.3395	-1.3257	0.16753	0.28204	0.30191	0.88126	-0.077664	-0.13678	-0.046825	-0.50075	0.43891	0.14104	0.063321	-0.66469	0.002112	-0.62668	1.4542	-1.264	0.0015717	-1.7684	0.010541	-0.88734	-0.89232	-1.5037	-0.098283	-0.17384	-0.032936	0.2827	-0.29813	0.79913	0.17309	0.18296	1.4869	-0.40045	0.11842	0.0054131	-0.17869
TCGA-AR-A5QN-01A-21-A321-20	-0.019349	1.936	0.09114	-0.13081	-0.88143	1.5491	0.26423	-0.33526	0.30993	-0.28646	0.86621	-0.46546	-1.0314	-1.9403	-0.43839	0.84992	0.28969	0.61219	-0.099704	-1.3883	-0.57348	-1.5428	0.74607	0.064021	-0.05481	-0.014578	0.11058	-0.39054	0.64989	-0.75634	-0.22386	-0.71868	-0.17534	-0.75455	-2.6401	-1.2045	0.35853	-0.42636	0.57048	0.14376	-0.090403	-0.17335	0.30493	0.079744	2.3039	0.45184	0.16289	-1.0217	4.0014
TCGA-AR-A5QP-01A-21-A321-20	0.22012	-0.49702	-1.9253	-0.049859	-0.32123	1.2035	0.041686	-0.36458	1.0285	-0.41706	0.18361	-0.52773	-0.036568	-3.0131	0.18281	0.62846	-0.31285	0.21787	0.24098	-0.029726	0.27127	-0.12819	0.53924	0.32073	0.27778	-0.45723	-0.10736	-0.38621	2.0312	-0.4822	-0.17182	-0.75255	0.39083	-0.57199	-2.0476	-1.2215	-1.3167	-0.30208	0.31382	-0.16827	-0.27762	0.88365	0.14933	-0.84724	1.601	-1.0894	-0.60169	0.15994	0.46
TCGA-GM-A3XG-01A-41-A321-20	0.045243	-0.61872	-0.72858	0.25808	-0.1531	1.2811	-0.019283	0.34157	1.0987	-0.30557	0.77861	-0.31481	0.082818	-0.92841	0.27528	0.075839	0.015904	1.0273	0.30885	0.44741	0.28813	-0.22397	0.83058	0.49221	0.38665	-0.20231	0.0047695	0.19307	2.4072	-1.5144	0.023118	-1.1329	0.30731	-0.96855	-0.24724	-1.4767	-0.51491	-0.057744	-0.070558	-0.035259	-0.23777	0.87481	0.26581	-0.58917	1.2056	-0.38741	-0.46037	0.42646	0.4383
TCGA-BH-A42T-01A-21-A321-20	-0.031822	-0.30917	-0.69526	1.8773	-0.72698	1.6061	-0.64378	0.34928	0.48219	-0.42505	1.4254	-0.37526	-0.091957	-1.584	0.0028326	1.3439	0.2032	0.33919	-0.22418	-0.014222	-0.13356	-0.46301	0.51694	0.10903	0.062107	-0.54092	-0.2042	-0.55215	1.1172	-0.55358	0.035909	-1.1262	-0.10755	-0.40035	-3.0532	-1.3386	0.60381	-0.22664	0.23562	0.31893	-0.47291	0.46892	0.34982	0.31524	2.2375	0.63321	0.58898	0.078572	0.23963
TCGA-BH-A42V-01A-21-A321-20	0.09646	-0.048955	-0.012213	0.076935	-0.20528	1.9575	-0.54458	0.85751	0.70288	-0.094581	1.13	-0.28298	-0.032567	-0.33662	-0.012588	0.92645	0.069271	0.5881	-0.19015	-0.13281	-0.15789	-0.62387	0.53405	0.24846	0.081322	-0.077637	0.013015	0.94366	0.61104	-1.2939	-0.086587	-1.0652	0.46437	-0.24243	0.26403	-0.91426	0.18539	-0.10434	0.25304	0.017147	-0.030969	0.96058	0.23765	-0.053462	2.2874	0.23435	0.52536	-0.046168	0.10115
TCGA-EW-A424-01A-21-A321-20	0.13288	-0.28317	-0.30716	-0.2769	-0.45357	1.7593	-0.77225	0.2445	0.82698	-0.020769	1.4049	-0.2236	-0.58685	-1.5676	-0.054292	1.1766	-0.10935	1.1542	-0.18206	-0.37358	-0.438	-0.70651	0.92931	0.038583	0.25951	-0.5831	-0.01132	-0.37257	1.5302	-0.89084	-0.12301	-1.1116	0.25728	-0.18211	-2.5536	-1.0238	0.42151	-0.2158	0.11442	0.03549	-0.14922	0.98622	0.42687	0.13026	2.2269	0.22073	0.59611	-0.037257	-0.023351
TCGA-A7-A425-01A-21-A321-20	0.14459	0.088581	-0.30994	-0.48565	-0.22525	0.9841	-1.4152	0.070895	1.1864	-0.31288	1.0898	-0.17252	0.049648	-1.4803	-0.26258	1.2726	0.19518	0.34728	-0.085702	-0.38541	-0.38377	-1.0468	0.019715	0.19413	0.082038	-0.22849	0.11946	-0.63523	0.98282	0.070829	-0.17282	-0.93356	0.40993	-0.46457	-1.1163	-1.3617	0.29689	-0.3976	0.036495	0.17698	0.03524	0.69211	0.57637	0.40528	2.4273	0.073952	1.0658	-0.14918	0.43755
TCGA-LL-A442-01A-21-A321-20	0.16005	-0.377	0.18592	1.3181	-0.51466	-0.81945	-0.57879	0.5855	-0.046492	-0.89926	0.47946	-0.55674	0.10527	-0.29023	-0.49383	0.074967	0.055026	-0.43493	-0.072266	-0.27267	-0.24721	-1.1539	-0.83704	0.22461	0.10573	-0.11818	0.33946	2.0348	-0.55021	-0.69939	-0.27084	-0.23478	0.77746	-0.23721	0.84424	-1.1617	1.3238	-0.54936	-0.05307	1.104	-0.84228	-0.50332	0.14434	0.38241	2.7016	0.57949	0.89207	-1.0949	0.93927
TCGA-LL-A441-01A-21-A321-20	-0.04879	0.33344	-0.50203	-0.13941	-0.59997	-0.10186	0.45808	1.3338	0.31189	-0.66733	0.38429	-0.2827	0.34244	0.39036	-0.37495	0.071888	0.1466	1.763	-0.12402	-0.065082	-0.3409	-0.61873	-1.334	0.063631	-0.051599	0.28793	0.086098	-1.513	-0.072439	-0.57054	-0.2164	-0.38765	-0.38614	-0.27728	1.0913	-1.2312	0.44435	-0.20131	-0.049473	-0.29425	0.043767	0.46639	-0.05917	0.71137	-0.066371	-0.30569	0.88715	-0.79524	-1.2747
TCGA-LL-A440-01A-21-A321-20	0.15132	-1.125	-0.59265	-0.5578	-0.59026	0.38828	-0.22962	-0.20474	1.5808	-0.18798	0.52929	-0.1776	-0.38769	-1.4789	0.24888	0.019065	0.15658	0.51913	0.12838	-0.30511	0.16836	-0.54068	1.1375	0.080523	-0.097574	-0.65941	-0.12882	-1.3649	1.7031	-0.92522	0.014279	-0.99344	-0.10559	-0.85512	-3.2414	-1.508	-0.13236	0.017314	0.1156	-0.32993	-0.066769	1.074	0.40864	0.084072	0.57067	-0.17703	-0.40483	0.45815	0.15967
TCGA-D8-A3Z5-01A-21-A321-20	0.098457	-0.36824	-0.66472	-0.1584	-0.24213	1.8822	-0.42034	-0.5345	1.1157	-0.33881	0.88712	-0.29439	0.081612	-1.9374	0.18457	0.55209	0.10849	0.96181	0.23773	0.2219	0.35716	-0.33624	-0.036485	0.39099	0.14854	-0.48915	-0.070468	-0.51552	1.0864	-1.4505	-0.049128	-0.91895	0.23803	-0.44257	-1.6453	-1.4777	0.56074	-0.20014	0.075145	0.27571	-0.5677	1.1987	0.3607	-0.21969	1.836	-0.020463	0.49857	0.48204	0.1237
TCGA-BH-A42U-01A-22-A321-20	-0.008348	-0.22149	-0.86412	-0.011069	-0.59155	1.1387	0.0027498	0.56039	1.3872	-0.25945	0.64926	-0.4414	-0.32933	-1.2324	0.23378	0.27185	-0.12878	1.0587	0.0037071	-0.24965	0.16555	-0.18805	0.99532	0.036729	-0.0641	-0.40132	-0.17169	-0.35966	0.98284	-0.99091	-0.0072573	-1.3346	-0.090782	-0.5453	-1.3558	-1.2852	-0.079309	0.040242	0.03525	-0.26598	-0.40105	0.44077	0.36774	0.31016	1.5877	-0.41054	-0.075551	-0.04109	0.11033
TCGA-GM-A4E0-01A-21-A321-20	0.26169	-0.24111	-0.64416	-0.11788	-0.24703	1.0893	-0.86755	0.081572	1.0702	0.16787	1.301	-0.40826	-0.30172	-1.681	0.11224	0.48195	-0.043899	0.71391	0.038306	0.12126	-0.17659	-0.31139	1.0859	0.069067	0.17476	-0.43267	0.15498	-0.71427	1.653	-1.1908	-0.19947	-1.1119	0.57636	-0.74913	-2.0235	-1.2247	-0.16769	-0.023877	0.21173	0.18389	0.18648	0.67301	0.49743	-0.41207	1.6657	-0.11424	-0.087195	-0.13133	-0.10314
TCGA-A2-A4S2-01A-21-A321-20	0.11266	0.15091	-0.12948	-0.43784	-0.80573	0.35403	-0.24317	-0.74843	1.0311	0.41979	1.2674	-0.26799	0.06744	-1.902	0.22387	0.52954	0.081346	0.24567	0.078536	-0.063352	0.22104	0.85186	-0.69777	0.13253	1.0547	-0.17304	-0.096935	1.1755	0.92939	-1.1416	-0.086816	-0.96245	-0.062809	-0.25708	-0.41976	-1.3122	0.27289	-0.14961	-0.046459	0.12577	-0.26473	0.54029	0.30126	-0.076589	2.0563	0.17588	0.55814	0.072906	1.5175
TCGA-A2-A4S0-01A-11-A321-20	0.24188	0.36407	0.28821	0.076651	-0.076064	0.19807	0.01061	0.9764	0.64899	-0.33781	1.566	-0.25035	0.028766	-0.44233	-0.25507	0.45994	0.15916	0.24739	-0.40887	-0.25955	-0.69282	-1.4049	0.14292	0.30483	-0.04608	-0.45521	0.19682	1.155	1.0085	-1.5403	-0.2272	-1.5406	1.1779	-0.51264	0.85907	-1.0191	-0.20381	-0.43734	0.41322	1.005	-0.22403	0.19837	0.30497	0.78776	2.7668	0.031189	0.54861	-0.65813	1.1773
TCGA-GM-A5PX-01A-21-A321-20	0.3287	-1.0526	-0.73271	-0.65999	0.097345	0.77247	-0.48288	-0.46747	0.95253	0.3681	1.2049	0.12619	0.28673	-1.6392	0.052517	0.49533	-0.17112	0.87602	0.116	0.22741	0.089197	-0.10674	-0.12745	0.21268	0.6053	-0.23098	0.25516	0.037166	0.4434	-2.2261	-0.19176	-1.3148	1.0683	-0.92488	-2.0701	-1.2557	0.40331	-0.18022	0.049245	0.018661	0.71251	1.1272	0.22042	-0.82747	2.0672	-0.3713	-0.13989	-0.023363	-0.11033
TCGA-GM-A5PV-01A-21-A321-20	0.23345	-0.70243	-0.38966	0.13037	0.017634	1.3359	-0.69265	0.95696	0.85966	0.00078158	1.528	-0.38567	-0.25925	-2.3664	0.0034582	1.381	-0.26559	0.46031	0.011671	-0.52741	-0.21414	-0.65872	-0.27242	0.095134	0.14882	0.078555	0.12528	0.41703	1.305	-0.88455	-0.11267	-1.3799	0.97505	-0.99924	-2.5683	-1.1373	0.28471	-0.26906	-0.072217	0.30958	0.12564	0.44312	0.18135	0.089171	1.7934	-0.22687	0.074022	-0.45234	0.97143
TCGA-A7-A4SF-01A-21-A321-20	0.14072	-0.14059	-0.59607	0.83139	-0.10278	2.4261	0.67828	0.26886	0.35269	-0.041731	0.64247	-0.35981	0.22799	-0.36872	-0.26631	0.79894	-0.10003	-0.020621	-0.0069635	-0.11998	-0.068019	1.1144	-1.3509	0.26438	0.18392	0.13191	-0.010314	1.79	-0.2031	0.064808	-0.18482	-0.71468	0.17043	-0.53949	1.0037	-0.95436	0.3823	-0.34585	-0.10437	0.020935	-0.16707	0.20498	0.36446	0.4486	2.2059	0.88174	0.23604	-0.43467	1.2782
TCGA-A7-A4SC-01A-21-A321-20	0.03621	-0.20789	-0.087676	0.1486	-0.39077	1.7007	-0.42729	-0.56507	0.91131	-0.40374	0.51482	-0.37112	-0.47519	-1.5468	0.10646	-0.0082953	0.21531	0.71439	0.01146	-0.29767	-0.013835	-0.76793	0.79257	-0.32787	-0.060457	-0.80236	-0.0080346	-0.22357	1.5525	-1.0742	0.004081	-1.4993	0.14892	-0.64876	-1.8557	-1.382	-0.19599	-0.10362	0.35455	0.0916	-0.15607	0.59572	0.37472	0.063041	1.4338	0.62715	0.12654	0.39734	-1.0713
TCGA-A7-A4SD-01A-21-A321-20	0.16337	0.13488	0.022184	-0.15673	-0.63321	-0.50439	0.96962	0.72455	0.50773	0.095821	-0.50376	-0.2188	-0.038899	-0.067957	0.15413	0.30727	0.31273	0.2478	0.052223	0.11728	0.20649	0.80296	-1.597	0.11399	0.24238	0.041701	-0.047261	0.53824	-0.18965	-0.083125	0.057327	0.29808	-0.50357	0.10742	-0.025199	-0.974	0.055864	0.024901	-0.35812	-0.30628	-0.5688	0.54374	0.14381	0.086624	0.45049	0.074977	-0.31019	-0.0052037	0.94591
TCGA-A7-A4SE-01A-21-A321-20	0.29152	-0.40727	-1.0528	-1.5947	-0.79523	-0.30175	0.49473	-0.23991	1.7589	-0.20925	-0.25685	-0.47404	0.25707	-1.8788	0.68693	-0.85193	0.28411	0.49747	0.51327	0.98923	0.79001	0.44807	-0.94724	0.59924	0.29609	-0.94241	-0.40938	0.26706	1.156	-0.81477	0.12726	-0.80957	-0.75986	-0.36414	-2.6811	-1.478	-0.2327	0.1699	-0.2126	0.024779	-0.72193	1.5095	0.3039	0.08964	-0.025061	-0.96401	0.40041	1.5543	-0.70064
TCGA-A7-A4SA-01A-21-A321-20	0.03083	-0.44458	-0.70126	0.30333	-0.29169	1.3264	-0.37972	0.09357	0.97723	-0.12963	0.63732	-0.44152	-0.40464	-1.8158	-0.050815	0.51119	-0.084791	0.45332	-0.10546	-0.2799	0.051351	-0.50401	-0.46889	-0.19055	0.11229	-0.11315	0.024641	0.30796	0.51754	-0.32264	-0.1225	-0.91093	-0.01742	-0.43217	-2.5819	-1.3276	0.49603	-0.34847	0.17921	0.12739	-0.43757	0.21965	0.39573	0.58631	1.8508	0.079545	0.33808	0.06157	0.79278
TCGA-LQ-A4E4-01A-21-A321-20	0.089947	-0.081949	0.22254	0.21552	0.033123	2.4439	-0.5523	-0.40167	0.73224	-0.32899	0.84933	-0.31576	0.017332	-2.0935	-0.054303	0.74231	0.13362	0.31914	-0.1509	0.026896	-0.033188	-0.50733	-0.10982	0.20113	0.16434	-0.095569	-0.0095398	0.79169	0.70824	-0.16968	-0.098222	-1.2368	-0.37932	-0.21883	-3.6088	-1.2196	0.69719	-0.24682	0.16687	0.15249	-0.71555	0.13531	0.40227	-0.48732	1.8813	0.033648	1.3008	-0.15698	1.1072
TCGA-LL-A50Y-01A-21-A321-20	0.030361	-0.33435	0.11864	-0.54503	-0.14624	1.6444	-0.6183	1.0419	0.73579	-0.034573	1.204	-0.2617	-0.041981	-1.6005	-0.20411	0.84722	0.11222	0.17508	-0.11808	-0.55338	-0.12692	-0.85014	-0.4344	0.073786	-0.30517	-0.047918	0.082284	0.46855	0.35229	-1.1789	-0.13911	-1.306	0.71585	-0.50055	-1.8243	-1.1389	0.57997	-0.35891	0.18232	0.36854	0.21003	0.34944	0.41482	-0.17164	2.3256	0.45292	0.59202	-0.703	0.60575
TCGA-MS-A51U-01A-21-A321-20	0.060208	-0.20001	-0.047398	-0.44698	-0.35974	1.11	-0.52884	0.21742	0.55976	0.060936	0.63709	-0.27477	0.041951	-1.1013	-0.35062	-0.04954	0.25089	0.62334	-0.16831	-0.50586	-0.36763	-0.84765	-0.029593	0.024762	0.23338	-0.11975	0.065397	0.42261	0.30119	-0.96329	-0.20662	-0.67997	0.58854	0.0098281	-2.9059	-1.0192	0.15484	-0.41744	0.091094	0.2878	0.02428	0.77227	0.22363	0.10262	2.3344	0.23711	0.088268	-0.71872	0.34135
TCGA-AQ-A54O-01A-21-A321-20	0.26167	0.33495	0.31411	1.1792	-0.067538	2.3518	0.55078	-0.0049907	0.55499	0.47674	1.0682	-0.29029	0.43813	-0.40797	-0.27318	0.15167	0.038852	-0.17949	0.016202	-0.16364	-0.1421	-0.67728	-1.0949	0.16587	0.70122	-0.089643	0.24748	0.66035	-0.0051446	-0.63527	-0.19257	-0.26109	1.0415	0.10128	0.67728	-1.0131	0.22565	-0.50945	0.13276	1.8115	-0.3615	0.78829	0.11108	0.091129	2.865	-0.32842	0.0065975	-0.75262	0.88158
TCGA-AQ-A54N-01A-21-A321-20	0.232	0.85955	0.078046	-0.49779	-0.66105	-0.43189	0.73788	-0.18731	0.12053	-0.15543	-0.1982	-0.57961	0.2091	-0.23424	-0.28109	0.85277	0.2387	1.9086	0.03542	0.21841	-0.21342	-0.8055	-1.97	0.34024	0.56542	0.63602	0.30127	3.1374	-0.50995	0.3824	-0.14047	0.59846	0.039289	0.38196	0.30716	-0.907	0.2638	-0.23752	0.080093	-0.19855	-0.0666	-0.89164	0.49448	0.27856	1.1942	-0.39567	0.62182	-0.54193	-0.63345
TCGA-A2-A4RX-01A-21-A321-20	0.15508	0.13697	-0.66981	-0.65128	-0.50216	-0.50844	-0.040536	1.1369	1.1195	-0.03139	0.61139	-0.03427	0.15665	-0.48686	0.053486	0.13452	0.030428	0.30917	0.067365	-0.13946	0.20491	0.054457	0.28297	0.27213	0.49411	-0.177	-0.034556	0.25059	0.67814	0.69204	-0.027279	-0.57911	-0.23745	-0.37441	-0.83862	-0.86679	-0.54872	0.056431	-0.15451	-0.31503	0.13271	1.0652	0.21153	0.17423	-0.11417	-0.32787	-0.60715	0.18426	-1.0628
TCGA-E9-A54X-01A-21-A321-20	0.16427	-0.21098	-0.060979	0.54177	0.11225	1.3917	-0.16283	1.0513	0.14601	-0.45416	1.3577	-0.35412	0.62965	-0.37273	-0.21357	0.15121	0.10966	-0.34059	0.088507	0.14169	-0.085797	-0.583	-0.9123	0.21311	0.81562	0.033187	0.28007	0.93399	0.36354	-0.33561	-0.20365	-0.68825	0.95969	-0.28082	0.65719	-1.3525	0.34037	-0.39364	-0.11079	0.32498	-0.33142	0.288	0.058956	0.13076	2.5613	-0.3402	0.054057	-0.37046	1.5047
TCGA-E9-A54Y-01A-21-A321-20	0.11685	0.31351	-0.60773	0.96979	-0.46963	0.40242	-0.86435	0.52353	0.49224	0.055021	0.48936	-0.16298	0.41502	-2.4339	0.0063536	-0.11631	-0.13295	-0.05433	0.040553	0.096923	-0.017583	0.023183	-0.72006	0.26299	0.23602	0.053796	0.45656	0.2344	0.45374	0.24214	-0.18027	-0.90158	0.20733	-0.60913	-3.522	-0.94329	0.45322	-0.35832	-0.23193	0.037391	-0.36648	0.6878	-0.055308	-0.0059415	2.7065	0.8651	0.81297	-0.21987	0.55682
TCGA-A7-A5ZV-01A-21-A321-20	0.058873	1.0599	-0.94365	-0.061964	-0.4158	-0.72503	0.34306	-0.99857	0.72987	-0.76733	-0.58917	-0.61463	0.17371	-0.24533	-0.027889	0.086082	-0.08193	-0.15214	-0.0044415	0.072207	0.046038	-0.47849	-1.63	0.19833	-0.061878	-0.48845	0.072089	-1.0282	-0.09657	-0.85631	-0.13635	-0.33264	0.18534	0.62304	0.14927	-1.1542	0.44106	0.13504	-0.29708	-0.21254	-0.073573	0.4759	0.23386	-0.7048	-0.075345	0.48521	0.66116	0.09244	1.3438
TCGA-AC-A5XU-01A-21-A321-20	0.24456	0.64912	0.26272	0.045831	-0.38099	0.39543	0.47042	0.42926	0.40746	0.037596	1.6613	-0.16227	0.098606	-0.728	-0.10318	1.7578	0.18047	0.040685	-0.091278	-0.0011463	0.057702	-0.22269	-0.86569	0.22606	0.20183	0.016692	0.14748	0.92994	-0.050677	-0.10599	-0.021978	-0.93364	-0.24547	-0.17774	-0.088722	-0.71334	1.0997	-0.40497	0.082353	0.46381	-0.40685	0.075267	0.33249	0.27973	2.5994	-0.023595	0.57501	-0.073142	-0.048684
TCGA-AC-A5XS-01A-21-A321-20	-0.071464	-0.33351	0.066505	-0.26571	-0.17661	1.9221	-0.65231	0.026366	0.69214	-0.11499	0.64756	-0.3533	-0.068553	-1.9726	-0.076478	0.60871	0.094019	0.10823	0.021881	-0.45635	0.086624	-0.46988	-0.31975	0.11208	0.73606	-0.079179	0.070282	-0.078614	0.069851	-0.63545	-0.025433	-0.171	-0.026462	-0.28336	-2.8956	-0.99463	0.90371	-0.27406	-0.00054001	-0.20209	-0.34147	0.1081	0.32283	0.10754	1.9482	0.12633	0.77078	-0.14979	0.24997
TCGA-E9-A5UP-01A-21-A321-20	0.1483	-0.090755	-0.85524	0.26044	-0.60789	0.13839	-0.43547	-0.62293	0.62428	-0.56607	0.69275	-0.16347	0.25803	-1.1278	-0.025287	0.91468	0.30776	0.27298	0.011452	1.1442	-0.011221	0.19464	-2.1439	0.49322	0.5756	-0.14058	-0.050036	0.5718	0.34639	-1.7124	-0.10938	-0.94228	0.19637	-0.53968	-0.042076	-1.4053	0.18233	-0.38668	0.019508	-0.032431	-0.63037	-0.27302	0.051194	0.9852	2.6369	0.84531	1.5916	0.080214	0.12981
TCGA-E9-A5UO-01A-21-A321-20	0.22548	-0.22977	-0.36957	1.1472	-0.19225	0.032898	-0.14202	-0.70989	0.5238	-0.2981	1.3521	-0.56347	0.24833	0.18289	0.17088	0.9606	0.21013	-0.073232	0.21853	0.16575	0.20439	-0.57804	-0.53416	0.26884	0.46125	-0.21313	0.054754	2.4436	0.030932	-0.93998	-0.040297	-0.32549	0.34905	-0.00051653	1.1941	-1.3326	1.0024	-0.37802	0.11582	0.86481	-0.76084	0.071023	0.034884	-0.1244	2.4147	0.92357	0.72746	0.2793	1.0287
TCGA-LL-A5YN-01A-21-A321-20	-0.069566	0.61239	-0.37767	0.34736	-0.62196	2.2931	-0.1796	0.2571	0.51797	0.10078	0.55199	-0.3848	-0.55901	-0.72739	-0.087325	0.91136	0.10753	0.37935	-0.13016	-0.34947	-0.17217	-0.74013	0.078182	-0.56514	-0.13359	-0.098483	-0.065055	-0.09272	1.3893	-0.78064	-0.093358	-0.77768	-0.19048	-0.41892	0.018097	-1.0207	0.20977	-0.40525	0.27566	-0.030308	-0.14582	0.8011	0.42847	0.31367	2.3222	0.42467	0.22299	0.18338	1.2618
TCGA-LL-A5YM-01A-21-A321-20	0.12562	0.11732	-0.57857	0.56662	-0.03486	0.65519	0.079201	0.33262	0.55372	-0.14334	0.66825	-0.16598	-0.10101	-1.1703	0.023035	1.1477	-0.18194	0.088298	-0.07167	-0.20953	-0.058245	-0.70472	0.56684	-0.021749	-0.31461	0.10077	0.10295	0.65001	0.93868	-0.38445	-0.1307	-0.78082	0.21592	-0.40514	-0.00099917	-0.95028	0.021194	-0.32501	0.22694	0.56602	0.082689	1.0478	0.075175	-0.11032	2.3019	0.59187	0.29004	0.093223	1.318
TCGA-LL-A5YL-01A-21-A321-20	0.15205	-0.47071	-0.59507	-0.89404	-0.36599	0.1392	-0.24487	-0.23245	1.5085	-0.069378	0.16601	-0.24372	0.26523	-1.4636	0.48773	-0.53191	0.13807	0.64296	0.4602	0.65081	0.64051	-0.049776	-0.0065296	0.41528	0.34474	-0.41934	-0.12651	-0.19511	0.88692	-1.297	-0.017412	-0.98381	-0.38591	-0.069277	-2.159	-1.4963	0.17437	-0.069772	-0.15474	-0.15919	-0.49527	1.1743	0.31829	-0.2572	0.4063	-0.24287	-0.16803	0.43625	-0.018111
TCGA-LL-A5YP-01A-11-A321-20	0.039327	0.18414	-0.36601	0.26016	-0.4644	-0.66699	0.10045	-0.063226	0.70068	0.13791	-0.39203	-0.39444	0.088107	-0.14871	-0.21458	0.12253	0.33145	1.4949	-0.018937	0.16085	0.030152	-0.71988	-0.89586	0.05207	0.9267	0.23086	-0.032093	-0.10426	-0.23802	0.47799	-0.20041	0.046295	0.13097	0.47141	0.060474	-1.1062	0.10612	-0.33843	-0.029444	-0.38872	-0.18706	0.82692	0.3675	0.41246	-0.14421	-0.12054	-0.15215	-0.5276	-0.093324
TCGA-LL-A5YO-01A-11-A321-20	-0.18882	0.11542	-0.19257	-0.32796	-0.69258	1.2852	-0.11956	1.2515	0.20353	-0.30065	0.4732	-0.41418	0.1459	-0.51468	-0.25973	0.25765	-0.051228	0.33102	-0.19625	-0.41249	-0.080028	-0.0020397	-0.67719	0.16891	0.029056	-0.089301	0.06956	0.50917	-0.17256	0.13282	-0.15234	0.040082	-0.1126	-0.551	-0.18095	-0.98324	0.20705	-0.26833	-0.0062626	-0.40912	-0.025388	0.032531	0.011455	-0.20822	1.1974	-0.10759	0.25507	-0.57325	-1.451
TCGA-E9-A5FK-01A-21-A321-20	0.28381	-0.95421	-1.2303	-0.86928	-0.54466	0.67816	-0.049276	-0.0086777	2.0283	-0.37731	0.662	-0.16294	0.049952	-1.4329	0.62652	0.198	0.11114	0.80967	0.391	0.62554	0.62542	0.37812	1.1018	0.29945	0.40492	-0.70851	-0.16312	-0.3141	2.1188	-1.6425	0.21722	-1.5028	-0.084859	-0.87571	-0.7413	-1.7821	-0.17388	0.26685	-0.28885	0.044751	-0.12601	0.93589	0.30125	-0.51197	0.72943	-0.87018	-0.25555	2.0973	-0.22115
TCGA-E9-A5FL-01A-21-A321-20	0.10135	-0.54499	-0.60393	0.80794	-0.016758	-0.36147	0.40404	0.39042	1.1413	0.15127	-0.47363	-0.066301	0.0024822	-0.7403	0.058515	-0.39851	0.17135	-0.14751	0.1815	0.35621	0.18058	-0.52782	-0.82668	0.017324	0.97091	-0.20929	0.29936	-0.96853	-0.08077	-0.11915	-0.12735	0.20136	-0.1885	0.012436	0.79219	-0.6463	-0.36446	0.11109	-0.73184	-0.15919	0.19323	1.5706	0.24272	-0.95115	0.27423	-1.0307	-0.77619	-0.3327	0.91634
TCGA-AC-A5EI-01A-21-A321-20	0.029025	-0.13015	0.17258	-0.95465	-0.3245	0.11684	0.12148	0.072747	0.82701	-0.41897	0.26864	-0.39399	0.14745	-0.48165	0.20409	-0.047041	-0.082817	0.31089	0.20185	0.3588	0.38491	-0.48225	0.37978	0.17596	0.29865	-0.2851	-0.107	0.13344	-0.25492	-1.3371	0.25339	-0.41521	-0.11771	0.50984	-0.25855	-1.2253	0.18401	0.19712	-0.12334	-0.051573	-0.64141	0.57788	0.19561	0.31433	2.1302	0.38247	0.16468	2.1976	-0.30515
TCGA-OL-A5RU-01A-21-A321-20	-0.01221	-0.34974	-1.0011	0.24304	-0.2368	-0.040335	-0.051467	-0.046807	1.751	-0.48377	0.94343	-0.31417	-0.27061	-0.92384	0.70537	0.20517	0.18276	0.93456	0.24118	0.40642	0.26375	0.038243	1.3863	0.16025	-0.26661	-0.57976	-0.21579	-0.90737	2.2985	-1.5802	0.24814	-1.5587	0.41083	-0.83908	-0.91325	-1.4093	-0.10792	0.39153	-0.018823	-0.19745	-0.047516	0.83596	-0.45975	0.18673	0.79999	-1.3323	0.02797	0.88068	0.28964
TCGA-OL-A5RZ-01A-21-A321-20	0.042896	-0.45119	-0.74913	-0.58555	-0.70502	0.50234	0.12343	0.22194	1.1626	-0.10676	0.28414	-0.32381	-0.4251	-1.2556	0.40419	-0.019427	-0.13369	0.71341	0.17356	0.34972	0.38183	0.12312	-0.0095113	0.05602	0.082395	-0.61093	-0.276	-0.54946	1.7629	-1.1221	0.22428	-1.0736	-0.2224	-0.63058	-0.6652	-0.80961	-0.40786	0.12162	0.21794	-0.26798	-0.35327	0.84841	0.29662	0.034591	0.26305	1.5199	-0.16486	1.513	-0.58745
TCGA-OL-A5RV-01A-21-A321-20	-0.019512	-0.54668	-0.087358	0.59783	0.039953	1.8667	-0.26902	0.51768	0.16364	-0.3363	0.85078	-0.10058	0.099469	-0.26651	-0.19286	0.28513	0.088642	0.76878	-0.076232	-0.085006	-0.11254	-0.68887	0.77842	0.11326	0.46312	-0.15063	0.084472	1.3329	0.24399	-1.9091	-0.073863	-1.4082	0.40575	-0.52373	0.15426	-0.62107	-0.11535	-0.22823	0.0619	0.07999	0.38736	-0.10705	0.17532	-0.66264	1.66	0.62659	0.39691	0.22466	-0.03862
TCGA-OL-A5RW-01A-21-A321-20	0.083348	-0.38407	-0.64281	-0.47604	-0.56219	-0.69217	0.48824	0.61865	0.73617	0.10657	0.49179	-0.10618	0.093445	-0.54429	-0.039957	0.46516	-0.16211	1.2666	-0.039692	-0.050533	-0.14311	-0.18692	0.22643	0.037618	-0.0086235	-0.23738	-0.13556	0.35997	1.0023	-0.12677	0.036172	0.37861	-0.008901	-0.24121	-0.60239	-0.40565	0.30013	0.40462	-0.19603	-0.4921	0.10121	0.59852	0.092038	0.09694	0.017181	-0.4667	-0.13877	1.088	-0.70236
TCGA-OL-A5S0-01A-21-A321-20	0.30746	-0.37982	-0.761	-0.46121	-0.45291	-0.58476	0.2309	0.2084	1.5085	-0.14533	-0.24048	-0.10313	-0.54361	-1.1918	0.62818	-0.15203	0.14554	0.71554	0.24267	0.38517	0.58861	0.22761	0.99817	-0.24572	-0.36205	-0.92315	-0.028799	-0.57657	2.1404	-1.0036	0.077764	-1.064	0.046851	-0.32519	-2.0037	-1.3196	-0.14081	0.23952	0.10392	-0.18434	0.17012	1.3021	0.37373	0.29294	0.02059	-0.60755	-0.32483	1.036	0.3899
TCGA-OL-A5RX-01A-21-A321-20	0.057881	-0.061205	0.40992	-0.093311	-0.19665	1.0084	-0.43367	0.6426	0.7498	-0.32272	0.98315	-0.36962	0.19064	-0.16482	-0.094813	0.94191	0.0020277	0.96867	-0.057432	0.074416	-0.19089	-0.41892	0.084443	0.10412	0.4707	0.055204	0.18005	0.55548	1.2472	-1.2721	-0.17925	-0.79378	0.1941	-0.20989	0.8025	-0.97967	0.98278	-0.2416	0.063543	0.13077	-0.0058013	0.82956	0.33512	0.64812	2.9579	0.47292	0.23128	-0.35098	-0.2896
TCGA-LL-A6FQ-01A-21-A321-20	0.15567	0.16998	0.23776	0.5831	-1.0675	3.2069	-0.50708	-0.12432	-0.11219	-0.38501	0.58143	-0.21776	-0.059201	0.58789	-0.22791	1.0628	0.31038	-0.37355	0.079669	-0.41112	-0.27264	-1.2403	-0.37245	0.04495	-0.018792	-0.28609	0.18104	0.30746	0.16024	-0.28731	-0.10376	-0.4765	0.66581	-0.26157	1.305	-0.59877	-0.27728	-0.572	0.014015	1.1587	-0.46876	0.64645	0.34426	-0.12748	2.8105	0.47061	0.79607	-0.47414	0.86775
TCGA-LL-A6FP-01A-21-A321-20	0.15394	-0.34759	-0.28574	-0.1914	0.40793	1.7294	-0.59948	-0.9836	0.73988	-0.55828	0.88154	-0.38142	0.27092	-2.3873	0.055219	1.3065	-0.080724	0.11375	0.099778	0.10712	0.26348	-0.93992	-0.37973	0.27602	0.32619	-0.07139	-0.11077	0.77697	1.8848	-1.3759	-0.10228	-1.2099	0.32882	-0.54693	-2.6313	-1.5747	1.5571	-0.40399	-0.20435	0.23182	-0.13178	0.44264	0.41296	-0.42829	2.461	0.11804	1.0689	0.080695	0.58221
TCGA-LL-A6FR-01A-21-A321-20	0.24359	-0.29558	-0.85978	-1.0514	-0.41234	-0.61723	-0.13269	-1.1597	1.8139	-0.11429	-0.33696	0.099398	0.13869	-0.677	0.25303	-0.48296	0.3695	0.80598	0.19595	0.28205	0.39919	-0.26197	0.017558	0.20572	-0.045637	-0.45761	-0.23411	-0.36194	0.0052207	-0.63912	0.062713	-0.57099	-0.34845	0.37197	-0.52806	-1.3292	-0.17164	0.011198	-0.21429	-0.30551	-0.19831	1.6527	0.26994	-0.082536	-0.54403	-0.063405	-0.30829	1.0894	-0.57925
TCGA-E9-A6HE-01A-21-A321-20	0.1552	-0.19684	0.3348	0.69309	-0.21993	1.4153	-0.25756	-0.38346	0.68731	0.051099	0.76539	-0.20082	0.22767	-1.5304	-0.16528	1.0088	0.0047287	0.27795	0.040784	-0.063511	0.017203	-0.72995	-0.35642	0.073493	0.39282	-0.19166	0.097963	0.72093	-0.046045	0.18402	-0.19464	-0.62204	0.34159	0.17933	-2.7168	-1.021	0.45574	-0.41775	0.066226	0.62742	-0.18276	0.97289	0.34735	0.0052693	2.3045	0.85067	0.67645	-0.46278	-0.214
TCGA-AC-A62X-01A-21-A321-20	0.09755	0.52612	-0.37034	1.0203	-0.66772	0.75143	-0.019479	-0.29033	1.026	-0.24374	-0.20737	-0.098281	0.088797	-0.13209	-0.060338	0.3419	0.18635	0.96696	-0.047143	0.019371	0.012228	-0.57785	-0.53449	0.22017	0.29766	0.44726	-0.0016584	-0.80988	0.2863	0.54967	-0.13082	-0.56839	-0.66542	-0.034304	0.23107	-1.3411	-0.21573	-0.30535	0.23244	-0.25889	-0.25127	0.40192	0.53373	0.043948	1.3661	0.30504	0.0090788	0.07472	0.48478
TCGA-OL-A66P-01A-21-A321-20	0.051185	-0.13737	-1.1873	1.5221	-0.56281	1.2588	0.28968	-0.065547	0.92505	0.65069	-0.45427	-0.37835	-0.090424	-0.90316	0.097723	-0.084866	-0.18144	0.072824	-0.042252	0.26688	0.0466	0.69227	-0.37685	0.43642	-0.040231	-0.16185	-0.42339	0.79121	0.69919	-0.46746	-0.015601	-0.53142	-0.063466	-0.40088	0.10599	-0.669	0.17696	0.1002	0.22061	-0.20499	-0.61904	0.019345	0.35346	-0.37272	0.15241	0.42069	0.2548	-0.099591	-1.4902
TCGA-OL-A66O-01A-21-A321-20	0.37277	-0.29091	0.31832	0.24004	0.064312	2.4136	-0.5349	0.30928	0.65514	0.090825	1.3919	-0.49466	0.28558	-0.59383	-0.017456	0.95414	0.19243	0.55656	-0.056623	0.16594	0.042231	-0.52771	-0.52369	0.14652	0.42107	0.34413	0.11423	1.5349	0.027164	-0.52402	-0.25182	-0.59363	0.63961	-0.066867	0.28042	-1.2531	0.054043	-0.46798	0.11773	0.66907	-0.1732	0.53523	-0.05772	-0.54635	2.6707	0.14069	0.3354	-0.15288	0.91326
TCGA-OL-A66N-01A-21-A321-20	0.26035	-0.21405	-1.0011	-0.7988	-0.39611	-0.083162	-0.36043	-0.62005	1.7172	-0.29887	0.49075	-0.31842	0.46481	-2.1307	0.51793	-0.21723	0.14147	0.72626	0.37944	0.70554	0.85089	0.035295	0.047198	0.49846	0.34667	-0.40611	-0.13822	-0.63732	1.672	-1.6164	-0.098912	-1.1615	-0.089386	-0.47544	-3.0994	-1.5961	0.7892	-0.044272	-0.15197	-0.024897	-0.34704	0.94712	0.35797	-0.44239	1.2134	-0.091693	-0.22145	0.087676	0.075226
TCGA-OL-A66K-01A-21-A321-20	0.16807	-0.51382	-0.43274	-0.60281	-0.50864	0.041017	-0.42521	-0.074521	1.377	0.060847	0.8741	-0.29864	-0.44013	-1.7872	0.42751	0.39119	0.19033	0.79197	0.11685	0.33317	0.25136	-0.14282	1.0959	0.31461	0.077528	-0.71449	-0.069701	-0.6864	2.4854	-1.4288	0.054741	-1.3938	0.0072021	-0.6546	-2.2123	-1.5003	-0.099629	-0.11721	-0.027922	-0.0086264	-0.11556	1.1624	0.25087	0.23591	1.9428	-0.62407	-0.19017	0.89533	0.84639
TCGA-OL-A66J-01A-21-A321-20	-0.34127	0.04642	-0.5003	-0.8477	-0.38671	0.18925	-0.27792	0.0589	1.3343	-0.11155	1.2398	-0.025439	-1.2282	-0.9535	0.17119	0.43458	0.43464	0.74236	-0.056468	-0.53378	-0.41268	-0.99151	1.4031	-0.42183	-0.56777	-0.44177	-0.076029	-0.77088	1.7087	-1.0577	-0.0061486	-1.2303	0.15367	-0.11146	-1.486	-0.94194	0.40911	-0.090218	0.27788	-0.05785	0.20842	1.3634	0.6189	0.19548	1.654	-0.054794	-0.42228	0.52228	1.0526
TCGA-A2-A4RY-01A-11-A321-20	0.40936	-0.4542	-1.0189	-0.74065	-0.47882	0.97724	-0.067536	-0.42184	2.2813	-0.12963	0.51187	-0.42157	0.042141	-1.8639	0.90111	0.17974	0.074848	1.1167	0.71036	0.82275	0.90726	0.35106	0.39286	0.40226	0.49722	-1.0005	-0.14666	-0.84533	2.8107	-1.0948	0.14107	-1.564	-0.098381	-0.78169	-1.8964	-1.9077	-0.60897	0.25262	-0.050353	0.10418	-0.58098	1.0528	0.38377	-0.38746	0.47287	-0.47639	-0.072148	1.7159	0.72034
TCGA-A2-A4S1-01A-31-A321-20	0.13251	-0.30228	-0.41355	-0.62995	-0.59706	0.23037	-0.5147	-0.19113	1.2369	-0.32574	0.031242	-0.0013676	0.070287	-1.3347	0.21849	-0.45325	0.19607	0.51362	0.15174	0.13558	0.23586	-0.35734	0.95552	0.32129	-0.064586	-0.85517	-0.16617	-0.67189	1.47	-1.6211	-0.02042	-1.5183	-0.21956	-0.5187	-2.2554	-1.3886	-0.161	-0.024846	-0.038724	-0.25016	-0.34487	1.3064	0.34857	0.018113	-0.13611	-1.0287	-0.63955	1.1508	0.33581
TCGA-A2-A4S3-01A-31-A321-20	0.13596	0.42107	-0.66931	-0.18961	-0.44177	0.94693	0.77112	0.30183	1.1446	-0.14279	0.1786	-0.16333	0.18608	-1.05	0.56486	0.29635	-0.23254	0.56647	0.1788	0.27604	0.54962	0.53875	-0.12022	-0.14405	0.083058	0.054584	0.016414	-0.66839	1.8502	0.095554	0.31122	-1.0987	-0.23296	-0.60043	-0.01579	-0.67446	-0.25685	0.15527	-0.060482	0.32443	-0.13703	1.139	-0.12771	-0.040263	1.4171	-0.77033	0.084216	1.799	0.66715
TCGA-EW-A423-01A-21-A321-20	0.096702	-0.55857	-1.2753	-1.059	-0.52963	0.74565	-0.47396	-0.6412	1.4376	-0.40392	0.71011	-0.19975	0.075962	-0.90728	0.40121	-0.093517	0.14835	1.4416	0.21464	0.45055	0.40548	-0.32238	2.2202	0.57061	0.36862	-0.71578	-0.27672	-0.040681	2.8035	-2.0845	0.072708	-1.678	-0.14842	-0.66422	-0.42076	-1.831	-0.81404	0.26897	-0.06974	0.062095	-0.018416	0.70439	0.39446	0.010454	0.94545	-0.64695	0.55415	0.84976	-0.11383
TCGA-3C-AALI-01A-21-A43F-20	0.10594	-0.36475	-0.79891	1.4297	-0.43862	0.3151	0.2312	0.35344	-0.49497	-0.14468	-0.19632	0.38964	0.25328	-1.3671	0.19727	-0.075171	0.096747	0.10548	-0.052376	0.4295	-0.11068	-0.46082	0.22935	0.41893	-0.10039	-0.69023	-0.13652	-0.30162	1.2105	-0.78591	0.26062	-0.72514	-0.32873	-0.014609	-1.3952	-1.1377	-0.83989	-0.61036	-0.3381	-0.071948	-0.12543	2.1439	-0.1864	-0.2062	1.9719	2.4348	-0.35762	1.1921	-0.10089
TCGA-3C-AALK-01A-21-A43F-20	0.10852	-0.24211	-0.085453	0.57229	-0.27392	1.3176	-0.57347	0.68584	-0.82728	-0.21718	1.033	-0.21399	0.10513	-0.51608	-0.0067902	0.18464	0.062251	0.71922	-0.096251	0.44771	-0.26524	-0.58206	1.081	0.34529	0.33911	-0.45792	0.017738	-0.24498	1.0945	-1.2669	0.14428	-1.0197	0.37908	-0.26587	-0.41198	-0.86045	-0.35698	-0.24347	0.12682	-0.28766	0.12726	0.84663	-0.052285	0.23185	1.8266	0.25064	-0.017918	-0.1023	0.56868
TCGA-E2-A9RU-01A-21-A43F-20	0.26897	0.96256	0.05281	0.82854	-0.51779	0.34228	1.3621	0.29347	-0.73438	-0.32427	-0.5129	-0.20863	0.059847	-1.1409	-0.13697	0.50933	0.20404	-0.063047	-0.12253	0.15025	-0.1821	-0.76155	-0.61916	0.33003	0.14208	-0.013746	-0.072637	0.19003	-0.024498	0.53986	-0.063885	-0.27483	0.031581	0.30161	-0.77947	-0.48399	0.17369	-0.5161	-0.0021861	0.060115	-0.29533	0.97173	0.075601	0.83109	2.3696	-0.56038	0.034265	0.09028	0.62645
TCGA-5T-A9QA-01A-21-A43F-20	0.14058	0.48202	-0.015214	-0.048988	-0.51879	1.2431	0.63045	0.51081	-0.76715	-0.22607	0.81906	-0.172	0.080125	-0.4933	-0.076126	0.3022	0.071702	-0.10478	-0.1085	0.47681	-0.17359	-0.81362	-0.65586	0.28832	0.026821	0.14176	0.086326	1.5286	-0.0049761	0.18262	-0.023414	-0.41654	-0.075157	-0.053408	0.65414	-0.66494	0.72818	-0.39789	0.17837	0.18253	0.002156	-0.032061	-0.061472	0.94349	3.7424	0.45878	1.0464	-0.73699	-0.043687
TCGA-4H-AAAK-01A-21-A43F-20	0.11223	-0.11622	-0.3772	0.57108	-0.2711	1.5359	-0.4254	-0.56309	-0.51219	-0.25444	0.30322	-0.083924	0.16378	-1.0579	-0.1895	0.029102	-0.042726	0.31914	-0.13436	0.11068	-0.17635	-1.0173	0.28474	0.14074	0.1523	-0.21667	0.17273	-0.37174	0.28349	-0.7555	-0.018817	-0.82931	0.096094	0.079324	-3.4609	-0.90216	-0.10826	-0.5806	-0.13715	0.54143	-0.23281	1.9645	-0.033815	-0.7084	3.9769	-0.054917	0.10721	-0.72933	0.35384
TCGA-WT-AB41-01A-21-A43F-20	0.051282	0.62398	-0.18599	0.30382	-0.36804	0.96781	-0.19596	0.90585	-0.52807	-0.18494	1.0423	-0.2829	0.22331	-0.36558	-0.096213	0.73487	0.15229	-0.17481	-0.24852	0.36558	-0.2211	-0.63344	0.4526	-0.23482	0.12407	-0.40927	0.025747	-0.73611	0.52287	-1.6839	0.10056	-1.1302	0.01177	0.20377	-0.015744	-0.82372	0.11798	-0.57223	-0.042474	0.36362	-0.042586	0.54442	-0.023555	0.56041	3.4027	-0.093352	0.089719	0.15408	1.5826
TCGA-AC-A6IX-01A-21-A43F-20	-0.35266	0.23474	0.49902	0.97696	0.10214	2.4971	-0.43865	0.89063	-0.21024	0.049274	0.055551	0.10781	-0.12262	-1.6825	0.63108	0.71986	-0.080376	-0.37821	-0.085595	0.65055	-0.29613	-0.45419	1.4736	-0.1711	-0.61838	-0.44536	-0.25261	-1.4267	1.5878	-0.91904	0.61093	-0.6966	0.57233	-0.16196	-2.0333	-0.79057	-0.61015	-0.60219	0.4848	-1.5359	0.041695	0.59215	0.17613	0.6304	2.619	-0.81061	-0.060209	1.7886	0.54858
TCGA-LD-A74U-01A-21-A43F-20	0.092944	0.37762	0.21537	-0.50963	-0.0926	2.1169	-0.24364	0.32009	-0.17393	-0.17099	0.06982	-0.12894	0.10429	-2.1382	0.28506	0.59016	0.24091	0.13348	-0.011772	0.72622	-0.12864	-0.31879	0.91648	0.14019	-0.19261	-0.32248	0.39458	-0.43007	1.3392	0.1478	0.30472	-0.74672	0.9001	-0.454	-2.3955	-0.73824	0.051979	-0.42012	0.41308	0.18468	-0.094887	-0.1338	0.10885	-0.46978	2.8995	-0.89001	-0.097518	-0.21547	0.44191
TCGA-D8-A73U-01A-21-A43F-20	0.18982	-0.42389	-0.48817	-0.39277	-0.30656	1.1699	-0.32438	0.7644	-0.77121	-0.17609	0.48016	-0.32073	0.13467	-1.931	-0.095974	0.40024	0.14293	0.09428	-0.15139	0.4341	-0.052618	-0.13522	-0.40204	0.23888	-0.090699	-0.25386	0.27603	-0.49452	0.33471	-2.0221	0.26848	-0.8562	-0.092523	-0.033441	-4.6327	-0.74743	0.36877	-0.41056	-0.24033	1.2373	-0.18296	1.1998	-0.059876	-0.24453	2.5768	-0.49427	-0.13485	0.88463	0.4167
TCGA-D8-A73X-01A-21-A43F-20	0.090891	-0.18014	0.11622	-0.37963	-0.27964	1.7867	-0.27935	0.15218	-1.0906	-0.13222	0.93307	-0.29949	0.040366	0.042727	-0.26829	0.29153	0.013771	0.019178	-0.2251	0.070973	-0.22126	-1.3562	0.15686	0.17309	0.13409	-0.1718	-0.073845	0.31432	0.34957	-1.4356	-0.05347	-0.70979	0.46875	0.17527	0.39927	-0.60211	0.81533	-0.74309	-0.017046	0.70984	0.0071695	0.67174	-0.10636	0.10404	2.271	0.32376	0.74128	-0.13773	-0.2591
TCGA-Z7-A8R6-01A-21-A43F-20	0.097818	0.0016777	0.1143	0.67749	-0.40889	1.7244	-0.50155	0.038378	-0.16858	-0.17818	0.40376	-0.11383	0.066159	-1.4884	-0.27811	0.59432	0.13193	-0.071192	-0.22833	0.086239	-0.27253	-1.0419	-0.20494	0.039567	0.12021	0.0012043	-0.14337	-1.0953	-0.24661	0.050484	-0.15892	-0.97587	-0.15352	0.16184	-4.0584	-0.39011	0.32831	-0.33581	-0.0023646	0.67604	-0.073513	0.84615	-0.048674	0.065389	3.819	0.09434	0.32608	-0.71693	0.48957
TCGA-LL-A73Z-01A-21-A43F-20	-0.012557	-0.3259	-0.22041	-0.68907	-0.15192	0.74949	-0.67743	0.78911	-0.70497	-0.33841	1.1279	-0.032384	0.23415	-0.87359	0.20528	0.40632	0.078276	1.2048	-0.11447	1.195	-0.19431	-1.3103	1.695	0.094102	0.17196	-0.61094	-0.2899	0.02823	1.4204	-0.8675	0.26249	-1.2905	0.64781	-0.67637	-1.0009	-0.9798	-0.7617	-0.18642	-0.13843	-0.53648	0.17688	0.94633	-0.029532	0.17526	0.56005	-1.0521	1.3246	0.85027	-0.10888
TCGA-LL-A740-01A-11-A43F-20	-0.1905	-0.20163	-0.26275	0.9243	-0.20027	2.426	-0.67226	0.77588	-0.78828	-0.074432	0.27691	-0.17977	0.083988	-0.67188	-0.0092718	-0.47509	0.078312	0.40789	-0.21498	0.58117	-0.19454	-0.92653	1.3828	-0.45976	-0.42064	-0.28791	-0.33268	-0.10199	0.91993	-1.6587	0.094776	-1.5622	0.70927	-0.21145	-0.25222	-0.76478	-0.42959	-0.29935	0.028093	-0.26087	-0.064082	0.61226	-0.11656	0.45194	0.18263	-0.56372	-0.25968	0.24378	-1.8858
TCGA-C8-A8HP-01A-21-A43F-20	0.23459	-0.44282	-0.57378	-0.6053	-0.17261	0.7231	-0.12529	1.282	-0.11023	-0.13532	0.25186	-0.17762	0.13605	-1.7925	0.38157	0.083319	0.22967	0.54664	0.085102	0.81338	0.059739	0.58646	0.28237	0.48155	0.06988	-0.3838	0.094641	-0.53658	1.2969	-1.1231	0.55875	-0.53172	-0.13785	-0.38735	-2.8327	-0.72263	-0.36498	-0.0894	-0.056542	-0.0307	-0.12272	0.67395	0.051581	-0.17636	-0.23572	0.73266	-0.23659	2.8849	-0.039606
TCGA-C8-A8HQ-01A-21-A43F-20	0.28438	-0.30497	0.46906	0.48214	-0.29747	1.7483	0.11558	0.41891	-0.70327	-0.33494	0.79147	-0.21983	0.063067	-0.45533	-0.2792	-0.17084	0.18401	-0.092608	-0.13786	0.10834	-0.13787	-0.96999	-0.38079	0.10092	0.057582	-0.057675	-0.0252	0.58997	-0.19587	0.46248	-0.12166	-0.49263	-0.22605	0.2025	-0.11074	-0.42438	-0.076021	-0.52983	0.004655	0.3983	-0.12961	0.89317	-0.046069	-0.43005	1.6916	0.50752	0.64407	-0.60739	2.6011
TCGA-C8-A8HR-01A-21-A43F-20	0.12861	-0.12719	0.34737	0.16058	-0.39275	1.0255	-0.20763	0.44595	-0.46021	-0.13145	0.86368	-0.18659	0.070435	-0.74092	-0.083868	0.56358	0.034769	-0.0065239	-0.11846	0.20543	-0.12769	-0.35616	0.33435	0.28259	-0.062053	0.034074	0.11045	-0.044016	0.25795	-0.0030947	0.13446	-0.86961	0.21087	-0.02099	-0.61454	-0.33589	-0.15382	-0.36869	-0.07991	0.22432	-0.0021436	0.31834	-0.04236	0.42393	3.3022	0.025086	0.08502	0.85212	1.8782
TCGA-S3-AA14-01A-21-A43F-20	0.0094302	-0.32422	0.0094206	0.9866	-0.31207	2.3556	-0.79441	0.46102	-0.70838	-0.30583	0.64875	-0.18866	0.020955	-0.43374	-0.032675	0.28201	0.15001	0.60121	-0.14299	0.42286	-0.12615	-0.71852	0.5811	0.1252	0.026742	-0.20719	-0.035827	0.41764	1.1263	-0.44213	0.13946	-0.80845	0.54379	-0.15449	-0.25613	-0.58105	-0.35967	-0.19284	0.02416	0.07938	-0.14342	0.18197	-0.052254	-0.037088	2.2743	1.3517	0.15303	0.74083	-0.83252
TCGA-S3-AA15-01A-21-A43F-20	0.1815	-0.47906	-1.9138	-0.24092	-0.23065	0.58877	1.2139	-1.8428	-0.16032	0.18512	-0.27762	-0.10657	-0.0029569	-3.4226	0.34818	-0.79734	0.24164	0.40003	0.095214	0.85444	0.19331	0.77518	-1.3171	0.76582	0.41377	0.030214	-0.092932	-0.081412	0.96923	-0.66013	0.54546	-0.20455	0.74875	-0.37765	-3.3281	-0.75251	-1.3182	-0.163	0.27608	0.016963	-0.64439	0.91107	0.14377	-1.083	-0.19184	-2.1323	1.6423	1.5554	-1.1941
TCGA-BH-A1FE-11B-21-A43P-20	0.26004	-0.18405	-0.85789	-0.060299	0.056387	1.7606	-0.56002	-0.35138	0.34996	-0.60804	0.471	-0.43137	0.3549	-1.7818	0.7863	0.40618	0.5083	0.84321	0.26691	1.573	0.34659	0.76821	2.0054	0.32799	0.33822	-0.53927	0.25038	-0.30523	1.912	-1.0999	0.61535	-0.66462	-0.16646	-0.39339	-1.5925	-1.261	0.13699	0.2633	-0.36965	0.11654	-0.8384	1.2936	0.16149	-0.026194	0.70939	-0.46804	-0.074344	2.0776	0.79585
TCGA-BH-A8FZ-01A-21-A43F-20	0.064616	-0.27314	-0.048943	1.2508	-0.37161	2.1767	-0.09015	0.35201	-0.91967	-0.10064	0.62116	-0.16595	0.11798	-0.96156	-0.17477	0.8407	-0.0018589	0.49502	-0.19029	0.22812	-0.16144	-0.97296	0.99702	0.18838	0.55139	0.047275	-0.15868	0.48919	0.68316	-1.3322	-0.17137	-0.58329	0.71287	-0.5975	-0.41744	-0.74751	0.21276	-0.48805	0.21239	-0.45473	0.056574	0.13629	-0.1022	-0.61165	2.155	0.38033	0.257	-0.082453	0.062974
TCGA-S3-AA17-01A-21-A43F-20	0.24542	0.30983	-0.38285	1.0705	-0.35428	1.3807	0.11428	0.97835	-0.85207	-0.20543	1.8541	-0.29853	0.04548	-2.1472	-0.24507	1.364	0.091193	0.30073	-0.16195	0.3928	-0.22104	0.21937	-0.28006	0.32875	0.48219	0.057708	-0.15581	0.56484	-0.038893	-0.23064	-0.075112	-0.46855	0.13847	-0.088421	-3.5671	-0.41409	0.15508	-0.49667	0.17328	0.22952	-0.18464	-0.58479	0.030081	1.627	2.8144	0.14858	0.34403	-0.56048	0.31013
TCGA-BH-A8G0-01A-21-A43F-20	0.1533	-0.6762	-0.23385	-0.55876	-0.36479	1.2098	-0.45372	0.61086	-0.60131	-0.44239	0.98041	-0.051889	0.20222	-0.7426	0.13392	0.44395	0.092142	0.56348	-0.008438	0.29892	-0.088712	-0.52434	1.2269	0.44212	0.33694	-0.60998	-0.0211	0.035178	1.6552	-1.7555	0.29252	-1.2326	0.17716	-0.49226	-0.44597	-1.1053	-0.73097	-0.31094	-0.26038	-0.073476	-0.17105	0.60154	0.021644	-0.52038	1.3285	-0.62557	-0.39207	0.80606	0.18828
TCGA-UU-A93S-01A-11-A43F-20	0.22082	0.45154	-0.58359	0.85486	-0.44294	0.36692	0.59831	0.59041	-0.68156	-0.18513	-0.15356	-0.24765	0.11299	-0.36258	-0.12908	0.085444	0.07471	-0.045361	-0.13819	0.17545	-0.18775	-0.32181	-0.082632	0.5496	0.1096	0.07482	0.031543	0.38071	0.2217	0.40102	0.25862	-0.50792	0.041494	0.021168	-0.33135	-0.65538	-0.48501	-0.16698	0.1782	-0.20648	-0.25346	0.45418	0.05953	0.81358	-0.031694	3.6037	0.15522	0.4965	-0.16827
TCGA-Z7-A8R5-01A-51-A43F-20	-0.024017	0.082556	-0.085562	-0.033844	-0.16312	2.2195	-0.75217	0.20589	-0.45416	-0.10842	0.8418	-0.2558	0.036659	-1.9253	0.068163	0.54057	-0.0063926	0.1576	-0.063272	0.24009	-0.12252	-0.57655	0.53065	0.17471	-0.12798	-0.14564	0.061516	0.21167	0.34288	-0.6978	0.093556	-1.3931	0.42737	-0.38909	-4.2519	-0.81676	0.26513	-0.55627	0.059879	0.53265	0.062189	0.15073	-0.10406	-0.50071	2.2728	-0.61543	0.46468	-0.10888	0.28489
TCGA-C8-A9FZ-01A-21-A43F-20	0.28655	0.73709	0.49805	0.6529	-0.36432	-0.049422	-0.27601	-0.14359	-0.70203	-0.24015	1.8148	-0.2345	0.10573	-0.034315	-0.30795	1.2233	0.063322	-0.011897	-0.16121	0.28723	-0.17989	-0.31423	-0.69118	0.52762	0.39443	0.277	0.050758	1.2503	-0.28875	-0.53351	-0.027999	-0.34771	0.34476	-0.035428	0.38909	-0.5133	0.059075	-0.36851	0.21474	0.58808	-0.065831	-0.22165	0.18732	0.39911	3.3287	1.3155	0.70639	-0.78054	1.1707
TCGA-S3-AA12-01A-21-A43F-20	0.25228	0.79989	0.076429	0.64199	-0.12869	0.95552	-0.22448	0.37315	-0.7781	-0.24721	0.9592	-0.12603	0.091637	0.23037	-0.2404	1.1159	0.00072478	-0.1018	-0.1767	0.42853	-0.14647	-0.95693	-0.37833	0.16258	0.54661	0.31407	-0.066191	1.1228	-0.18142	-0.65101	-0.12303	1.9763	0.63044	0.010709	0.75883	-0.39734	0.79354	-0.53864	0.42023	0.55106	0.026288	0.25945	-0.036455	-0.45447	4.3438	1.1467	0.94394	-0.8657	1.2363
TCGA-LD-A9QF-01A-21-A43F-20	0.14172	-0.18988	-0.40088	-0.68741	-0.42057	-0.17706	-0.13091	0.81265	-0.32833	-0.21588	0.42736	-0.23167	0.12031	-1.0583	-0.03536	-0.034041	0.15381	0.21308	-0.15473	0.22609	-0.045303	-0.30227	0.78787	0.25793	-0.15289	-0.41694	-0.091673	-0.87981	0.34071	-1.7333	0.30856	-0.94676	0.11821	0.066786	-3.1055	-0.41648	-0.13419	0.00058002	-0.12193	-0.23884	-0.073054	0.67166	-0.069468	-0.036987	0.25397	2.3764	-0.36165	0.70759	-1.2
TCGA-S3-AA0Z-01A-21-A43F-20	0.25171	-0.092353	0.24358	0.21953	-0.3578	-0.5732	-0.27104	0.053154	-0.63689	-0.19656	0.61297	-0.24046	0.080693	-0.088749	-0.14945	0.61956	0.085042	1.9174	-0.16487	0.27763	-0.11947	-0.54094	-0.71103	0.35685	0.10549	-0.27378	-0.033352	-0.010679	-0.11886	1.8172	-0.030143	-0.44756	-0.069891	0.099097	-0.45318	-0.47742	0.3144	0.19316	-0.026932	0.10381	-0.46998	-0.38931	0.057128	-0.45409	0.507	0.51279	0.49793	0.013853	-1.2888
TCGA-A7-A4SD-11A-51-A43P-20	-0.093424	-0.59464	-0.7002	0.041793	-0.11216	1.1199	-0.71569	0.62902	-0.15076	-0.45372	0.40992	-0.22684	0.4046	-0.81289	0.43193	0.28178	0.27779	0.78771	-0.06385	1.1521	-0.011321	-0.12709	2.133	-0.049186	-0.060585	-0.6597	-0.31273	-0.86073	1.6826	-1.3317	0.30039	-1.0282	0.40596	-0.84404	-0.77594	-1.1871	0.19907	0.0081781	-0.19144	-0.42482	-0.19832	0.9487	0.061301	-0.42541	1.3777	-0.18755	1.4924	1.0897	-0.026153
TCGA-E9-A1N5-11A-51-A43P-20	0.053936	0.063505	0.10726	0.52768	-0.10109	0.76689	-0.78171	0.69606	-0.34911	-0.36745	0.20822	-0.40411	0.18343	-0.52225	0.13929	-0.18487	0.30521	0.87293	-0.048816	1.0624	-0.032993	-0.46053	1.4192	0.25258	0.20091	-0.52922	-0.0074799	0.012419	1.0683	-1.0469	-0.0013216	-0.62332	-0.10704	-0.083688	-0.13895	-0.85023	0.46124	-0.038191	-0.015115	0.025398	-0.27931	0.78352	0.046981	0.33781	0.76486	0.013537	-0.043209	0.43168	1.8371
TCGA-BH-A1EY-11B-31-A43P-20	-0.013608	-0.31769	-0.82013	-0.49944	-0.26069	0.87394	-0.83177	0.43616	0.071445	-0.25833	-0.019575	-0.041426	0.3585	-1.055	0.44384	-0.26649	0.21969	1.0003	-0.014654	0.68745	0.12976	0.16838	2.3441	0.4688	-0.047103	-0.9127	-0.011278	-0.26479	1.5064	-1.7206	0.27513	-0.95701	-0.13969	-0.55772	-0.71616	-1.4499	-0.10115	0.011734	-0.17195	-0.23306	-0.38729	1.164	0.088276	-0.22832	1.3427	-0.17079	0.49708	1.0188	0.37363
TCGA-BH-A203-11A-51-A43P-20	0.10705	-0.82261	-0.83599	-0.73402	-0.18162	1.0988	-0.50272	0.29149	-0.34491	-0.52629	0.78427	-0.33592	0.27752	-0.95722	0.48106	0.026087	0.16265	1.4061	-0.053088	1.1334	0.090034	-0.085159	1.8759	0.29348	0.026008	-0.78375	-0.16184	-0.54273	1.8172	-1.5705	0.39024	-0.74349	0.1953	-0.63142	0.12683	-1.2583	-0.049598	-0.052566	-0.033376	-0.27653	-0.16091	1.0023	0.16154	0.26502	0.86732	-0.45404	-0.43049	1.0575	0.49733
TCGA-A7-A4SA-11A-51-A43P-20	0.30989	-0.59731	-0.74155	-1.4193	-0.11991	1.5877	-0.39944	-0.10267	0.23723	-0.47177	0.47401	-0.17842	0.2775	-1.4948	0.52374	0.53403	0.32869	0.81686	0.2009	1.2212	0.26952	0.32635	1.4571	0.70701	0.39675	-0.93561	0.29059	-0.2281	1.6492	-1.454	0.43455	-0.5879	-0.57236	-0.50595	-1.096	-1.374	-0.13925	0.043532	-0.49853	0.39156	-0.7032	1.1176	0.14277	-0.77467	0.70062	-0.35928	-0.36129	1.6295	0.20832
TCGA-BH-A1F8-11B-31-A43P-20	-0.040155	-0.29956	-0.78643	-0.15185	-0.10054	1.0699	-0.37884	-0.18199	0.17322	-0.55201	0.23483	-0.23745	0.36196	-1.1071	0.56458	-0.11801	0.32413	0.96433	0.075942	1.33	0.21988	0.48151	1.953	0.38867	-0.021378	-0.81247	-0.10943	-0.55752	1.7432	-1.6258	0.58276	-0.9611	-0.20484	-0.46928	-0.88962	-1.3099	-0.048357	0.22674	-0.19822	-0.059353	-0.61119	0.80679	-0.020541	-0.016741	0.9288	-0.35112	-0.33504	1.3302	1.2032
TCGA-BH-A18R-11A-51-A43P-20	0.19412	-0.30436	-1.0706	1.2138	0.47439	0.89441	-0.50082	-0.41607	-0.14878	-0.66644	1.2613	-0.48834	0.43824	-1.3613	0.22506	0.24521	0.76614	1.1295	-0.10954	2.1364	-0.014069	0.24808	1.5832	0.4844	0.13471	-0.49344	-0.025938	-0.20318	1.8231	-1.0117	0.09103	-0.42891	0.22943	-0.48151	-1.0269	-1.2086	0.14222	-0.030339	-0.33231	-0.072039	-0.41125	0.96519	0.1737	0.20507	1.07	-0.5943	-0.28486	-0.32532	0.65246
TCGA-S3-AA11-01A-41-A43F-20	0.19842	-0.089809	0.0071708	-0.0047426	-0.34724	1.9162	0.036045	0.29087	-0.90689	-0.072329	1.1475	-0.15486	0.12898	-0.51662	-0.099186	0.95761	0.01479	0.14179	-0.18366	0.14915	-0.17975	-0.91514	0.77893	0.34353	0.067394	-0.14674	0.0029371	0.32748	0.67692	-0.51257	-0.01527	-0.71022	0.48021	-0.59974	0.12715	-0.34955	-0.9786	-0.41959	0.27049	0.36161	0.12185	1.0648	-0.086101	-0.98658	2.5195	-0.74907	0.19311	0.4786	1.2096
TCGA-S3-AA10-01A-11-A43F-20	0.25358	0.62874	-0.14702	0.012372	-0.39892	-0.60991	0.94922	0.71632	-0.66564	-0.15873	0.059724	-0.22352	0.064259	-0.83902	-0.19542	0.06272	0.13004	0.41279	-0.1611	0.44859	-0.21525	-0.33917	-0.88889	0.3298	-0.11702	-0.089573	0.028599	0.44055	-0.19156	1.1507	-0.1845	0.89268	-0.11161	0.033862	-0.93106	-0.2585	-0.23257	-0.35456	0.25442	0.040328	-0.081288	-0.1634	0.0029992	0.42363	0.055921	-0.034444	0.13251	-0.55397	-1.5418
TCGA-AC-A6NO-01A-21-A43F-20	0.2328	-0.07773	0.43703	0.27326	-0.434	-0.024912	-0.36892	0.59866	-0.93338	-0.22413	0.77302	-0.25982	0.063822	0.022245	-0.20401	0.33329	0.1408	0.12441	-0.17239	0.15896	-0.19431	-1.1279	-0.16661	0.23001	0.3815	-0.048205	-0.040038	0.59274	-0.22954	-0.71872	-0.10577	-0.7622	0.048921	-0.062709	0.23087	-0.59763	0.85232	-0.53279	-0.061229	0.97098	-0.38619	-0.17759	-0.023915	1.1422	3.9835	0.69787	0.50977	-0.2036	0.546
TCGA-BH-A6R8-01A-11-A43F-20	0.11033	-0.83515	-0.65399	0.4285	-0.17171	0.95855	-0.70991	0.58311	-0.47878	-0.075203	0.74159	-0.12652	0.29652	-2.0607	0.31227	0.21769	0.05241	0.76155	-0.058446	0.87295	-0.14763	-0.22051	1.7773	0.16985	-0.0067272	-0.56771	0.085205	-0.51535	1.4492	-1.1603	0.41127	-1.2619	0.68102	-0.75501	-2.7693	-1.0047	-1.4623	-0.3926	-0.16153	-0.37359	-0.014837	1.3673	-0.011692	-0.65969	0.94217	-1.1595	-0.68221	1.5015	0.26622
TCGA-UL-AAZ6-01A-21-A43F-20	0.23268	0.17618	-0.099202	0.17542	-0.41213	1.7336	0.70538	0.14199	-0.77501	-0.4146	1.011	-0.13325	0.071279	-0.042549	-0.15901	0.69671	0.24349	-0.053227	-0.16446	0.34051	-0.15938	-0.84056	-0.014595	0.53343	0.53927	-0.077687	0.045179	0.71825	-0.2001	-0.40189	-0.084033	-0.18952	0.24199	-0.10371	0.0041163	-0.57845	0.99776	-0.40798	-0.20819	0.76164	-0.41712	0.50112	0.028416	0.53274	2.9639	3.4825	0.62046	-0.51932	1.8739
TCGA-LL-A7SZ-01A-21-A43F-20	0.10525	-0.0014665	-0.69952	0.43616	-0.39885	0.93143	0.46282	0.59903	-0.74822	-0.3731	0.51393	-0.29814	0.14673	-1.0733	0.0014577	0.32282	0.11965	0.15756	-0.14279	0.53718	-0.041505	-0.13345	-0.11065	0.32742	-0.14259	-0.1049	-0.15112	-0.31097	0.62029	-0.0095072	0.60408	-0.67036	0.086289	-0.14506	-1.3358	-0.35944	-0.10923	0.06772	0.09742	0.24933	-0.35392	0.17106	-0.0044266	-0.16652	0.82301	-0.758	0.49065	1.6857	0.36884
TCGA-AQ-A7U7-01A-11-A43F-20	0.19307	-0.38528	-0.26732	-1.0234	-0.14523	0.98327	-0.30039	0.14733	0.071497	-0.24142	0.69257	-0.12785	0.1449	-2.1966	0.41487	0.12731	0.33076	0.30709	0.1107	1.1025	0.14638	0.305	0.63315	0.41163	0.19951	-0.71732	0.085161	-0.36763	2.1181	-1.2478	0.34067	-0.87434	0.2223	-0.50027	-3.051	-0.95772	-0.46791	-0.67067	-0.35203	0.23751	-0.44439	0.61842	0.16253	0.23844	0.90802	-1.1026	-0.19959	1.2303	0.59455
TCGA-LL-A9Q3-01A-21-A43F-20	0.17491	0.094959	-0.063569	0.44248	-0.28981	1.3633	-0.52114	0.14096	-0.6888	0.030041	1.0198	-0.082636	0.12612	-1.4133	-0.151	0.78279	-0.067458	0.15643	-0.22825	0.25069	-0.14289	-0.90255	0.67643	0.12756	0.50094	-0.22294	0.29951	0.0076588	0.50142	-0.41007	-0.06159	-0.86086	0.55874	-0.062746	-4.2042	-0.40554	-0.23905	-0.53476	0.24324	0.26126	0.13733	0.080127	-0.075638	-0.8406	2.5083	0.20984	0.23687	-0.5879	0.95737
TCGA-AC-A8OQ-01A-21-A43F-20	-0.41412	-0.61962	-0.23831	-0.63797	-0.17066	0.68182	-0.059543	1.4573	-0.40226	-0.1715	-0.46048	0.13701	0.24634	-1.3091	0.63334	0.40563	-0.11076	-0.36044	-0.17408	0.72947	0.073999	0.16474	2.2024	-0.23548	-0.70947	-0.50055	-0.079775	-1.5064	2.1415	-0.58657	0.72605	-0.78192	0.56664	-0.45633	-2.1433	-0.50545	-0.27847	0.40459	0.22128	-1.6305	-0.05094	0.80245	0.14657	0.91516	-0.34001	-1.3239	0.091332	2.1265	-0.85251
TCGA-E9-A1N6-11A-41-A43P-20	0.22643	-0.35595	-0.72928	0.3869	-0.26764	1.1731	-0.6037	0.29947	0.080797	-0.6417	0.86056	-0.23121	0.28989	-0.92067	0.46735	0.15649	0.20623	1.2456	0.059286	1.121	0.10204	-0.24105	1.292	0.23728	0.26708	-0.74396	0.044052	-0.55124	1.8389	-1.4939	0.34149	-0.9023	0.34902	-0.67495	-0.70167	-1.1302	-0.2202	-0.011621	-0.25745	-0.14812	-0.25958	0.70195	0.13921	0.0040938	0.45214	-0.47434	-0.48135	1.5964	-0.64687
TCGA-BH-A1FD-11B-31-A43P-20	0.12363	-0.30949	-1.2467	0.23383	-0.046319	0.99571	-0.58255	-0.45204	0.07477	-0.67343	1.189	-0.50161	0.28446	-1.8227	0.52988	-0.15203	0.29938	0.30629	0.038312	1.2692	0.076371	-0.27635	1.9187	0.1139	0.21154	-0.5567	0.036512	-0.65212	1.9747	-1.1333	0.27799	-0.67617	0.33719	-0.61709	-1.6692	-1.2394	-0.31482	0.10148	-0.46546	-0.2375	-0.55594	0.89806	0.26188	0.50237	0.42849	-0.82481	-0.29311	1.3451	-0.18307
TCGA-BH-A1FN-11A-41-A43P-20	0.35242	-0.58081	-1.1463	-1.7608	-0.26934	1.5148	-0.052306	-0.13762	0.47179	-0.44584	0.22908	-0.1056	0.21532	-2.2643	0.63122	0.051654	0.35308	0.90983	0.25614	1.1877	0.36703	0.59583	1.1582	0.75311	0.5388	-0.79007	0.45821	-0.29963	3.1055	-1.301	0.58476	-0.49534	-0.79165	-0.35538	-2.4176	-1.2114	-0.33351	0.135	-0.18093	0.52645	-0.70275	1.0599	0.20214	-0.39293	0.048673	-1.0341	-0.25142	1.9701	2.0824
TCGA-BH-A0B7-11A-41-A43P-20	0.13202	-0.1889	-0.19092	-0.75563	0.00088358	1.0555	-0.65436	0.32419	-0.12608	-0.37562	0.54894	-0.20998	0.22403	-0.51097	0.32865	0.62138	0.34669	1.1651	0.0043922	1.3572	0.088154	-0.016835	1.9639	0.39079	0.35504	-0.75158	0.15993	-0.21845	1.2759	-1.7903	0.27992	-0.83333	0.2349	-0.32824	0.10308	-1.0701	-0.23025	-0.094437	-0.35027	-0.080601	-0.29917	1.1258	0.035888	-0.35731	0.61196	-0.24477	-0.23303	1.2628	0.4506
TCGA-E9-A1NF-11A-81-A43P-20	0.13947	-0.26407	-1.1111	0.10406	-0.33668	0.73222	-0.45786	0.033775	-0.065399	-0.62218	1.0919	0.0071084	0.58557	-1.8875	0.29184	-0.50829	-0.075639	0.15375	-0.12511	0.60542	-0.10428	-0.15977	1.8342	0.39635	-0.11859	-0.46022	-0.1615	-0.99412	1.7401	-0.94763	0.23952	-0.71962	0.64936	-0.48824	-2.0629	-1.1707	-0.00073762	0.15972	-0.0516	-0.067897	-0.11497	0.72846	0.16816	0.35447	2.5781	0.4439	1.5826	1.0574	-0.9581
TCGA-BH-A18Q-11A-41-A43P-20	0.12204	-0.48375	-0.4586	-0.91745	0.060468	1.4558	0.14011	0.15128	0.25245	-0.48588	0.6666	-0.34043	0.24028	-0.70428	0.50637	0.59593	0.39848	0.78352	0.15116	1.4242	0.23259	0.23717	2.2345	0.66613	0.081744	-0.93528	0.14729	-0.31739	2.3051	-1.4159	0.31555	-0.67394	-0.27661	-0.33742	-0.19794	-1.3544	-0.076052	-0.046298	-0.44955	0.21535	-0.43865	1.3046	0.11703	-0.22255	1.2421	-0.31261	-0.31057	0.78586	0.63746
TCGA-BH-A8FY-01A-21-A43F-20	0.10905	0.15139	0.73723	0.80726	-0.062795	2.4696	0.46409	0.66357	-1.4283	-0.17635	1.2884	-0.22929	0.089788	-2.1052	-0.33514	0.6349	-0.045608	-0.32737	-0.22575	-0.0078348	-0.29832	-1.6994	0.52064	0.046852	-0.24692	0.21205	-0.26406	1.2944	0.13118	-0.39529	-0.20154	-0.99071	0.87541	-0.26413	-4.1495	-0.58165	0.21213	-0.66953	-0.019234	0.99063	0.048786	-0.36766	-0.23164	0.65745	3.6679	1.0914	0.60633	-1.0541	1.8304
TCGA-PL-A8LV-01A-11-A43F-20	0.23472	-0.42872	-0.38351	0.15084	-0.32089	0.47695	0.054431	0.64014	-0.74069	-0.29856	0.515	-0.40319	0.1665	-0.82601	0.0539	0.079636	0.14895	0.83839	-0.12244	0.58631	-0.096659	-0.31065	0.59584	0.4885	0.29007	-0.56252	-0.13662	-0.24336	0.93403	-1.3564	0.31428	-0.7792	0.3502	-0.39119	-0.50035	-0.74215	-0.54819	0.11729	0.20463	-0.27093	-0.19549	0.66212	0.08738	-0.55504	0.97762	-0.9318	-0.064353	0.8952	-1.0086
TCGA-PL-A8LY-01A-21-A43F-20	0.34295	-0.50005	-0.50694	-0.051211	-0.27023	-0.21114	0.063879	0.60892	-0.43184	-0.24155	0.46201	-0.12402	0.1548	-0.96067	-0.086345	0.20739	-0.015943	0.44899	-0.10983	0.21551	-0.13354	-0.010895	1.2639	0.54085	0.3582	-0.022352	0.066122	-0.35838	0.20518	-0.44135	0.13053	-0.23981	0.2164	-0.41811	-1.5323	-0.58459	-0.59713	-0.1522	0.1613	-0.057594	-0.18752	0.93576	0.063535	-0.69357	0.63061	-0.95379	-0.54407	0.93992	0.1503
TCGA-PL-A8LX-01A-21-A43F-20	0.39558	-0.056014	0.83079	0.62797	-0.32421	-0.28279	-0.025877	0.46923	-0.7175	-0.21988	0.89338	-0.20348	0.13394	-0.74306	-0.17378	0.25679	0.12438	-0.14122	-0.17146	0.20264	-0.1486	-0.74559	-0.18942	0.47798	0.32218	-0.028916	0.1124	0.64874	-0.12674	-1.4057	-0.032765	-0.29443	0.38112	-0.11143	-0.38844	-0.62274	0.14641	-0.32348	-0.086372	1.3111	-0.40062	-0.031533	0.14379	-0.48913	4.3474	0.79706	0.95357	-0.84061	-0.74595
TCGA-LD-A7W6-01A-91-A43F-20	-0.0042822	0.75028	0.31698	0.24006	-0.23589	1.5056	-0.91431	0.3727	-0.868	0.0095642	0.99153	-0.13508	0.13541	-1.4424	-0.11439	0.90106	-0.052733	0.48597	-0.2428	0.1357	-0.27695	-0.54169	1.0533	-0.35217	0.2159	-0.027787	-0.1524	0.87891	0.37612	-0.092767	-0.20011	-1.4735	0.89159	-0.41765	-2.4202	-0.58656	0.37028	-0.61227	0.38676	0.16012	-0.021125	-0.25173	-0.093218	-0.24223	3.2774	0.1091	0.56518	-0.18935	0.55788
TCGA-XX-A899-01A-21-A43F-20	0.22584	0.31273	0.093712	0.58741	-0.39177	0.38218	-0.1065	0.11883	-0.72489	-0.20394	0.64587	-0.30959	0.054769	-1.6859	-0.23482	0.48972	0.13753	-0.10622	-0.19909	0.29253	-0.14892	-0.71752	-0.11026	0.21008	0.01914	0.068699	0.10554	0.15172	0.53752	-0.075216	0.0075266	-0.63286	0.52494	0.065349	-4.7062	-0.45593	0.20632	-0.49532	0.27156	0.28176	-0.046535	0.39865	-0.001991	2.3941	2.2168	-0.051539	0.21032	0.22219	0.15871
TCGA-LL-A8F5-01A-21-A43F-20	0.097988	-0.24071	-0.35644	-0.43072	-0.25221	-0.38237	0.86988	-0.16759	-0.64804	-0.27365	-0.65044	-0.27863	-0.021296	-0.37619	-0.0062578	0.045307	0.23759	0.035579	-0.17368	0.61295	-0.050947	0.10941	0.42146	0.22455	0.20175	-0.24448	-0.34201	0.088728	-0.19284	0.0023161	0.3314	0.01155	-0.21486	-0.19427	-0.59608	-0.31149	-0.31754	0.57231	-0.0091681	-0.17755	-0.32103	1.0749	-0.035793	-0.66266	0.10281	-0.34688	-0.1846	0.69857	-1.4735
TCGA-LD-A7W5-01A-11-A43F-20	0.13143	-0.27845	-0.23208	-0.78775	-0.37436	1.7938	-0.2034	-0.55056	-0.65761	-0.026101	1.6891	-0.14589	0.043867	-0.83765	-0.028294	0.97058	0.18261	-0.060039	-0.13924	0.59655	-0.062723	-0.23708	0.11447	0.32498	-0.0025041	-0.56698	0.044454	0.088482	0.45078	-1.4076	0.22094	-0.79304	0.89037	0.19974	-0.20578	-0.40696	-0.27854	-0.42148	0.6412	0.77398	-0.24614	0.38271	-0.031402	-0.097565	2.0112	-0.47394	0.65076	0.29692	0.43767
TCGA-BH-A208-11A-61-A43P-20	0.069511	-0.067709	-0.045721	0.13503	-0.12802	0.79027	-0.7189	0.4272	-0.17185	-0.35511	0.83045	-0.29942	0.20304	-0.2002	0.064544	0.60515	0.31615	1.201	-0.037675	1.0837	-0.062821	-0.3735	1.7815	-0.04379	0.48287	-0.95678	-0.016038	-0.065964	1.4006	-2.0267	-0.0015677	-1.3117	0.43977	-0.24724	0.50682	-0.87357	0.091996	-0.079634	-0.071444	-0.1666	-0.29708	0.78155	0.017993	-0.11981	0.99451	-0.15475	-0.10488	0.19199	0.57376
TCGA-E9-A1NG-11A-61-A43P-20	0.13168	-0.37702	-0.97185	0.13378	-0.17173	0.96626	-0.52596	-0.14535	0.16444	-0.63828	0.85518	-0.15137	0.51653	-1.6168	0.43743	-0.12457	0.088655	0.80695	0.028676	0.96636	0.012444	0.012709	2.0719	0.48979	0.201	-0.59209	0.075628	-0.77969	1.8905	-1.2015	0.41646	-0.69481	0.35727	-0.76009	-1.5688	-1.0777	-0.32198	-0.030298	-0.18473	-0.14364	-0.095743	1.0597	0.13975	-0.28064	2.2402	0.26067	0.29666	1.4911	-0.90543
TCGA-E9-A1N9-11A-81-A43P-20	-0.054214	-0.31662	-0.71172	-0.31011	0.27948	1.3047	-0.54851	0.62225	0.13555	-0.4925	0.7098	-0.242	0.32979	-0.93618	0.42195	0.41046	0.50177	1.0974	0.016657	1.8594	0.085272	0.27927	1.6231	0.049511	0.019701	-0.86806	-0.10691	-0.23659	1.6878	-1.7328	0.20398	-1.0482	0.45308	-0.60487	0.083476	-1.228	-0.17366	0.17667	-0.28289	-0.60912	-0.26748	1.2328	0.064088	-0.26241	1.0753	-0.13848	-0.39402	0.56953	-0.6823
TCGA-BH-A0E1-11A-21-A43P-20	0.016016	-0.19344	-0.22527	-0.42366	-0.26028	0.76878	-0.85126	0.55085	-0.31082	-0.44245	0.7356	-0.44459	0.22498	-0.25463	0.18116	0.77323	0.17045	1.5217	-0.028979	0.74953	-0.039992	-0.55278	1.6868	0.22738	0.34637	-0.74932	0.0071523	-0.13049	1.6873	-1.9486	0.32515	-0.91743	0.60918	-0.25624	0.7262	-0.98088	0.25171	0.018454	-0.14936	0.0019545	-0.22869	0.80498	-0.004797	-0.36225	0.91285	-0.32274	0.096335	1.2799	-0.20973
TCGA-BH-A0DP-11A-21-A43P-20	-0.13306	-0.3557	0.016283	-0.2029	-0.12105	1.3745	-0.92109	0.39414	-0.61828	-0.27716	1.5211	0.16723	0.25226	0.28855	-0.044249	0.84446	0.26237	0.87694	-0.20196	0.78489	-0.14131	-1.0501	2.0182	0.16174	0.57438	-0.75604	-0.071346	0.43276	1.1259	-1.9146	-0.022077	-0.9122	0.87646	-0.35313	1.1462	-0.96351	-0.1194	-0.30551	-0.0089127	-0.086859	0.091455	0.1535	-0.14654	-0.82518	2.1566	0.56644	-0.070646	-0.071426	0.20077
TCGA-BH-A0DK-11A-21-A43P-20	0.093759	-0.52336	-0.73938	-0.65265	0.20566	0.7516	-0.57587	0.018201	-0.10852	-0.3508	0.45417	-0.27609	0.32566	-0.86613	0.22076	0.24293	0.51803	0.94408	0.0062868	1.7231	0.093137	0.12884	2.009	0.63483	0.34448	-0.82511	0.153	-0.10372	1.1705	-1.7012	0.253	-0.72119	0.056188	-0.61691	-0.34264	-1.0695	-0.64014	0.013758	-0.18469	-0.16522	-0.16936	0.75733	0.012484	-0.84705	1.1443	-0.16232	0.097922	0.7277	-0.40566
TCGA-BH-A0HA-11A-41-A43P-20	0.20037	-0.3565	-0.73301	-1.0184	-0.24298	1.5848	-0.53526	-0.17539	0.50801	-0.48292	0.37976	-0.30961	0.3565	-1.0208	0.70792	0.47215	0.25116	0.76828	0.27332	1.1027	0.2936	0.38062	1.7268	0.67031	0.52446	-0.79441	0.39853	-0.21647	2.2211	-1.3528	0.45706	-0.58184	-0.38562	-0.5585	-0.29032	-1.3109	-0.51617	-0.052636	-0.34408	0.49631	-0.718	1.1281	0.19377	-0.5078	0.82641	-0.52097	-0.38123	1.4463	0.67927
TCGA-5L-AAT1-01A-21-A43F-20	0.20138	-0.07597	0.22678	0.074886	-0.35424	1.7123	-0.25284	1.2687	-0.99656	-0.058331	0.54263	-0.29763	0.066671	-1.5562	-0.21213	0.51172	-0.011869	0.0589	-0.18954	0.1016	-0.21581	-0.0093849	0.10476	0.33131	-0.18404	-0.070283	-0.16361	-0.14761	0.46845	-1.9457	-0.08109	-0.71926	0.46219	-0.047146	-2.7798	-0.52035	0.16836	-0.43173	0.056742	-0.11238	-0.013881	0.59452	-0.010722	-0.17341	1.7964	0.16678	0.032641	0.58933	0.77664
TCGA-S3-A6ZG-01A-11-A43F-20	0.029165	-0.0043283	0.32664	0.48615	-0.10533	2.0533	-0.47554	0.63445	-0.95476	-0.073906	0.99832	-0.2332	0.029348	-2.0204	-0.13123	0.36014	-0.016196	0.048892	-0.20413	0.34129	-0.21915	-0.76872	0.25211	0.16088	0.007134	0.17004	-0.098207	0.71322	0.35826	-0.046296	0.084132	-0.86265	0.41557	-0.29675	-4.1273	-0.59047	0.77616	-0.56203	0.21998	0.79591	-0.091769	0.071733	-0.11834	-0.18625	3.2336	0.26942	0.44036	0.2223	0.86323
TCGA-S3-A6ZH-01A-11-A43F-20	0.35803	0.76393	0.13491	1.2411	-0.2195	0.86531	-0.32339	0.31012	-1.0231	-0.060588	0.68538	-0.1761	0.039804	-0.27635	-0.13001	0.81491	0.16343	0.15266	-0.21514	0.56988	-0.30109	-0.526	0.60999	0.10909	-0.35202	-0.19827	0.013147	0.93514	0.11934	-0.31548	-0.075397	-0.25777	0.39381	-0.15127	0.44335	-0.44749	0.28278	-0.48273	0.18853	0.4425	-0.1725	0.097244	-0.089654	0.18914	3.1137	0.80597	0.66108	-0.53819	-0.99359
TCGA-AC-A6IW-01A-21-A43F-20	0.08344	-0.0067869	-0.56601	-0.53788	-0.29272	-0.16138	0.020489	1.0289	-0.7241	-0.0888	0.63576	-0.35285	0.13653	-1.5645	-0.048381	0.28238	0.12941	0.53447	-0.17281	0.60674	-0.15389	-0.19953	0.25159	0.2728	-0.14743	-0.033803	-0.087355	-0.2422	0.43623	0.42558	0.27575	0.14532	-0.056151	-0.09293	-1.7693	-0.42641	0.076964	-0.12486	-0.080212	-0.042713	-0.098511	-0.036573	-0.016525	0.24137	0.080991	-0.9875	0.065693	1.63	-0.55892
TCGA-EW-A6S9-01A-31-A43F-20	-0.07539	-0.22473	-0.067915	0.0074532	-0.31197	1.4939	-0.50192	0.27127	-0.73496	-0.1507	0.42922	-0.20102	0.1559	-0.58229	0.039155	0.37247	0.12581	0.40026	-0.12095	0.74181	-0.10764	-0.42443	1.1348	0.061705	-0.12089	-0.42052	-0.088286	-0.28721	0.95231	-0.97948	0.31407	-0.80013	0.13345	-0.58377	-0.2584	-0.62785	-0.3155	-0.12962	0.23852	-0.073069	-0.20573	0.79425	0.031322	1.0975	1.7251	2.7656	0.26283	1.2058	-0.90701
TCGA-AC-A4ZE-01A-21-A43F-20	0.25714	0.012437	0.085068	0.2059	-0.18227	0.97812	-0.82015	-0.16054	-0.64369	-0.27725	1.0961	-0.23365	0.15371	-2.3156	-0.2482	0.22199	0.14776	0.069219	-0.13474	0.63048	-0.15864	-0.78826	0.37684	0.42454	0.018998	0.11925	0.084399	0.059451	0.37323	-0.40884	0.071276	-0.55879	0.35266	-0.41605	-2.7145	-0.59908	0.53707	-0.42657	0.10805	0.34841	-0.18087	-0.52889	0.19688	0.75659	2.813	0.05048	0.40604	-0.68386	2.362
TCGA-OL-A6VO-01A-21-A43F-20	0.25479	0.31208	-0.1497	0.43936	-0.34022	-0.73588	0.59742	0.49665	-0.8663	-0.2655	0.13761	-0.16886	0.12222	-0.68154	-0.24617	-0.18182	0.054953	0.35325	-0.16324	0.25689	-0.13054	-0.8044	-0.25432	0.13557	-0.25876	-0.066722	0.0099215	0.41043	-0.041671	0.25003	-0.0096084	-0.25373	0.076878	0.064235	-0.54926	-0.20682	-0.58368	-0.09217	-0.16793	0.043723	-0.22452	0.12576	-0.04858	0.061551	-0.0090118	-0.26944	-0.072227	0.13737	-1.0037
[truncated: 9 more rows]
[truncated: 124 more columns]
