# Supplementary material for: Estimation of the proteomic cancer co-expression sub networks by using association estimators
Source: PLoS One. 2017 Nov 16;12(11):e0188016. doi: 10.1371/journal.pone.0188016 (PMC5690670; doi:10.1371/journal.pone.0188016)
Supplement: S3 Table — (XLSX) [file pone.0188016.s006.xlsx]

## Sheet: S3 Table-GBM
S3 Table: The selected antibodies (proteins) and their expression values' from GBM dataset
Patients Code	YWHAE	EIF4EBP1	TP53BP1	ACACA	PRKAA1	AR	ASNS	ATM	BAK1	BAX	BCL2	BCL2L1	BECN1	CTNNB1	BID	BCL2L11	JUN	KIT	MET	MYC	RAF1	CASP7	CAV1	PECAM1	ITGA2	CHEK2	BIRC2	CLDN7	COL6A1	CCNB1	CCND1	CCNE1	PARK7	DVL3	CDH1	EEF2	EEF2K	EGFR	EIF4E	ESR1	MAPK1	FN1	FOXO3	GAB2	GATA3	ERBB2	ERBB3	HSP70	IGFBP2
TCGA-02-0011-01B-11-1898-20	0.57738	0.1819	-0.91204	0.1447	-0.16511	-0.24404	0.27767	-0.44456	0.2633	0.16113	0.39531	0.40242	0.13337	1.1212	0.024091	0.12514	0.3818	0.98933	0.087573	-0.85019	0.069734	-1.0152	-1.3859	0.29574	-0.42518	-0.63358	-0.13014	-1.3542	-0.37081	-0.52895	0.06959	-0.30778	0.87131	0.1436	-2.6358	-1.3226	-1.5297	0.90869	-0.13199	-0.2212	1.3572	-1.5889	0.2201	0.59558	-0.56573	-1.113	0.40581	0.55628	-0.76492
TCGA-08-0345-01A-21-1898-20	0.18074	-0.51711	0.33232	0.24676	0.051383	-0.40935	0.14812	0.020256	-0.39197	-0.28501	-0.30036	-0.25927	0.039903	1.3716	-0.077192	-0.80843	0.2201	0.05467	0.46196	-0.49253	0.21544	-1.1401	-0.25034	0.086138	0.1316	-0.48717	0.089492	-1.5867	-0.18529	-1.0994	0.18676	-0.78554	-0.27039	0.069422	-2.729	-0.72154	-0.29291	0.6657	-0.29787	-0.31699	1.5305	-0.80681	0.010888	0.97304	-0.48864	0.18796	-0.24227	0.2781	0.7065
TCGA-08-0353-01A-21-1898-20	0.10151	0.21516	-0.20603	-0.97602	-0.58148	-0.2598	-0.075713	-2.7024	0.65266	0.10705	0.30701	0.107	-0.12479	0.363	0.59103	-0.67432	0.16599	0.48224	0.11089	-0.53055	0.13249	-0.79749	-1.0105	0.64237	0.13739	-0.43192	-0.60208	-1.2494	-0.098601	-0.57172	0.26766	-0.66006	0.49568	-0.75777	-2.7924	-0.22924	0.081621	4.7273	0.25072	-0.2001	1.3592	-1.1747	0.41356	0.81466	-0.54804	-0.61375	1.771	0.58642	2.3419
TCGA-08-0373-01A-21-1898-20	0.27226	-0.42445	-0.37369	-0.24407	-0.72707	0.062634	-0.1889	0.3105	-0.13264	-0.38037	-0.60555	-0.20961	0.075409	-0.23847	0.19543	-0.32963	0.19151	0.71489	0.082241	-0.11402	0.17452	-1.1207	-0.43652	0.16597	-0.17429	-1.0396	-0.27691	-1.5374	0.13428	-0.44941	0.25461	-0.33087	-0.091689	0.092023	-2.8904	-1.409	-0.30868	0.45895	-0.34533	-0.38701	0.58768	-0.014598	0.13283	0.52003	-0.29459	-0.55025	0.54981	0.40062	2.0913
TCGA-19-1386-01A-21-1898-20	0.13927	-0.33778	0.25184	0.41159	0.10067	-0.37754	0.35953	1.1804	-1.1057	0.18498	-0.3725	0.16228	-0.0073238	1.221	-0.292	-0.86764	0.53437	0.962	-0.10246	-0.31976	0.23421	-1.2624	-1.8513	-0.15886	-0.14602	-0.61878	0.048714	-1.6245	0.20104	-0.6434	-0.087521	-0.69308	-0.056247	0.073309	-2.7204	-0.090978	0.73655	4.8621	-0.021825	-0.21893	1.5873	-1.2295	-0.028024	0.95514	-0.54469	0.13813	-0.076153	-0.93383	1.3159
TCGA-15-1447-01A-21-1898-20	0.36254	-0.45785	-0.27492	-0.3158	-0.47602	0.17016	0.038303	-0.17644	-0.3452	0.13423	0.1543	-0.47868	0.33418	0.3601	0.0087066	-0.27095	0.47686	0.14679	0.11016	-0.16111	0.16553	-0.79713	-0.85055	0.55686	0.41938	-0.34492	-0.093556	-1.1312	0.6947	0.25751	0.205	-0.39078	0.41976	-0.13994	-2.7497	-1.4892	-1.423	-0.063643	-0.24587	-0.040838	1.017	0.71628	0.25947	0.62303	-0.056876	-0.48582	1.6857	1.1196	-0.16437
TCGA-06-0879-01A-21-1898-20	0.1406	-0.43953	0.013162	0.46416	-0.20641	-0.17448	-0.10813	0.35025	-0.94542	0.043925	-0.36097	-0.073495	0.058608	1.3626	-0.074938	-0.98952	0.30179	0.4673	-0.13362	-0.46526	0.15756	-1.0021	0.56687	0.2234	0.1585	-0.46045	0.51683	-1.5257	0.29149	-0.54256	0.048135	-0.60537	-1.6676	0.56032	-1.8016	-0.27034	-0.066587	1.6415	-0.14564	-0.25474	1.5086	-0.076453	-0.05304	0.98033	-0.38779	-0.48371	-0.094283	0.71096	1.3295
TCGA-12-0692-01A-21-1898-20	0.35949	-0.38929	-1.0827	0.30517	0.28703	-0.31175	0.60155	1.2468	-0.40718	0.1218	0.21616	0.073458	0.025533	0.84866	0.048692	-0.29681	0.03081	-0.52937	-0.077435	-0.50929	0.069831	-0.91069	-1.5186	0.092719	-0.12522	-0.041035	0.3353	-1.4659	0.0046014	0.055229	0.043568	-0.712	0.85418	-0.063599	-3.3405	-0.33733	-0.13512	1.5477	-0.32833	-0.13693	1.8251	0.13683	0.2011	-0.021031	-0.35704	-0.39889	0.54565	-0.095572	0.57268
TCGA-12-1597-01B-21-1898-20	0.26326	-0.11319	0.40379	-0.19406	-0.29483	-0.66006	0.12141	-0.25602	-0.39967	0.017186	-0.44135	0.10595	0.2297	0.39679	0.08295	-0.80239	0.12561	1.1718	0.17489	-0.094417	0.23564	-0.99594	-1.8791	-0.070707	-0.26428	-0.44856	0.08529	-1.4807	-0.35189	-0.76151	0.40202	-0.64254	0.14349	0.25211	-2.9542	-0.82464	-0.68415	2.942	-0.087977	-0.1102	1.4514	-0.56743	0.16307	1.3594	-0.24063	0.29852	-0.11609	1.3755	1.5328
TCGA-08-0346-01A-21-1898-20	0.17912	-0.84847	-0.41427	0.03484	0.17521	-0.53684	-0.00075216	0.46535	-0.952	-0.52807	-0.58639	-0.15951	0.1043	0.76056	-0.070234	-0.57258	0.10144	0.44686	0.069313	-0.32599	0.27185	-1.0248	-0.55344	0.25874	0.07791	-0.50526	0.14942	-1.5314	0.94167	-1.3139	-0.060721	-0.78023	-0.13893	0.12146	-2.9539	-0.78514	-0.29156	0.72756	-0.20306	-0.36276	1.6395	-0.35338	-0.010858	0.40562	-0.2854	-0.10122	0.02765	0.021531	1.4502
TCGA-08-0354-01A-21-1898-20	0.46272	-0.020795	-0.39188	-0.56961	-0.27287	-0.13736	0.436	-0.84435	0.25535	0.73115	-0.13897	0.14472	0.2651	0.67843	0.46322	-0.30114	0.17679	0.179	0.20417	-0.3317	0.097255	-0.76358	-0.36266	0.5485	0.21057	-0.85809	-0.25812	-1.3384	0.40186	-0.74972	0.5055	-0.42158	0.38492	-0.32294	-2.4482	-0.48347	-0.56502	3.1408	-0.12161	-0.31877	1.077	-0.58156	0.3058	0.79227	-0.1846	-0.54398	1.2979	0.3629	0.9417
TCGA-08-0375-01A-21-1898-20	0.40724	-0.21948	-0.15809	-0.37665	-0.33967	-0.22192	0.022896	-0.48947	0.064634	0.49832	-0.37876	0.4282	0.1601	0.88099	0.49281	-0.4961	0.52443	-0.35351	0.28982	-0.47492	0.21845	-0.75414	-0.61393	0.57429	0.25896	-0.55312	-0.16746	-1.3156	0.6698	-0.41249	0.41707	-0.41468	-0.15378	-0.25291	-2.683	-0.62049	0.1301	3.3536	-0.16673	-0.27839	1.5484	-0.16262	0.24912	0.99847	-0.16719	-0.19843	1.235	1.5354	1.252
TCGA-19-1389-01A-21-1898-20	0.3592	-0.22107	-0.78194	0.024749	0.0083401	-0.66759	-0.12594	-0.025556	-0.61494	0.10608	-0.14385	0.71888	-0.10979	0.35996	0.12224	-0.9467	0.23901	-0.056353	0.28495	0.13696	0.2646	-1.0754	-0.42066	-0.14377	0.22632	-0.66223	0.11005	-1.4026	-0.043829	-0.81778	0.18089	-0.24735	0.14935	-0.22745	-3.9898	0.26201	-0.89083	0.56466	-0.10513	-0.23649	1.57	-0.36823	0.01146	0.89134	-0.17893	1.9376	-0.016171	0.17271	0.9012
TCGA-15-1449-01A-21-1898-20	0.22927	-0.75611	-0.22158	0.58962	-0.074691	-0.92467	0.14368	-0.60707	-0.39156	-0.71606	-0.44612	0.56621	-0.083646	1.625	-0.17365	-1.3005	0.3342	0.29888	0.014031	-0.27649	-0.18634	-0.77159	-1.4647	-0.47256	0.43632	0.060131	0.049007	-1.4023	-0.13928	-0.036947	0.18636	-0.96764	0.14413	0.60312	-2.2256	0.17906	-0.39446	2.7641	0.0077071	-0.090243	1.7252	-0.72474	-0.16401	0.92199	-0.35276	0.9825	-0.43955	-0.7835	0.44665
TCGA-06-0882-01A-21-1898-20	0.29428	-0.91808	-0.21707	-0.43104	-0.14594	-0.42696	0.43375	-0.99222	-0.5805	0.0024117	-0.43527	-0.033442	0.012016	1.0253	-0.13268	-1.1493	0.57712	-0.3516	0.11765	-0.81407	0.14323	-1.0245	-0.54664	0.23354	0.097242	-0.81639	0.16418	-1.4463	0.49296	-0.71715	0.0085347	-0.68622	-0.0073285	0.021608	-3.1983	-0.87217	-0.56008	1.4505	0.0064549	-0.32729	0.82544	-0.35677	-0.078703	0.42159	-0.32619	-0.42353	0.81712	0.44292	1.4744
TCGA-14-0813-01A-21-1898-20	0.2591	-0.5401	-0.10191	1.0379	0.22098	-0.40757	0.8773	-0.037014	-0.73158	-0.57714	-0.2016	-0.031098	0.10434	1.2934	-0.13287	-0.71586	0.14549	0.33358	-0.04576	-0.30059	0.10954	-1.0479	-0.063731	-0.025078	0.055201	-0.49197	0.073793	-1.5445	0.44685	-0.53478	0.056344	-0.56051	0.62241	0.16921	-3.1283	-0.69126	-0.85219	2.1588	-0.16188	-0.2715	1.8793	-0.55112	0.19546	0.97705	-0.44828	-0.14961	0.032795	-0.25648	2.3119
TCGA-19-1786-01A-21-1898-20	0.19685	-0.774	0.073552	0.18173	0.23866	-0.19507	0.54	0.17106	-0.74286	-0.48565	-0.4502	0.19366	0.095988	0.87048	-0.15129	-0.55945	0.23183	0.62865	0.034041	-0.23496	0.10107	-1.2651	-0.74376	0.20857	-0.13253	-0.78838	-0.068034	-1.6278	0.079161	-1.0016	-0.11719	-0.70753	0.35715	-0.1413	-3.2606	-0.34402	0.06183	4.4612	-0.15818	-0.030751	1.3541	-0.41166	0.015986	1.088	-0.47275	-0.55344	-0.31673	0.026442	1.2492
TCGA-28-1757-01A-11-1898-20	0.51393	-0.080128	-0.37151	-1.3345	-0.54496	-0.56308	0.048939	-1.9605	0.12225	0.95975	-0.26877	0.80932	0.15657	0.53896	0.39766	-0.11345	0.38869	-0.17732	0.28773	0.14856	0.19447	-0.94543	0.47117	0.4683	0.086975	-0.70838	-0.52232	-1.1136	1.2768	-0.68066	0.4598	-0.79237	0.68707	-0.087643	-2.065	0.14376	-0.8985	3.5488	-0.28202	-0.30983	1.5112	-0.06753	0.20133	0.69937	-0.19962	0.4246	1.0887	1.6578	2.433
TCGA-02-0068-01A-11-1898-20	1.1686	-0.65532	-1.6347	0.48197	-0.2335	-0.29634	-0.32595	-3.9898	-0.83835	-0.64447	0.82955	0.61928	0.40088	1.7977	-0.2351	-0.10472	-0.11428	-0.67666	-0.077361	1.3266	0.02041	-1.0249	2.2181	2.391	0.95337	0.33739	0.52349	-0.11496	-0.14037	-2.3832	-0.086538	0.65591	-0.17758	-0.1555	0.34214	-0.35712	-1.6867	0.005364	-0.69413	-0.49503	-0.62277	-0.023411	0.18073	0.554	0.82876	0.62832	0.056761	-2.2271	-1.1041
TCGA-08-0347-01A-21-1898-20	0.35433	-0.92176	-0.12333	-0.16137	-0.36944	-0.16323	0.31193	-0.31305	-0.5549	-0.40985	-0.48305	-0.4659	0.17144	0.65525	0.081165	-0.87442	-0.011057	0.77473	0.16228	-0.65734	0.2477	-1.0372	0.31263	0.28624	0.030199	-0.56861	0.077445	-1.5845	0.066362	-0.48246	0.25168	-0.89227	0.045254	-0.17297	-2.8807	-0.94433	-0.74152	0.20239	-0.28388	-0.24979	1.2089	-0.67312	-0.0048486	0.89211	-0.20045	-0.60721	0.78746	0.61758	1.3912
TCGA-08-0355-01A-21-1898-20	0.1042	-0.65013	0.074407	-0.17935	-0.0096107	0.10544	0.43331	0.50501	-0.67323	-0.18278	-0.27281	0.0351	0.025619	0.71269	-0.001928	-0.97376	0.23442	0.18142	-0.0084272	-0.21635	0.18865	-1.1055	-1.3993	0.18985	-0.0070139	-0.7758	-0.17026	-1.5861	-0.137	-1.116	0.061486	-0.77844	0.055349	-0.16682	-2.8965	-0.54859	0.020035	3.2155	-0.20532	-0.33451	1.2465	-0.57244	-0.027935	0.99728	-0.49267	-0.10151	0.13039	0.73056	0.55764
TCGA-08-0380-01A-21-1898-20	0.28759	-0.65068	0.44244	0.70574	0.1911	-0.43992	0.44364	0.91004	-0.49471	0.13884	0.261	-0.15257	0.088045	0.60662	0.041119	-0.21785	-0.054013	-0.34212	-0.0053236	-0.85099	0.154	-1.1498	-0.88333	-0.0018652	-0.2701	-0.55416	0.24741	-1.6146	0.55618	-1.673	-0.027947	-0.68027	0.73327	-0.37369	-3.0257	-0.857	0.040733	0.72216	-0.096817	-0.33071	1.6505	-1.5387	0.086495	0.4226	-0.40402	0.3494	-0.062008	-0.24076	-0.071107
TCGA-19-1390-01A-21-1898-20	0.36694	-0.65042	-0.23306	-0.004316	-0.55009	-0.64225	0.36069	-0.01328	-0.57917	-0.6003	-0.63329	0.14665	0.31228	-0.31041	0.067184	-0.83376	0.19064	0.050117	0.36171	0.036091	0.4665	-0.90457	-1.5357	0.081878	-0.22446	-0.21489	-0.0090892	-1.4483	-0.10872	0.19012	0.51133	-0.7695	0.10333	0.16277	-3.2	-0.45666	-0.39582	0.22352	-0.25731	-0.10626	0.78328	-0.5883	0.087008	0.98253	0.0046075	0.5816	0.81685	-0.0058366	2.1155
TCGA-06-0644-01A-21-1898-20	-0.11831	-0.15618	-0.35194	0.27462	-0.28231	-0.010045	0.7532	0.71313	-0.56053	-0.41324	-1.1631	-0.035441	-0.10546	-0.17946	0.21148	-1.238	0.15511	-0.66114	0.044067	-0.068314	0.11052	-0.76767	1.7777	0.33863	0.55785	-0.39058	-0.10141	-1.5485	1.2835	0.18468	0.056399	-0.62451	0.10133	-0.071102	-3.1945	0.022906	0.43758	0.53321	-0.069591	-0.46504	0.30119	1.3602	-0.12102	-0.0083739	-0.27291	-0.38663	-0.77103	1.3966	2.0556
TCGA-14-0871-01A-21-1898-20	-0.0044331	0.55294	1.171	0.3916	-0.20258	-0.97857	1.1894	0.36885	-0.75451	-1.1078	0.44042	-0.25599	-0.085157	-0.8118	-0.12449	-0.38221	-0.26634	-0.019562	0.038911	0.23787	0.55429	-0.99806	-2.2191	-0.20174	-0.59417	0.97874	-0.21412	-1.4693	-0.42473	0.69604	0.25425	0.53181	-0.04218	0.12521	-3.0452	-0.22598	-0.8394	1.5203	0.26423	-0.47449	-0.29279	-0.18446	-0.12435	0.88993	0.1019	-0.31319	0.19753	-0.015179	1.0845
TCGA-19-1788-01A-21-1898-20	0.34577	-1.1014	-0.60705	-0.069594	-0.06018	-0.50905	-0.60365	-1.4152	-0.62625	-0.99468	-0.37148	-0.010673	0.16315	1.0218	-0.10338	-0.74953	-0.008096	1.1226	0.23877	-0.27294	0.10735	-1.0777	-1.4093	0.032158	-0.096411	-1.1592	0.00021792	-1.5289	-0.17623	-2.151	-0.015194	-0.94043	0.77398	-0.063821	-3.0054	-1.7439	-0.75456	0.89442	-0.42726	0.14797	2.0911	-2.0059	0.22345	0.89902	-0.27462	-0.29535	-0.46966	-1.8564	-0.53148
TCGA-28-1760-01A-21-1898-20	0.18366	-0.44316	-0.073549	-0.15961	0.012903	-0.38758	-0.065659	0.75318	-0.59313	0.39243	-0.20832	0.11274	0.1197	0.68914	0.066081	-1.1398	0.57638	-0.48358	-0.0076114	-0.5637	0.34414	-1.2813	-0.39236	0.23914	-0.15023	-0.55947	0.24785	-1.5184	0.1242	-0.58196	0.075973	-0.56966	-0.1913	-0.12791	-2.9999	-0.46923	0.11025	2.4101	0.072523	-0.36866	1.5149	-0.88895	-0.0031279	1.1138	-0.41497	-0.21866	0.55584	0.56085	1.0836
TCGA-08-0348-01A-21-1898-20	0.54091	-0.072269	-0.66722	-0.34214	-0.69614	-0.21511	0.6078	-1.3584	0.79752	-0.34036	-0.088259	0.5061	0.15924	0.28804	0.73584	-0.46476	0.15307	-0.053347	0.30057	-0.28136	0.22452	-0.82484	0.6371	0.66651	0.13646	-0.58114	-0.32916	-1.3319	0.5456	-0.72727	0.46944	-0.38876	0.48363	0.036474	-2.319	-0.79948	-0.3703	0.26282	-0.078844	-0.19192	1.1742	-0.49275	0.45243	0.8986	-0.19476	-0.37903	1.2727	3.8294	3.176
TCGA-08-0356-01A-21-1898-20	0.1268	-0.54294	0.11427	-0.039632	0.14619	-0.10173	0.064487	0.91798	-1.1523	0.28124	-0.0080635	0.040825	0.1197	1.2358	-0.35113	-0.78604	0.38978	-0.081863	-0.048081	-0.15199	0.033866	-1.2957	0.032123	0.19683	0.18095	-0.66718	0.28688	-1.7592	0.66758	-1.5989	-0.14229	-0.87245	0.2823	0.12119	-3.3001	-0.62889	0.025295	0.87763	-0.13799	-0.32087	1.1725	-0.16855	-0.13092	0.84859	-0.28881	0.046656	0.16432	-1.128	1.293
TCGA-08-0385-01A-21-1898-20	0.25522	-0.35275	0.10614	-0.030082	-0.072482	-0.4642	-0.11408	-0.088109	-0.84903	-0.13211	-0.82961	-0.14932	0.071844	0.64827	-0.14816	-0.68608	0.47676	0.24732	0.039096	-0.33949	0.18015	-1.1905	-0.40699	0.093086	0.11678	-0.49478	0.17273	-1.6693	0.47287	-0.87319	0.097191	-0.7362	0.18164	-0.26505	-3.2459	-1.4364	-1.0313	-0.12421	-0.29845	-0.15405	1.7281	-0.1125	0.16548	1.111	-0.35702	-0.40401	0.79816	0.92946	1.0489
TCGA-19-1392-01A-21-1898-20	0.38599	0.48768	0.36804	0.40845	-0.31836	0.55551	0.93333	0.29587	-0.5125	-0.20465	-0.11202	-0.1885	0.15361	0.24843	-0.0040589	-0.64891	0.61558	0.72414	0.00805	-0.24308	0.073077	-1.2628	0.69679	-0.21506	0.55246	-0.63369	-0.047586	-1.7166	0.11652	-1.1372	0.074033	-0.88299	0.3039	-0.33585	-3.3292	-0.65408	0.156	1.427	-0.024942	-0.35385	0.80357	-0.72525	0.14281	0.34721	-0.44588	-0.25377	-0.29466	-0.39217	2.5256
TCGA-06-0650-01A-21-1898-20	0.17628	-0.78091	-0.96944	-0.57155	-0.34665	-0.47679	-0.14368	-0.22419	-0.21047	-0.29394	-0.62776	0.47179	0.11046	-0.192	0.23837	-1.4004	-0.029212	-0.1781	0.38234	0.15848	0.26664	-0.87456	-1.0698	0.30355	0.19223	-0.78477	-0.16089	-1.2649	-0.062852	-1.3256	0.41319	-0.83386	-0.12664	-0.35786	-3.1606	-1.2001	-1.1721	0.98447	-0.41871	-0.095186	0.69542	0.18757	0.027557	1.121	0.085282	0.95698	0.57884	2.6215	1.2242
TCGA-08-0386-01A-21-1898-20	0.4443	-0.33743	-0.12711	-0.09537	-0.36281	-0.25061	0.45675	0.040976	-0.75517	-0.077258	-0.36349	-0.054911	0.11186	0.63886	-0.15758	-0.073758	0.246	1.2082	0.037511	-0.27991	-0.08785	-1.1369	-0.68791	0.25586	0.50155	-0.82431	-0.21774	-1.5372	0.013756	-0.50645	0.14603	-0.029437	0.2717	-0.22712	-2.819	-0.73493	-0.6379	3.0805	-0.13752	-0.22493	1.239	-0.45087	0.14062	1.0052	-0.30679	-0.054558	-0.37576	1.062	0.56599
TCGA-16-0846-01A-21-1898-20	0.20959	-0.76712	-0.87041	0.43314	-0.12909	-0.040038	0.14936	-0.5184	-0.82067	-0.45361	-0.56443	-0.13908	0.12874	0.5728	-0.22333	-1.2055	0.01356	2.3688	0.069216	-0.35093	0.039562	-1.1174	-2.1343	0.10749	-0.077378	-0.53348	-0.06697	-1.6716	-0.24515	-1.5977	0.29597	-0.91185	0.26766	-0.095728	-2.6284	-1.1207	-0.51987	1.1623	-0.31294	-0.11132	2.1263	-1.3405	0.18854	0.78138	-0.37713	-0.74152	0.12951	-0.15724	-0.23222
TCGA-19-1789-01A-21-1898-20	0.43575	-0.3948	-0.14784	0.14834	0.1287	0.13476	0.18628	0.12083	-0.51284	0.12501	-0.12121	0.17108	0.029242	1.5908	-0.073777	-0.98449	-0.075096	0.8716	0.073537	-0.66722	-0.069166	-1.2362	-0.87128	0.072811	0.23624	-0.88671	0.2003	-1.5395	0.20733	-1.0466	-0.14146	-0.77149	0.91305	0.034899	-3.3585	-1.0608	-0.45881	4.4494	0.0077071	-0.20486	1.1879	-1.1461	0.30017	0.59869	-0.41982	-0.14726	-0.18776	-0.75056	0.46465
TCGA-06-1800-01A-21-1898-20	0.064607	-0.35893	0.1145	-0.063353	-0.038284	0.22741	0.43927	-0.074585	-0.64773	-0.42982	-0.38095	-0.26298	0.14006	0.39384	-0.21505	-0.66838	0.51675	0.3866	-0.061167	0.12057	0.19901	-1.2483	0.74474	-0.077554	-0.052703	-0.60918	0.1544	-1.5516	1.129	-0.15815	-0.098459	-0.32786	0.10525	0.26415	-3.5272	-0.1197	-0.043723	0.4798	-0.10296	-0.44281	0.85033	1.4687	-0.091366	0.47581	-0.24905	0.096041	-0.12584	0.16849	0.2444
TCGA-02-0116-01A-11-1898-20	0.32622	0.71994	-2.0662	0.59363	-0.14975	-0.13107	-0.045088	-2.601	1.3004	-0.65813	0.1	1.1446	0.58534	0.40867	1.0002	-0.51252	1.2099	0.3128	0.25202	0.51997	0.38316	0.5119	-2.6728	1.8131	0.37729	0.29049	-1.0666	-1.17	-0.94625	-1.2371	0.83573	-0.067955	-0.73141	-0.0069319	-1.868	0.81329	-0.14275	0.77787	-0.30596	-0.049177	-1.5886	-0.47415	2.2239	-0.74164	0.089432	-0.84447	0.13357	-1.2181	-0.43115
TCGA-08-0349-01A-21-1898-20	0.55462	-0.37032	-0.32078	-0.28821	-0.19941	0.2221	-0.67381	-0.02663	0.01737	-0.071794	0.16831	0.00014108	0.1397	1.0546	-0.12768	0.24897	0.076878	0.88832	0.10537	-0.59971	-0.025839	-1.0546	-0.19463	0.058928	0.0040979	-0.85898	-0.25523	-1.6126	-0.088616	-0.55116	0.12236	0.64019	0.97556	-0.23908	-2.5205	-1.7085	-0.37928	3.6697	-0.33602	-0.1934	1.5523	-0.92338	0.35821	0.90814	-0.37032	-0.50116	-0.11085	0.0023752	-0.024369
TCGA-08-0357-01A-21-1898-20	0.5954	-0.41724	0.31975	0.10382	-0.2519	-0.70906	0.13859	-0.025852	-0.29931	0.21227	0.39723	-0.38926	0.042538	0.61043	-0.21306	-0.33553	0.21714	-0.0069388	0.032322	-0.80325	0.041673	-1.1652	-0.6967	0.22777	-0.34229	-0.67772	0.089821	-1.6251	0.27632	-0.61769	-0.071217	-0.60794	0.71495	-0.27025	-3.1274	-1.2013	0.35342	3.1513	-0.024559	-0.31938	1.813	-0.16234	0.18967	1.3753	-0.28989	-0.1715	0.076824	0.019571	1.7383
TCGA-06-0155-01B-21-1898-20	0.12812	-0.3507	0.28491	-0.23873	-0.27995	-0.69391	0.085239	0.28878	-0.55627	0.21115	-0.44649	-0.57983	0.11626	-0.462	-0.059551	-0.55824	0.0013383	0.16098	0.10608	-0.53119	0.37772	-1.0226	-0.87321	0.28867	-0.10617	-0.45298	-0.1834	-1.517	0.69357	-0.32569	0.07228	-0.64953	-0.027024	0.13623	-3.2522	-0.21985	-0.68056	1.3276	-0.092541	-0.49066	0.45985	1.0871	-0.00097286	0.78826	-0.079131	-0.65942	1.0757	0.82361	2.6168
TCGA-19-0962-01B-21-1898-20	0.12131	-0.65327	-0.77434	0.22485	0.082984	-0.59719	0.28263	-0.066568	-0.81659	-0.26889	-0.67807	-0.10846	0.23135	0.36531	-0.23312	-1.1998	0.44351	0.61847	-0.00033663	-0.28148	0.29443	-1.1679	0.40435	0.052213	-0.26683	-1.1125	0.18478	-1.6567	0.4829	-1.7343	-0.082733	-0.89113	-0.026576	-0.36811	-3.4239	-1.6923	-1.0571	0.31475	-0.28084	-0.090528	1.2105	0.021782	0.16183	0.98568	-0.32096	-0.16354	-0.21928	0.4363	1.9423
TCGA-06-0875-01A-21-1898-20	0.24116	-0.070074	0.0027667	0.34225	-0.43667	-0.85888	0.97746	0.65407	-0.71256	-0.42141	-0.38975	-0.21387	0.023299	0.30882	-0.078608	-0.37759	0.069673	0.31225	-0.01911	-0.24377	0.2781	-1.1688	-1.6578	0.065859	-0.16108	-0.29271	0.022929	-1.7098	-0.029058	0.024792	0.18493	-0.4224	0.13088	0.43757	-2.7661	-0.74739	-0.44213	0.21454	-0.030765	-0.37124	0.44351	-0.53798	0.075604	1.1098	-0.36208	-0.84677	0.64387	0.96213	1.4732
TCGA-08-0389-01A-21-1898-20	0.34464	-0.19589	0.77825	0.14574	-0.159	-0.17294	0.40952	0.98561	-0.79319	-0.046441	0.30625	-0.17855	0.055262	1.0856	-0.32448	-0.14867	0.22324	0.97542	-0.035655	-0.64174	0.01025	-1.1393	-2.0666	0.011103	-0.47106	-0.57034	0.090064	-1.6103	-0.24361	-0.15145	-0.027149	-0.18285	-0.13828	0.10522	-2.0956	-0.97538	-0.15874	2.1753	-0.079641	-0.11671	1.2423	-0.87392	0.12288	1.4561	-0.41675	-0.57898	-0.016399	-0.77071	0.32265
TCGA-12-1598-01A-21-1898-20	0.40634	-0.32722	0.025268	0.11274	0.12239	-0.3505	0.96488	-0.58584	-0.35852	-0.45812	-0.013257	-0.45439	-0.15551	0.57597	-0.23466	-0.10319	1.1124	-0.23315	-0.034377	-0.22646	-0.13092	-1.0599	-0.63444	-0.34077	0.039475	-0.85627	-0.004198	-1.4959	0.22289	0.51444	-0.17497	1.4058	0.75452	-0.1592	-3.5309	-0.93437	0.8788	1.6342	0.09814	-0.4204	1.0524	-0.45894	0.010547	0.53492	-0.27281	-0.4738	0.08596	0.55533	0.74522
TCGA-19-1791-01A-21-1898-20	0.60806	-0.43605	0.73276	0.43825	0.18434	1.0842	0.17633	1.0707	-0.63754	-0.048478	-0.37199	-0.15211	0.082142	1.7875	-0.29717	-1.08	0.16538	1.1001	0.064905	-0.77807	-0.092044	-1.2617	-2.2981	-0.29585	-0.038481	-0.99529	0.31906	-1.5708	-0.62011	-0.40202	-0.054811	-0.90448	0.77659	0.13194	-3.3717	-1.1688	-0.23084	3.8954	-0.022238	-0.39086	1.3271	-1.1119	0.2091	0.65165	-0.4004	0.58649	-0.75953	-1.0276	0.51713
TCGA-16-1460-01A-21-1898-20	0.45232	-0.44679	0.22235	0.078831	-0.24803	-0.4535	-0.11927	-0.25972	-0.42458	-0.5113	-0.48064	-0.099979	0.19487	0.97745	-0.01425	-0.35992	0.30617	-0.031146	-0.033308	-0.56404	0.16862	-0.92758	-1.0568	0.1423	-0.43938	-0.7297	-0.058568	-1.6242	-0.13866	-1.697	0.12586	-0.46068	0.45839	0.00098062	-3.1681	-0.79563	-0.44288	0.82865	-0.39373	-0.26073	1.68	-0.89366	0.57658	1.1932	-0.33088	-0.99294	-0.30422	1.4321	-1.0091
TCGA-06-0189-01A-21-1898-20	0.48994	-0.26727	-1.7126	-1.7209	-0.79051	-0.19408	-0.27237	-1.6494	0.48028	-0.44728	-0.29988	1.4354	0.38751	-1.6135	0.5928	-0.96904	0.37106	-0.4885	0.54638	0.44673	0.13601	-0.72687	0.1012	1.087	0.71044	-1.1954	-0.45747	-1.2819	0.66008	-1.6594	0.79141	-0.62389	-0.073194	-1.3542	-2.7718	-2.0938	-1.1884	1.0386	-0.497	-0.34816	0.08923	1.2623	0.33301	0.40017	0.18151	-0.56069	0.99573	2.6836	1.4057
TCGA-08-0350-01A-21-1898-20	0.3604	-0.06616	0.52324	0.22668	0.22285	0.27083	-0.19139	-0.48455	-0.55667	0.17902	-0.21974	-0.066897	-0.0070538	0.88275	0.031502	-0.69966	0.065331	0.33071	0.081297	-0.31544	-0.020318	-1.2959	-0.35145	0.023303	-0.53992	-0.39467	0.26934	-1.8255	-0.060346	0.14357	-0.0067407	-0.58873	0.52281	0.63703	-2.9093	-0.84348	0.40025	0.17805	0.0077071	-0.32813	1.9493	-1.0332	-0.12528	1.275	-0.38124	-1.0012	0.090856	1.5722	1.2271
TCGA-08-0358-01A-21-1898-20	0.40104	-0.11229	0.54161	-0.36974	-0.051473	-0.44439	0.12794	0.35545	-0.69462	0.91956	-0.34859	-0.042008	0.12454	1.1899	0.045362	0.057171	0.21909	-0.22303	0.08331	-0.7401	-0.13639	-1.205	-1.8434	0.083246	-0.10928	-0.40993	-0.25326	-1.5409	0.43355	-0.18123	0.011405	-0.32685	0.92659	-0.35881	-2.8339	-0.21934	-0.5159	3.2193	-0.027534	-0.25367	1.6887	-0.16114	-0.010457	1.2106	-0.3539	-0.12625	0.71854	0.74055	1.7462
TCGA-06-0171-01A-11-1898-20	0.51177	0.55512	-2.2202	0.33806	-0.3109	-0.21355	-0.063935	-2.9932	1.4156	-0.74421	-0.017419	1.0324	0.67204	0.89944	1.0943	-0.52437	0.95067	0.20652	0.25969	0.43048	0.41814	0.30145	-2.3255	1.6439	0.33373	-0.12038	-1.0909	-1.1756	-1.0973	-1.28	0.53495	-0.13165	-0.60468	-0.07305	-1.708	0.42212	-0.34337	0.7623	-0.34096	-0.13475	-1.5971	-0.41391	2.2457	-0.88115	0.020786	-0.96196	-0.14659	-1.1748	-0.50231
TCGA-26-1440-01A-21-1898-20	0.39314	-0.41499	0.46004	0.37106	0.32455	-0.52452	0.43102	-0.22185	-0.7581	-0.15402	-0.62152	-0.016709	0.073544	1.2444	-0.32623	-0.90422	1.0953	0.049402	-0.068955	-0.79353	0.048786	-1.3124	-1.93	-0.09534	-0.18054	-0.73166	0.64647	-1.6459	0.046673	-0.99209	-0.12545	-0.96977	0.9287	-0.067421	-2.915	-0.88811	-0.52898	4.1675	-0.033272	-0.17393	2.0167	-0.43323	-0.018124	0.78614	-0.49031	-0.91694	-0.21985	-1.1617	0.10764
TCGA-06-0876-01A-21-1898-20	0.24072	-0.32118	0.71566	0.76099	-0.058908	-0.040079	0.60563	-0.047858	-1.0724	-0.031032	-0.31062	-0.068156	-0.024928	1.1824	-0.11632	0.056719	-0.1706	0.61022	-0.085319	-0.54804	0.0048888	-1.3454	-0.69564	-0.17973	-0.13322	-0.35638	0.27892	-1.7472	-0.019553	-0.19532	-0.12039	-0.71684	0.32165	-0.031976	-2.5015	-0.64175	-0.04613	3.5783	-0.040219	-0.4035	1.4129	-0.93618	-0.056543	1.1458	-0.50302	-0.25497	0.25236	-0.23295	1.5351
TCGA-08-0390-01A-21-1898-20	0.16305	-0.22262	-0.081457	0.11708	0.55017	-0.17302	1.2884	1.2549	-0.81306	0.82592	-0.29155	0.88317	0.088566	0.91307	-0.23349	-1.1567	0.72789	-0.31644	0.10384	-0.29691	0.21168	-1.2438	0.033277	-0.14739	0.67337	-0.25138	0.18813	-1.5878	-0.017177	-1.4602	-0.19559	-0.92505	-0.25546	0.15104	-3.1421	-0.48799	-0.0556	1.2744	-0.01149	-0.25812	0.95718	-1.2728	-0.10806	0.9863	-0.45636	-0.35077	-0.53269	-0.54426	0.69683
TCGA-12-1599-01A-21-1898-20	0.39582	-0.57071	0.26293	0.51967	-0.0059981	0.047162	-0.057107	0.59128	-0.5896	0.18277	-0.20978	0.038231	0.025152	1.5285	-0.00053453	-0.91196	0.033897	0.23708	0.05206	-0.489	-0.035609	-1.2149	-0.75865	-0.054593	0.20051	-0.54812	0.35455	-1.6826	0.15137	-0.79419	0.0097831	-0.7255	-0.2121	-0.16661	-2.8199	-0.78226	0.25698	1.8813	0.081375	-0.39454	1.6482	-0.91086	-0.00067848	1.0987	-0.52589	0.066862	-0.54948	0.17711	0.95698
TCGA-28-1746-01A-21-1898-20	0.37731	-0.0075368	0.072635	0.38593	-0.33636	-0.36648	0.5165	0.50377	-0.64129	-0.81601	-0.53983	-0.079326	0.10247	0.67977	-0.1861	-0.57659	0.053896	0.85583	0.0074305	-0.67021	0.077873	-1.1712	-1.5693	-0.091691	-0.42629	-0.40197	0.11998	-1.8753	-0.11896	-0.30166	0.04508	-0.60991	0.24722	0.55288	-2.0796	-0.92214	-0.64692	2.2031	-0.18862	-0.33851	1.4689	-0.65132	0.2204	1.0852	-0.52903	-1.0654	-0.33536	1.0177	0.69645
TCGA-06-0128-01A-11-1898-20	0.49698	0.6808	-1.9113	0.22604	-0.41321	-0.13674	0.12195	-2.7953	1.6438	-0.72356	0.034144	1.2021	0.78274	1.1441	1.1956	-0.45359	1.2226	0.20179	0.19062	0.61659	0.58884	0.37029	-2.9629	1.8084	0.28368	-0.0051027	-0.93635	-1.1174	-1.0557	-1.1901	0.59749	-0.11962	-0.74789	0.023444	-1.6474	0.48149	-0.24062	0.77911	-0.28641	-0.082923	-1.7156	-0.52208	2.337	-0.84157	-0.01802	-0.89449	0.020527	-1.1651	-0.42744
TCGA-08-0245-01A-11-1898-20	0.60424	0.6018	-2.1829	0.21236	-0.42693	-0.2215	-0.027822	-2.7975	1.5679	-0.54201	0.072229	1.1549	0.64013	1.8823	1.1414	-0.51827	1.208	0.21073	0.25998	0.20329	0.38754	0.26486	-2.8593	1.629	0.40501	0.52199	-1.0076	-1.1272	-1.1203	-1.2942	0.85599	-0.13865	-0.53148	-0.094694	-1.5464	0.49693	-0.41403	0.44656	-0.1981	-0.096893	-1.7324	-0.47109	2.1447	-0.85482	0.04522	-1.0654	-0.17614	-1.2068	-0.43512
TCGA-08-0351-01A-21-1898-20	0.62849	-0.3839	-0.49645	0.037046	0.063631	-0.38531	-0.60357	-1.1411	-0.1666	-0.24276	0.47706	-0.049816	-0.028561	1.6644	0.065285	-0.53221	0.059779	1.3246	0.18381	-0.43135	0.03899	-1.0811	-0.46809	0.007618	-0.48916	-0.65425	0.067709	-1.6211	0.44074	-1.9229	-0.030966	-0.7888	0.99711	-0.021305	-2.427	-1.153	0.051324	0.39847	-0.029058	-0.061173	2.7008	-0.71769	0.25175	1.0729	-0.46751	-1.0751	-0.10259	-0.60212	-0.99212
TCGA-08-0359-01A-21-1898-20	0.38475	-0.64527	-0.33752	0.19824	-0.33178	-0.35166	0.17162	-0.24968	-0.61864	-0.63622	-0.43718	-0.40498	0.25973	0.73732	-0.22645	-0.86687	0.15261	0.27392	0.12631	-0.7112	0.013898	-1.1803	-1.0628	0.034132	0.0398	-0.67333	0.095465	-1.7108	-0.19315	-0.61942	0.089017	-0.84046	0.51496	-0.03296	-2.4311	-1.7169	-0.97456	2.0285	-0.32077	-0.27587	1.3199	-0.98161	0.15566	1.2093	-0.1714	-0.57147	0.83795	0.18088	0.46146
TCGA-02-0003-01A-21-1898-20	0.18835	-0.43615	-0.59373	-0.73754	-0.40292	-0.45156	-0.41451	0.37056	0.023757	0.25869	-0.61681	-0.036265	0.17711	-0.76161	0.23802	-1.0088	0.15024	-0.22365	0.35264	-0.29725	0.12175	-1.0585	-0.76442	0.53519	-0.066244	-0.81312	-0.17608	-1.5274	0.084911	-1.6451	0.35745	-0.83804	0.0050623	-0.67905	-3.1926	-1.043	-0.77625	0.090984	-0.23441	-0.44665	0.54557	0.66687	0.11673	0.87528	-0.08109	-0.26332	0.2816	2.263	0.76246
TCGA-26-1442-01A-21-1898-20	0.29952	0.081631	-0.37698	-0.016583	-0.25101	-0.30446	0.32239	-0.89839	0.25003	-0.86611	-0.16886	0.51312	0.23813	1.21	0.31687	-0.079311	0.40421	-0.021542	0.015601	-0.36112	0.19908	-0.66566	0.0033517	0.36393	-0.43428	-0.79809	0.14594	-1.5579	-0.34591	-1.8098	0.080858	-0.75582	0.63433	-0.097389	-2.9916	-0.82407	-0.89985	1.0403	-0.38451	-0.039001	1.9442	-1.5	1.0275	1.2621	-0.48489	-0.66698	-0.56788	-1.2166	-0.84344
TCGA-06-0877-01A-21-1898-20	0.26405	-0.50346	-0.037631	-0.1851	-0.2143	-0.39749	0.45184	0.13375	-0.905	0.41269	-0.50478	-0.073619	0.080628	1.2297	-0.086433	-0.79857	0.032055	0.53067	-0.061167	-0.8487	0.058476	-1.2032	-0.51934	0.02817	-0.36569	-0.86059	0.12214	-1.8165	0.61024	-1.5546	-0.14435	-0.91627	0.4906	-0.14723	-3.4056	-1.1914	-1.048	3.379	-0.27679	-0.46849	1.6455	0.1218	-0.059963	1.1799	-0.39635	-0.19	-0.56101	-0.30263	1.2089
TCGA-08-0392-01A-21-1898-20	0.069654	-0.2441	-0.25121	0.18834	0.22949	-0.22831	0.70485	0.051737	-0.59094	0.18503	-0.8239	0.66515	0.11011	-1.1579	-0.10482	-1.1682	0.51265	-0.36933	-0.0090765	-0.38598	-0.059777	-0.97078	2.1294	-0.031033	1.202	-1.0145	0.64812	-1.0596	1.1069	0.34717	0.22486	-0.51578	0.42589	0.11631	-3.4147	-0.036209	0.28883	0.49488	0.098421	-0.53594	0.1272	-0.31728	-0.11992	-0.090905	-0.17937	-0.073644	0.4206	-0.58377	2.8583
TCGA-19-0957-01C-21-1898-20	0.27389	-0.47223	0.13665	0.060345	-0.32664	-0.30205	0.11568	-0.15388	-0.31205	-0.11627	-0.27014	0.51351	0.057709	0.52403	-0.017628	-0.56027	0.19272	1.0138	0.28486	-0.22629	0.057856	-1.0109	-0.40332	0.098371	0.059495	-0.5551	-0.086679	-1.6127	-0.20516	-1.177	0.24376	-0.87623	0.18837	-0.11296	-3.0612	-0.90004	-0.82051	0.80778	-0.20814	-0.26668	1.3837	-0.92316	0.094866	1.0594	-0.22936	0.59821	0.14908	-0.54889	0.93001
TCGA-28-1750-01A-21-1898-20	0.34148	-0.66639	-0.67481	0.17744	0.15393	-0.35002	0.32387	-0.93977	-0.51014	0.024459	0.10212	-0.086574	0.088927	0.5417	-0.0050682	-0.85134	0.26356	-0.33239	0.17861	-0.77755	0.23668	-1.1555	-0.15611	0.59958	-0.079178	-0.74718	0.30934	-1.6633	-0.22712	-0.85134	0.34472	-0.85148	0.3156	-0.39974	-3.1588	-0.99191	-1.7393	1.2621	-0.12415	-0.34152	1.5975	-0.21915	0.26045	0.32511	-0.12771	-0.57901	0.84105	1.2482	1.0401
TCGA-06-0154-01A-41-1898-20	0.15257	-0.30941	0.2147	-0.040863	-0.185	-0.31639	0.21386	0.54412	-0.26001	0.23849	-0.26388	-0.20473	0.12725	0.86681	-0.036425	-0.95333	0.53155	-0.026533	0.051338	-0.58161	0.15324	-1.1629	0.070672	0.33168	-0.15912	-0.80924	0.016863	-1.4571	0.51917	-0.21181	0.46803	-0.70844	0.29486	-0.20213	-3.1856	-0.16218	-0.26475	2.9622	-0.069954	-0.48544	1.1402	0.35013	-0.0031279	0.99519	-0.28847	-0.61799	0.58512	1.7459	1.4934
TCGA-08-0344-01A-21-1898-20	0.42145	0.03172	1.2038	1.1533	-0.32056	-0.86379	0.23385	-0.41676	-0.694	0.28867	0.061455	-0.1502	0.070994	0.6211	0.034703	-1.5251	-0.1149	0.95119	0.003482	-0.40887	0.011254	-1.2154	-1.9298	-0.081799	-0.44657	-0.35463	0.26856	-1.7564	-0.22058	-0.66102	0.39056	-0.62167	0.11287	-0.18267	-3.2142	-1.1067	-0.32328	1.8224	0.0065235	-0.070603	1.1048	-0.59138	0.085173	1.1071	-0.36659	-0.96734	-0.33995	0.30595	-0.55859
TCGA-08-0352-01A-21-1898-20	0.25935	-0.21825	-0.9693	-1.3171	-0.67506	-0.37505	0.2053	-1.087	0.19361	0.04395	-0.51314	-0.018627	0.25223	-0.50262	0.4017	-1.1259	0.26887	-0.41582	0.41265	0.38339	0.13928	-0.78219	1.3881	0.50916	0.97078	-1.1614	-0.38665	-1.416	1.0797	-1.9332	0.8321	-0.79641	-0.093028	-1.1708	-3.0224	-1.8564	-0.97694	2.8439	-0.46678	-0.32531	0.61434	0.87487	0.19482	0.92906	-0.047043	-0.30351	-0.15956	2.6144	2.2975
TCGA-08-0360-01A-21-1898-20	0.453	-0.3495	0.22309	0.44068	0.10548	-0.48875	0.40465	0.065145	-0.69459	-0.20565	-0.44886	0.14973	0.044052	0.33722	-0.14463	-0.84753	0.22175	-0.18392	-0.017819	-0.89516	-0.0014327	-1.1728	-0.68542	0.017396	-0.043577	-0.80287	0.28766	-1.7996	0.017119	-1.052	0.11072	-0.95675	0.74889	-0.17614	-3.4183	-0.56369	-0.1712	1.4336	-0.048242	-0.43916	0.90959	-0.5097	0.10459	0.75021	-0.40764	-0.49365	-0.5432	0.30098	0.44167
TCGA-02-0004-01A-21-1898-20	0.25841	-0.59501	-1.2913	-0.85864	-0.68013	-0.42287	0.0088114	-1.74	0.11371	-0.45616	-0.39242	0.52405	0.19567	-0.59038	0.38489	-1.2424	0.16293	-0.51286	0.38344	0.53458	0.10809	-0.84188	1.6081	0.98845	0.51132	-1.2155	-0.28981	-1.3213	1.6212	-2.0675	0.54216	-0.89131	0.25728	-1.0625	-3.1583	-2.1464	-1.4688	0.44751	-0.64773	-0.32833	0.96009	1.202	0.55365	0.98335	0.044346	0.25895	-0.23439	0.80862	2.4856
TCGA-15-1446-01A-21-1898-20	0.42813	-0.64833	0.26072	0.38897	-0.10371	0.94747	0.55422	0.30541	-0.68757	-0.23948	-0.089365	-0.3631	0.13109	1.8668	-0.17047	-0.18206	-0.084937	1.297	-0.017593	-0.81357	0.049539	-1.148	-0.56658	-0.11253	0.10379	-0.96483	0.41177	-1.7615	0.47056	-1.4412	0.21458	-0.51647	0.6203	0.12819	-3.0666	-1.2301	-0.19023	1.8647	-0.063725	-0.28373	1.3983	-1.1933	0.19662	0.66832	-0.39892	1.2092	-0.7726	-0.71597	-0.016193
TCGA-06-0878-01A-21-1898-20	0.23015	-0.23591	0.27365	-0.35602	-0.37133	0.01121	-0.16471	-0.17576	-0.83829	-0.27359	-0.15314	0.36404	-0.16544	2.112	-0.067027	-0.22107	0.30315	-0.32369	-0.025081	-0.71891	-0.018294	-1.1459	-1.8152	0.21922	0.23366	-0.71149	0.14435	-1.5901	-0.21742	-0.68571	-0.081526	-0.90059	-0.29156	0.11011	-1.9798	-0.57596	-0.03779	3.0139	0.21694	-0.22981	0.2788	-0.27194	0.11822	0.53132	-0.51351	-0.64843	0.26907	0.13206	1.2309
TCGA-12-0691-01A-21-1898-20	0.275	-0.39454	-0.0545	0.49573	0.16026	0.55813	-0.31205	0.69026	-0.42486	0.22046	-0.43462	0.026385	-0.0064895	2.3085	-0.1285	-0.72662	0.37526	-0.26741	-0.11897	-0.85105	-0.1027	-1.0494	-2.2	0.067841	0.37962	-0.73646	0.44313	-1.7582	-0.22071	-0.10365	-0.17342	-0.682	0.80269	0.07103	-1.8932	-0.74715	-0.42716	2.6529	0.12745	0.32169	1.6246	-1.4415	0.38563	0.44356	-0.40867	-0.48771	0.10521	-1.1316	-0.40641
TCGA-14-0862-01B-21-1898-20	0.23203	-0.86205	0.088424	-0.14076	0.25551	-0.36647	-0.065661	0.82314	-0.50321	0.319	-0.0040715	-0.051728	0.055902	1.1047	-0.077006	-0.87893	0.80032	-0.44393	-0.004421	-0.9651	0.15514	-1.1593	-1.9354	0.0070235	0.42814	-0.92963	0.39074	-1.7009	0.77133	-0.74895	-0.03623	-0.7717	0.78907	-0.13734	-3.3929	-0.5724	1.0192	0.72652	0.28047	-0.29339	0.92879	-0.95361	0.084771	0.97324	-0.39603	-0.717	-0.063901	-0.23223	0.72097
TCGA-28-1752-01A-21-1898-20	0.38154	-0.26151	0.098455	0.18069	-0.20944	-0.10471	-0.2123	-0.45864	-0.30199	0.56598	0.17806	-0.38242	-0.010423	1.4142	-0.35273	-0.54343	-0.17163	0.63176	0.093242	-0.91379	0.071047	-1.4541	-0.95934	-0.10335	0.4312	-0.8389	0.17423	-1.63	0.24726	-0.89709	0.095744	0.30305	0.37127	-0.24957	-2.9093	-1.6502	-0.29235	3.7661	-0.14408	-0.32878	1.56	-0.67074	0.2987	1.1663	-0.43124	-0.15613	-0.5804	1.6578	0.15295
TCGA-06-0156-01A-41-1898-20	0.25426	-0.53178	0.21711	-0.053875	-0.18274	0.014844	0.65112	0.45195	-0.52588	-0.14224	-0.044154	-0.20509	0.11046	0.12816	-0.19314	-0.37785	0.42018	0.35605	-0.014898	-0.61887	0.33221	-1.191	-1.5764	-0.17225	-0.4078	-0.60357	0.40195	-1.6984	-0.075599	-0.020789	0.23216	-0.58181	0.076109	0.38633	-3.2347	-0.6785	-0.34514	1.2841	-0.059655	-0.33727	0.28128	-0.14256	0.11262	0.99165	-0.40118	-0.43487	-0.3512	0.44049	1.1397
TCGA-06-1802-01A-21-1899-20	0.30741	-0.45312	-0.67841	-0.3271	-0.26322	-0.38791	0.18057	-0.54854	-0.20274	-0.005942	0.027679	-0.049031	0.13057	0.28924	0.068852	-0.48766	0.58219	0.46823	0.13167	-0.44549	0.14824	-1.0023	-1.0603	0.26884	-0.20962	-0.68918	-0.19129	-1.3654	-0.27574	-0.66185	0.25817	-0.72179	0.061123	-0.136	-2.9959	-1.2365	-0.34653	0.68822	-0.11308	-0.27142	0.86649	-0.5879	0.30672	0.88877	-0.15523	-0.69681	1.3841	1.1615	1.4317
TCGA-27-1836-01A-21-1899-20	0.38601	-0.48242	-0.77596	0.17973	0.039097	-0.6197	-0.34159	-1.1436	-0.22881	-0.24633	-0.062467	0.11951	0.20282	1.472	-0.11241	-0.73784	-0.018654	1.3123	0.15961	-0.60719	-0.062314	-1.1892	-0.83342	0.19037	-0.093969	-0.91764	0.0095766	-1.4606	0.16694	-1.1594	0.019789	-0.85139	0.73403	-0.50432	-3.0283	-1.7818	-1.0859	2.5466	-0.13996	0.16977	1.8181	-0.84713	0.16707	0.73329	-0.34386	-0.68814	0.15207	0.24378	0.65545
TCGA-06-2558-01A-22-1899-20	0.24753	-0.43917	-0.41075	0.16088	-0.096656	-0.44167	-0.20727	-0.13188	-0.29687	-0.62678	-0.14516	-0.14996	0.17519	0.56306	-0.05754	-0.84653	0.28839	1.2132	-0.010157	-0.43819	0.21507	-1.1003	-0.72134	0.15415	-0.32496	-0.99111	0.033787	-1.5352	-0.091993	-0.54194	0.14994	-0.76598	0.12647	0.17459	-2.7022	-1.6792	-0.68651	1.3528	-0.34537	0.059592	1.1237	-0.21286	0.30225	1.0516	-0.30097	-0.80497	0.61884	0.84374	0.66008
TCGA-06-2570-01A-22-1899-20	0.34517	-0.69862	0.35105	0.22676	-0.20671	0.37647	-0.47104	0.33137	-0.5227	-0.4408	-0.4271	-0.12118	0.038602	0.83061	0.063355	-0.39499	0.27664	0.86602	0.013461	-0.23373	0.21039	-1.0435	-1.6735	-0.034565	-0.37166	-0.72606	0.11281	-1.7773	-0.19831	-0.25706	0.90893	-0.96899	0.28659	-0.13404	-2.7498	-1.0649	0.18943	1.1195	-0.28493	-0.28469	1.4145	-0.90067	0.1033	1.1728	-0.41957	-0.7809	0.62988	0.22863	-0.022469
TCGA-12-3651-01A-22-1899-20	0.32401	-0.60447	-0.5244	0.3481	-0.088316	-0.28288	-0.23698	0.17964	-0.36991	-0.30035	0.17231	0.75326	-0.34914	1.4197	-0.0877	-0.47643	-0.11385	0.10789	0.22635	-0.74269	-0.0029284	-0.9924	-2.3612	-0.55533	0.087145	-0.98026	0.18553	-1.5095	-0.49224	-0.83513	0.18659	-0.71924	0.080227	0.16279	-2.513	-1.3176	-1.035	1.3951	-0.12152	-0.12934	1.1102	-1.6456	0.29591	1.0714	-0.35975	1.5368	-0.037926	-0.7519	0.41901
TCGA-76-4926-01B-22-1899-20	0.51224	-0.19814	-0.55958	-0.37342	-0.19098	0.099211	-0.020266	-0.51965	-0.036762	-0.11957	0.22699	-0.080737	0.080653	1.2169	0.071245	-0.92703	0.43104	-0.6456	0.12858	-0.62837	0.071338	-0.94798	1.2478	0.19552	0.40253	-1.2958	0.19383	-1.4058	0.36016	-0.51062	0.2708	-0.89528	0.80185	-0.43928	-3.2014	-1.4183	-1.0018	1.9865	-0.06347	-0.28911	1.1211	0.3002	0.39295	0.60422	-0.25467	-0.15389	1.095	0.80756	1.4836
TCGA-26-5134-01A-21-1899-20	0.33574	-0.25269	-0.36954	0.22497	0.034818	-0.50256	-0.16797	0.69688	-0.30151	0.40969	-0.11355	-0.099312	0.046994	0.56451	-0.081874	-0.86891	-0.1403	-0.046256	0.036491	-0.61354	0.027624	-0.94883	-1.7095	0.10521	0.067724	-0.27453	0.49544	-1.5464	0.092707	-0.055187	0.2888	-0.64596	0.48082	-0.30874	-2.761	-0.55797	-0.72623	-0.090284	-0.37025	-0.1635	1.4427	-0.021037	0.19529	0.28269	-0.35309	-0.44786	0.024011	0.84827	0.67647
TCGA-06-5411-01A-21-1899-20	0.34868	-0.66638	-0.013615	0.34154	0.13394	-0.77784	0.21889	-1.0636	-0.48102	-0.82152	-0.53382	0.2608	0.21518	0.68843	-0.18524	-1.2479	0.079908	0.87809	0.21311	-0.59527	0.29642	-1.1401	-1.8015	-0.040107	-0.36194	-1.1418	0.26535	-1.5133	-0.21876	-0.85652	-0.060718	-0.79832	0.18316	0.13435	-3.1531	-1.8407	-0.9933	0.81456	-0.38778	0.30295	1.4541	-1.2548	0.2289	1.1842	-0.33716	-0.3097	-0.20978	-0.2522	0.89173
TCGA-41-5651-01A-21-1899-20	0.027989	-0.30681	-0.63591	0.39848	-0.33552	-0.41244	0.18659	0.51636	-0.67049	-0.74233	-0.13736	0.02871	-0.061494	0.44	-0.0043198	-0.6924	0.21014	0.65225	-0.055289	-0.19385	0.23859	-1.0482	-1.3083	0.10331	-0.28151	-0.3127	0.23633	-1.7502	-0.25248	0.50948	0.28121	-0.68754	0.1688	0.31612	-2.8471	-1.0737	-0.75312	1.1964	-0.15703	0.020217	1.1891	-0.44453	0.23073	0.87552	-0.31628	-0.3961	0.70703	0.60605	1.0039
TCGA-06-1804-01A-21-1899-20	0.19101	-0.81939	0.023888	0.1253	-0.12612	0.5708	-0.34157	0.2914	-0.91184	-0.57939	-0.055644	-0.399	0.031879	1.6108	-0.41395	0.039354	0.22173	0.47587	-0.051875	-0.91323	0.038389	-1.2534	-0.332	-0.14832	0.49556	-1.1039	0.25058	-1.7855	-0.15301	-1.3901	0.20667	-0.35543	0.11825	0.0069765	-3.2493	-2.1151	-1.0366	1.9384	-0.15176	-0.10495	0.91164	-0.83724	0.1585	0.67002	-0.32283	-0.65496	0.31105	0.83071	-0.27732
TCGA-32-1970-01A-21-1899-20	0.30887	-0.40747	0.40044	0.25328	-0.13073	0.016847	0.56582	0.61941	-0.5457	-0.54945	-0.21127	-0.14035	0.13783	0.88462	-0.28689	-0.27175	0.34115	1.0249	-0.11981	-0.62889	-0.041069	-1.1715	-1.8808	-0.14846	-0.23036	-0.65885	0.022816	-1.6598	-0.05992	-0.45855	-0.028984	-0.32602	0.57482	-0.09103	-2.6531	-0.74302	0.13795	3.8924	-0.021569	-0.071635	1.1863	-0.98103	0.19387	1.0226	-0.42117	-0.99942	-0.010174	-1.1721	0.40781
TCGA-02-2485-01A-22-1899-20	0.27323	-0.5281	-0.30244	0.068594	-0.61434	0.38242	0.77253	0.31479	-0.63318	0.016163	-0.012085	-0.45949	0.079195	0.67647	-0.029067	-0.1591	0.51926	2.4339	-0.1698	-1.0438	0.063836	-1.0699	-1.623	0.16411	-0.10416	-0.51553	0.066884	-1.6621	-0.22563	-0.56282	0.071633	-0.81806	0.25737	-0.0066046	-3.3243	-1.1106	-1.1473	3.962	-0.13374	-0.49125	1.1134	-0.41562	0.22088	0.17109	-0.25903	-1.0599	1.0508	0.50879	0.58428
TCGA-06-2559-01A-22-1899-20	0.295	0.18448	0.4664	0.68531	-0.33422	-0.043708	0.38516	0.89451	-0.7528	-0.10136	-0.70806	-0.2847	0.060181	0.58568	-0.066368	-0.64505	0.35709	0.38216	0.069291	-0.67257	0.11128	-1.0229	-0.80279	-0.19382	-0.25083	-0.23432	0.29107	-1.7067	0.12952	0.26835	0.082127	-0.71807	0.20511	0.73087	-2.5352	-0.33158	-0.5583	1.0283	-0.062462	-0.31431	1.1874	-0.38703	0.21759	0.97304	-0.34664	-0.62465	-0.46323	0.26552	1.9625
TCGA-41-2573-01A-22-1899-20	0.14188	-0.55043	-0.23031	0.36208	-0.13924	-0.1166	0.23509	-0.17353	-0.49865	-0.57865	-0.088408	-0.068816	0.013174	0.49768	-0.16263	-0.76149	0.15809	0.75232	0.027333	-0.75203	0.33633	-1.1178	-1.9165	0.024487	-0.5105	-0.80982	0.32715	-1.6618	-0.45008	-0.34383	0.21332	-0.62224	0.16363	0.18244	-2.9449	-1.2447	-0.95435	1.1313	-0.24754	0.020922	1.0161	-0.98951	0.19409	1.1188	-0.31019	-0.35611	0.46439	0.79532	0.7402
TCGA-12-3652-01A-22-1899-20	0.28247	-0.088782	0.54166	0.65266	0.23994	-0.40616	0.30111	0.53489	-0.86512	0.66955	-0.47054	0.12597	-0.041814	1.2132	-0.25193	-0.58735	0.43303	-0.3809	-0.1177	-0.82081	0.054514	-1.019	-2.3958	-0.084811	-0.20454	-0.29634	0.05081	-1.7377	0.17741	-0.1708	-0.17546	-0.54625	-2.0606	0.15229	-3.56	-0.10008	0.22578	3.4696	0.28175	-0.25129	1.2781	-0.65134	0.09665	1.481	-0.52902	-0.56553	-0.50038	-0.11711	2.3786
TCGA-76-4927-01A-22-1899-20	0.21411	-0.71907	-0.27533	-0.40251	0.36992	-0.36741	-0.303	0.15159	-0.70475	-0.065187	-0.26477	0.11216	0.0656	0.37263	-0.11408	-0.69956	0.3903	-0.072813	0.16054	-0.59022	0.2396	-0.94446	-0.32867	0.12556	0.11268	-0.96087	0.13415	-1.4397	-0.24856	-0.74232	0.22323	-0.78053	-0.17498	-0.18506	-3.1154	-1.1648	-0.44471	2.339	-0.23522	-0.2708	0.92534	0.004604	0.074976	0.82553	-0.14163	-0.032817	0.31948	1.1572	0.80924
TCGA-28-5208-01A-21-1899-20	0.25765	-0.54719	0.20911	-0.064667	0.048156	0.084159	-0.4189	0.82743	-0.65738	0.70381	-0.18334	-0.33207	0.047831	0.90413	-0.29254	-0.87555	0.97615	-0.5578	-0.12694	-0.63499	0.22651	-1.1191	-1.5284	0.019934	0.014062	-0.98599	0.11005	-1.6552	0.093036	-1.0081	0.034666	-0.60601	0.13945	-0.18984	-3.5063	-0.26483	0.37962	1.9863	0.035301	-0.39788	0.74609	-0.70316	0.13593	0.90804	-0.33125	-0.54047	0.27788	0.67332	0.86111
TCGA-06-5412-01A-21-1899-20	0.18884	-0.24658	-0.43317	-0.39141	-0.15497	-0.20862	-0.20366	0.11588	-0.33925	0.27234	-0.47236	0.011869	0.11399	-0.56231	-0.043232	-1.0532	0.79043	-0.33974	0.076801	-0.71106	0.10782	-1.0951	0.08057	0.48593	-0.15123	-0.72093	-0.51339	-1.4452	0.43997	-1.2714	0.3072	-0.66295	0.12921	-0.55018	-3.1694	-0.97283	-0.29698	0.21497	-0.043105	-0.40402	0.87117	0.31909	0.16337	0.6795	-0.11151	-0.91072	0.7293	1.0247	1.8722
TCGA-06-5856-01A-21-1899-20	0.13168	-0.47067	0.27214	0.24704	-0.22058	-0.43164	-0.23809	0.26306	-1.0026	-0.41739	-0.24821	-0.54795	-0.11639	0.080523	-0.26448	-0.5003	0.55579	0.45478	-0.18457	-0.446	0.2031	-1.1156	-1.6697	-0.15422	-0.28213	-0.45185	0.13875	-1.8186	-0.055187	0.23354	-0.039407	-0.63749	0.17351	-0.0093481	-3.4062	-0.78308	-0.073744	4.0602	-0.13582	-0.19803	1.086	-0.57196	0.079839	0.59533	-0.36949	-1.014	-0.10533	-0.39704	1.1958
TCGA-06-1805-01A-21-1899-20	0.25128	-0.64575	-0.32931	-0.19478	-0.3276	-0.031375	-0.4985	0.099208	-0.71414	-0.28098	-0.049701	-0.17908	0.087229	0.46661	-0.24999	-0.67502	-0.074715	0.80033	-0.010666	-0.47586	0.18297	-1.0417	-1.067	0.31032	-0.087524	-0.79162	-0.2246	-1.6071	-0.076282	-1.1809	0.42473	-0.90879	0.099188	-0.13287	-3.2248	-1.3176	-0.50622	0.83157	-0.40544	-0.38487	1.1523	-0.041865	0.23971	0.62657	-0.26757	-0.9853	0.1186	0.91762	0.080049
TCGA-32-1976-01A-21-1899-20	0.10005	-0.436	-0.13281	0.4897	-0.37973	-0.28217	-0.18236	-0.13514	-0.6485	-0.19535	-0.38436	0.51511	0.0030528	0.61614	-0.12316	-0.84064	0.1832	0.21479	0.27754	-0.045426	0.26058	-0.99696	-1.4095	-0.20923	0.2914	-0.40539	0.12803	-1.473	-0.54949	-0.67927	0.23966	-1.0541	0.11237	0.032978	-3.3192	-1.1474	-0.33771	0.90628	-0.15304	-0.053209	1.1812	-0.96805	-0.033193	1.0817	-0.14585	1.0062	0.33047	0.6815	0.83635
TCGA-28-2501-01A-21-1899-20	0.17553	-0.83101	-1.0117	-0.071737	0.042356	-0.70253	-0.23414	-1.0081	-0.46725	0.21358	-0.20706	0.67288	-0.12371	0.3748	-0.13063	-1.5072	-0.025098	-0.58627	0.32754	-0.5397	0.12592	-0.89973	0.22581	-0.081733	0.43805	-1.2236	-0.047336	-1.4534	-0.057918	-1.5995	0.20348	-1.0803	-0.026256	-0.88613	-3.5523	-1.8854	-1.3567	1.6323	-0.42681	-0.053882	1.2196	-0.80333	0.086225	0.98258	-0.060482	0.82866	-0.29236	0.67226	0.58871
TCGA-06-2562-01A-22-1899-20	0.15147	-0.7411	-0.55842	0.51063	0.26907	-0.21897	0.066379	-0.17778	-1.1338	0.16663	-0.42621	-0.38865	0.13804	0.76909	-0.44944	-1.0908	1.2898	-0.12941	-0.14273	-0.85217	0.34143	-0.97404	-0.57664	0.24356	0.023166	-1.1055	0.23893	-1.5106	0.5606	-0.79052	0.143	-0.36766	-0.286	0.095997	-3.391	-1.1842	-1.044	0.39321	-0.18009	-0.18894	0.90798	-0.38964	0.089067	0.96226	-0.17509	-0.3023	0.52502	-0.65202	1.2767
TCGA-41-2575-01A-22-1899-20	0.10232	-0.32547	-0.27608	0.19652	-0.2375	-0.44607	0.10173	0.84305	-1.0591	-0.71504	-0.73926	-0.24105	-0.12508	0.79948	-0.26171	-0.52681	0.35744	0.20859	-0.21822	-1.0428	0.45498	-1.2272	-1.5535	-0.26847	-0.28661	-0.88662	0.36745	-1.7869	-0.065926	-0.55555	0.046354	-0.69757	-0.29571	0.84419	-3.053	-1.0518	-0.56954	1.6156	-0.19197	-0.20871	0.72151	-0.79531	0.12037	0.92776	-0.39325	-0.9004	0.058048	-0.8611	1.638
TCGA-12-3653-01A-22-1899-20	0.29919	0.22592	1.4063	0.51926	0.28758	-0.010031	0.18461	0.63113	-0.50475	1.2535	1.0584	0.38309	-0.10879	1.2577	-0.18378	1.2349	0.070968	-0.25443	-0.16068	-0.62493	-0.15894	-1.3264	-2.5362	-0.37521	-0.13874	-0.25125	0.023493	-1.7118	0.11325	-0.094875	-0.24507	-0.55905	1.0904	0.032908	-2.5496	-0.49394	0.61218	1.989	0.3354	-0.2713	1.3041	-1.3565	-0.12331	1.3812	-0.65994	-0.65615	-0.54782	-0.95952	1.8506
TCGA-76-4928-01B-22-1899-20	0.64678	-0.36139	-1.2518	-0.94821	-0.6281	0.0011377	-0.29151	-1.1265	0.88802	-0.055079	-0.12021	0.49587	0.26405	-1.5473	0.99477	-0.63557	0.29907	-0.38467	0.70351	-0.024441	0.30225	-0.31056	-0.44416	0.8445	0.48688	-0.91381	-0.18896	-1.0313	0.436	-0.86535	1.2501	-0.47425	-0.19986	-0.84066	-2.3886	-1.3488	-0.54288	0.1755	-0.31361	-0.23027	-0.10709	0.78841	0.66884	0.10696	0.23955	-0.38826	0.67125	1.8123	2.4123
TCGA-28-5214-01A-21-1899-20	0.37429	-0.1814	-0.73152	-0.31517	-0.33985	-0.59032	-0.25025	-0.52007	-0.11526	0.30547	0.035986	0.26003	0.085432	0.21428	0.19873	-0.71498	0.49878	0.54154	0.14768	-0.83293	0.0873	-0.86461	-1.3649	0.67205	0.2059	-0.78596	-0.10156	-1.46	0.10153	-1.2425	0.19177	-0.72306	0.49893	-0.37074	-2.9384	-0.95815	-1.2088	2.2821	-0.21213	-0.25587	1.7081	0.15493	0.26529	0.82831	-0.22369	-0.55381	1.05	0.78725	0.9042
TCGA-06-5413-01A-21-1899-20	0.34659	-0.35667	-0.30131	0.16168	-0.081144	0.36011	-0.1378	-0.052243	-0.46179	0.18018	0.15012	-0.13403	0.063089	0.84407	0.093043	-0.26368	0.14621	0.53636	-0.08185	-0.57788	0.22295	-1.0944	-0.65329	0.106	0.10178	-0.78836	0.20434	-1.6549	0.29355	-0.85661	0.0051739	-0.59848	0.51013	0.29271	-3.0944	-0.59577	-0.52047	3.6536	-0.12082	-0.28845	0.80546	0.13061	0.22297	0.48073	-0.28939	0.1881	-0.0031517	0.6724	0.54688
TCGA-06-5858-01A-21-1899-20	0.21939	-0.13937	0.15393	0.47243	-0.078357	0.28027	1.1502	-0.024277	-0.73055	-0.33826	-0.59642	-0.26584	0.027909	0.69842	-0.061764	-0.77296	0.58432	-0.73323	-0.018106	-0.67998	0.17416	-1.0968	-0.26149	0.35822	0.33331	-0.47909	0.16238	-1.7099	-0.2194	0.77362	-0.098454	-0.23843	-0.097712	-0.13348	-3.4022	-0.27165	-0.38346	1.1468	-0.022725	-0.46679	0.83913	-0.037108	0.030173	0.94901	-0.31424	-0.16731	0.20071	-0.18936	1.5467
TCGA-06-1806-01A-11-1899-20	0.28766	-0.85797	-0.38491	-0.013817	0.070898	0.043671	0.1887	-0.20867	-0.79993	0.45485	-0.1826	-0.0023558	0.00090782	0.71612	-0.36918	-0.94834	0.43818	0.77248	0.044207	-0.50566	-0.026789	-1.1473	-1.8463	-0.061426	0.45696	-1.0538	-0.1143	-1.6474	0.14422	-2.2813	-0.033885	-0.45204	0.59723	0.10643	-3.2663	-1.2327	0.41534	2.8565	-0.19774	-0.18213	1.5785	-0.70738	-0.0069174	0.46438	-0.28579	-1.0574	-0.26419	0.67587	0.32575
TCGA-32-1978-01A-21-1899-20	0.32646	0.15202	-0.23692	-0.096508	-0.5355	-0.5781	-0.25644	0.30511	-0.22036	0.74623	0.06905	0.13519	0.35195	0.80287	-0.06137	0.15334	0.53338	0.4427	0.16322	-0.80205	0.013316	-0.97184	-1.2144	0.49153	0.2986	-0.89967	0.055619	-1.4178	0.24754	-0.90138	-0.01645	-0.64722	0.13469	-0.96062	-3.1124	-0.57104	-0.37863	4.8337	-0.14382	-0.24704	0.81999	0.30345	0.35734	0.40263	-0.20135	-0.64023	0.7777	0.41951	1.3075
TCGA-28-1747-01C-21-1899-20	0.36263	-0.42112	0.25505	0.15174	-0.16949	0.24875	-0.098791	0.42796	-0.86436	0.15425	-0.3449	-0.23988	0.1328	1.0695	-0.29349	-0.77474	-0.20621	0.83888	-0.044527	-0.80146	-0.063007	-1.174	-2.2425	0.01732	-0.052825	-0.64579	0.047207	-1.5873	0.08643	-0.99928	-0.006144	-0.84982	0.50402	0.048279	-2.8407	-0.84537	0.1647	3.1878	-0.05791	-0.24241	1.4766	-1.2566	0.15552	0.72588	-0.41704	-0.28617	-0.39642	-1.1127	0.41279
TCGA-06-2563-01A-22-1899-20	0.19866	-0.34485	0.23985	0.58067	-0.09971	0.045077	0.27182	0.59254	-0.63879	0.32172	-0.65323	0.10488	0.045711	0.98383	-0.084815	-1.0211	0.66912	0.21546	0.041966	-0.53153	0.12549	-1.0561	-2.0523	0.097486	-0.012229	-0.60595	-0.039293	-1.6696	-0.13513	-0.43844	-0.23999	-0.61634	0.099936	0.099061	-2.951	-0.43846	0.32767	3.7282	-0.075055	-0.28304	1.1871	-0.58866	0.10817	0.72096	-0.35534	-0.38089	0.24451	0.11193	1.0051
TCGA-41-3392-01A-22-1899-20	0.081972	-0.68905	-0.53257	-0.21229	-0.08669	0.053041	0.37699	-0.11046	-0.8185	-0.19181	0.097238	-0.2927	-0.0050916	1.1825	-0.25004	-0.37659	0.37938	-0.091335	0.035565	-0.83794	0.14474	-1.0771	-0.98976	0.010104	-0.17595	-0.91321	0.20016	-1.7045	-0.019647	-0.61092	-0.047118	-0.97444	0.42619	0.27047	-3.005	-1.4098	-0.95725	4.7575	-0.13202	-0.16226	1.6344	-1.0539	0.09524	1.0895	-0.29403	-0.67435	-0.1151	-0.067714	0.85033
TCGA-41-3915-01A-22-1899-20	0.2745	-0.3846	-0.27155	-0.12483	-0.29047	-0.10323	-0.2421	-0.1234	-0.72632	-0.18705	-0.10486	-0.44666	-0.023057	0.10977	-0.067135	-0.48089	0.58579	-0.019574	0.088592	-0.6553	0.2125	-1.1399	-0.45618	0.22657	0.16426	-0.90394	0.032412	-1.7068	0.38924	-0.65505	0.084845	0.28153	0.2205	0.14186	-3.3626	-1.4672	-0.50603	0.27724	-0.0093782	-0.47929	0.55156	0.10852	0.11226	0.56815	-0.37693	-0.70472	0.62988	0.59139	1.3623
TCGA-76-4929-01A-22-1899-20	0.37359	-0.33027	0.1943	0.63804	-0.053481	-0.18636	0.096478	1.1231	-0.6025	-0.51247	-0.2396	0.22911	0.015482	0.54394	-0.16364	-0.25329	0.13173	-0.34633	-0.07552	-0.89326	0.058211	-1.1479	0.20614	-0.20318	-0.16703	-0.89776	0.46755	-1.7833	0.03933	-1.7741	-0.10272	-0.93668	0.9298	0.084123	-2.7783	-1.0841	-0.11387	1.8666	-0.078467	-0.069615	0.9139	-1.2096	0.16567	0.5252	-0.44461	-0.52814	0.011536	-1.0967	0.62583
TCGA-32-5222-01A-21-1899-20	0.30331	-0.55345	-0.25544	-0.02268	-0.15729	-0.14406	-0.13833	-0.064389	-0.80614	0.48387	0.12891	0.35782	-0.057561	1.0567	-0.17778	-1.025	0.28666	0.37774	0.098245	-0.71267	0.12168	-1.1329	-1.314	0.0076297	0.046472	-0.64397	0.069654	-1.6832	-0.28139	-0.85837	-0.0018621	-0.96922	-0.55261	-0.24834	-3.4056	-0.92856	-0.56634	2.9257	-0.15889	-0.13799	1.5599	-0.60478	0.050489	1.1274	-0.31001	0.010517	0.16002	-0.84867	0.52758
TCGA-06-5414-01A-21-1899-20	0.35214	-0.4151	-0.426	-0.27169	-0.13359	-0.15841	-0.37526	0.09376	-0.51053	0.18224	-0.12277	-0.12446	0.16415	0.98528	0.10517	-0.79401	0.6031	-0.075254	0.13554	-0.81317	0.11837	-0.98397	-2.0881	0.33297	-0.10171	-0.91208	-0.1405	-1.5142	0.074404	-1.0884	0.30549	-0.76397	0.031219	-0.34647	-2.837	-1.3976	-0.4819	4.1088	-0.17915	-0.40542	1.2452	0.19043	0.21105	0.82086	-0.14192	-0.1348	0.90788	1.0569	0.37935
TCGA-06-5859-01A-21-1899-20	0.28328	-0.34445	-0.50223	0.91112	0.044319	-0.28371	1.3022	1.1979	-0.70838	-0.32769	0.37893	0.19832	0.069604	1.448	-0.013228	-0.44766	0.34437	-0.38289	-0.10959	-1.0419	0.13282	-1.1207	-2.3662	0.051531	-0.23436	-0.60815	0.40311	-1.8543	-0.15182	-0.7368	-0.10872	-0.75187	0.078487	-0.14503	-2.5328	-0.82598	-0.60785	2.0857	-0.051175	0.031573	1.6676	-1.1052	0.24403	0.89495	-0.30406	-0.77657	0.22647	-0.69462	-1.1001
TCGA-14-1823-01A-21-1899-20	0.30558	-0.2228	0.62134	0.020893	0.19245	-0.74954	-0.42927	0.15003	-0.52269	0.28917	0.29705	0.318	-0.095788	1.0753	-0.076854	-0.15649	0.4776	-0.39512	-0.036412	-0.75565	0.021618	-1.0869	-1.5006	-0.079478	-0.0024945	-0.72623	0.44791	-1.6469	-0.037157	-1.3289	0.064814	-0.76671	0.64142	-0.32897	-2.8351	-0.74454	0.080872	3.622	-0.094842	-0.40563	1.3157	-0.89555	0.16065	0.50932	-0.59532	-0.026573	-0.50891	0.27887	-0.16807
TCGA-32-1982-01A-21-1899-20	0.12408	-0.18732	-0.61699	-0.88851	-0.1565	-0.39526	-0.71519	-0.23488	-0.35778	0.29042	-0.20076	-0.1471	0.27599	0.52948	0.17099	-0.45547	0.45811	1.0114	0.043897	-0.30176	0.054218	-1.0984	-0.32831	0.68799	0.25709	-0.78265	-0.37941	-1.5159	0.25825	-1.4514	0.14177	-0.89912	0.45112	-0.45073	-3.1249	-1.3365	-1.0406	2.6659	-0.15673	-0.3917	0.96107	0.040331	0.11609	0.42133	-0.25066	-0.77959	1.4946	1.0856	1.9812
TCGA-19-1790-01B-21-1899-20	0.31302	-0.34661	-1.162	-0.59391	-0.32122	-0.35489	-0.26033	-0.32062	-0.38157	-0.0075085	-0.72499	-0.24905	0.083553	-0.34159	0.015445	-1.2658	0.59057	-0.65377	0.18524	-0.6778	0.14772	-1.0192	0.65603	0.4119	0.088557	-0.97767	-0.0060643	-1.4831	0.10308	-1.7989	0.29407	-0.91832	0.02099	-0.65538	-3.0396	-1.3547	-0.64213	1.5269	-0.058058	-0.48226	0.79953	0.72461	0.069045	0.62043	-0.14943	-0.53227	0.88944	2.7842	1.7268
TCGA-06-2564-01A-22-1899-20	0.2614	-0.58993	-0.41336	0.30997	-0.16662	-0.18696	0.37633	0.32301	-0.71863	-0.061641	-0.37024	-0.022279	0.071909	0.78809	-0.04622	-0.86243	0.07667	0.64589	0.057247	-0.86476	0.14371	-1.2399	-1.5065	0.022151	-0.24162	-0.72748	0.25839	-1.653	-0.32669	-1.1359	-0.077742	-0.84957	0.32378	-0.07751	-2.7713	-1.2604	-0.54284	2.9041	-0.055569	-0.039035	1.6026	-0.67404	0.18568	0.91496	-0.26947	-0.3563	-0.14261	-0.68144	0.65813
TCGA-41-3393-01A-22-1899-20	0.30251	-0.59878	-0.55358	-0.34575	-0.71708	-0.64241	-0.10116	-0.032152	-0.27566	-0.31325	-0.5522	0.041433	0.41411	-0.055043	-0.00086698	-1.0733	0.1875	0.044308	0.11091	0.34234	0.30684	-0.90672	0.4042	0.6549	-0.11348	-1.0582	-0.43951	-1.5936	0.40939	-1.4319	0.3026	-0.71071	-0.18019	-0.86326	-3.1611	-1.9274	-0.72682	3.4579	-0.4224	-0.30212	0.66189	0.55158	0.17411	0.82754	0.0050854	-0.39155	0.10267	0.58302	1.7474
TCGA-19-4068-01A-22-1899-20	0.34373	-0.38135	0.65212	0.54904	0.33111	0.26036	1.2316	1.2942	-0.91179	0.37594	-0.34093	-0.033236	0.15307	1.7571	-0.45309	-0.59632	-0.026451	0.19733	-0.064687	-0.66874	0.083122	-1.2454	-1.9648	-0.066341	0.13954	-0.46561	0.444	-1.6699	0.74876	-1.0709	-0.20439	-0.6966	0.085862	-0.15382	-2.5035	-0.7827	0.03802	2.8096	-0.03387	-0.1103	1.5885	-1.0583	0.1729	1.0742	-0.44878	-0.26627	-0.63436	-1.5496	0.33891
TCGA-76-4931-01A-22-1899-20	0.41917	-0.2622	0.89537	0.79537	0.10626	0.15679	0.55273	0.96311	-0.67382	0.26106	-0.3135	0.035159	-0.07582	2.0003	-0.14134	-0.51661	0.23013	1.1695	-0.025068	-0.61472	0.074447	-1.2988	-0.71685	-0.16941	-0.036184	-0.70931	0.41524	-1.7619	-0.058206	-0.44116	-0.02965	-0.80752	0.69826	-0.073791	-3.1255	-0.74383	-0.16059	3.3031	0.025208	-0.19389	1.7124	-1.0057	-0.10253	1.1758	-0.6203	-0.13648	-0.18135	-0.09006	1.1727
TCGA-12-5295-01A-21-1899-20	0.49106	-0.0090835	0.31853	0.023015	0.16675	-0.029337	0.77256	1.4186	-0.40958	0.76091	0.62011	0.06221	0.020777	1.2966	-0.17282	-0.080246	0.10486	-0.24178	0.0067001	-0.94387	-0.15616	-1.1357	-1.9065	-0.23077	-0.32931	-0.52325	0.72222	-1.8125	0.44922	-0.063819	-0.11667	-0.59643	1.2523	0.21098	-2.5574	-0.56056	0.40202	3.2198	0.16148	-0.034474	1.3443	-1.0082	0.16498	1.3729	-0.47464	-0.056118	-0.22	-0.81819	0.99988
TCGA-06-5415-01A-21-1899-20	0.22185	-0.34674	-0.45186	-0.11321	0.0045325	-0.30169	-0.14258	-0.12672	-0.49066	-0.10797	-0.18892	-0.090342	0.058177	0.82081	-0.012201	-0.78523	0.18239	0.73264	0.023192	-0.5857	0.032368	-1.1675	-1.0206	-0.0096084	0.18224	-1.2254	0.033787	-1.6597	0.11622	-1.1967	-0.08177	-0.83666	0.087754	-0.0050469	-3.1629	-1.3365	-0.33159	3.9041	-0.12308	0.16731	1.7613	-0.6669	0.16053	0.8309	-0.21755	-0.51197	-0.086308	-0.64192	0.6149
TCGA-81-5910-01A-21-1899-20	0.19409	-0.17874	0.49737	0.45709	0.16088	-0.50108	0.65873	-0.10674	-0.56048	0.36617	-0.3907	-0.045471	0.12166	1.131	-0.011353	-0.40189	0.59618	-0.46544	-0.071509	-0.27871	0.21196	-1.1871	-1.2097	0.32958	-0.050871	-0.55723	-0.27677	-1.6137	0.3153	0.19099	-0.062325	-0.79127	-2.0426	0.14502	-3.3396	0.38895	-0.1316	0.32841	0.011554	-0.34917	1.0873	0.51163	0.059848	0.51148	-0.36478	-0.20863	0.18935	0.12212	2.3258
TCGA-27-1831-01A-21-1899-20	0.26945	-0.52023	0.30388	0.52447	0.30678	-0.022012	0.67254	0.76912	-0.72994	0.39385	-0.11977	-0.092202	0.10853	1.2124	-0.089014	-0.49441	0.27377	0.45015	-0.044022	-0.72299	-0.026082	-1.1552	-0.96835	-0.090762	0.34926	-0.58517	0.12071	-1.63	0.31664	-1.0069	-0.12604	-0.8247	0.31359	0.10746	-2.4285	-0.59052	0.13418	3.5466	-0.15259	-0.20786	1.4406	-0.40334	0.12862	0.63184	-0.4975	-0.37826	-0.80872	-0.34223	0.78904
TCGA-32-1986-01A-21-1899-20	0.28559	-0.56127	-0.5148	-1.064	-0.22682	-0.32604	0.21521	-0.077617	-0.25732	0.23249	-0.57827	-0.11948	0.24668	-0.12993	0.054426	-0.86738	1.0434	-0.50226	0.17562	-0.44142	0.18582	-0.77589	1.6954	0.65088	0.14126	-0.99784	-0.087873	-1.5201	1.49	-1.5409	0.08944	-0.76269	0.11059	-0.35547	-3.1033	-1.3352	-0.72208	0.4641	-0.082595	-0.45518	0.36626	1.4699	0.067251	0.67844	-0.21694	-0.85516	0.56463	1.9514	2.0503
TCGA-27-2518-01A-22-1899-20	0.19416	-0.75369	-0.31864	0.058313	-0.12511	-0.27307	-0.21788	-0.17374	-0.62983	0.16556	-0.01547	0.24752	0.032726	0.8104	-0.13611	-1.041	0.035174	0.36985	0.23156	-0.68778	0.15029	-1.0213	0.17267	0.097454	0.38334	-0.9446	-0.053243	-1.582	-0.078576	-1.8183	0.10308	-1.0192	0.26467	-0.25999	-3.3655	-1.3422	-1.0145	2.8293	-0.37435	-0.12083	1.249	-0.011462	0.064079	0.74425	-0.22767	0.44756	-0.39956	-0.52076	1.0548
TCGA-06-2565-01A-22-1899-20	0.13762	-0.46336	0.28961	-0.19717	-0.12719	0.48915	0.41074	1.0538	-0.76584	0.39012	0.22828	0.11176	0.089071	1.463	-0.2317	-0.088591	0.81401	0.043263	-0.11362	-0.24857	0.15215	-1.1882	-1.2404	0.024774	-0.16875	-0.47967	0.032715	-1.6897	0.034092	-0.53092	-0.071234	-0.86699	0.41044	0.00037576	-3.004	-0.36865	0.13797	3.8482	-0.078305	-0.2028	1.1069	-0.20063	0.038993	1.2993	-0.36342	0.075023	-0.36945	0.030702	1.1538
TCGA-12-3646-01A-22-1899-20	0.61712	1.0881	-0.54159	-0.62347	-0.43959	-0.18116	0.61532	-0.55099	0.90972	0.83263	0.28144	0.24169	-0.19606	0.84561	0.55822	0.35648	0.5891	0.057723	0.28272	-0.3312	0.29515	-0.8954	2.352	0.010776	0.18804	-0.93281	-0.27146	-1.4314	0.31038	0.34297	0.19856	0.19332	0.80363	-0.5582	-2.5816	-0.69808	-0.97609	1.7001	-0.005938	-0.20073	1.1092	-0.43273	0.65605	1.1365	-0.78333	-0.8509	-0.12563	1.9801	1.8027
TCGA-41-4097-01A-22-1899-20	0.13476	-0.42206	0.0012046	-0.35646	0.33944	-0.19045	0.019038	0.18473	-0.81801	0.22152	-0.5063	-0.15443	0.05	0.43454	-0.14176	-1.0604	0.73842	0.051623	-0.017782	-0.79538	0.22792	-1.0396	-0.061855	0.057594	0.26538	-0.56003	0.49066	-1.5465	0.60662	-0.5892	-0.11685	-0.79285	0.43674	0.025462	-3.5424	-0.90377	-0.23761	1.1473	-0.010495	-0.19211	1.0452	0.20146	-0.057486	0.54456	-0.42782	-0.51176	-0.16894	0.084592	1.8592
TCGA-76-4932-01A-22-1899-20	0.28612	-0.5065	0.32794	0.43295	0.31629	-0.2552	-0.71593	1.0845	-1.1539	0.29766	-0.20293	0.056789	-0.1633	1.6337	-0.18198	-0.34122	0.3401	-0.16462	-0.17693	-0.83872	0.12291	-1.3348	-0.92922	-0.39407	-0.12047	-0.57621	0.41279	-1.9091	-0.056939	-0.18968	-0.26335	-1.137	0.53568	0.10766	-2.732	-0.60685	0.33318	3.0091	0.0008948	-0.3054	1.3456	-0.73677	-0.069426	1.5066	-0.68664	-0.20764	-0.19327	-0.79346	1.0492
TCGA-12-5301-01A-21-1899-20	0.50186	0.10988	0.15676	0.48189	-0.007512	-0.59173	0.39809	0.14648	-0.037727	0.285	-0.5413	-0.1791	0.074992	0.88743	0.15363	-0.36454	0.41674	-0.3559	-0.0014417	-0.98615	0.083836	-1.0774	0.25178	-0.0041889	-0.28002	-0.66511	0.27512	-1.5969	0.4959	-0.31718	-0.02682	-0.63239	0.22661	0.0080126	-2.8547	-0.6913	-0.93397	-0.15145	0.16	-0.17038	1.5193	-0.46645	0.14872	0.91091	-0.48758	-0.81494	1.2069	0.65975	2.0559
TCGA-06-5416-01A-21-1899-20	0.16237	-0.12112	0.1022	-0.1064	0.171	-0.22359	1.505	0.29176	-0.43237	0.11417	-0.42455	-0.22128	0.12576	0.38963	-0.009828	-0.58619	0.68946	-0.0034163	-0.049759	-0.72518	0.273	-0.93854	-1.0724	0.1788	-0.3627	0.023019	0.35725	-1.7662	-0.079284	1.011	0.25531	-0.51642	0.11236	-0.10909	-3.0609	0.47859	-0.23643	-0.071766	0.11931	-0.19933	0.37152	0.15874	0.096409	0.67923	-0.26223	-1.0298	0.67221	0.33817	0.95091
TCGA-19-5947-01A-13-1899-20	0.17381	-0.34944	-0.57135	-0.32862	0.24668	-0.24915	0.32974	0.49546	-0.44059	0.3896	-0.6096	-0.16211	0.13137	-0.75234	0.20455	-0.82075	0.58248	-0.55926	0.058181	-0.57725	0.37533	-0.54987	-0.0035498	0.26653	-0.14119	-0.98729	0.58876	-1.4309	0.90812	-0.32319	0.26701	-0.09377	-0.13411	-0.22249	-3.2622	0.10591	-0.35438	0.23648	-0.6409	-0.39269	0.38093	0.42019	0.19087	0.011138	-0.24448	-0.73218	0.22404	1.2077	0.90639
TCGA-27-1832-01A-21-1899-20	0.28075	-0.19893	-0.040968	0.42404	-0.018693	-0.42766	0.20321	-0.18513	-0.78312	0.38297	0.30108	-0.10753	0.024054	0.51806	0.029362	-0.093322	-0.01093	-0.089021	0.094929	-1.0255	0.025209	-1.0682	1.1498	0.16686	0.27877	-0.6031	0.60436	-1.7494	0.11784	-0.64856	-0.050014	0.084336	0.52453	-0.027978	-3.3925	-0.66147	-0.29627	1.3835	0.041994	-0.30126	1.1002	-0.61708	0.03806	-0.18036	-0.50049	0.01201	-0.5748	0.30986	0.73589
TCGA-32-1987-01A-21-1899-20	0.24332	-0.1589	0.3301	0.013297	0.0090413	-0.26547	-0.070853	1.5072	-0.90673	0.02769	-0.64261	-0.37792	0.012695	0.89343	-0.22185	-0.77481	1.0198	0.21214	-0.17385	-1.1103	0.28275	-1.326	-1.5251	-0.084656	-0.1417	-0.34036	0.3087	-1.8271	-0.1841	0.046865	-0.20746	0.024357	0.13313	0.507	-3.176	-0.99449	0.76514	1.0768	0.17995	-0.34625	1.9558	-0.70745	-0.027561	0.93581	-0.50764	-0.555	-0.0026962	0.058639	-0.048585
TCGA-06-2566-01A-22-1899-20	0.27326	-0.54573	0.16586	0.42334	0.25966	-0.41281	0.078768	-0.24504	-0.42953	0.11568	-0.18998	0.14997	0.058926	1.2662	-0.10964	-0.74688	0.335	0.87176	0.081924	-0.80969	0.13052	-1.1585	-1.4641	-0.0086187	0.12504	-0.98327	-0.049222	-1.523	0.037901	-1.968	-0.19548	-0.79489	0.49719	-0.026975	-3.2257	-1.0364	0.15795	0.52411	-0.11317	-0.041054	1.5624	-1.5593	0.25193	1.1336	-0.58858	-0.10494	0.098274	-0.84865	0.51269
TCGA-12-3649-01A-22-1899-20	0.30695	-0.5058	0.051476	0.43836	0.25238	-0.16497	0.23267	-0.48435	-0.37999	0.36431	0.016272	0.13374	0.16243	1.8746	-0.096783	-0.44086	0.1021	0.3034	-0.012099	-0.9463	0.28826	-1.2002	-0.53771	-0.099678	-0.14035	-0.95218	0.064493	-1.6269	-0.11981	-0.94677	0.096789	-0.61771	0.40356	0.096214	-3.2131	-1.1483	-1.1349	0.85325	0.0077071	-0.11319	1.7857	-1.144	0.36731	0.97075	-0.64094	-0.61847	0.4009	-0.8274	0.67059
TCGA-32-4210-01A-22-1899-20	0.31861	-0.063764	0.29738	-0.10303	-0.10333	0.12013	1.751	0.17919	-0.59305	-0.55748	-0.19462	0.076047	-0.062652	0.23788	-0.067135	-0.24717	0.14855	0.40645	-0.021881	-0.64367	0.086058	-1.1801	-1.9019	-0.052226	0.026168	-0.3635	0.36875	-1.7921	-0.52556	-0.19117	-0.052457	-0.99856	0.36047	-0.20769	-2.8911	-0.68175	-0.22662	2.173	0.029343	-0.10955	0.64562	-0.99466	0.19576	0.71856	-0.58289	-0.99193	-0.36343	-0.29909	0.4099
TCGA-26-5132-01A-22-1899-20	0.23995	-0.040682	0.35872	-0.19167	-0.24322	-0.082298	0.9594	0.49113	-0.41487	0.19092	-0.54189	-0.33048	0.014952	0.60407	0.001274	-0.16459	0.51273	0.14445	-0.045015	-0.81781	-0.016898	-1.0638	-0.77234	0.13917	0.36107	-0.59749	0.0485	-1.6746	-0.072784	-0.053282	-0.01645	-0.33607	0.22314	-0.45009	-3.2675	-1.3293	-0.56861	3.4091	-0.098152	-0.40094	0.5575	-0.28594	0.13193	0.52279	-0.48425	-0.5501	0.22202	1.1908	0.88736
TCGA-06-5408-01A-21-1899-20	0.18876	-0.49628	0.52889	0.14495	-0.15988	-0.16337	-0.025308	0.55765	-0.7572	0.32494	-0.34509	-0.26315	-0.032069	0.7718	-0.095065	-0.41705	0.49252	0.75446	-0.072523	-1.0619	0.18301	-1.2575	-1.6158	-0.045454	0.11831	-0.56439	0.30976	-1.7324	-0.16061	-0.54626	0.052395	-0.90239	0.61375	0.092771	-3.1836	-1.0787	-0.3876	2.2371	0.031813	-0.22771	0.57112	-0.4591	0.018874	0.74292	-0.44055	-0.5806	0.37716	-0.24717	1.1023
TCGA-06-5417-01A-21-1899-20	0.58345	-0.21407	0.47865	0.87987	-0.28904	-0.33665	0.019995	0.058549	-0.32661	-0.6386	-0.44231	-0.1511	0.2345	1.0551	0.17442	0.87384	0.14457	2.3378	0.0058233	-0.8441	0.087182	-1.021	-1.4024	0.046205	-0.072449	-0.55875	0.49181	-1.7122	-0.42427	0.2095	0.32206	-0.85573	0.65026	0.90409	-2.4066	-0.27176	0.083938	1.9036	-0.09096	-0.27218	0.88593	-1.0529	0.47545	1.4272	-0.43017	-1.0842	-0.21088	-0.9703	-0.18627
TCGA-27-1830-01A-21-1899-20	0.25435	-0.46297	-0.34137	0.071667	-0.053481	0.19716	0.57225	0.27607	-0.58622	-0.2648	-0.22976	-0.24646	0.1097	0.61864	-0.12527	-0.43099	0.65849	1.1363	-0.03997	-0.61143	0.40079	-1.1881	0.40202	0.2038	0.21703	-0.80482	-0.117	-1.7731	0.20508	-0.77498	0.15134	-0.82832	0.30257	0.27826	-3.0789	-0.97072	0.0058142	1.1638	-0.20739	-0.2845	0.89136	-0.6274	0.28836	0.63254	-0.40805	-0.80249	0.62166	0.60097	0.80533
TCGA-27-1833-01A-21-1899-20	0.44362	-0.59858	-0.9647	-0.35943	-0.1735	-0.031789	-0.0051264	-0.64603	-0.59872	0.51887	-0.050477	-0.23915	0.12316	0.96981	-0.084574	-0.50801	0.22423	-0.20729	-0.034608	-0.55798	0.10927	-0.92926	-0.83398	0.25031	0.21493	-0.78832	-0.051311	-1.4995	0.10468	-0.82969	-0.0078736	-0.62398	0.035597	-0.1443	-3.1487	-1.1082	0.17272	2.287	0.048358	-0.29467	1.5546	0.31241	-0.0066968	0.75416	-0.33376	-0.66452	0.29033	-0.13749	1.7749
TCGA-32-1991-01A-21-1899-20	0.22964	-0.53912	-0.043715	0.019303	-0.00058284	0.46161	0.7894	0.025579	-0.95123	0.04289	0.13424	-0.047171	0.16023	1.0641	-0.32934	-0.088982	0.33126	-0.12472	0.048451	-0.98923	-0.026897	-1.2341	-0.12777	-0.1327	0.35021	-0.47856	0.029309	-1.7506	-0.097559	-1.0553	-0.063356	-0.92625	0.19175	-0.025331	-3.0316	-0.90754	0.35066	4.2759	-0.11553	-0.28441	1.3766	-0.63587	-0.0075392	0.94699	-0.37578	-0.037514	0.11083	-0.18991	0.68436
TCGA-06-2557-01A-22-1899-20	0.24646	-0.52739	-0.26936	-0.35636	-0.25162	-0.07122	0.5562	-0.083271	-0.46179	-0.071231	-0.034104	-0.15004	0.15235	-0.14481	0.17618	-0.57378	0.10158	-0.15149	0.12157	-0.4864	0.16987	-0.97906	-2.3926	0.16006	-0.075383	-0.90671	-0.12924	-1.5797	0.032814	-1.5714	0.31579	-0.85896	0.366	-0.4543	-3.1106	-1.2212	-0.24557	3.3326	-0.078805	-0.35489	1.2055	-0.63066	0.18824	0.68803	-0.37131	-0.48997	-0.072541	1.5669	0.011941
TCGA-06-2567-01A-22-1899-20	0.12792	-0.23325	-0.41068	-0.45447	-0.25958	0.18258	0.31803	0.55254	-0.59509	-0.065049	-0.48151	-0.11587	0.13974	0.63278	0.060899	-0.022457	0.80982	0.99438	-0.089763	-0.76434	0.25591	-0.92703	-0.1315	0.13509	0.6333	-0.79704	0.3197	-1.6696	-0.1391	-0.19166	0.17191	-0.32496	0.21574	-0.26431	-3.3091	-1.0948	-0.57897	2.1429	-0.12856	-0.2141	0.50627	-0.69572	0.23818	0.47701	-0.40357	0.14741	1.5117	1.01	-0.36115
TCGA-26-5133-01A-21-1899-20	0.24365	0.21916	0.14384	0.44112	-0.48818	-0.10954	1.6	0.1446	-0.127	-0.49393	-0.64756	0.20427	0.18896	-0.85609	0.21646	-0.60032	0.21594	-0.38561	-0.061167	-0.23772	0.28568	-0.65689	-1.6689	0.10095	-0.4366	-0.28261	0.13016	-1.5614	0.41014	-0.35314	0.11601	-0.68296	0.43039	-0.042571	-3.3	-0.24804	-0.51596	-0.099465	0.2225	-0.084779	1.427	-0.79633	0.67354	0.34988	-0.2652	-1.251	0.03423	-0.099595	-0.26062
TCGA-06-5410-01A-21-1899-20	0.23537	-0.43333	-0.5926	-0.24331	-0.090585	-0.43071	0.16557	0.067345	-0.52313	0.20348	-0.55175	0.058901	0.093886	-0.15979	-0.040151	-1.0289	0.46214	-0.39526	0.136	-0.78631	0.17506	-0.9982	0.036628	0.11087	0.32251	-0.95764	0.054675	-1.3695	-0.027388	-1.2172	0.2842	-0.77676	0.12708	-0.64022	-3.2356	-1.2089	-1.0791	0.35757	-0.07709	-0.37586	0.76546	-0.32787	0.10623	0.44236	-0.23064	-0.39691	0.72194	0.32744	1.2858
TCGA-06-5418-01A-21-1899-20	0.38028	-0.21225	0.41027	0.21666	-0.059031	0.020316	0.66075	0.78023	-0.88537	0.32817	-0.33376	-0.06487	0.073539	1.269	-0.25767	-0.49183	0.43302	-0.3869	-0.11332	-0.85964	0.20055	-1.2651	0.3649	-0.02016	0.14477	-0.83966	0.2409	-1.6426	0.3327	-1.1827	-0.040979	-0.9548	0.23397	0.078246	-3.4754	-0.26392	-1.0478	1.9945	-0.13448	-0.28171	1.3161	-0.69653	0.040578	1.1723	-0.35491	0.2888	-0.30188	-0.13362	1.2499
TCGA-27-1834-01A-21-1899-20	0.52099	0.2279	-0.22597	0.34611	-0.22586	0.044833	1.4342	0.3805	-0.27844	-0.017743	-0.054759	0.23084	0.13463	0.81919	0.081405	-0.68808	0.18751	0.38804	-0.13649	-0.82868	0.28069	-0.76951	-0.69865	0.12644	0.013919	-0.84047	-0.088878	-1.6232	0.16373	-1.218	0.12128	-0.66872	0.73663	0.25525	-2.558	-0.20055	-0.73673	1.2805	-0.15793	-0.14426	1.8614	-1.5534	0.64637	0.7619	-0.41108	-0.9405	-0.2446	-0.41608	-0.27449
TCGA-19-5950-01A-13-1900-20	0.50914	-0.52734	0.21878	-0.16645	0.31837	0.23407	0.37509	0.48863	-0.78295	0.16771	-0.057198	0.61242	-0.0073253	2.105	-0.057113	-0.59931	0.22557	-0.21656	0.098028	-0.52727	0.036106	-1.2926	0.31774	-0.19087	0.49016	-0.39731	0.12622	-1.6863	0.60949	-1.1595	0.075431	-0.88266	-0.21683	0.069536	-2.5825	-0.36007	0.062439	3.2693	-0.24974	-0.22494	1.6496	-1.0343	0.027074	1.0707	-0.66261	-0.34364	-0.37187	-1.2738	0.13389
TCGA-19-5960-01A-13-1900-20	0.329	-0.098883	0.026111	-0.10132	-0.39666	-0.20151	0.33189	1.2283	-0.74681	-0.23958	-0.97618	0.32028	-0.096823	0.59118	-0.077622	-0.84557	0.66955	0.50721	-0.095738	-0.52992	-0.012347	-1.2468	-2.1005	-0.35538	-0.15182	-0.13429	0.24061	-1.7847	-0.40192	-0.14247	-0.1553	-0.76734	0.13385	0.27743	-2.6924	-0.22044	-0.040417	2.6439	-0.057918	-0.17159	1.2438	-1.2991	-0.0072404	0.64722	-0.43143	-0.50793	-0.30165	-1.0381	0.068341
TCGA-76-6285-01A-13-1900-20	0.41589	-0.27171	0.19253	0.036274	-0.063416	0.41019	0.98903	1.3044	-0.38713	-0.070759	-0.087088	0.76245	-0.095631	1.6403	0.084714	-0.42218	-0.14039	0.4132	0.086081	-0.35469	0.11642	-1.0934	-2.0139	-0.23131	-0.41769	-0.20731	0.40617	-1.7352	-0.3767	-0.84523	0.20113	-0.54284	0.19215	0.89269	-1.9011	0.14038	0.15967	1.578	-0.25098	-0.17725	1.8433	-1.4975	0.043884	1.0207	-0.48216	-0.22104	-0.016514	-0.65527	-0.51516
TCGA-74-6581-01A-13-1900-20	0.32726	-0.62285	-0.031673	-0.022089	-0.30308	-0.45405	0.0016965	-0.051847	-0.47439	-0.43855	-0.42751	0.4173	0.044728	0.70835	-0.12327	-0.4642	0.11855	0.34532	0.074292	-0.54324	0.26701	-1.2431	-1.0461	0.10201	-0.10117	-0.55885	-0.086623	-1.6364	-0.13015	-0.66068	0.027873	-0.78503	-0.15533	0.11971	-2.8643	-0.37648	-0.35537	2.1764	-0.29409	-0.10553	0.73231	0.020777	0.049764	0.85362	-0.42312	-0.093857	0.43842	1.5547	0.85071
TCGA-76-6664-01A-13-1900-20	0.3104	-0.32553	0.075163	0.33982	0.20386	0.22272	0.41027	0.65161	-0.48539	-0.50017	-0.35755	0.23433	0.13866	1.2683	-0.082888	-0.68762	0.2626	-0.046987	-0.0026883	-0.5609	0.36471	-1.2796	-1.7402	-0.1543	0.47516	-0.51535	0.44839	-1.4923	0.54935	-0.27824	-0.097386	-0.77835	0.016044	0.2657	-2.8173	0.42396	0.26676	4.0075	0.022431	-0.10048	1.2451	-0.85836	-0.035007	1.2419	-0.54711	-0.34336	-0.062157	-0.16315	0.68184
TCGA-06-6700-01A-23-1900-20	0.27114	-0.58345	-0.25388	0.13237	-0.10165	-0.20517	0.46928	-0.044353	-0.35365	-0.57025	-0.36594	0.31022	0.099277	0.59504	0.087174	-0.20979	-0.0064733	0.82668	0.20708	-0.48378	0.10822	-1.0407	-1.8382	0.1826	0.074054	-0.98892	0.088229	-1.5813	-0.31489	-1.6653	-0.090246	-0.91693	0.23325	-0.2163	-2.6515	-1.3155	-0.62775	3.3846	-0.26819	-0.044099	1.3054	-0.86914	0.11784	0.96023	-0.56754	-0.43917	-0.041812	0.060312	0.21252
TCGA-06-0129-01A-03-1900-20	0.29017	-0.011868	0.16662	0.20131	-0.37209	0.13914	0.29321	0.84903	-0.69015	0.071063	-0.72874	-0.074009	-0.15988	0.55972	-0.083284	-0.31264	0.41528	0.34315	0.071867	-0.22624	0.13728	-1.1225	-1.9148	-0.19598	-0.25968	-0.28415	0.22808	-1.7546	-0.41101	0.51511	-0.057624	-1.0001	0.11417	0.043468	-2.7674	-0.79286	0.15973	1.1453	-0.14739	-0.23301	1.1004	-1.4183	0.092172	0.70896	-0.63853	-1.1026	-0.2085	-0.5525	-0.62334
TCGA-19-5951-01A-13-1900-20	0.45794	-0.076326	0.45206	0.43162	0.046361	0.55674	0.51389	0.53287	-0.71494	-0.090155	-0.16325	0.17751	0.063091	1.2722	-0.087898	-0.57391	0.60707	0.58704	0.019765	-0.42282	0.032031	-1.1192	-1.1734	0.13342	0.16434	-0.61745	0.21036	-1.6362	-0.025168	-0.85626	-0.046429	-0.86609	0.52695	-0.0088656	-2.1212	-0.19401	0.35498	2.4801	0.086133	-0.40023	1.2801	-0.2224	0.088453	0.83296	-0.5453	0.17282	-0.52012	-0.40286	0.73113
TCGA-19-5953-01B-23-1900-20	0.64042	0.17679	-1.1072	-0.79261	-0.40281	-0.092692	0.29325	-0.33295	0.50958	0.68934	-0.65194	0.15395	0.10125	-0.65158	0.67542	-0.82362	0.31214	-0.44833	0.40834	-0.26822	0.35462	-0.37053	1.1069	0.54281	0.88079	-0.96161	0.17504	-1.2855	0.89714	-1.1842	0.50298	-0.52348	0.36213	-0.79037	-2.5981	-1.0839	-1.2044	0.63046	-0.006394	-0.42027	0.85515	0.77424	0.30685	-0.0090345	-0.078383	-0.49661	-0.19659	2.5807	2.65
TCGA-06-6388-01A-23-1900-20	0.37716	-0.47436	0.14404	0.63446	0.25384	-0.67227	0.26612	0.17025	-0.54347	-0.51092	-0.63562	0.49946	0.14646	1.5402	-0.10904	-1.0207	0.13522	0.88874	-0.019371	-0.34458	0.38157	-1.1396	-1.0219	0.06868	-0.43699	-0.86232	0.17981	-1.6074	-0.0054568	-1.1508	-0.074866	-0.73985	0.31172	0.17366	-3.1859	-1.0592	-0.68263	2.1041	-0.19339	0.098522	1.2512	-0.64808	0.175	0.82956	-0.56419	-0.33903	-0.34027	-1.1413	0.50301
TCGA-74-6584-01A-13-1900-20	0.24508	-0.40503	0.45343	-0.0051034	0.023778	-0.39211	0.97573	0.93336	-0.74138	-0.42068	-0.62963	-0.40205	0.010299	0.75687	-0.19787	-0.49354	0.14581	0.74009	-0.17676	-0.94985	-0.011763	-1.222	-1.7783	0.058297	-0.19279	-0.53493	0.21025	-1.7402	-0.19493	-0.36009	-0.27152	-0.97504	0.427	0.75509	-2.9856	-1.1616	-0.28329	1.8808	-0.0034811	-0.3376	1.417	-0.98247	-0.022928	1.1735	-0.51865	-0.99039	-0.30716	-0.16442	0.80676
TCGA-76-6660-01A-13-1900-20	0.21993	0.056314	-0.64026	-1.546	-0.69363	-0.48875	0.31152	-1.1238	-0.069679	0.28456	-0.43404	0.55246	0.053471	-0.11395	0.12273	-0.51066	0.59385	-0.4652	0.35328	-0.53785	0.15618	-0.84621	0.84692	0.64735	0.61694	-0.94989	-0.376	-1.2931	0.18806	-1.3297	0.41069	-0.94748	0.14636	-0.17717	-2.4219	-1.4471	-0.55162	0.77536	-0.32198	-0.38771	0.31414	0.51357	0.24965	0.3792	-0.21269	0.099307	1.1336	1.207	2.1028
TCGA-06-6701-01A-13-1900-20	0.75066	-0.29294	-0.48731	0.10634	-0.3426	-0.026855	-0.15039	0.022907	0.078448	-0.26872	-0.19183	0.50063	0.22205	0.92022	0.29705	-0.20994	0.12223	0.15871	0.20943	-0.2001	0.14062	-0.79187	-1.8022	0.17854	-0.17214	-0.64019	0.054356	-1.4602	-0.3125	-1.6214	0.26482	-0.73671	0.79962	-0.14768	-2.727	-0.32409	-0.68252	1.109	-0.2352	0.010803	2.2158	-1.2929	0.66952	1.0385	-0.4088	-0.77215	-0.016653	-0.36982	-1.1478
TCGA-06-0130-01A-03-1900-20	0.0052003	-0.2517	-0.42738	-0.35853	-0.14181	0.036196	-0.057122	0.52533	-0.56158	-0.052227	-0.6269	0.10148	0.11324	-0.51405	-0.13487	-0.66887	0.82152	-0.62477	0.0063455	-0.57551	0.33249	-1.0187	0.38727	0.2434	-0.66625	-0.40028	-0.17278	-1.6261	0.064462	0.11734	0.017668	-0.17909	-0.13243	-0.036541	-3.1221	0.19467	0.3227	0.21655	0.081095	-0.48053	0.33943	0.022085	-0.13481	0.38139	-0.29432	-0.7186	1.0209	0.66696	0.043866
TCGA-19-5952-01A-13-1900-20	0.2418	-0.47043	-0.18271	-0.46546	-0.096447	-0.28771	0.24217	-0.055143	-0.39866	-0.072697	-0.35368	0.097547	0.088249	0.46098	-0.14054	-0.88413	0.71314	0.31784	-0.0091782	-0.58661	0.28451	-1.0852	0.093756	0.38445	0.064231	-0.92092	-0.0068811	-1.5847	0.53346	-1.3346	0.10878	-0.89382	0.038541	-0.19021	-3.1379	-1.1012	-0.99706	3.5372	-0.15344	-0.32239	1.0791	-0.13279	0.10041	0.44809	-0.43468	-0.4509	0.71167	0.17695	0.46739
TCGA-26-6173-01A-13-1900-20	0.11131	-0.62636	0.075832	-0.01325	0.13597	-0.29613	0.43538	0.44372	-0.55946	0.28109	-0.50916	0.039622	0.030185	0.42831	0.064833	-0.97203	0.30726	-0.11166	-0.01966	-0.10353	0.1575	-1.1349	0.26095	0.3147	0.23634	-0.84469	0.037696	-1.7417	0.77018	-1.3212	-0.029887	-0.6264	-0.32425	0.16797	-3.2612	-0.73583	0.35111	2.7243	-0.074074	-0.40696	1.0869	0.59358	0.083677	1.13	-0.20643	-0.038833	-0.22864	-0.14325	1.0159
TCGA-06-6389-01A-23-1900-20	0.57402	-0.51378	0.32178	-0.013322	0.07708	-0.31499	-0.051049	-0.12158	-0.17018	-0.38588	-0.1614	0.55204	-0.035159	0.80038	0.2601	-0.53076	0.31123	0.090885	0.11152	-0.049249	0.13554	-0.97207	-1.3707	-0.0072882	0.04728	-0.81605	-0.020092	-1.5347	0.0031069	-0.8543	0.25252	-0.86385	0.38584	-0.24554	-2.7753	-0.22737	-0.29525	0.80244	-0.3374	-0.19012	1.7549	-0.99605	0.2723	0.91235	-0.55678	0.1215	-0.084839	1.7893	-1.2692
TCGA-06-6693-01A-13-1900-20	0.72542	-0.31965	0.65129	-0.036795	0.21457	0.093915	0.39993	0.92393	-0.67523	-0.12118	0.40381	0.74958	-0.041572	1.994	-0.2732	0.26091	0.28256	-0.044457	-0.061167	-0.094423	0.071319	-1.2103	-1.1122	-0.11174	-0.084445	-0.51972	0.46014	-1.6709	0.22593	-0.47501	0.092297	-1.1324	-0.085919	-0.27731	-2.7502	1.1855	0.072701	3.6764	-0.15276	-0.34082	1.2706	-0.86848	-0.024278	1.103	-0.43474	1.244	0.49234	-0.21958	0.80578
TCGA-06-0238-01A-03-1900-20	0.56539	-0.0012062	-0.072302	0.38456	-0.45259	-0.43071	0.1986	0.346	0.30679	-0.057939	-0.15136	0.67474	0.061791	0.62554	0.024725	-0.31701	-0.10986	0.07432	0.093244	-0.42861	0.28244	-1.0406	0.54017	0.30959	0.31675	-0.74298	-0.23741	-1.3578	0.85207	-0.27243	0.32765	-0.40218	0.25844	0.011729	-2.3196	0.44881	0.29784	0.64225	-0.11993	0.52462	1.8091	-0.64471	0.22297	0.7119	-0.45866	0.22782	0.095033	0.56165	0.66338
TCGA-19-2619-01A-03-1900-20	0.2584	-0.013596	1.114	1.3703	0.75926	-0.2418	0.54639	0.77064	0.014671	0.20897	0.29701	0.17446	-0.0036233	1.5287	-0.013941	0.07006	0.025874	0.11526	-0.056015	-0.84833	-0.13549	-1.2074	-1.538	-0.27052	-0.35509	-0.25388	0.28646	-1.5698	0.87737	-0.23778	-0.43787	-0.46331	0.10094	0.77866	-3.1175	-0.22736	0.39524	2.4155	0.2491	-0.043944	1.6793	-1.5875	0.11246	1.2878	-1.1667	0.10012	0.15178	-1.4041	0.48978
TCGA-19-5954-01A-13-1900-20	0.30668	-0.4943	0.15942	-0.24656	-0.024533	-0.17195	0.25243	0.66051	-0.58609	-0.0057398	-0.6143	-0.20001	0.12337	0.72818	-0.28486	-0.54529	0.31045	-0.46813	-0.058508	-1.0559	-0.0086775	-1.3491	-0.5398	0.051185	-0.2289	-0.69695	0.17763	-1.7613	0.43369	-0.39173	-0.19049	-0.98015	0.3042	-0.053018	-2.543	-0.878	0.12105	0.79834	-0.092891	-0.49158	1.4005	-0.27336	0.033347	1.2617	-0.51487	-0.71521	-0.56304	0.68381	1.57
TCGA-26-6174-01A-13-1900-20	0.35382	-0.45544	-0.31827	0.35137	0.057109	-0.45464	0.37222	-0.015887	-0.32961	-0.56985	-0.48319	0.21546	0.12862	0.66462	-0.12787	-1.0232	0.019511	1.0378	0.072008	-0.43451	0.23428	-1.1523	-1.0781	0.052825	-0.36079	-0.87279	0.16258	-1.6376	-0.023531	-1.501	0.048784	-0.59959	0.059995	0.24951	-2.7034	-1.2955	-0.56205	0.64412	-0.32742	-0.013345	1.2357	-1.0652	0.20766	1.0663	-0.54126	-0.58134	0.30311	-0.031434	0.48757
TCGA-06-6390-01A-23-1900-20	0.1653	-0.40063	0.10117	0.53128	0.3267	0.11472	0.4251	0.499	-0.5611	-0.3451	-0.30774	0.42148	0.077029	0.59389	-0.35694	-0.90364	0.40701	-0.46925	-0.098102	-0.94304	0.16661	-1.1982	-1.765	-0.065786	-0.012468	-0.92133	0.20815	-1.5532	0.21624	-1.7552	-0.19114	-0.69947	0.52827	-0.1413	-3.1959	-0.58637	-0.0080632	2.3911	-0.19294	-0.18889	0.7239	-1.3075	0.13921	0.22608	-0.52816	-0.0074197	-0.4551	-1.3085	-0.26526
TCGA-76-6656-01A-13-1900-20	0.38174	-0.091857	0.29232	0.023976	0.21555	-0.28386	0.48948	-0.32562	-0.19236	0.31097	-0.2092	0.61415	0.061945	1.3152	0.11974	-0.32866	-0.079658	0.16982	-0.0037774	-0.76643	0.25111	-0.97282	-0.19206	-0.034461	-0.25126	-0.32801	0.25409	-1.5723	0.47025	-0.29484	0.20977	-0.62081	0.25167	0.10981	-2.7531	0.57895	-0.051021	2.9318	0.073155	0.0082704	0.36937	-0.44409	0.292	0.4174	-0.60973	-0.37729	-0.065287	-0.49781	0.38544
TCGA-06-6694-01A-13-1900-20	0.090491	-0.35235	0.19035	-0.029425	-0.17855	-0.17983	0.49714	-0.098041	-0.39717	-0.16617	-0.93408	0.1517	0.015534	-0.38595	0.15483	-0.8655	0.59367	-0.22533	0.019519	-0.11117	0.11877	-0.38649	-0.41242	0.11622	-0.29995	-0.34569	-0.34578	-1.5814	0.64918	-0.75211	-0.047823	-0.68459	-0.5592	0.37969	-2.9388	-0.28464	-0.22557	0.63958	-0.19174	-0.49768	0.44024	0.56175	-0.15642	0.55121	-0.53328	-0.2509	-0.31151	1.0555	1.4019
TCGA-19-2620-01A-03-1900-20	0.56611	-0.75253	-0.29052	-0.10798	-0.030385	0.10759	-0.31469	-0.30996	-0.59868	-0.73336	0.023234	0.42957	0.045314	1.4973	-0.28998	-0.86227	-0.081624	1.8722	0.088424	-0.63991	0.083899	-1.1548	-0.23696	-0.19955	0.71754	-0.72598	-0.17731	-1.7458	0.56085	-2.0964	0.0026977	-1.0342	0.12715	-0.31874	-3.1069	-0.98985	-0.45383	4.0449	-0.27791	-0.06753	1.3745	-1.5084	0.16238	0.60126	-0.60446	0.19461	-0.021162	-0.73928	-0.58148
TCGA-19-5955-01A-13-1900-20	0.31733	-0.68939	-0.56075	-0.11211	0.062141	-0.26553	0.36876	0.02162	-0.80981	0.082903	-0.51367	0.76825	0.034362	0.52467	-0.2129	-1.1113	0.49475	-0.077555	0.084421	-0.33499	0.32284	-1.282	-0.88508	-0.053587	0.074613	-0.41473	0.075966	-1.5633	-0.087971	-1.1521	0.12751	-0.78619	-0.31381	-0.13538	-3.2479	0.087677	-0.064087	0.56205	-0.18934	-0.35021	1.2442	-0.58665	0.0019829	0.875	-0.43046	0.62914	-0.46075	0.40753	0.82885
TCGA-76-6192-01A-13-1900-20	0.44243	-0.8449	-0.56113	-0.35175	0.13441	-0.67858	0.043309	0.35035	-0.71131	-0.28344	-0.28095	0.72425	0.1147	0.71097	-0.21932	-1.22	0.011251	0.026482	0.042597	-0.24572	0.41087	-1.1305	-0.24967	0.14854	-0.3216	-0.49991	-0.040374	-1.6725	0.46675	-1.5378	0.28059	-0.8964	-0.092939	-0.30678	-3.2535	0.22969	-1.0485	0.13132	-0.35734	-0.29145	1.6066	0.31364	-0.13824	0.82917	-0.36063	0.895	-0.018149	0.70945	1.0572
TCGA-06-6391-01A-23-1900-20	0.40428	-0.71725	0.2261	-0.65789	0.066277	-0.95572	0.51499	-0.34935	-0.58725	-0.72369	-0.62384	0.71751	0.13044	0.62927	-0.18046	-1.2599	0.20795	1.8349	0.14855	-0.63954	0.053695	-1.2908	-1.6879	-0.24582	-0.51946	-0.87489	-0.15197	-1.6428	-0.0016386	-0.80878	-0.053433	-0.77183	0.30003	0.30687	-3.3022	-0.59928	-0.46791	-0.013362	-0.37197	-0.17329	1.5243	-1.2678	0.025624	0.89233	-0.5013	0.39005	0.43078	-0.83092	-0.098862
TCGA-76-6657-01A-13-1900-20	0.29602	-0.46877	0.30198	0.65064	0.45657	-0.2619	0.50082	-0.244	-0.26171	-0.012729	-0.2824	0.29588	0.20944	1.149	0.10132	-0.88517	0.25187	1.1268	0.083641	-0.4242	0.15005	-0.99317	-0.99646	0.29184	-0.39898	-1.0898	0.338	-1.4593	0.42747	-0.50694	0.077051	-0.74534	0.089334	-0.037569	-2.6241	-1.1986	-0.39775	0.43608	-0.14664	-0.07673	1.2369	-0.28012	0.26336	0.74082	-0.76773	-0.06702	-0.22798	0.31639	0.79773
TCGA-06-6695-01A-13-1900-20	0.22207	-0.59285	-0.20568	-0.15815	-0.10376	-0.16188	0.20598	-0.34856	-0.29295	-0.25255	-0.063251	0.22473	0.087061	0.84252	-0.010833	-0.75089	0.58139	0.071859	0.024324	-0.6949	0.028036	-1.1601	-0.66085	0.079064	0.34998	-0.66735	-0.20568	-1.681	-0.025019	-1.3778	-0.00064202	-1.1241	-0.15874	0.26031	-3.0612	-1.11	-0.51352	1.1851	-0.31269	-0.44736	1.3701	-0.61003	0.012614	0.61449	-0.58247	0.22404	0.60301	-0.052312	0.37475
TCGA-06-1086-01A-03-1900-20	0.060229	-0.22171	0.49425	-0.39552	0.10855	-0.55078	0.36307	1.3671	-0.49095	-0.27357	0.54412	-0.11735	0.011877	0.1599	-0.1184	0.22488	1.0536	-0.48329	0.012571	-0.29481	0.12658	-1.2583	0.029561	-0.48704	-0.18594	-0.038348	-0.16667	-1.5742	1.4022	-1.6696	0.075728	-0.9044	-0.2796	0.32856	-2.01	-1.2244	-0.043545	0.95063	-0.20523	-0.2341	0.47312	0.30276	-0.0031279	-0.028048	-0.51469	0.17018	-0.62362	1.0427	-0.21694
TCGA-19-5956-01A-13-1900-20	0.3122	-0.08432	0.59418	0.080025	0.069821	-0.77473	0.34691	1.2649	-0.32049	-0.45219	-0.24404	0.25069	-0.069581	0.78896	-0.3152	-0.97839	-0.020564	0.34908	-0.075314	-0.2119	0.11881	-1.2879	-0.89652	-0.36749	-0.42091	-0.49433	0.31118	-1.7789	-0.1276	1.5269	0.14837	-1.1392	0.40919	-0.10034	-2.6646	-0.2715	0.038596	0.45083	0.20839	-0.17537	0.79165	-1.0218	0.0074084	1.7362	-0.64982	-0.87372	0.31137	-0.70996	0.80407
TCGA-76-6193-01A-13-1900-20	0.48538	-0.54983	-0.70563	-0.38104	0.16461	-0.56862	0.037215	-0.14087	-0.52215	-0.63526	-0.0028402	0.60288	0.042099	0.45301	-0.31135	-0.72502	0.33536	-0.041713	0.17549	-0.39989	0.28392	-1.1494	-1.6066	-0.18136	0.048488	-0.98397	-0.036457	-1.5969	-0.035103	-1.5112	0.31809	-0.95548	0.21389	-0.3079	-3.3801	-0.70201	-0.50415	0.56653	-0.26228	-0.19975	1.3912	-0.82052	0.037126	1.3014	-0.12832	1.2806	0.24076	-0.10039	-0.35062
TCGA-74-6575-01A-13-1900-20	0.26797	-0.64193	0.12141	-0.021934	0.065253	-0.5878	0.29206	0.44288	-0.83494	-0.49071	-0.40867	0.32823	0.13126	0.60149	-0.40959	-1.047	0.57828	0.50012	-0.050977	-0.51097	0.60633	-1.2631	-0.46924	-0.023043	-0.12745	-0.71294	0.093919	-1.8039	0.14559	-0.83972	0.015133	-0.84994	0.10204	-0.083147	-3.1876	-0.26139	-0.33713	0.80296	-0.22769	-0.22084	0.9213	-0.84974	-0.045626	0.73477	-0.60526	0.4423	0.40572	-0.42213	0.42953
TCGA-76-6661-01A-13-1900-20	0.80256	-0.18339	-1.7686	-1.7068	-0.92918	0.41971	0.31493	-2.7227	2.2105	-0.63715	-0.16497	1.1892	0.48333	-2.2903	1.6529	-0.92111	0.27874	0.089585	1.0397	0.87568	0.46719	-0.38394	-0.70669	2.0138	1.2355	-0.99221	-0.057186	-0.86551	0.43826	-1.2456	1.1109	-0.45541	-0.46872	-1.097	-1.9135	-1.2867	-0.99324	3.1862	-0.26257	-0.086284	-0.12075	0.79927	0.92129	0.31061	-0.045961	0.50923	0.4019	4.3854	1.651
TCGA-06-6697-01A-13-1900-20	0.30775	-0.25732	0.093162	-0.28799	0.064752	-0.56831	0.54378	0.91066	-0.42386	0.21745	-0.11851	0.97557	0.152	-0.23119	0.18022	-0.6897	0.31824	-0.43296	0.084073	0.10779	0.22125	-1.0334	0.87511	0.086358	-0.18083	-0.45177	0.15085	-1.1453	1.0138	-1.0224	0.1631	-0.71896	-0.018876	0.217	-3.1165	0.1858	0.43425	-0.040014	0.019717	-0.3319	0.89714	0.13445	0.12983	0.69135	-0.60251	-0.66888	-0.70468	-0.5528	1.1893
TCGA-06-1087-01A-03-1900-20	0.24373	0.44079	0.6208	0.60862	-0.32205	-0.57763	1.0869	0.73343	0.23651	-0.24205	-0.16891	-0.14728	0.046861	0.14287	-0.086243	-0.40338	0.89392	-0.076023	0.057263	-0.40533	0.06392	-0.79275	-0.50911	-0.22234	-0.75376	0.11689	-0.088141	-1.733	0.39678	1.0539	0.051292	1.4716	-0.72577	0.62247	-2.9455	-0.4626	-0.9431	0.018592	-0.17561	-0.35847	0.059352	0.16517	-0.042794	1.2958	-0.55255	-0.91457	-0.70977	0.56424	0.30774
TCGA-19-2631-01A-03-1900-20	0.66098	-0.03343	-1.1928	-0.24869	-0.90008	-0.63051	0.16059	-1.6332	-0.05643	-0.00024785	-0.12217	0.43713	0.031322	0.49653	0.051429	-0.94876	0.75383	0.040047	0.56692	-0.0004407	0.085192	-0.94699	0.65539	0.42983	0.38352	-0.80311	-0.11572	-1.4148	1.067	-1.9326	-0.021245	-0.82974	0.86608	-1.4003	-2.5286	-0.4366	-0.48502	3.1897	0.067035	0.18602	1.4277	-0.20758	1.2285	-0.065952	-0.59614	0.25826	0.35933	0.58694	1.0841
TCGA-19-5958-01A-13-1900-20	0.36116	-0.39967	0.19996	0.33526	-0.097585	-0.26809	0.1968	-0.20128	-0.23006	-0.59321	-0.39922	0.39337	0.14481	1.1618	0.061736	-0.49736	0.04509	-0.020937	0.05613	-0.58124	0.060773	-0.91179	-1.6299	0.37475	-0.33544	-1.0329	-0.052523	-1.5123	0.049517	-1.8059	0.034233	-0.74149	0.3918	0.13504	-3.0431	-0.50157	0.045093	2.2142	-0.21221	-0.22851	0.83164	-0.70852	0.38682	0.97172	-0.49099	-0.23794	0.54285	0.36974	-0.085791
TCGA-74-6577-01A-13-1900-20	0.23586	-0.31287	0.34226	0.12263	0.032465	-0.27111	0.74511	0.89695	-0.61536	-0.27038	-0.73952	0.35634	0.014154	0.76664	-0.23978	-0.85119	0.18664	-0.23098	0.014005	-0.78661	0.5404	-1.0983	0.34658	0.13276	-0.26444	-0.61637	0.052561	-1.5707	0.22789	-0.4772	0.063871	-0.71631	-0.010626	0.1012	-2.9998	-0.98987	-0.58383	0.66129	-0.20112	-0.32278	0.76191	-0.10387	-0.012802	0.80271	-0.55747	0.2885	0.33173	1.5345	0.72968
TCGA-76-6662-01A-13-1900-20	0.18587	-0.18865	0.24968	0.062252	0.0066464	-0.1032	0.65991	0.080905	0.027396	-0.19218	-0.44715	0.54093	-0.060794	0.49549	0.25759	-0.76303	0.14734	-0.38078	0.047077	-0.3854	0.46343	-0.87375	-0.23718	0.32943	-0.01436	-0.69302	-0.31098	-1.6159	0.603	-0.90877	0.026859	0.6374	0.03679	-0.47106	-2.1838	-0.5839	-1.0921	1.071	-0.0261	-0.38455	1.3395	-0.40876	0.16001	0.52092	-0.72594	0.66545	-0.34582	2.1205	1.1742
TCGA-06-6698-01A-13-1900-20	0.061045	-0.37029	0.39526	0.29786	0.19079	0.094441	0.015799	0.54718	-0.88829	0.15156	0.14942	0.33427	-0.021231	0.86232	-0.31406	-0.24397	0.33705	-0.82121	-0.22219	-0.6923	0.028059	-1.0239	0.4034	-0.16635	0.49734	-0.47872	0.23138	-1.8166	0.40235	-0.23122	-0.30972	-0.3291	0.32227	0.031913	-3.327	0.025325	0.20035	0.9579	-0.24433	-0.43663	1.1416	-1.1521	-0.21343	0.84195	-0.59708	0.66376	0.35524	-0.94125	0.17113
TCGA-06-0125-01A-03-1900-20	0.3477	-0.51069	0.51428	-0.19981	-0.18082	0.12778	0.37296	0.54944	-0.64723	0.044275	-0.087539	0.49438	0.098019	1.1842	-0.11158	-0.74362	0.34483	0.21223	0.0098319	-0.21748	0.051079	-1.2445	0.21989	-0.022302	0.40641	-0.38044	-0.062196	-1.475	0.33244	-0.77122	0.094288	-0.69384	-0.19728	-0.37229	-3.164	0.9522	0.37239	3.3677	-0.17679	-0.43787	1.1871	-0.28406	-0.056807	1.0773	-0.51003	0.82862	1.159	1.5739	0.69773
TCGA-74-6573-01A-03-1900-20	0.40714	-0.38548	-0.75505	-0.87637	-0.62184	-0.061576	0.14816	-1.1606	0.33211	-0.77811	-0.24395	0.47877	0.24115	-0.53008	0.50089	-0.92619	0.14333	-0.17351	0.44003	-0.44271	0.17949	-0.7008	-0.62153	0.86037	0.26485	-0.92277	-0.25644	-1.3621	0.31998	-0.3278	0.48796	-0.78743	0.22404	-0.60398	-2.5361	-1.5235	-0.64588	3.6289	-0.34226	-0.37564	0.86911	0.48767	0.33867	0.54184	-0.2268	-0.68761	1.5389	2.6544	1.2568
TCGA-19-5959-01A-13-1900-20	0.25215	-0.67018	0.12824	-0.4863	-0.10469	0.58852	0.10008	0.41933	-0.52034	-0.43336	-0.24441	-0.60958	0.21044	0.93289	-0.20877	-0.35861	0.17538	0.74295	0.081376	-0.38016	-0.022087	-1.1828	-0.70351	0.16701	0.14147	-1.1153	0.10762	-1.7286	0.47634	-1.082	0.014203	-0.8918	-0.33412	-0.028013	-2.9136	-1.0755	-0.66876	3.7037	-0.18747	-0.50075	1.4443	0.46336	0.24218	0.99956	-0.52951	0.18479	-0.64996	0.56487	0.7433
TCGA-76-6283-01A-13-1900-20	0.2399	-0.086974	0.51903	0.24499	-0.090734	-0.031978	0.62126	0.26789	-0.041169	0.035107	0.002663	-0.23555	-0.091378	0.46809	-0.3066	-0.50876	0.98697	0.82403	-0.098107	-0.5307	0.22458	-1.2289	-0.59816	-0.20405	0.0035558	-0.37686	-0.15662	-1.8183	-0.15251	0.45007	-0.20489	0.64304	0.22805	0.10928	-3.1741	-1.1546	-0.98361	0.73346	-0.30857	-0.26934	1.2446	-0.87684	0.079479	1.2669	-0.58702	-0.57475	0.25137	0.92069	0.25995
TCGA-74-6578-01A-13-1900-20	0.17977	-0.3539	0.22016	0.37049	-0.10574	-0.19995	0.69165	0.57973	-0.93133	-0.00084078	-0.64286	0.033935	-0.039889	0.76193	-0.24932	-0.73742	0.87266	0.21551	-0.059859	-1.0414	0.2268	-1.1286	-0.7806	0.32921	-0.16858	-0.44543	0.038038	-1.5957	0.30823	-0.054497	-0.08211	-0.66675	-0.12964	-0.00088408	-3.4842	-0.375	-0.3025	1.1867	0.045048	-0.47875	0.85756	-0.314	0.068132	0.6882	-0.58755	-0.2437	0.7083	0.29068	1.23
TCGA-76-6663-01A-13-1900-20	0.65516	-0.45678	-0.060074	0.21918	0.48146	-0.27289	-0.069836	-0.064893	-0.68473	-0.19192	0.0014947	0.96562	-0.026487	1.8123	-0.2796	-0.9586	-0.021236	0.83893	0.075781	-0.44336	0.26299	-1.2694	-0.75326	-0.28074	0.11701	-0.62364	0.16555	-1.6705	0.064476	-1.9918	0.025073	-0.39146	0.32806	-0.1569	-3.7479	-0.51686	-0.34337	1.7626	-0.10077	0.06585	1.8899	-1.8128	0.070823	1.3954	-0.41788	1.2275	-0.15508	-0.99714	-0.33331
TCGA-06-6699-01A-13-1900-20	0.36039	-0.48532	-0.15825	-0.29637	-0.34815	-0.21514	0.66346	0.31513	-0.77025	-0.41484	-0.53858	0.61239	-0.0035191	0.47887	-0.36639	-0.75348	0.23616	0.073097	-0.062744	-0.69355	0.28934	-1.1377	-0.4754	0.33942	-0.24563	-0.56678	-0.31907	-1.7469	0.48713	-0.57128	-0.040302	-0.68595	0.20477	-0.085449	-2.9253	-0.2982	-0.17065	3.2073	-0.18601	-0.35841	1.1376	-0.44293	0.16921	0.91172	-0.59089	-0.16334	0.55022	-0.59229	1.3474
TCGA-06-0126-01A-03-1900-20	0.21892	-0.48083	0.24112	-0.090434	0.038261	-0.16431	0.72632	0.56554	-0.89153	-0.27541	-0.19692	-0.087962	0.10948	1.6235	-0.32795	-0.35872	0.47903	0.14132	-0.061167	-0.70623	0.39274	-1.1844	-1.2691	-0.076294	-0.37701	-0.51413	0.022105	-1.7778	-0.2602	-0.87342	0.019807	-0.77699	0.015069	0.055666	-2.3766	-1.0976	-0.076467	3.5015	-0.16238	-0.10395	1.1758	-1.0815	0.047185	1.4994	-0.70192	-0.3377	-0.57685	0.0084892	0.76886
TCGA-06-0190-01A-21-2214-20	0.011198	-0.46002	-1.5206	-1.8132	-0.6641	-0.10985	-0.12208	-1.0856	0.28126	-0.43237	-0.92291	-0.17621	-0.153	-1.0469	0.57106	-1.2921	0.28718	-0.027216	0.11318	-0.26213	0.31856	-0.7317	1.1212	0.30012	1.1481	-1.2743	-0.2474	-1.0033	1.0627	-0.7211	0.46177	-0.4709	-0.47751	-0.91052	-3.1465	-1.7721	-0.95202	0.076276	-0.55907	-0.33967	0.008686	1.416	0.028796	-0.079992	0.28178	-0.43317	1.146	3.626	3.1938
TCGA-19-4065-01A-21-2214-20	-0.096406	-0.44543	-1.3995	-0.40196	-0.16035	0.011532	0.46501	0.13928	-0.80778	0.072319	-0.63623	-0.21183	-0.20569	-0.0029942	0.089388	-1.5886	0.93695	-0.24101	-0.21261	-0.58253	0.081501	-0.83776	0.30036	-0.032215	0.1144	-0.60436	0.25805	-1.1253	0.58269	-0.4065	0.11461	-0.73874	0.1524	0.13766	-4.0358	-0.72693	0.15917	0.35391	-0.10036	-0.69687	1.1808	1.0474	-0.10173	0.54056	-0.37986	-1.1592	-0.32075	-0.14593	1.6293
[truncated: 124 more columns]
