# Supplementary material for: Estimation of the proteomic cancer co-expression sub networks by using association estimators
Source: PLoS One. 2017 Nov 16;12(11):e0188016. doi: 10.1371/journal.pone.0188016 (PMC5690670; doi:10.1371/journal.pone.0188016)
Supplement: S4 Table — (XLSX) [file pone.0188016.s007.xlsx]

## Sheet: S4 Table-KIRC
S4 Table: The selected antibodies (proteins) and their expression values' from KIRC dataset
Patients Code	YWHAE	EIF4EBP1	TP53BP1	ACACA	PRKAA1	AR	ASNS	ATM	BAK1	BAX	BCL2	BCL2L1	BECN1	CTNNB1	BID	BCL2L11	JUN	KIT	MET	MYC	RAF1	CASP7	CAV1	PECAM1	ITGA2	CHEK2	BIRC2	CLDN7	COL6A1	CCNB1	CCND1	CCNE1	PARK7	DVL3	CDH1	EEF2	EEF2K	EGFR	EIF4E	ESR1	MAPK1	FN1	FOXO3	GAB2	GATA3	ERBB2	ERBB3	HSP70	IGFBP2
TCGA-A3-3306-01A-02-1737-20	-0.015855	1.3956	-0.82726	-0.75272	0.62533	0.60028	-0.87306	1.3449	0.80544	-0.22903	1.2621	-0.27254	0.084	0.45628	-0.53744	-0.19757	0.15509	-0.38683	0.053871	-0.4836	-0.17344	-0.66859	1.4852	0.18652	0.15247	-0.32238	0.16305	-1.4613	0.093302	-2.1468	0.27172	-0.88334	0.51205	-0.68974	-2.3531	-0.1604	0.13629	0.6782	0.1718	-0.30085	0.91322	-0.68266	0.015448	-0.13741	-0.53384	-0.23607	0.42752	0.2336	-1.5435
TCGA-A3-3322-01A-03-1737-20	0.030137	0.11251	-1.0199	-1.4979	0.86091	0.41852	-0.70547	0.0095061	1.1736	-0.46736	0.49121	-0.27436	0.051007	-0.052082	0.17343	-0.16821	0.30138	0.10103	0.12912	-0.096619	-0.069699	-0.37851	1.1458	0.44116	0.070458	-1.064	-0.13766	-1.6236	0.41301	-2.5496	0.19514	-0.74481	0.017369	-1.0175	-1.4129	-1.7036	-0.039912	0.49684	-0.29885	-0.2357	0.39554	-0.43964	0.02773	2.139	-0.46756	-0.045786	0.46882	1.1244	-1.2298
TCGA-A3-3346-01A-03-1737-20	0.13444	0.43218	-0.79708	-1.4794	0.11778	-0.49013	0.012737	-0.69199	1.1947	-0.2261	-0.46998	-0.050265	0.015679	-0.83331	0.19991	-0.75682	0.47004	0.010894	0.17794	-0.12339	0.028584	-0.060943	-0.25662	0.62673	0.62547	-0.62906	-0.31134	-1.4799	-0.06888	-0.73996	0.28668	-0.4444	-0.010266	-0.8231	-2.5743	-0.77984	-0.20143	0.64963	-0.2506	-0.29284	0.31065	-0.11529	0.22864	-0.48629	-0.48489	-0.83864	0.42922	0.81751	-0.57493
TCGA-A3-3365-01A-03-1737-20	0.11837	-0.5515	-0.81037	-1.9556	0.64425	0.13666	-1.2688	0.073527	0.70637	-0.28332	0.71496	-0.49536	0.11596	0.33924	-0.21642	-0.48041	0.19682	0.44732	-0.014788	0.11241	-0.016566	-0.45182	1.6747	0.58472	0.52827	-1.1795	-0.2576	-1.6463	0.71327	-2.9906	0.1807	-0.68273	0.11459	-0.49723	-1.0818	-1.9742	-0.26748	0.4302	-0.21884	-0.19108	0.52888	-0.25658	-0.065856	2.0572	-0.60831	0.079262	1.1557	-0.10454	-1.4353
TCGA-A3-3380-01A-03-1737-20	0.1149	-0.13106	-0.79839	-1.6847	0.64463	0.45678	-1.2183	-0.31374	0.49913	-0.15806	0.78396	-0.37022	-0.078467	0.58507	-0.26111	0.034001	0.2328	0.56614	-0.051688	-0.082643	-0.03235	-0.49162	2.5566	0.53035	0.31592	-1.2437	-0.37805	-0.68808	1.8965	-2.3847	-0.0057062	-0.67395	0.053934	-0.65823	-0.8096	-1.7397	-0.081959	0.052719	-0.11208	-0.25257	0.048808	-0.14393	-0.012473	-0.22769	-0.47885	-0.2326	0.29911	0.43828	-1.4486
TCGA-AK-3436-01A-03-1737-20	0.0050482	-0.038505	-0.60763	-1.5879	0.24713	-0.11581	-1.0423	-1.1541	1.2511	0.47776	-0.15309	-0.042786	-0.18531	-0.88491	0.10079	-0.48945	0.085245	-0.12301	0.24611	-0.22609	-0.051218	-0.76579	1.5419	0.21348	0.30775	-0.41959	-0.25256	-0.62523	0.4132	-2.0446	0.15714	-0.61042	0.015013	-1.2067	-2.5747	0.27482	0.066706	0.75215	-0.17014	-0.21279	0.75815	-0.43353	0.18818	-0.014299	-0.40573	-0.43363	-0.24504	0.51372	-1.1888
TCGA-B2-4102-01A-03-1737-20	0.0084304	-0.1738	-0.87839	-1.5817	1.1487	0.38805	-0.68211	0.25239	0.66952	0.061374	0.56232	-0.14108	-0.085879	0.70645	-0.0013046	-0.29998	0.29574	0.14288	-0.01941	-0.1594	0.0047376	-0.28696	1.224	0.65617	0.18341	-0.92787	-0.27366	-0.68429	0.7174	-2.3564	0.58607	-0.81094	0.14456	-0.56627	-1.8274	-1.1877	-0.046096	0.59238	-0.18318	-0.29939	0.58387	-0.74717	0.16217	2.0266	-0.73044	-0.075935	0.53919	1.1954	-1.1003
TCGA-BP-4174-01A-03-1737-20	0.16346	-0.36466	-1.3218	-1.8543	0.81745	-0.037801	-0.88139	-1.2425	1.3293	-0.073244	0.12507	-0.24651	-0.30637	-0.44545	0.1845	-0.6896	0.51592	-0.11169	0.073519	-0.058721	0.00098254	-0.49874	-0.33313	0.16934	0.57742	-0.81109	-0.4989	-1.5447	0.31179	-2.4549	0.39413	-0.40401	0.38767	-1.4011	-2.3229	-1.0454	-0.073377	0.51634	-0.12281	-0.14001	1.1079	-0.25447	0.53594	0.5489	-0.31987	-0.47105	1.706	0.091607	-1.3552
TCGA-BP-4334-01A-03-1737-20	0.21271	-1.1328	-0.91137	-1.2953	1.4016	-0.32831	-0.2966	-2.3551	0.94964	0.018456	1.0109	0.99468	0.11563	-0.25713	0.036181	-0.068198	0.061326	2.2146	0.21855	0.37692	-0.075548	-0.63299	0.55869	1.2847	0.66596	-0.86693	0.22698	0.0078295	2.0814	-2.0474	0.40408	0.042649	0.66186	-1.1379	0.77497	-0.99238	-0.79819	0.37602	-0.70283	1.1187	0.61733	0.1789	0.33412	0.32455	0.057982	-0.12561	0.2982	0.60333	-0.95799
TCGA-BP-4345-01A-03-1737-20	-0.032563	0.099212	-0.37846	-1.4373	0.068384	-0.049628	-1.0208	0.079379	1.2641	0.05504	0.29309	-0.0169	0.035843	-0.025546	-0.1071	-0.38234	0.49311	0.17614	-0.12749	0.49514	-0.10792	-0.83658	0.78211	0.32949	-0.10016	-1.1035	-0.1112	-1.9575	1.1631	-2.2408	0.18202	-0.53469	-0.16997	-0.27176	-3.2653	-1.2384	-0.45951	0.63158	-0.35175	0.26324	0.41652	1.749	0.22491	0.53666	-0.63128	-0.29699	-0.73732	0.059235	-0.4721
TCGA-A3-3308-01A-03-1737-20	-0.0024903	0.77118	-0.29953	-1.0581	0.50484	-0.58606	-0.19984	0.93141	0.20806	-0.15753	-0.22637	-0.58543	-0.053547	-0.038336	-0.088666	-0.80211	0.26213	-0.093248	-0.0095018	-0.22534	0.0016842	-0.66237	1.0669	0.41774	-0.035631	-0.91073	-0.0071623	-1.9951	0.12153	-2.1498	0.1104	-1.0208	0.099636	-0.094823	-2.508	-0.88438	0.060026	0.67053	-0.22786	-0.47597	0.44271	-0.22554	-0.20696	1.1234	-0.73615	-0.35952	-0.66393	0.012363	-0.78154
TCGA-A3-3323-01A-03-1737-20	0.069536	0.33004	-0.82125	-1.8291	0.5124	0.32572	-0.29164	0.33803	0.31141	-0.0045765	0.40939	-0.47451	0.089605	-0.33512	-0.24754	-0.26018	-0.053179	-0.066988	0.11833	-0.27901	-0.13593	-0.59003	2.2088	0.3893	0.064711	-0.78429	-0.1613	-1.2736	0.60322	-2.8407	0.1642	-0.93684	0.024195	-0.18791	-2.5044	-0.83839	-0.20289	0.445	-0.31772	-0.4354	0.29617	0.24265	-0.18611	0.28144	-0.35085	-0.36859	0.11353	0.30142	-1.5419
TCGA-A3-3347-01A-03-1737-20	-0.05441	0.60424	-0.39886	-1.0379	0.53129	-0.022981	0.40743	0.29483	0.40058	0.33975	0.12351	-0.17321	-0.098393	-0.27897	-0.39073	-0.62963	-0.28579	-0.20851	-0.075139	-0.24767	-0.17132	-0.59758	1.3304	0.20766	-0.0016743	-0.58344	-0.083769	-1.7246	0.48811	-0.93731	-0.0069663	-0.95305	-0.36203	-0.17992	-1.5829	-0.70295	0.094481	0.79515	-0.33045	-0.47139	0.080919	-0.36443	-0.13208	0.4902	-0.49239	-0.4252	0.19305	-0.1633	-0.92286
TCGA-A3-3367-01A-03-1737-20	-0.049388	-0.010658	-0.70798	-2.1031	1.08	0.61101	-1.0249	0.59927	-0.11124	-0.5368	0.50038	-0.54057	-0.18755	0.31766	-0.35944	-0.68859	-0.040523	-0.14798	-0.029318	-0.28439	-0.060659	-0.83339	1.3217	0.7755	0.27606	-0.76251	0.015277	-1.3811	0.28847	-2.4573	0.022713	-0.93642	-0.16181	-0.58665	-1.8005	-0.95053	-0.048125	0.64186	-0.3215	-0.44903	0.42249	-1.1072	-0.31749	0.68349	-0.63026	0.087801	0.46102	-0.57274	-0.93575
TCGA-A3-3382-01A-03-1737-20	0.043329	-0.19179	-0.96677	-1.697	0.35398	-0.27699	-0.64913	-0.26353	0.87084	-0.30132	0.87278	-0.23958	-0.1295	-0.4739	0.34342	0.17058	0.4776	-0.044147	0.059299	0.039147	-0.0013024	-0.6267	0.93774	0.66537	0.13057	-1.0199	-0.22193	-1.8933	0.47457	-2.5166	0.51885	-0.77666	-0.30399	-1.0279	-2.7022	-1.3821	-0.22411	0.3727	-0.42753	-0.39455	0.27903	-0.34976	-0.012751	0.36603	-0.27325	-0.50746	0.29503	1.453	-0.0010229
TCGA-AK-3444-01A-03-1737-20	0.1216	-0.49291	-0.83106	-1.2471	1.1373	-0.084739	-0.54533	-0.14693	0.27936	0.065712	0.56339	-0.26693	-0.21867	0.090877	0.055022	-0.23237	-0.18697	-0.09561	0.062304	-0.39355	-0.053499	-0.73072	-0.24235	0.64797	0.057534	-0.78456	-0.27712	-1.7949	0.4247	-2.4625	0.44011	-0.9018	0.13488	-0.6743	-1.3432	-1.4292	-0.3361	1.2665	-0.36498	-0.46454	0.33849	-0.42087	-0.081644	0.25476	-0.50359	-0.39918	0.63344	1.2488	-0.13972
TCGA-BP-4158-01A-03-1737-20	0.072936	-0.10637	-0.8435	-1.1704	1.1809	0.48195	-0.89854	0.31137	0.26348	-0.012636	0.73577	-0.32891	0.0097297	0.17511	-0.33098	-0.24952	-0.10513	-0.11596	-0.033302	-0.55377	-0.17388	-0.81648	0.66679	0.44635	0.095873	-0.96207	-0.11274	-1.815	0.6561	-2.5198	0.15533	-1.0198	0.2167	-0.8207	-1.4764	-1.7314	0.099812	1.1817	-0.441	-0.48037	0.58874	-0.44015	-0.082427	1.422	-0.28147	-0.081656	0.81158	0.47695	-1.3001
TCGA-BP-4325-01A-03-1737-20	0.084625	-0.022668	-0.57671	-1.334	1.4113	0.41974	-1.3373	-0.1951	0.98767	0.21892	0.96064	-0.13933	-0.9708	-0.010963	-0.20054	-0.21502	-0.059437	-0.38517	-0.048856	-0.24051	-0.16682	-0.96953	-0.29836	0.10461	-0.11958	-1.0064	-0.20712	-2.1423	0.19774	-2.4614	0.30746	-0.83434	0.56884	-0.81078	-1.4293	-0.69505	0.73064	1.0512	-0.070975	-0.40775	1.3784	-0.82648	0.047635	1.2667	-0.66621	0.035782	0.78134	-0.78316	-1.3231
TCGA-BP-4335-01A-03-1737-20	0.068893	0.70194	-0.61497	-1.6537	1.027	0.0066987	-0.51597	0.1233	0.40841	-0.33573	0.43401	-0.29899	-0.073953	-0.27078	0.05251	-0.45636	0.24732	-0.26924	-0.031532	0.12232	-0.12954	-0.73977	1.7774	0.63526	0.0050416	-1.3334	-0.16622	-2.0541	1.2439	-2.5805	0.14997	-0.88631	0.25874	-0.69611	-2.2534	-1.4277	-0.53038	1.1932	-0.23125	-0.50031	0.8053	-0.31147	0.083174	0.61906	-0.40229	-0.34187	0.18533	0.40947	-1.2662
TCGA-BP-4346-01A-03-1737-20	0.031856	-0.586	-0.52638	-1.5476	0.75145	-0.1011	-0.66316	0.91578	0.17473	-0.0067099	0.47184	-0.202	0.028337	-0.28033	-0.20129	-0.28697	0.060593	-0.30233	-0.047488	-0.13158	-0.13854	0.1624	0.59259	0.39555	-0.11416	-0.79379	-0.33831	-1.9624	0.69067	-2.3579	-0.055721	-0.88474	0.036547	-0.62502	-0.93057	-0.93425	0.39462	0.65343	-0.38175	-0.36128	0.39624	-0.62629	-0.02191	0.919	-0.33038	-0.071273	0.38014	0.012658	-1.6335
TCGA-A3-3311-01A-03-1737-20	0.052662	0.037558	-0.89778	-1.3625	1.0281	0.33042	0.13772	0.66665	0.37058	0.17619	0.059826	-0.24337	-0.046255	0.13279	0.004339	-0.82029	0.011114	-0.19195	0.12242	0.14856	-0.020088	-0.82109	0.83231	0.36468	0.14813	-0.69807	0.099742	-1.1532	0.49728	-2.016	0.058909	-0.74485	-0.027483	-0.01118	-2.1131	-1.2418	0.054937	0.99361	-0.51721	-0.363	0.51153	-0.05031	-0.096751	1.3477	-0.59998	-0.42406	0.075979	0.92955	-0.91238
TCGA-A3-3324-01A-03-1737-20	0.2171	-0.47247	-1.0037	-1.6878	0.47393	0.31739	-0.57594	-0.77899	0.52169	-0.22164	0.3007	-0.31221	0.18897	-0.28765	0.18547	-0.67959	-0.039272	0.06602	0.19879	-0.005848	-0.0857	-0.81381	0.43265	0.64994	0.43407	-0.98645	-0.07397	-1.873	0.99063	-2.5128	0.58624	-0.66108	0.20398	-1.2654	-2.3225	-1.9028	-0.42951	0.78871	-0.3841	-0.39547	0.2777	-0.16555	0.0023868	0.3986	0.26453	0.091179	2.0146	0.94988	-1.2959
TCGA-A3-3349-01A-03-1737-20	0.097911	-0.38816	-0.4447	-1.8587	0.38706	0.18663	-0.95889	0.50884	0.46678	-0.54146	0.40519	-0.52791	0.064274	0.19038	0.064361	-0.44223	-0.13109	0.42912	0.066539	-0.094222	-0.021424	-0.26894	1.9787	0.82438	0.41221	-0.98162	-0.075237	-2.0829	0.40932	-2.8408	0.21128	-0.83089	-0.092688	-0.2705	-3.0333	-1.5801	-0.26025	0.16825	-0.39084	-0.42589	0.44948	-0.17906	-0.10298	1.1935	-0.38932	-0.33862	-0.17712	0.6167	-1.4523
TCGA-A3-3370-01A-03-1737-20	0.078037	-0.31115	-0.90636	-1.8214	0.76596	0.2514	-1.0292	-0.2362	0.19278	-0.41796	0.21521	-0.46022	-0.1424	0.045582	-0.033819	-0.40718	-0.057118	0.14046	-0.055824	-0.10557	0.028234	-0.85465	2.0411	0.58507	0.0050416	-0.92454	-0.30992	-1.1231	1.1535	-2.7137	0.31608	-0.84208	-0.096004	-0.39313	-1.8813	-1.7515	-0.58503	0.40475	-0.39021	-0.45299	0.02224	-0.30637	-0.079707	1.0209	-0.46908	-0.092016	0.60194	1.9033	-1.3101
TCGA-A3-3383-01A-03-1737-20	0.11225	-0.043428	-0.55124	-2.2459	1.0494	0.40824	-1.0907	0.75511	-0.14034	-0.25467	0.67577	-0.38375	-0.065465	0.49351	-0.13927	-0.019924	-0.2555	-0.055141	-0.0017475	-0.24687	-0.16002	-0.38979	1.5951	0.51685	0.19814	-0.72052	0.0043126	-1.2821	0.53608	-2.5187	0.1453	-0.91173	0.05468	-0.65105	-1.213	-0.96268	0.055284	0.6024	-0.17254	-0.55502	0.80681	-0.61328	0.085398	0.58955	-0.38353	0.0037063	0.62532	-0.21845	-1.6542
TCGA-AK-3451-01A-03-1737-20	0.094477	-0.77903	-1.0254	-1.3933	0.80269	-0.18286	-1.3872	-0.063617	0.91333	-0.40531	0.18872	-0.19837	-0.16381	-0.19334	0.11267	-0.50461	-0.11243	0.31668	0.1415	0.012578	-0.048988	-0.67812	1.4929	0.36278	0.021834	-0.8147	-0.18914	-0.991	1.3176	-2.813	0.1767	-0.87206	0.036184	-0.43789	-1.3026	-1.4034	-0.28552	0.1131	-0.59249	-0.40266	0.24437	0.072316	0.087131	0.73041	-0.35162	-0.16438	0.25659	0.24599	-0.63629
TCGA-BP-4161-01A-03-1737-20	0.080026	-0.096413	-0.67208	-2.2096	0.91306	0.36158	-0.87131	0.45831	0.5049	-0.79827	0.57605	-0.23272	-0.30793	-0.090721	-0.25418	-0.069129	0.051418	-0.25592	-0.18741	-0.25961	-0.16436	-0.12177	1.4466	0.19697	-0.049867	-1.0985	-0.18865	-1.2277	0.94435	-2.7999	-0.013098	-1.0118	-0.084399	-0.88961	-1.6655	-1.3474	-0.12604	0.43166	-0.47301	0.23892	0.83413	0.66707	0.010617	0.86826	-0.20345	-0.64525	0.33859	-0.36112	-1.4086
TCGA-BP-4326-01A-03-1737-20	0.11429	0.06607	-0.82048	-1.2497	0.50876	-0.68718	-1.1102	-0.82638	-0.29333	0.13371	-0.76733	-0.4018	-0.23115	0.01223	0.020072	-0.39686	0.54849	0.26569	0.051066	0.40671	0.06609	-0.75298	0.68264	0.23555	-0.088741	-0.829	-0.05407	-1.9228	0.76065	-2.3811	0.21735	-0.59563	0.35278	-0.82519	-3.1473	-0.83177	-0.31767	0.88833	0.046348	-0.29475	0.040087	0.13387	0.088629	-0.18996	-0.58309	-0.45163	-0.77875	1.7947	-0.78205
TCGA-BP-4337-01A-03-1737-20	0.053626	0.039553	-0.87016	-0.6869	0.44861	-0.4964	-0.92974	-0.29951	0.78412	-0.14999	-0.19131	0.30286	-0.090268	-0.96568	0.093026	-0.65727	-0.17901	0.86058	0.15428	0.82453	-0.087921	-0.41521	1.2193	0.47126	-0.0026131	-0.88627	-0.25574	-1.873	0.9899	-2.6055	0.33703	-0.64444	-0.1432	-0.29364	-3.1466	-1.0065	-0.20932	0.5391	-0.36741	-0.41942	0.31813	0.72718	0.13444	0.83623	-0.44841	-0.092927	-0.4119	1.5038	0.22033
TCGA-BP-4347-01A-03-1737-20	-0.0061091	-0.64883	-0.7644	-0.89119	1.2643	-0.039248	-0.85296	0.08433	0.33614	-0.38802	0.39306	-0.48388	-0.16691	0.19022	-0.47129	-0.57046	0.35488	0.23353	-0.097002	-0.35448	-0.039295	-0.67304	0.71284	0.8036	0.31017	-0.88203	-0.35727	-1.5192	0.29764	-1.9682	0.21821	-0.94577	0.0069442	-0.75181	-1.4582	-1.2587	-0.30656	0.93308	-0.32111	-0.58246	0.33135	-0.69444	-0.24865	1.8545	-0.57503	-0.31367	0.33986	0.47735	-0.47963
TCGA-A3-3313-01A-03-1737-20	0.060946	0.2171	0.076823	-0.44509	0.50692	-0.37564	0.80756	-0.17691	0.77249	-0.32317	-0.071238	0.14755	0.2354	-0.54602	-0.47664	0.13306	0.28269	0.26471	0.22145	0.12903	-0.096738	-0.72905	0.1256	0.81466	0.2994	-0.47241	0.22235	-1.5169	0.24379	-2.0782	-0.043718	-0.99418	-0.34498	-0.76878	-0.36128	-1.6208	0.094778	0.63701	-0.22034	-0.35153	-0.28466	-0.28656	-0.096373	-0.22735	-0.35847	-0.28091	-0.43064	0.53602	-0.75362
TCGA-A3-3326-01A-03-1737-20	0.27491	0.17246	-0.7561	-1.6974	0.92638	0.65199	-0.57985	0.31337	0.20399	0.069279	0.6263	-0.36547	-0.017478	-0.11204	-0.25358	-0.13129	-0.19783	1.144	0.14811	-0.60792	-0.09648	-0.59728	0.52066	1.0184	0.449	-0.85165	-0.094349	-1.7559	0.55749	-2.4106	0.084195	-0.87364	0.2946	-0.61053	-2.4557	-1.115	-0.0023421	0.76214	-0.23607	-0.57452	-0.052809	-0.6211	-0.13615	0.1529	-0.13694	-0.27181	0.74146	-0.95686	-1.6357
TCGA-A3-3351-01A-03-1737-20	0.034055	-0.33782	-0.41879	-1.1456	0.89031	0.39669	-0.74074	1.2533	0.067016	-0.35492	0.50459	-0.48417	-0.081215	0.56867	-0.077812	0.20811	-0.18215	0.032872	-0.06024	-0.52628	-0.1114	-0.86702	0.78612	0.69567	-0.04675	-0.7331	0.13358	-1.0009	0.39321	-2.589	0.045995	-1.0506	0.049176	-0.63159	-1.7144	-1.0983	-0.086485	0.68915	-0.51193	-0.48568	0.46664	-0.67601	-0.2504	0.11835	-0.23985	-0.32866	0.28486	0.55343	-1.6707
TCGA-A3-3372-01A-03-1737-20	0.09418	-0.95926	-0.51994	-1.6936	0.77208	0.84411	-1.1055	0.49616	-0.06466	-0.41269	0.39235	-0.43692	0.037304	0.12167	-0.095382	-0.35763	-0.23392	-0.20743	0.078283	-0.40898	-0.015072	-0.4857	1.6167	0.39913	0.016732	-0.96996	-0.19663	-2.0848	0.30821	-2.2431	0.3135	-0.96589	0.079519	-0.82598	-1.173	-1.208	-0.11791	1.2368	-0.48502	-0.51693	0.1086	-0.93251	-0.26346	-0.053674	-0.17869	-0.4284	0.29853	0.36575	-1.1407
TCGA-A3-3385-01A-03-1737-20	0.1052	-0.028308	-0.75588	-1.117	1.4793	0.48787	-0.77286	0.59437	-0.28158	0.18651	0.20297	-0.08979	0.037984	0.061076	-0.18112	-0.34089	-0.29342	-0.19392	0.096399	-0.50842	-0.073676	-0.90467	0.15696	0.33505	0.10819	-0.66616	-0.1459	-2.0692	0.95378	-2.215	0.23794	-0.97509	0.13547	-0.55805	-1.182	-0.77816	0.11623	1.1172	-0.26989	-0.60411	0.59617	-1.0211	-0.079383	0.80436	-0.43071	-0.32544	0.9024	-0.34363	-1.5231
TCGA-AK-3456-01A-03-1737-20	0.37976	-0.56954	-0.97835	-1.3293	0.52464	0.042578	-1.0157	-0.62462	1.197	0.20387	0.16478	0.11012	0.20374	-0.77481	0.1896	-0.58396	0.025888	0.091834	0.35306	-0.047568	0.029515	-0.45231	1.0812	1.0097	0.62029	-0.57851	-0.16003	-1.1416	0.26133	-2.491	0.34958	-0.45641	0.23508	-0.8203	-2.3038	-0.82569	0.29009	0.35694	0.016005	-0.33307	-0.53179	-0.38343	0.10555	-0.50976	0.23242	-0.27451	1.8667	0.69998	-0.9387
TCGA-BP-4164-01A-03-1737-20	0.053626	0.35218	-1.1843	-0.42524	1.7566	0.38091	-0.69559	1.3317	-0.035303	-0.27906	0.46662	-0.36684	0.19472	0.39248	-0.40848	-0.50506	-0.042663	-0.32861	-0.033473	-0.41046	-0.091944	-1.0544	0.54634	0.17547	-0.17874	-1.05	-0.0014238	-1.4555	0.69136	-2.7682	0.38826	-1.2123	0.45686	-0.93948	-1.438	-0.8106	0.080064	0.75001	-0.31554	-0.6202	1.3991	-1.1823	-0.24336	0.70888	-1.9956	-0.23527	0.45345	0.37529	-1.2421
TCGA-BP-4327-01A-03-1737-20	-0.024416	-0.31649	-0.77435	-1.3582	0.92738	0.058784	-0.71602	-0.99884	1.5233	-0.50582	0.039013	0.075773	-0.6991	0.98191	0.03892	0.15163	-0.12816	0.035449	-0.24603	0.15363	-0.096286	-0.3445	1.3029	0.48162	-0.14792	-1.0628	-0.259	-1.3395	1.1046	-2.9249	0.28242	-0.92669	-0.11855	-0.93682	-1.6499	-1.5164	-0.4681	1.0173	-0.36506	0.37093	0.54712	0.81115	-0.070218	-0.093079	-0.73505	-0.15055	0.35286	1.4206	-1.248
TCGA-BP-4338-01A-03-1737-20	0.18305	-0.61314	-1.4325	-0.74497	0.66917	-0.56789	-0.89219	-1.2032	0.27333	0.21316	-0.84192	0.432	-0.20591	-1.0612	-0.073704	-0.043604	0.050207	-0.33318	0.37134	-0.21046	-0.20419	-0.85661	-0.015321	0.35141	0.080038	-1.0662	-0.43905	-1.6455	0.65073	-1.5322	0.22501	-0.76803	-0.36247	-0.71216	-3.1835	1.2813	-0.049092	0.24437	-0.1708	-0.54241	0.1884	-0.8901	0.57198	-0.48629	-0.091213	-0.80158	1.1754	-0.046765	-0.58545
TCGA-BP-4349-01A-03-1737-20	0.12298	-0.58437	-0.95074	-2.1055	0.50759	-0.1845	-1.1346	-0.14054	1.8144	-0.49441	0.27823	-0.14164	-0.074756	-0.046714	0.25451	-0.16789	0.18573	0.51671	0.23079	0.54074	-0.021733	-0.46697	2.1843	0.81729	0.21647	-1.1689	-0.27576	-1.9025	1.9427	-2.7862	0.36755	-0.68554	-0.23124	-0.64845	-2.8105	-1.3673	-0.36676	0.33565	-0.4071	-0.037424	0.2161	0.94471	0.17328	0.6805	-0.22291	-0.26624	0.064004	0.82534	-0.81148
TCGA-A3-3316-01A-03-1737-20	-0.039027	-0.062772	-0.41385	-1.4418	0.35974	0.19017	-0.40163	0.63572	0.24003	-0.19702	0.15172	-0.42477	-0.24059	-0.25698	-0.16427	-0.079112	0.16952	0.12359	-0.077766	0.52186	-0.043181	-1.0578	1.9361	0.26758	-0.0044083	-0.88463	0.83866	-2.0727	0.9485	-2.2859	0.20671	-0.99769	-0.11952	-0.18279	-2.8924	-1.1108	0.089005	1.0308	-0.49602	-0.56825	0.40764	0.32261	-0.11086	0.39788	-0.37306	-0.41997	-0.27961	0.82808	-0.72622
TCGA-A3-3329-01A-02-1737-20	0.054203	-0.63941	-0.93254	-1.4883	0.98334	0.037767	-1.1344	0.34106	0.35356	-0.40988	0.30539	-0.36629	-0.037183	0.12983	-0.36455	-0.37932	-0.067802	-0.14601	0.021098	-0.14278	-0.039	-0.90458	0.861	0.66768	0.037169	-0.85369	0.12767	-1.9907	0.37977	-2.6592	0.45563	-1.0895	-0.013947	-0.68469	-0.70198	-1.4155	0.038941	1.2478	-0.41393	-0.061548	0.54473	0.048624	-0.37866	0.39349	-0.32642	-0.03846	0.59894	0.20184	-1.129
TCGA-A3-3352-01A-02-1737-20	-0.0094498	0.0064583	-0.68199	-1.7411	1.0039	0.54375	-0.83841	0.92786	0.084894	-0.42005	0.51259	-0.42028	-0.31892	0.099402	-0.29569	0.03115	-0.27341	-0.033227	-0.26698	-0.38631	-0.13512	-0.53366	1.5692	0.51112	-0.033474	-0.78895	0.10498	-0.95099	0.23492	-2.5659	0.0075532	-1.1047	0.11351	-0.8624	-1.8985	-1.1003	-0.11554	0.71441	-0.44042	-0.59841	0.83788	-0.51268	-0.069387	-0.58317	-0.32233	-0.20345	0.44344	-0.63571	-1.2772
TCGA-A3-3373-01A-03-1737-20	0.24592	-0.73015	-0.91785	-2.0852	0.42316	-0.33253	-0.80564	0.25031	1.2056	-0.029627	0.46589	0.14197	0.07903	0.20099	0.65729	-0.31013	0.042147	0.88853	0.30768	0.24593	0.066926	-0.41739	0.59533	0.64573	0.33895	-0.79468	-0.078736	-1.9258	0.49015	-2.2633	0.70017	-0.63249	-0.50232	-0.68665	-1.6976	-1.7437	-0.44688	0.80426	-0.55394	-0.4253	0.26025	0.34892	0.19957	3.1329	-0.21512	-0.035881	1.1293	0.83127	-0.90582
TCGA-A3-3387-01A-02-1737-20	0.10466	-0.18521	-0.33104	-1.4275	0.75425	-0.21292	-0.71238	0.4079	-0.23282	0.37919	0.26716	-0.352	0.3598	-0.0056374	-0.13649	-0.46749	-0.26249	0.35144	0.076884	-0.11932	-0.029304	-0.94618	1.3182	0.38338	0.083656	-0.73093	0.17928	-1.8798	0.078384	-2.0336	0.62476	-0.83034	-0.22901	-0.16235	-2.5582	-0.61802	0.10844	0.5413	-0.29372	-0.67375	0.44678	-0.24942	-0.12675	1.1096	-0.41961	-0.53848	-0.0098391	0.62544	-1.362
TCGA-B2-3923-01A-03-1737-20	0.19425	-1.3552	-0.37334	-0.4946	1.6032	-0.21669	-0.92593	-0.99713	0.039852	-0.55583	0.81636	0.47102	0.21	-0.049506	-0.25167	0.30658	-0.24661	2.6748	0.19627	-0.22742	0.0053291	-0.91858	0.89684	0.72721	0.0024038	-0.81326	-0.028163	0.43814	1.3695	-2.6124	0.16901	-0.026481	0.15988	-0.93984	-0.15362	-0.70554	-1.1547	0.6697	0.023515	0.88251	-0.13324	-0.43786	-0.32118	0.57267	0.10389	0.19733	0.12562	0.018931	-1.3305
TCGA-BP-4165-01A-03-1737-20	0.18804	-0.44	-2.2665	-1.9721	0.39989	-0.2362	-1.1232	-1.3089	1.0131	-0.093985	0.65928	0.023089	-0.17723	-1.0081	0.18107	-0.15788	0.082604	0.20217	0.24077	-0.30506	0.05883	-0.30706	1.4759	0.74262	0.38868	-0.57176	-0.51776	-1.4803	0.79722	-2.4244	0.4402	-0.7897	0.26439	-1.3125	-2.1087	-0.5862	0.30944	0.7062	-0.32563	-0.1971	0.96948	-0.65202	0.24083	0.36745	0.61347	-0.19618	0.44244	0.46289	-1.1968
TCGA-BP-4329-01A-03-1737-20	0.018733	0.55462	-0.97527	-1.5733	0.86221	-0.019993	-0.31417	0.41914	-0.072013	-0.63319	0.41926	-0.46734	-0.3958	0.35597	-0.13325	-0.26933	-0.16914	0.068445	-0.11326	0.11919	-0.20299	-0.93633	1.6436	1.0061	0.31688	-0.98011	-0.33425	-1.8577	1.035	-3.0051	0.076621	-0.91908	0.25178	-0.62957	-2.5127	-0.27606	0.14218	1.046	-0.21547	-0.39713	1.1634	0.053085	-0.06772	0.39253	-0.67508	-0.56945	0.26276	0.23307	-1.434
TCGA-BP-4341-01A-03-1737-20	0.29179	-0.40432	-1.2657	-1.6944	0.82265	-0.022206	-0.93336	-0.46603	1.2451	-0.018996	0.37257	-0.13969	-0.10349	-0.45369	0.61551	-0.43928	0.23346	0.10985	0.32379	0.0078985	-0.061172	-0.078957	0.84905	0.70543	0.34469	-1.1443	-0.43721	-1.8184	0.61223	-2.638	0.5904	-0.71356	0.21804	-0.77322	-1.8909	-1.1884	-0.4035	0.69074	-0.22915	-0.40088	0.3008	-0.16251	0.43121	-0.0050097	-0.27342	-0.66459	1.1137	2.1472	-1.0457
TCGA-BP-4351-01A-03-1737-20	0.03598	0.13756	-0.29977	-0.81254	1.3071	0.30874	-1.0465	1.3148	0.36473	0.06788	0.26431	-0.60941	-0.13942	0.53437	0.032322	-0.44457	0.084193	0.060252	0.055968	0.078309	-0.062022	-0.19064	1.5549	0.58492	0.24816	-0.6868	-0.24521	-1.5314	0.54404	-2.225	0.097037	-0.80136	-0.058678	-0.25746	-2.6513	-0.57467	-0.30505	0.58857	-0.28176	-0.58628	0.41309	-0.23135	0.043276	1.8342	-0.8093	-0.28926	0.089859	1.6462	-0.78057
TCGA-A3-3317-01A-03-1737-20	0.075842	-0.52129	0.13387	-0.50127	1.2107	1.0905	0.52669	-0.42699	0.30141	-0.20695	1.0715	-0.12043	0.1097	0.5961	-0.21908	-0.22991	0.10753	-0.29209	-0.025496	0.29015	-0.12679	-1.0123	0.070617	0.25972	-0.10034	-0.54666	0.16811	-1.3759	0.079852	-2.1903	0.45834	-0.65439	0.29655	-0.5121	-1.2849	-0.98407	0.00054966	1.1129	-0.49447	-0.5059	0.35034	-0.58299	-0.027003	-0.082113	-0.56942	0.38464	0.58377	0.17511	-1.4189
TCGA-A3-3331-01A-03-1737-20	0.17984	-0.48021	-1.0035	-1.7682	0.76951	0.1191	-0.87721	0.68128	0.2895	-0.26736	0.37558	-0.44216	0.036369	0.024085	-0.098432	-0.50917	0.17923	0.038685	0.14128	-0.25372	-0.061053	-0.47772	2.0547	0.71312	0.23195	-0.88616	-0.14434	-1.9974	0.87677	-2.4967	0.17848	-0.96293	0.091592	-0.57945	-1.9642	-1.6375	-0.13619	0.6051	-0.48746	-0.65719	0.34747	-0.53472	-0.034842	0.59518	-0.28876	-0.23277	0.3175	0.97537	-1.3071
TCGA-A3-3357-01A-03-1737-20	0.23039	-0.35178	-1.1158	-1.8789	0.81799	-0.26516	-0.93891	-0.14697	0.77562	0.1212	-0.46712	-0.045102	0.021186	-0.21622	0.17276	-0.58088	-0.09235	-0.26046	0.16519	-0.39566	-0.017382	-0.6413	-0.013803	0.5231	0.026966	-0.68301	0.0013659	-0.85833	0.20044	-2.3996	0.57506	-0.64657	0.080076	-0.73855	-1.1029	-2.3376	-0.6083	0.58184	-0.55296	-0.60102	0.059765	-0.031208	-0.013612	-0.42585	-0.26127	-0.43965	1.6346	2.2404	-1.1175
TCGA-A3-3374-01A-03-1737-20	0.40344	-0.78901	-1.6926	-1.313	1.1601	-0.54885	-0.70367	-2.8997	0.74314	0.1474	1.3461	0.98592	0.095331	-0.64386	0.5052	0.78381	-0.061237	2.4824	0.27693	-0.27	-0.0034014	-0.50998	-1.4311	0.64622	0.59836	-0.88647	0.12322	1.3795	0.4316	-2.5376	0.30954	-0.34218	0.6927	-1.2181	-0.36284	0.12833	-0.79373	1.1849	0.39798	-0.23348	-0.21737	-0.59854	0.11708	0.019996	-0.0014295	-0.38394	1.0157	0.080166	-1.354
TCGA-AK-3427-01A-03-1737-20	0.14397	-0.59195	-0.95165	-1.1465	0.34405	-0.20445	-0.27371	-1.2043	2.4301	-0.29478	0.017979	0.040953	0.45097	-0.92621	-0.20104	-0.51635	0.40558	2.8955	0.45932	0.38446	0.10535	-0.48026	0.26791	1.0399	0.87804	-0.56636	0.011898	-0.99085	0.76118	-1.9234	0.09572	-0.57589	-0.40028	-1.1086	-0.89447	-1.5175	-0.60091	0.73733	-0.021475	0.15693	-0.57368	-1.0398	0.36988	-0.5776	-0.28246	0.36921	-0.56922	0.16382	-0.72339
TCGA-B2-3924-01A-03-1737-20	0.12382	-0.44201	-1.0736	-1.6142	0.66982	0.24649	-0.46941	-0.19669	1.1014	-0.39255	0.27673	-0.24033	-0.20135	-0.11628	0.65345	-0.020432	1.0256	0.31147	0.10415	0.23475	0.019736	-0.17328	1.156	0.46381	0.23451	-0.56849	0.216	-1.7218	0.9935	-2.4772	0.56556	-0.25396	0.066408	-1.0098	-1.26	-1.5954	-0.2811	0.58615	-0.29601	-0.50519	0.11614	-0.23281	0.066832	0.80895	-0.28301	-0.53188	0.50472	1.0637	-0.33886
TCGA-BP-4169-01A-03-1737-20	0.19091	-1.0305	-2.005	-1.6931	0.14146	-0.31471	-1.043	-0.90747	0.84769	-0.69505	-0.024021	-0.36811	0.032455	-0.88174	0.21874	-0.60824	0.03074	0.34864	0.28805	0.63715	0.12102	-0.49103	3.4605	0.29437	0.0047678	-1.0565	-0.58723	-1.3786	2.7791	-2.9573	0.2359	-0.95931	0.010549	-0.55503	-2.7911	-2.3243	-0.69386	0.28178	-0.51028	-0.41717	0.020677	0.38849	0.37701	1.1002	-0.32514	-0.4596	-0.90988	1.773	-0.59455
TCGA-BP-4330-01A-03-1737-20	0.0074708	-0.26489	-1.2413	-1.708	0.98421	-0.07575	-0.74524	0.29403	0.64737	-0.090505	0.54216	-0.37062	-0.24222	0.068929	0.28535	0.087118	-0.26188	0.37887	0.025909	-0.23235	0.0063528	1.0571	0.7779	0.62338	0.0050416	-1.0171	-0.22797	-0.68466	0.98417	-2.7	0.048266	-0.88219	-0.093337	-0.72794	-1.7725	-1.1954	-0.10066	0.88364	-0.27084	-0.57712	0.77379	-0.59351	0.10921	1.1679	-0.59368	-0.32467	0.72083	2.0908	-1.2833
TCGA-BP-4342-01A-03-1737-20	0.04785	0.47344	-1.268	-1.6356	0.95845	-0.72285	-0.49912	0.039649	0.34013	0.40341	0.59835	-0.36949	-0.32397	0.12442	-0.34457	-0.41744	0.026548	0.30927	0.12061	-0.35304	-0.04211	-0.80839	1.2855	0.44792	0.20663	-0.81978	-0.24463	-1.1179	0.42196	-2.0991	0.19933	-0.80861	-0.055994	-0.45798	-2.1345	0.10682	0.0097177	1.2062	-0.11121	-0.54012	0.71699	0.38922	0.13436	-0.053366	-0.4113	-0.89085	1.4991	0.012678	-0.98451
TCGA-BP-4352-01A-03-1737-20	-0.04037	-0.23702	-1.3217	-0.84896	0.39412	-0.80431	-0.53469	-0.39769	0.45913	0.63825	-0.72034	0.69083	-0.12096	-0.74287	0.0031763	-0.62602	0.30534	-0.45141	0.2546	0.08775	-0.1541	-0.42753	2.0712	-0.012148	0.71702	-0.44004	-0.071856	-1.9182	0.058671	-0.81002	0.058232	-0.68679	-0.41053	0.14286	-3.1701	0.44449	0.15666	0.65347	-0.19253	-0.36838	0.46819	-0.44942	-0.005126	-0.57632	-0.28515	-0.38001	-1.0644	0.34982	-0.065159
TCGA-A3-3319-01A-03-1737-20	-0.019008	-0.49726	-0.72344	-0.60063	1.2235	0.72416	-0.45383	0.090785	0.027939	-0.52993	-0.28823	-0.062431	0.15179	-0.010049	-0.81072	-1.0869	0.051113	-0.4118	0.080075	-0.5778	-0.12601	-1.1561	0.25058	0.24658	-0.43315	-0.51337	-0.050939	-0.41932	0.23784	-1.6116	0.0092314	-1.1259	-0.031006	-0.4589	-1.0583	-0.082314	0.61011	0.56171	-0.37514	-0.68894	0.26686	-0.97672	-0.41548	-0.45506	-0.4936	-0.57622	0.64707	-1.6907	-1.1218
TCGA-A3-3335-01A-02-1737-20	0.19839	0.99599	-0.84572	-0.63578	0.74724	0.2236	-0.38414	-0.69858	0.37555	0.28949	0.55132	-0.04401	0.28119	-0.45496	-0.55118	-0.056132	0.10109	-0.23433	0.057111	-0.65872	-0.31467	-0.99324	0.73673	0.37729	0.078706	-0.68407	0.053689	0.028815	0.54024	-2.553	-0.1896	-0.93574	0.35016	-0.66674	-2.3436	-0.37771	-0.33277	0.99522	0.00045416	-0.74296	0.20642	-1.5552	-0.27388	-0.40117	-0.20198	-1.1716	0.40795	-0.47461	-1.7949
TCGA-A3-3362-01A-03-1737-20	0.19274	-0.15557	-0.83207	-1.8403	0.83008	0.2043	-0.95411	0.0015846	0.77738	-0.4018	0.32724	-0.15391	0.020188	0.03565	0.54536	-0.21064	0.16569	0.061809	0.23196	-0.14179	0.017862	-0.29285	1.1336	0.72738	0.21982	-1.0083	-0.0195	-1.7586	0.439	-2.395	0.61475	-0.77416	-0.26919	-0.76544	-2.0144	-1.571	-0.15917	0.46493	-0.29561	-0.41798	0.26807	-0.5719	0.14821	0.24893	-0.43133	-0.28688	0.55817	1.5373	-1.1742
TCGA-A3-3376-01A-03-1737-20	0.16343	-0.56529	-0.78025	-2.0902	0.39318	-0.052813	-0.73927	0.18077	1.2999	-0.24032	0.14681	-0.14218	0.081126	0.25097	1.1359	-0.21523	-0.10016	0.5073	0.29718	0.40714	0.086997	-0.017153	2.4785	0.99224	0.15969	-1.1037	-0.073779	-1.316	1.1165	-2.4405	0.41071	-0.7868	-0.2297	-0.43729	-1.743	-1.3791	-0.088502	0.52284	-0.2403	-0.38609	0.17186	-0.43766	0.24044	0.079116	-0.37903	-0.27212	-0.13637	2.4387	1.0965
TCGA-AK-3428-01A-03-1737-20	0.42761	0.059457	-0.72105	-1.427	0.46423	0.10081	-0.7376	-1.5951	1.4787	0.72187	0.11236	1.0461	-0.072137	-0.67026	0.142	-0.49421	0.0014074	0.19046	0.38726	-0.26299	0.042211	-0.55155	-1.2867	0.6629	0.38697	-0.76805	-0.37928	-0.80357	-0.0010041	-2.4643	0.21351	-0.51531	0.048638	-0.49166	-2.3393	-1.5463	-0.51295	0.39775	0.0040216	-0.46271	-2.0082	0.44996	0.41759	-0.64658	-0.20092	-0.92839	0.99114	0.97713	-0.47167
TCGA-B2-4098-01A-03-1737-20	0.35867	0.45721	-1.3182	-1.9863	0.83943	0.26771	-0.56749	-1.6538	0.74558	0.033533	0.87743	-0.27439	-0.2587	-0.62377	0.05463	-0.032944	0.64529	0.061479	0.089828	0.47807	-0.060834	-0.024284	3.1525	0.6193	0.30519	-0.7178	-0.49819	-1.5707	1.1914	-2.6678	0.20074	0.64597	0.44699	-1.3955	-2.5905	-0.9141	-0.46686	0.63196	0.052825	-0.27826	0.48604	-0.425	0.049555	-0.98261	-0.52184	-0.68988	-0.050078	0.78902	-0.88348
TCGA-BP-4170-01A-03-1737-20	0.24602	0.032173	-0.97374	-1.543	0.51245	-0.041078	-0.84186	-0.068981	0.6313	-0.22927	0.45826	-0.37362	-0.15782	-0.19542	0.27725	-0.415	-0.16168	0.57539	0.15345	0.016424	-0.00078635	-0.71034	1.7988	0.87994	0.20102	-0.96535	-0.367	-1.8792	1.1902	-2.7968	0.23314	-0.82995	-0.066881	-0.81331	-1.6328	-1.295	-0.30521	0.79172	-0.31847	-0.56255	0.20952	0.04847	0.0651	0.07544	-0.1568	-0.64306	0.083661	1.5848	-0.094293
TCGA-BP-4331-01A-03-1737-20	0.13809	-0.53352	-0.95932	-1.5635	1.1913	0.27841	-0.97698	-0.22349	0.16403	-0.28323	0.44528	-0.32587	-0.0041106	0.15242	0.22551	-0.13966	0.3995	0.05127	0.047966	-0.099816	-0.05735	-0.65057	0.1006	0.50742	-0.07073	-0.9622	-0.15097	-1.397	0.46826	-2.6985	0.29617	-0.8202	0.073239	-0.7211	-2.279	-0.71515	-0.024856	0.56496	-0.37086	-0.60706	0.43902	-0.29542	-0.083204	1.5155	-0.34049	-0.13941	1.2432	0.77465	-0.33031
TCGA-BP-4343-01A-03-1737-20	-0.032091	-0.080037	-0.90456	-0.5139	0.58413	0.38351	-0.24986	-0.1723	0.18091	0.17633	0.0022229	-0.26399	-0.02569	-0.26721	-0.40205	-0.22859	0.24026	-0.1066	-0.099725	-0.19669	-0.14369	-1.0221	0.47171	0.24496	-0.12184	-0.98419	-0.13589	-0.70018	0.2508	-1.6522	0.028347	-1.0229	-0.69523	-0.5035	-1.8074	-0.46882	-0.26316	1.3545	-0.54099	-0.55365	0.16614	-0.10384	-0.072357	0.54624	-0.56487	-0.52277	0.40317	-0.43807	-1.113
TCGA-BP-4353-01A-03-1737-20	0.13955	-0.15073	-0.90116	-1.699	0.47037	0.0073293	-0.93581	0.21977	0.87114	0.2197	0.21169	-0.2693	-0.10917	0.27939	0.14833	-0.49024	0.093372	-0.083625	0.12309	-0.089436	-0.072933	-0.38109	1.7883	0.76997	0.28709	-0.79001	-0.29436	-1.36	0.96122	-2.1628	0.24941	-0.63054	-0.12419	-0.8256	-1.7394	-0.47803	-0.29694	1.0801	-0.32589	-0.57308	0.15027	-0.05468	0.12809	1.2072	-0.19751	-0.66509	1.7046	0.6305	-0.35647
TCGA-A3-3320-01A-03-1737-20	0.15572	0.47912	-0.64987	-1.5273	1.1171	0.62288	-0.51774	-0.18296	0.2224	-0.23285	0.75238	-0.16405	-0.87347	0.019796	0.79552	-0.17532	-0.018035	0.78266	-0.099619	-0.15635	-0.014137	-0.50036	2.3218	1.118	0.21373	-1.0288	-0.30896	-0.8885	1.4885	-2.7595	0.39038	-1.11	0.48367	-0.65617	-1.9849	-1.3347	-0.20578	0.58395	-0.035628	-0.5824	0.20357	-0.27428	-0.13863	-0.021173	-0.63709	-0.33355	0.77523	0.65362	-0.49477
TCGA-A3-3336-01A-02-1737-20	0.16845	0.4635	-0.70625	-1.3822	0.55695	-0.46111	-0.24131	0.0068047	0.21905	0.32314	-0.29658	-0.191	-0.2118	-0.10907	-0.070789	-0.5013	-0.25811	-0.31424	0.24003	-0.074408	-0.11709	-1.1244	1.061	0.19291	-0.1096	-0.50748	0.20563	-1.9201	0.15022	-2.2306	0.2578	-0.91918	0.13608	-0.43619	-2.0697	-0.46757	-0.069458	0.66759	-0.31119	-0.63127	0.73868	-0.79985	0.0010496	1.4926	-0.58938	-0.44455	0.76739	-0.84598	-1.2944
TCGA-A3-3363-01A-03-1737-20	0.46828	-0.24531	-0.71632	-0.56403	2.0581	1.2664	-0.55872	-0.14674	-0.068585	1.704	0.78319	0.53972	0.053747	-0.8014	-0.30307	0.088903	-0.47348	0.11277	0.27136	-0.65814	-0.12014	-0.75561	-0.2933	0.64565	0.64235	-0.3775	0.15628	1.2616	0.9798	-2.4503	0.19604	-0.48976	0.66669	-0.14305	-1.2784	-2.0686	-0.28678	0.19756	-0.089433	-0.54793	-0.80677	-0.91996	0.02711	-0.85301	-0.42969	-0.048076	0.0074499	-0.63185	-1.4171
TCGA-A3-3378-01A-03-1737-20	0.32979	1.1001	-1.1064	-1.2216	1.4382	-0.75444	0.071914	-0.30782	0.70812	1.1604	0.34634	0.41455	0.060706	-1.6126	0.049534	0.024174	-0.45267	0.017523	0.25253	-0.30341	-0.058089	-0.38552	-0.24697	0.71148	0.16545	-0.50232	-0.2925	-1.6539	0.28868	-2.2829	0.29505	-0.63668	0.58051	-0.73801	-2.3659	-1.7899	-0.85092	0.54081	0.13568	-0.463	-0.71917	0.075981	0.043063	-1.0525	-0.46122	-1.4675	-0.41129	0.75332	-1.4376
TCGA-AK-3434-01A-03-1737-20	0.14241	-0.11023	-0.7249	-1.6191	0.80722	-0.10216	-1.148	-0.18315	0.27649	-0.092112	1.0889	-0.16502	-0.045018	0.13017	0.10189	-0.13177	-0.21756	-0.011334	-0.065798	-0.33532	-0.15833	-0.63922	2.1091	0.59683	0.0040699	-0.77216	-0.45136	-1.8408	1.4304	-2.6816	0.18547	-0.91787	0.23036	-0.866	-1.11	-0.60442	0.0050112	1.021	-0.19046	-0.60521	0.94896	-0.81919	0.0079203	0.27223	-0.53776	-0.26673	0.23763	0.9571	-0.36253
TCGA-B2-4101-01A-03-1737-20	0.11219	-0.15456	-0.55311	-1.9442	1.0491	0.4002	-0.74043	0.69715	0.24015	-0.62663	0.60838	-0.31712	0.11477	0.2088	-0.014595	-0.23053	-0.10904	-0.083596	0.13068	-0.10711	-0.015989	-0.6254	1.6935	0.69129	0.065343	-0.83145	0.13498	-1.6329	1.1804	-2.7355	0.18735	-0.79013	0.038699	-0.72417	-0.91858	-1.3632	0.018645	0.66193	-0.36833	-0.59322	0.66538	-0.79346	-0.23165	-0.047308	-0.40254	-0.054125	0.36958	-0.3476	-0.98408
TCGA-BP-4173-01A-03-1737-20	0.14472	-0.26459	-0.5518	-1.2147	1.4868	-0.21108	-0.45141	-0.11144	0.37891	0.090559	0.47006	-0.12801	-0.018117	-0.097459	-0.19051	-0.30552	-0.24985	-0.3167	-0.024703	-0.51966	-0.18782	1.0971	0.087182	0.29266	0.22103	-1.1939	-0.31061	-2.0257	0.44417	-2.5166	0.10743	-0.80366	0.3249	-0.9157	-1.8701	-0.68271	-0.19963	1.5722	-0.34914	-0.52351	0.84542	-0.81654	-0.13367	0.65882	-0.44088	-0.10976	0.31982	0.27773	-1.7584
TCGA-BP-4332-01A-03-1737-20	0.31081	-0.89586	-1.517	-1.9861	0.44221	0.44133	-0.77626	-0.5181	1.5028	-0.52953	0.32702	-0.17688	0.013948	-0.44839	0.49481	-0.19212	0.32767	0.11747	0.21076	0.44236	-0.011157	-0.30646	0.95561	0.57105	0.29794	-0.92091	-0.26503	-1.119	1.2198	-2.7052	0.37282	-0.55855	0.016383	-0.74026	-1.8785	-1.6821	-0.45287	0.5581	-0.36708	-0.11309	0.14009	1.6314	0.26372	0.73423	-0.084558	-0.48481	1.4658	1.3022	-1.1968
TCGA-BP-4344-01A-03-1737-20	0.12882	-0.43609	-1.6932	-1.8882	1.0526	0.074827	-1.0952	-0.16201	1.0546	-0.13595	0.75063	-0.3403	-0.42301	0.37202	0.42776	-0.42366	0.27576	0.17764	0.21071	0.022863	0.013425	-0.5563	1.2173	0.61939	0.38611	-1.1025	-0.22464	-1.6898	0.88935	-2.6248	0.38082	-0.65804	0.094098	-0.60875	-0.95951	-1.1555	-0.03066	0.95651	-0.22625	-0.52602	0.40859	-0.51782	0.15085	2.7369	-0.44452	-0.15819	0.42598	1.5619	-0.49998
TCGA-BP-4354-01A-03-1737-20	0.35821	0.78274	-0.64365	-0.55491	0.73533	-0.041984	0.33518	-0.76966	0.83739	1.4609	0.98654	0.4047	-0.21793	-1.7322	0.17092	-0.45676	0.1983	0.14719	0.15947	-0.19184	0.0060714	-0.10859	2.0477	0.63843	0.36006	-1.0063	-0.20116	-1.5699	0.53374	-0.78666	0.17662	-0.42153	0.13331	-0.58065	-3.2612	-0.73784	-1.1521	1.0462	0.27615	-0.66409	-1.42	0.080187	0.18179	-0.62199	-0.22702	-1.6019	-0.92837	1.2002	-0.5028
TCGA-BP-4355-01A-03-1738-20	0.044548	-0.25818	-0.94294	-1.8578	0.81651	-0.035103	-1.1019	-0.18767	0.97592	-0.44001	0.25932	0.01346	-0.22924	-0.0056455	0.43221	-0.36244	0.4058	0.28267	0.003648	0.014134	-0.1259	-0.16682	3.7478	0.95269	0.10996	-1.0859	-0.25458	-1.5938	1.4157	-2.6903	0.1738	-0.99157	0.19017	-0.72576	-2.324	-1.7738	-0.27018	0.55098	-0.36773	-0.37481	0.47069	0.11734	0.07618	0.12979	-0.43862	-0.32362	-0.17684	2.7475	-0.94417
TCGA-B2-4099-01A-11-1738-20	0.19693	-0.45304	-0.66309	-1.9363	0.73233	0.42107	-0.76444	0.44281	0.18239	-0.29611	0.53633	-0.43695	0.0078089	-0.1897	-0.14619	-0.42312	0.097764	0.033655	0.059509	0.22815	-0.11963	-0.37794	1.4604	0.67187	0.24948	-0.46085	0.048863	-1.684	0.59953	-2.3788	0.3251	-0.93328	0.10746	-0.73705	-1.2763	-1.2976	0.21633	0.59438	-0.25808	-0.64412	0.49787	-0.34084	-0.37791	1.3075	-0.56013	-0.58077	1.2162	0.46379	-0.5556
TCGA-B0-4693-01A-02-1738-20	0.12285	-0.26947	-0.97145	-1.4299	1.646	0.18585	-0.090623	-0.13542	0.029575	-0.27081	0.52423	-0.22876	-0.2755	0.0878	-0.33933	-0.057459	-0.088172	-0.1291	-0.03135	-0.56469	-0.10484	-0.32014	1.1489	0.90252	0.19542	-0.67117	-0.046296	-1.1833	1.2811	-2.6842	0.5231	-0.84273	0.15929	-0.56009	-1.9382	-1.2262	-0.65639	0.7612	-0.24926	-0.65045	0.48478	-1.1657	-0.11416	-0.55476	-0.48472	-0.55726	1.319	-0.40544	-0.34475
TCGA-B0-4706-01A-02-1738-20	0.23864	-0.11426	-0.69755	-1.8758	1.1084	0.40812	-0.95643	0.30998	0.90153	-0.67993	0.54344	0.059964	0.18754	0.56941	-0.1561	-0.3015	-0.45678	-0.12132	0.099408	0.11685	-0.30463	-0.76832	1.4152	0.46083	0.0087404	-0.85175	0.19609	-1.8834	1.06	-2.8881	0.36258	-0.81517	0.061085	-0.36672	-2.1135	-0.61887	-0.086587	0.85249	-0.5747	0.43666	0.81469	0.95275	-0.047049	-0.20198	-0.50988	-0.10663	0.68137	-0.46498	-1.3678
TCGA-B0-4700-01A-11-1738-20	-0.031339	0.061987	-0.81701	-1.4726	0.1488	-0.30816	-0.69381	0.24997	0.1429	0.49935	-0.070688	-0.31771	0.0098002	-0.80849	-0.2269	-0.32843	-0.075687	0.069499	-0.0036553	0.14489	-0.21793	-0.11404	2.0867	0.36439	0.099865	-1.0106	-0.40443	-1.7957	1.0579	-1.9324	0.031126	-0.76504	-0.22208	-0.2994	-2.9193	-0.66794	0.090528	0.60619	-0.39949	-0.70075	0.33995	0.25189	-0.1704	0.28239	-0.32001	-0.59443	-0.54439	1.1092	-1.0037
TCGA-BP-4766-01A-21-1738-20	0.2481	-0.31313	-0.9484	-1.4287	1.049	-0.0026627	-0.65962	-0.71548	1.4077	0.52567	0.84749	0.0009276	0.15117	-0.025599	-0.22519	-0.053484	0.18578	-0.10205	0.068543	-0.30805	-0.035526	-0.40651	0.2672	0.62113	0.21468	-0.87541	-0.33186	-1.9182	1.4504	-2.4297	0.26964	-0.5715	0.20119	-0.66508	-1.7216	-1.4129	0.022923	0.72984	-0.19236	0.50407	-0.021063	1.7809	-0.067633	0.35188	-0.45189	-0.89643	0.79407	0.77887	-0.79767
TCGA-BP-4777-01A-21-1738-20	0.23326	-0.94483	-1.5225	-1.436	1.2132	0.064106	-1.3781	-0.62804	1.2376	-0.072932	0.54785	-0.18635	-0.087242	-0.046599	-0.01804	-0.15668	0.0095547	-0.16863	0.23187	-0.1767	-0.072054	-0.21807	0.063414	0.35337	0.11666	-0.69654	-0.26701	-0.8973	0.7323	-2.349	0.19029	-0.56446	0.14482	-0.71987	-0.84661	-1.0635	-0.17313	0.763	-0.70996	-0.6112	0.33357	-0.3369	0.043309	0.59764	-0.20903	-0.35738	1.0384	2.1057	-1.2827
TCGA-BP-4801-01A-03-1738-20	0.23541	-0.27712	-1.6752	-2.0931	0.8616	0.13312	-0.86592	-0.62943	1.0772	-0.59674	0.62731	-0.35249	-0.05912	-0.046125	0.57238	-0.34228	0.1156	0.38999	0.35364	0.0089285	0.050837	-0.54686	0.70796	0.69761	0.33237	-1.1304	-0.099416	-1.4354	1.0982	-2.4966	0.47151	-0.5889	0.079871	-1.0331	-1.3817	-1.9428	-0.49629	0.462	-0.21119	-0.42283	0.43454	0.22161	0.24052	1.1962	-0.171	-0.34916	0.83719	2.793	-0.69075
TCGA-CZ-4864-01A-21-1738-20	-0.01037	-0.4342	-0.7322	-1.4101	1.3157	-0.0045582	-0.93013	0.55898	0.99747	0.072799	1.2918	-0.2384	-0.15454	-0.2087	-0.17946	0.08924	-0.011221	0.023044	-0.024459	-0.41907	-0.10226	-0.23538	0.69408	0.52707	-0.052044	-0.75366	-0.21355	-2.149	1.5776	-2.4745	0.23154	-1.0161	-0.18871	-0.74884	-1.842	-1.0385	-0.046382	1.2489	-0.30571	-0.68201	0.64368	-1.0455	-0.022914	-0.017118	-0.63088	-0.0544	0.65663	1.2801	0.037606
TCGA-B8-4143-01A-21-1738-20	0.12811	-0.49931	-0.49717	-1.1162	0.35563	-0.79288	-0.37025	0.94909	-0.36353	0.39434	0.83348	-0.31654	0.045679	-0.69786	-0.49164	-0.39438	0.22834	0.00067524	0.036046	0.13778	-0.096006	-0.012244	1.2548	0.35174	-0.17194	-0.32736	-0.052058	-1.8524	1.1897	-1.6927	-0.0065172	-1.0533	-0.22886	-0.35242	-3.3088	-0.27374	0.12006	0.96912	-0.34205	-0.78483	0.24968	0.20579	-0.39149	0.27319	-0.63599	-0.17121	-0.30405	0.10811	-1.247
TCGA-B0-4694-01A-02-1738-20	0.11581	0.3193	-0.67769	-1.0463	0.81543	-0.19793	-0.1218	-0.95348	0.40575	0.36647	1.0385	-0.089845	-0.042983	-0.49048	-0.27995	0.098508	-0.14545	0.11981	0.26573	-0.49716	-0.20677	-0.37519	0.19786	0.63372	0.18099	-0.72492	-0.30976	-1.4284	0.7561	-2.4158	0.11006	-0.80313	0.15511	-0.56173	-1.8505	-0.72027	0.11062	0.87801	-0.24159	-0.65663	0.49319	-0.94066	-0.055241	-0.097718	-0.41447	-0.55576	0.24255	0.60435	-1.0698
TCGA-B0-4707-01A-02-1738-20	0.16494	-0.87896	-0.79436	-0.43256	0.64707	-0.74961	-0.62382	-1.3183	0.40804	-0.24264	0.13669	0.35362	-0.17698	-0.67271	0.0051631	0.51827	-0.40792	-0.027466	0.20683	-0.15018	-0.20887	-0.52092	0.82863	0.40654	-0.094907	-0.87508	-0.31945	-1.2185	0.45577	-1.6666	0.19198	-0.6255	0.35114	-0.97047	-2.913	0.24807	0.14374	2.1068	-0.61328	-0.46452	0.1842	0.017289	-0.12707	-0.25733	-0.10354	-0.48652	0.29423	-0.25101	0.10652
TCGA-BP-4756-01A-21-1738-20	0.20131	-0.67743	-0.7835	-1.1887	1.2632	-0.33793	-1.0012	0.0086699	0.68864	-0.18285	-0.12518	0.036178	0.28073	-0.48303	-0.63933	-0.26407	0.093615	-0.39574	0.27355	-0.40535	-0.16133	-0.89512	-0.37451	0.53653	0.0074156	-0.88238	-0.25399	-1.2742	0.17416	-2.4772	0.083702	-0.84419	-0.11181	-0.51157	-0.90367	-0.48449	1.4403	0.41559	-0.1822	-0.57376	-0.3467	-1.3903	-0.022089	0.03902	-0.11924	0.051695	1.0096	-0.36642	-1.4983
TCGA-BP-4768-01A-21-1738-20	0.0085271	0.43025	-0.62983	-0.8948	1.5551	1.089	-0.77503	-0.18934	0.63622	0.22621	0.88865	-0.2121	-0.98828	0.82539	-0.30095	0.12001	0.26866	-0.35985	-0.036771	-0.38062	-0.10111	-0.82338	1.0145	0.07517	0.3245	-0.62632	-0.094631	-1.1562	-0.077216	-2.6474	0.13504	-0.94661	0.10095	-0.042539	-1.5284	-0.39698	0.58575	1.3	-0.19066	-0.65412	0.97794	-0.95688	-0.11454	0.70458	-0.77364	-0.050429	0.97526	1.1171	-1.0729
TCGA-BP-4781-01A-21-1738-20	0.16255	-0.41735	-0.98117	-1.3363	0.79806	0.3305	-0.42485	-0.2073	0.30844	0.18592	0.41599	-0.39532	-0.2085	0.34951	-0.085062	-0.21641	0.63357	-0.078126	0.14285	0.049756	-0.010625	-0.89047	0.30169	0.46043	0.06401	-0.79913	-0.27574	-0.73013	0.47121	-2.0965	0.17411	-0.6382	0.09118	-0.22471	-2.118	-1.3687	0.2588	1.029	-0.153	-0.67447	0.15543	-0.14902	-0.0098489	0.88016	-0.33419	-0.23939	1.192	0.87628	-0.66542
TCGA-CZ-4853-01A-03-1738-20	0.070647	0.77215	-0.64903	-1.1564	0.77678	0.65288	-0.72502	0.28659	0.17363	-0.23707	0.95757	-0.21772	0.1901	0.005339	-0.38271	0.065218	-0.075817	-0.17296	-0.0044836	-0.44233	-0.1461	-0.95021	0.78586	0.40669	-0.11543	-0.83384	-0.00076794	-1.1907	0.81856	-2.6717	-0.11413	-0.90902	0.084523	-0.83191	-1.8725	-0.59161	0.23832	0.7678	-0.22209	-0.57205	0.5447	-0.72597	-0.3462	-0.2166	-0.41792	-0.19199	0.55738	-0.2976	-1.5207
TCGA-CZ-4854-01A-21-1738-20	-0.032398	0.00681	-1.0859	-0.87186	0.73099	0.29668	-0.72772	-0.61803	0.25985	0.35427	0.28066	-0.020624	-0.25432	-0.66775	-0.36159	-0.15935	0.23939	-0.14259	0.4578	0.06957	-0.17958	-0.6168	1.2794	0.30463	0.015362	-1.0574	-0.40588	-1.1667	0.78681	-2.2775	-0.11594	-0.82611	-0.22371	-0.52827	-2.1678	-0.34337	0.24685	1.0886	-0.47925	-0.5471	0.27961	-0.18096	-0.18706	0.079361	-0.34612	-0.38594	0.19396	0.47542	-0.11151
TCGA-B0-4810-01A-21-1738-20	0.016975	0.49061	-0.74024	-0.91165	0.72709	-0.63752	-0.43983	-0.25228	1.2068	0.37591	0.63325	-0.20053	-0.4257	-0.68252	0.18661	-0.20603	0.13098	0.17044	0.060336	-0.030956	-0.17158	1.1008	1.2136	0.56372	0.011955	-0.78387	-0.44284	-1.6079	1.1106	-1.556	0.12639	-0.66769	0.23729	-0.50512	-2.924	-0.18676	0.086284	0.9551	-0.035283	-0.5895	0.6092	-0.24274	0.027021	-0.2169	-0.53273	-0.64596	-0.33286	1.8196	-0.73876
TCGA-B8-4621-01A-03-1738-20	0.34505	-0.017978	-1.223	-0.87136	0.64152	0.15645	-0.16204	-1.7141	1.9047	0.15136	-0.1258	0.49339	-0.060995	-1.1977	1.1807	-0.65426	0.10203	0.4052	0.45527	0.16697	0.066458	-0.011533	-0.29692	0.59874	0.19509	-0.78057	-0.18035	-0.74982	0.052302	-2.1945	0.14851	-0.77667	0.12028	-0.43224	-1.7613	-1.6812	-0.36678	0.93462	-0.087095	-0.46194	-1.7649	-0.12103	0.65651	-0.71316	-0.41391	-0.8274	1.299	0.66545	-0.84129
TCGA-CJ-4638-01A-03-1738-20	0.19515	-0.6862	-0.1242	-1.147	1.0714	-0.29944	-0.81364	-0.86866	0.19564	0.022721	0.53472	0.25408	-0.0048785	-0.52081	0.04014	-0.0037663	-0.31932	-0.098461	0.27662	0.064446	-0.23828	-0.83228	1.0853	0.41475	-0.070494	-0.69042	0.025472	-1.5497	0.92064	-2.3127	0.042546	-0.79708	0.50402	-0.28617	-1.3153	-0.17435	0.39483	0.94776	-0.73575	-0.48829	0.65034	0.23447	-0.039346	0.068567	-0.36315	0.42721	0.78057	-0.58014	-0.84172
TCGA-B0-4710-01A-02-1738-20	0.33655	0.22651	-1.0655	-1.3624	1.1451	0.11738	-0.86811	-0.22724	0.74842	0.59684	1.3276	-0.032576	0.30829	0.21207	-0.12608	-0.15655	-0.16535	0.10658	0.041593	0.18681	-0.18696	-0.72085	2.1806	0.67797	0.082116	-0.85185	-0.61322	-1.8492	1.4591	-2.2391	0.55962	-0.44789	0.57154	-0.67693	-2.5008	-1.367	-0.27866	1.1774	-0.18262	-0.64914	-0.16691	0.71897	0.28151	-0.42629	-0.35866	-0.49549	1.545	1.8512	-1.5192
TCGA-BP-4758-01A-21-1738-20	0.23212	-0.34195	-1.9057	-1.373	1.3738	0.13084	-0.8158	-0.55259	0.018757	0.1186	1.1447	-0.2486	-0.25703	-0.14485	-0.052426	-0.49298	0.42095	-0.0035834	-0.015364	-0.51881	-0.089765	0.42957	1.8378	1.0277	0.15011	-1.1068	-0.077245	-1.5244	1.2924	-2.3487	0.37572	-1.249	0.32492	-0.55361	-1.8429	-1.5806	-0.18602	0.7768	-0.14431	-0.68916	0.39551	-0.63494	0.0079203	-0.68661	-0.18763	0.070263	0.80278	1.2216	-1.2813
TCGA-BP-4769-01A-21-1738-20	0.16899	-0.89941	-1.3311	-1.6347	0.63883	-0.52216	-0.3132	-1.0145	0.85338	-0.27157	0.072392	-0.33312	-0.089659	0.23953	0.60883	-0.59113	0.12744	0.29965	0.19491	0.60744	0.0018686	-0.26004	2.5824	0.4831	0.05206	-1.1102	-0.29673	-0.14045	2.4931	-3.0274	0.41148	-0.72394	-0.28827	-0.35269	-0.21297	-2.2018	-0.58511	0.31003	-0.56159	-0.48525	0.0058063	0.47857	0.1904	-0.15189	-0.19716	0.1475	-0.7699	1.9578	-0.44516
TCGA-BP-4784-01A-21-1738-20	0.26296	-0.80634	-1.3692	-2.035	0.30739	-0.65443	-1.0945	-1.3253	1.627	-0.044167	-0.040882	-0.024365	-0.02555	-0.43566	0.82016	-0.3727	0.23423	0.40188	0.33668	0.76767	-0.051881	-0.21509	1.5678	0.5945	0.42164	-0.73066	-0.24669	-0.31013	3.6651	-2.0355	0.61791	-0.57493	-0.035228	-0.48552	-0.81559	-1.5886	-0.34141	0.31009	-0.44365	-0.40461	0.19697	0.63462	0.35347	1.5541	0.057607	-0.060406	-0.52877	0.81723	-0.5449
TCGA-CZ-4856-01A-03-1738-20	0.19143	-0.2813	-0.78456	-1.7712	1.0681	-0.47974	-1.125	-0.06858	1.0287	-0.05237	0.10536	-0.19166	-0.034676	0.063241	0.58321	-0.53614	0.030704	0.29921	0.13252	0.25805	-0.0041959	-0.52036	1.6336	0.50803	0.17007	-1.0099	-0.11729	-1.8913	1.0764	-2.746	0.61665	-0.73965	-0.17328	-0.66445	-1.7168	-1.2612	0.17369	0.82047	-0.50474	-0.55092	0.32715	-0.14267	0.15565	1.1165	-0.42467	-0.17987	0.28841	0.4417	-0.44733
TCGA-CZ-4857-01A-21-1738-20	-0.028673	0.47526	-1.155	-0.65066	0.82481	-0.022013	0.90395	-0.40426	0.58977	0.81612	0.098643	-0.18151	0.028163	-0.38041	-0.36271	-0.6725	0.24737	0.23161	0.14152	-0.43269	-0.038047	-0.55799	1.7308	0.39441	-0.077819	-0.70935	-0.42232	-1.3289	0.60118	-1.3923	-0.07719	-0.74531	-0.27078	-0.18524	-1.5199	-0.34688	-0.18881	0.46857	-0.3248	-0.67001	-0.48407	-0.39762	-0.036919	0.24361	-0.43848	-0.84264	0.2213	0.76395	0.12825
TCGA-B0-4811-01A-21-1738-20	0.021921	-0.17287	-0.41822	-0.9774	1.5713	0.26019	-1.2831	0.31364	1.333	0.23745	0.86779	-0.08875	-0.003668	0.25099	-0.22497	-0.3469	0.024057	-0.067664	0.21529	-0.32264	-0.15726	-0.56895	1.8594	0.57785	0.14056	-0.83498	-0.26742	-1.1897	0.33105	-1.9758	0.061176	-0.77958	0.10222	-0.52537	-1.823	-0.73746	0.27375	0.99619	-0.47363	-0.68335	0.57883	-0.64146	0.00010211	0.10657	-0.43658	-0.64453	0.81857	-0.2961	-0.48184
TCGA-B8-4622-01A-03-1738-20	0.098422	-0.056572	-0.3615	-1.377	1.2408	0.015594	-0.7339	-0.99322	0.15313	-0.040013	0.26697	-0.040054	-0.19307	0.070553	-0.26165	-0.5658	-0.30031	-0.37752	0.0944	-0.42681	-0.33691	-1.1697	1.6008	0.4721	0.23046	-0.71994	-0.21657	-1.48	0.6237	-2.3024	0.21149	-1.0939	0.57556	-0.73338	-1.217	-0.1427	0.40635	1.2867	-0.19829	-0.45128	0.90987	-0.61171	-0.12006	-0.17547	-0.48364	-0.067331	0.64222	-0.96234	-1.5192
TCGA-CJ-4640-01A-03-1738-20	0.10435	-0.58202	-0.10467	-1.1553	0.55017	0.41147	-0.84114	0.42636	0.28052	-0.049257	0.80841	-0.22768	0.17124	-0.090006	-0.26304	-0.063888	-0.048648	-0.31351	0.055467	-0.35335	-0.16998	-0.68972	0.11409	0.38787	0.015511	-0.16903	-0.10164	-1.8531	0.65086	-2.1476	0.073382	-0.94591	-0.2762	-0.10609	-2.5796	-0.44926	-0.20552	0.86031	-0.25849	-0.69428	0.39645	-0.99056	-0.097372	1.064	-0.78097	0.24089	0.41065	0.87147	-1.3582
TCGA-B0-4697-01A-02-1738-20	0.11362	-0.14317	-0.52022	-1.8635	-0.18456	-0.45752	-0.17742	1.1199	1.1406	-0.10895	0.36187	0.044951	0.12221	-1.1273	0.6991	0.37199	-0.21264	0.18941	0.35057	0.61469	-0.075777	0.38103	1.7604	0.68466	-0.0058813	-0.64727	-0.27014	-1.7654	0.67594	-2.0021	0.19033	-0.79119	0.13576	-0.40599	-2.3808	0.29786	-0.075514	0.90052	-0.035368	-0.39231	0.22767	-0.14132	0.39649	-0.046472	-0.24927	-0.36006	-0.16789	3.1815	-0.77031
TCGA-B0-4712-01A-02-1738-20	0.034336	-0.046198	-1.719	-1.2334	0.33776	0.24923	-0.53698	-0.71546	0.16499	0.08562	-0.39551	0.028716	-0.04392	-0.3001	-0.446	-0.60503	0.51945	-0.41538	0.19549	-0.22229	0.088849	-0.8797	1.4831	0.15659	0.15366	-0.95898	0.064426	-1.7827	0.67547	-0.99619	0.3694	-1.0436	-0.089826	-0.47897	-2.5526	-0.51738	0.21633	1.0875	-0.40346	-0.72378	0.27532	-0.15368	0.037665	0.17222	-0.55917	-0.80043	0.06527	0.57609	-0.53406
TCGA-BP-4759-01A-21-1738-20	0.10775	0.66081	-0.71791	-1.7212	0.90536	0.56659	-0.15404	-0.63272	0.063278	-0.10162	0.80738	-0.44001	-0.13591	0.0022923	-0.11578	-0.27209	-0.06556	-0.078046	-0.07845	-0.35158	-0.10205	-0.69457	1.8343	0.64543	0.042238	-1.174	0.26958	-1.3613	0.42127	-2.2471	0.054129	-1.0438	0.36426	-0.65144	-1.9205	-1.1471	-0.18567	0.98766	-0.16546	-0.6903	0.72717	-0.41699	-0.1344	1.4976	-0.15524	-0.84008	0.31032	0.070859	-1.4805
TCGA-BP-4770-01A-21-1738-20	0.12295	-0.97217	-0.036782	-0.29106	0.52402	-0.49886	-0.71825	0.81235	0.60792	0.089945	0.001526	-0.40346	-0.041587	-0.55021	0.11252	-0.4831	0.004062	0.3343	0.16748	-0.30116	-0.095698	-0.50658	0.58293	0.24242	0.04123	-0.46166	0.20876	-2.0712	0.91912	-0.66878	-0.054947	0.039769	0.23703	0.32297	-2.8844	0.12787	-0.55082	0.29604	-1.2062	-0.47126	0.41846	1.4691	0.014504	0.28684	-0.15083	-0.37868	-1.026	1.3132	0.80543
TCGA-BP-4787-01A-21-1738-20	0.044859	0.063361	-1.0018	-0.93444	0.34993	-0.46073	-0.98884	-1.1655	0.88568	0.12406	0.038941	0.17408	-0.12056	-1.1812	0.16537	-0.24454	0.088119	0.17363	0.041277	0.15466	-0.14966	-0.52087	0.78724	0.56188	0.19679	-0.80303	-0.36459	-1.553	1.3427	-2.1324	0.43148	-0.82545	0.37324	-0.63903	-1.9109	-0.94164	-0.0017623	0.98665	-0.31332	-0.58514	0.02169	0.58617	-0.089463	-0.17504	0.037736	-0.52081	0.016489	1.3602	-0.60246
TCGA-CZ-4859-01A-03-1738-20	0.16051	0.55273	-1.2644	-1.415	1.0373	-0.43112	-1.1887	-0.21226	0.94994	-0.19224	1.0237	-0.12631	-0.60973	-0.21093	0.10289	0.20471	0.045331	-0.082267	-0.16833	-0.41144	-0.043977	-0.71943	2.0539	0.17219	-0.090187	-0.6025	-0.59751	-0.954	1.2011	-2.3626	0.273	-0.89985	0.34866	-1.5025	-0.89529	-0.78669	0.64942	1.0319	0.10176	-0.33198	1.2388	-0.54737	-0.039492	0.022649	-0.64288	-0.51921	0.78522	-0.42454	-0.86522
TCGA-CZ-4858-01A-21-1738-20	0.12189	0.74977	-0.80553	-1.2373	0.19416	-0.84178	0.86489	-1.0841	0.61258	-0.14334	-0.74177	-0.44135	-0.18779	-1.1283	-0.090763	-0.45429	-0.03038	-0.28823	0.094832	-0.50103	-0.22118	0.06464	0.87815	0.29817	0.19118	-0.88501	-0.28737	-1.8931	1.5833	0.54856	0.12375	-0.37702	0.35282	-0.62853	-2.7802	0.4201	1.2399	1.7952	-0.25849	-0.61212	0.16609	0.85556	-0.02474	0.7619	0.013659	-1.3125	-0.66339	0.50909	2.8728
TCGA-B0-4813-01A-21-1738-20	-0.0011894	-0.10354	-0.92106	-0.42137	0.79611	-0.62792	-0.45593	-1.277	1.2729	0.49289	-0.27431	-0.05067	-0.59791	-0.45866	0.27953	-0.43572	-0.043645	0.24329	0.19713	0.20064	-0.13869	-0.63906	1.0192	0.1584	0.47213	-0.9282	-0.42656	-0.87221	0.18262	-2.2453	0.49716	-0.69309	0.095861	-0.8152	-2.4628	-0.32167	0.59303	0.15554	-0.17299	-0.40663	0.59105	-0.022778	0.13496	0.28398	-0.58369	0.0096721	0.090085	1.4894	-0.45523
TCGA-CJ-4634-01A-03-1738-20	0.27781	0.25061	-0.67482	-1.7062	0.73751	0.71568	-1.2425	0.001576	0.38273	-0.26454	0.9007	-0.12136	-0.20245	-0.024291	0.038759	-0.080881	-0.12153	0.22389	0.25668	-0.45411	-0.12341	-1.2053	1.0709	0.82806	0.26491	-0.63542	-0.0024128	-1.7928	0.93681	-2.5169	0.39963	-0.87062	0.45982	-0.7223	-1.5308	-1.5134	0.15386	0.77039	-0.039241	-0.46857	0.50625	-0.2828	-0.066015	0.85591	-0.70024	-0.19431	1.3642	2.0186	-0.77905
TCGA-CJ-4642-01B-03-1738-20	0.058629	-0.23246	-0.6412	-1.6143	0.40465	-0.027696	-0.62619	0.13674	0.45232	-0.10063	0.38546	-0.28667	-0.27068	0.023971	0.095221	-0.73487	0.20943	-0.017683	0.064649	-0.17445	-0.055579	-0.78372	1.4097	0.51133	0.15957	-0.67942	-0.033958	-1.6235	0.86646	-2.4103	0.23693	-0.84871	0.14013	-0.84166	-2.0946	-1.4332	0.019658	1.0605	-0.34477	-0.56646	0.42106	-0.26482	0.098881	0.70019	-0.50085	0.011533	0.96067	0.91009	0.071503
TCGA-B0-4713-01A-02-1738-20	0.31264	0.14757	-0.58935	-1.333	0.68277	-0.48051	-1.2729	-2.0171	-0.075672	0.22265	0.28567	0.17717	-0.13494	-1.0353	-0.17845	0.56224	-0.1486	-0.30821	0.28992	-0.47215	-0.23167	-0.80821	-0.35274	0.58781	0.019602	-0.87502	-0.089029	-1.8059	0.23714	-2.1893	0.24828	-0.79086	0.61193	-0.79503	-1.6434	-0.37515	0.13085	0.80206	0.058507	-0.57439	0.56894	-0.77638	0.024583	0.15783	-0.4165	-0.4025	0.44412	-0.66374	-0.99373
TCGA-BP-4761-01A-21-1738-20	0.27547	-0.31702	-1.7445	-2.5541	-0.37744	-0.44899	-1.145	-1.9413	0.018829	0.6251	0.22159	0.73938	-0.27415	-1.0542	0.56559	0.025256	-0.079457	-0.12537	0.40258	-0.19392	-0.19077	-0.44262	1.5408	0.36039	0.0050416	-1.0699	-0.51364	-1.862	0.93837	-2.2457	0.15753	-0.69485	1.505	-0.99488	-2.1577	0.84966	-0.46854	0.42547	-0.13858	-0.37214	0.88525	-0.22441	-0.014521	-0.59813	-0.20082	-0.41505	-0.60674	0.3806	-1.1904
TCGA-BP-4771-01A-21-1738-20	0.18797	-0.088772	-0.52862	-1.7144	0.13545	-0.60336	-1.2048	-0.64156	0.66491	0.55119	0.74858	0.075871	0.00096805	-1.2257	0.11297	0.056736	-0.20146	0.29737	0.25747	-0.1675	-0.22999	-0.21509	1.4689	0.67157	0.20491	-0.88342	-0.48399	-1.4837	0.76013	-2.089	0.084596	-0.78606	0.12451	-0.64232	-2.3283	-0.52191	0.15176	0.83212	-0.1493	-0.49232	0.73789	-0.29162	0.00073906	0.29981	-0.12687	-0.48838	-0.041578	0.11147	-0.95549
TCGA-BP-4789-01A-21-1738-20	0.11508	-0.31556	-1.1086	-1.751	0.73178	0.22918	-1.2239	-0.47649	0.84921	-0.066749	1.2735	-0.46461	-0.52224	0.39028	0.092785	0.093234	0.10517	0.51629	-0.061698	-0.47086	0.033224	-0.63529	2.284	0.76834	0.43026	-0.97873	-0.40307	-1.363	0.74619	-2.623	0.25576	-0.95733	0.13913	-0.61544	-2.02	-1.4241	-0.029859	0.2987	-0.22285	-0.60913	0.30365	-0.37641	0.010812	0.25756	-0.49757	-0.44572	0.17519	1.2549	-1.2833
TCGA-CZ-4865-01A-03-1738-20	0.087114	-0.52442	-0.60931	-1.4172	0.64978	0.28626	-0.94685	-0.44908	1.037	-0.022896	0.58845	-0.26066	-0.19358	0.18532	0.49101	-0.03821	0.095814	-0.047789	0.12549	-0.14509	0.023689	-0.63803	0.43985	0.52867	-0.0072368	-0.93313	-0.16385	-1.6018	0.6127	-2.3329	0.47331	-0.6945	-0.20721	-0.17843	-2.1775	-1.0904	0.28327	0.67998	-0.34681	-0.45586	0.18081	0.037995	0.39251	0.62046	-0.603	-0.17764	0.72917	3.3628	-0.75164
TCGA-CZ-4860-01A-21-1738-20	0.036397	0.56867	-0.38446	-0.8472	-0.17916	-0.64102	0.15671	-0.30794	0.78098	-1.2432	-0.92124	-0.27963	0.04117	-0.71353	0.41912	0.18134	0.32305	-0.035409	0.18545	0.54003	-0.072001	-0.5435	-1.2639	0.1227	0.19909	-0.018957	-0.22559	-1.9061	0.067029	-1.3002	0.28121	-0.77637	-0.091075	-0.64184	-2.8626	-0.59365	-0.43425	0.84151	-0.26806	-0.46544	0.23482	-0.030365	0.083338	0.40024	-0.35751	-0.38052	-0.13296	2.1418	0.1535
TCGA-B0-4814-01A-21-1738-20	0.17734	0.67014	-0.47069	-1.9386	0.93327	-0.29011	-1.2537	-1.1135	0.53978	0.22642	1.0645	-0.2025	-0.25997	-0.82399	-0.061284	-0.21391	-0.1956	-0.17355	0.25015	-0.095688	-0.2276	-0.84346	1.8279	0.89689	0.67895	-1.012	-0.35928	-0.57421	0.78893	-2.1893	0.017794	-0.93396	0.64214	-0.69813	-2.9576	-0.13438	0.089761	0.87317	-0.053922	-0.48943	1.2364	-0.55114	-0.014705	-0.17803	-0.32924	-0.60892	0.17583	0.070306	-1.1122
TCGA-CJ-4635-01A-03-1738-20	-0.028909	0.18465	-0.12837	-0.81629	0.52946	1.0922	-0.24324	0.81305	-0.14933	0.58693	0.58385	-0.22347	-0.0065942	0.6745	-0.58077	-0.35962	-0.16769	-0.38963	0.013991	-0.6025	-0.17651	-0.70551	1.9591	0.61328	-0.17032	-0.36314	0.090665	-1.9958	0.53251	-1.8573	-0.19952	-1.0496	0.17337	-0.67786	-1.1953	-0.35138	-0.18468	0.82953	-0.12427	-0.64674	0.40911	-0.60736	-0.21446	-0.073692	-1.0688	-0.36156	0.77572	0.36659	-1.4117
TCGA-B0-4688-01A-02-1738-20	0.084062	-0.1081	0.31442	-0.55945	0.053397	-0.17117	0.93186	0.097942	0.24153	-0.039509	-0.39477	-0.11373	-0.082652	-0.24867	-0.25847	0.10989	-0.24122	-0.36194	0.030805	0.088994	-0.15094	0.37764	2.6433	0.12904	2.2217	-0.28377	0.75521	-1.9777	0.80354	2.0009	-0.064823	-0.6937	0.25441	0.50149	-2.945	0.43414	1.1489	0.8435	-0.20708	-0.43302	0.20321	0.57712	-0.052743	-0.17123	2.1209	-0.19944	-0.82562	0.36648	-1.3165
TCGA-B0-4699-01A-02-1738-20	0.15595	-0.9404	-0.32684	-1.0412	1.5591	-0.35876	-1.0748	-2.8704	0.61743	0.21377	0.76464	1.0192	0.026695	-0.30418	0.11102	-0.18876	-0.37688	3.0213	0.29304	-0.012342	-0.075334	-0.6157	-1.1077	0.30462	1.16	-0.64655	0.22222	0.73202	0.98346	-1.8336	0.24357	0.093149	0.68961	-1.1439	-0.134	-0.73032	-1.0783	0.41726	0.40639	1.6386	0.57561	-0.59805	0.08474	0.32709	0.16476	-0.049991	-0.70329	0.28429	-0.46322
TCGA-BP-4762-01A-11-1738-20	0.13485	-1.0395	-1.2852	-1.9844	0.15489	0.50864	-1.2651	-0.82079	0.49631	-0.58588	0.90117	-0.29457	-0.056603	-0.076452	0.10386	-0.20744	0.62782	0.74711	0.23256	0.44927	0.084845	-0.73939	-0.048287	0.21266	0.18167	-1.2687	-0.47876	0.028952	1.3892	-2.6904	0.080053	-0.77663	0.098276	0.016525	-1.3659	-1.9584	-0.25189	0.056644	-0.24061	-0.36283	0.020298	0.79379	0.28703	-0.094407	0.32431	0.36382	-0.16644	1.7045	-0.97397
TCGA-BP-4774-01A-21-1738-20	0.27515	0.50027	-0.81068	-1.963	1.3529	0.16429	-1.3174	-0.12543	0.017975	0.13264	0.70254	-0.34321	-0.0045209	-0.05344	-0.17984	-0.6925	0.48003	-0.17349	-0.012868	-0.25865	-0.0055744	-0.46145	1.364	0.75581	0.30635	-0.95141	-0.14342	-2.0531	0.99764	-2.6209	0.3317	-0.76284	0.56978	-0.6395	-1.4556	-1.4465	-0.26979	0.73125	0.0098214	-0.5789	0.66936	-0.48857	-0.027721	-0.16209	-0.44772	-0.43974	1.2542	-0.34145	-1.5475
TCGA-BP-4790-01A-21-1738-20	0.060167	-0.49598	-1.3698	-1.5067	0.62495	-0.32857	-0.82351	-0.42902	0.53284	0.032002	0.60754	-0.43229	-0.21338	-0.024993	0.071398	-0.096668	-0.019739	0.29638	0.016595	-0.19053	0.013084	0.53365	1.3778	0.55436	-0.015698	-0.88249	-0.1975	-1.6587	0.90754	-2.8308	0.084164	-0.90808	0.016409	-0.5928	-2.3414	-0.72067	-0.31944	0.32211	-0.23503	-0.59335	0.51234	0.041734	-0.093137	0.10657	-0.32631	-0.64842	-0.090508	0.9688	-1.0777
TCGA-B0-4823-01A-03-1738-20	0.034233	-0.51331	-1.0528	-1.6799	1.1518	-0.17756	-1.2241	-0.30786	0.82206	-0.51624	0.46887	-0.41356	-0.22497	0.41249	0.027474	-0.33454	0.24746	-0.10143	0.019678	0.21628	-0.067877	-0.54508	2.1003	0.31471	0.087726	-0.96978	-0.25963	-0.99233	1.393	-2.9434	0.16848	-0.88681	-0.15994	-0.66436	-1.5657	-1.7148	-0.54214	0.75837	-0.60089	-0.48041	0.15551	-0.19695	0.23995	0.3647	-0.37225	-0.05487	0.78996	0.070859	-0.40972
TCGA-CZ-4861-01A-21-1738-20	0.20847	0.74429	-0.64361	-1.6173	0.48021	0.078445	-0.80242	-0.53868	1.9461	0.44923	0.72112	0.25364	-0.79807	-0.57315	0.51195	-0.3363	0.15394	0.071899	0.31084	-0.10123	0.015338	-0.44824	0.47107	-0.00050746	0.25913	-0.7902	0.045053	-1.9819	0.74085	-1.6143	0.21688	-0.62938	0.35444	0.27268	-1.6425	-1.1289	-0.3103	1.0129	-0.25812	-0.41768	-0.023599	-0.22853	0.33727	-0.087017	-0.30046	-0.7823	0.0080273	1.7546	-0.4034
TCGA-B0-4815-01A-21-1738-20	0.041216	-0.43952	-0.55157	-1.3449	0.062716	-0.60018	-0.17054	0.25332	0.86246	0.66085	0.16386	-0.0063427	0.0070008	-0.85707	0.35617	-0.15838	-0.13356	-0.14169	0.13029	0.10771	-0.10967	0.34508	0.97874	0.25723	-0.10995	-0.61065	-0.5989	-0.081926	0.44237	-1.8864	0.15419	-0.67216	-0.15938	-0.5604	-2.0499	-0.24195	0.23865	0.52303	-0.1496	-0.48097	0.085792	0.35317	0.10915	0.11951	-0.17342	-0.70112	0.30393	1.3538	-0.88851
TCGA-B8-4146-01B-13-1738-20	0.19011	0.31446	-0.89668	-1.9288	0.4445	-0.021424	-0.41243	-0.092679	-0.040614	-0.13565	0.25911	-0.27614	-0.20475	-0.084053	0.080746	-0.33332	0.098248	-0.16598	0.24311	-0.25172	-0.12059	-0.74693	0.61753	0.54206	-0.12411	-0.6208	-0.23631	-1.5893	0.71267	-2.2157	0.35418	-1.0107	0.01596	-0.81075	-1.7713	-1.7786	-0.15099	0.73444	-0.31356	-0.53535	0.37457	-0.29403	0.020466	1.1498	-0.64245	-0.30481	1.654	1.2718	-1.2302
TCGA-B0-4690-01A-02-1738-20	0.049237	1.4161	-0.41264	0.14838	0.00083971	-0.65166	0.6389	-0.76471	0.44497	0.28248	0.097954	-0.050979	-0.15376	-0.92413	0.042649	0.040388	-0.34123	0.2169	0.078283	-0.33875	-0.16458	1.3354	2.0608	0.41818	0.050224	-0.4483	-0.19065	-1.0484	0.40244	-0.11511	0.025863	-0.65115	-0.16052	-0.50617	-1.8579	-0.18638	0.29234	1.3921	-0.029769	-0.5062	0.072043	0.035045	-0.0037978	-0.065118	0.018653	-0.75043	-0.16831	2.0581	1.5925
TCGA-B0-4701-01A-02-1738-20	0.15457	0.018249	-0.81462	-1.9201	0.60495	-0.39774	-0.997	0.20949	0.44862	-0.39964	0.79066	-0.31507	-0.36953	-0.33588	-0.077246	-0.27484	-0.18846	0.67157	0.051249	0.78799	-0.22138	-0.75705	2.1856	0.52602	-0.072519	-0.8577	-0.36503	-1.3998	1.1581	-2.7917	0.27907	-1.1367	0.12569	-0.8708	-2.1331	-0.60533	-0.70009	0.82953	-0.28601	-0.60757	0.47468	0.088559	0.062862	0.91316	0.37405	0.187	0.4579	0.34458	-0.98658
TCGA-B0-4718-01A-02-1738-20	0.042389	0.29077	-0.80295	-1.9917	0.68968	-0.13999	-0.73769	-0.72996	0.45059	-0.42291	1.3714	-0.32093	-0.03979	-0.37034	0.032115	-0.17063	0.12063	0.12914	0.14439	-0.23189	-0.18622	-0.72831	2.5866	0.42129	0.0050416	-0.86721	-0.14611	-1.861	1.2451	-2.8844	0.27045	-0.90982	-0.055468	-1.0149	-1.969	-1.2294	-0.76221	0.68735	-0.20165	-0.49516	0.78776	-0.74284	-0.040736	0.14792	-0.33679	-0.60015	-0.017232	-0.040832	-1.5885
TCGA-BP-4763-01A-21-1738-20	0.064447	-0.33672	-0.73232	-1.5505	0.66612	-0.4454	-0.68456	0.11979	0.32419	-0.17535	0.43959	-0.23897	0.10722	0.23536	-0.16637	-0.29922	0.11129	0.1457	0.17054	-0.22416	-0.040735	-0.47864	1.5159	0.39327	0.10019	-0.93012	-0.29621	-0.56464	0.60751	-2.6756	0.027048	-0.96017	0.036	-0.37338	-1.676	-1.2159	-0.1335	0.32702	-0.29891	-0.47339	0.0036977	-0.21134	0.066708	1.3704	-0.36084	-0.46567	-0.051439	0.51378	-0.434
TCGA-BP-4797-01A-21-1738-20	0.082413	-0.15991	-1.1942	-1.1258	1.1709	0.13548	-0.67086	-0.93779	0.23295	0.067324	0.49698	-0.35067	-0.10283	0.088025	-0.34018	-0.51153	0.43787	0.069272	0.16141	-0.17944	-0.014717	-0.8577	0.71925	0.42401	0.014153	-0.9719	-0.13093	-1.4718	0.21944	-2.4099	0.14003	-0.87386	0.13838	-0.13234	-2.3247	-1.0104	-0.21021	0.91289	-0.21585	-0.67311	0.32947	0.13417	-0.16683	0.80047	-0.35052	-0.54564	1.1657	0.21532	-1.0525
TCGA-B0-4827-01A-03-1738-20	0.084435	1.2218	-0.11608	-0.21377	2.1018	-0.38981	-1.0386	-0.50271	0.17704	0.60413	-0.47086	0.081126	-0.019986	0.094771	0.17301	-0.38671	-0.374	-0.29497	0.085224	0.10928	-0.17674	-0.77664	-0.027118	0.30709	-0.1934	-0.45882	-0.12915	-1.4794	0.21443	-2.6419	0.29201	-0.78071	0.25324	-0.22884	-2.4404	-0.45776	0.75774	0.65775	-0.22666	-0.27221	0.81507	0.16108	-0.029076	0.00089282	-0.57578	-0.38887	0.055204	1.0306	-0.59509
TCGA-CZ-4862-01A-21-1738-20	-0.044316	-0.58351	-0.1923	-1.5138	0.96304	0.21981	-1.0519	0.54571	0.11497	0.56522	0.88627	-0.34505	0.074286	0.43666	-0.21048	-0.23539	-0.0053383	-0.20564	-0.019027	-0.2314	-0.040754	-0.047698	0.79398	0.38128	-0.034712	-0.61583	-0.11397	-2.0079	0.67934	-2.7489	-0.055369	-0.76947	-0.04434	-0.21819	-1.9969	-1.0867	0.058981	0.75451	-0.41403	-0.46634	0.17676	-0.60821	-0.19795	0.5805	-0.5407	-0.17196	0.25143	0.98971	-1.1033
TCGA-B0-4816-01A-21-1738-20	0.13805	0.63523	-0.65312	-1.5165	0.57194	0.78236	-1.0223	0.36326	0.3685	0.79551	1.2382	-0.10488	-0.15106	-0.01244	-0.069343	-0.07488	-0.0060807	0.16095	0.089544	-0.25176	-0.050476	-0.53572	2.5648	0.70129	0.15736	-0.85745	0.0013583	-1.8737	0.19613	-2.6277	0.15638	-0.86782	0.41943	-0.12466	-1.9499	-0.31533	-0.0895	0.51125	0.066549	-0.53477	0.12357	-0.61823	0.078831	-0.075619	-0.42687	-0.55915	0.17464	0.82955	-1.3541
TCGA-B8-4153-01B-13-1738-20	0.054157	0.32005	-0.73184	-1.9448	1.1956	-0.10664	-0.78825	-0.15684	-0.16539	-0.29827	0.60753	-0.92396	-0.14398	0.39157	-0.24784	-0.73708	-0.3096	-0.37738	0.019656	-0.32351	-0.25251	-1.0856	2.345	0.36292	0.15755	-0.91708	0.073588	-1.8132	0.40059	-2.9193	0.38222	-1.0967	0.17102	-0.63646	-1.357	-1.1071	-0.085005	1.1977	-0.74253	-0.56652	1.0299	-0.68468	-0.23717	-0.092201	-0.59474	0.20009	0.6115	0.050415	-1.7064
TCGA-B0-4691-01A-02-1738-20	-0.00021849	-0.37648	-0.42002	-0.58935	0.64552	0.037964	-0.86675	-0.22899	0.13314	-0.0044462	0.001665	-0.021146	-0.14751	-0.65219	0.055478	-0.45376	0.097593	-0.40335	0.046809	0.22394	-0.13574	-0.74275	1.3754	0.17879	-0.25209	-0.56117	-0.31602	-1.8549	-0.062564	-2.4144	0.11194	-0.97411	-0.52397	-0.65794	-2.149	-0.97505	-0.015252	0.84002	-0.38088	-0.34718	0.28964	-0.37091	0.0064128	0.75737	-0.43792	0.15134	0.74602	1.176	-1.0408
TCGA-B0-4703-01A-02-1738-20	0.0065624	-0.28373	-0.31795	-1.4458	0.50028	-0.56417	-0.60365	0.33773	0.33607	-0.15675	0.031145	0.106	0.01431	-0.2308	-0.18609	-0.59251	-0.0064339	0.054281	0.03155	0.22214	-0.10403	-0.56442	2.419	0.3796	0.16999	-0.7315	-0.14436	-1.6018	0.65035	-1.7145	0.28649	-0.92769	-0.10844	-0.028662	-2.6181	-0.75949	-0.095318	0.75335	-0.51062	-0.37932	0.33469	0.49565	0.067078	0.53774	-0.507	-0.20084	-0.91503	0.53521	0.70613
TCGA-BP-4760-01A-03-1738-20	0.11991	-1.1133	-0.62954	-1.8907	0.75524	-0.54869	-1.1686	-0.65454	0.078345	-0.53493	0.42803	-0.28567	-0.46309	0.71785	-0.13339	-0.83388	0.20635	-0.13495	0.14264	-0.49576	0.19333	-0.9983	0.54499	0.31818	0.39158	-1.349	-0.018771	1.6756	0.42228	-2.889	0.10935	-1.0011	-0.13703	-0.082165	1.0359	-1.3568	-0.1015	0.34989	-0.40796	-0.56056	0.18619	-0.55838	-0.030933	-0.73555	0.080072	0.60961	0.17656	0.68295	0.091539
TCGA-BP-4765-01A-21-1738-20	0.29182	0.079733	-1.3747	-2.0507	1.2244	-0.13046	-1.539	-0.9086	0.56733	-0.084824	0.4743	-0.30493	-0.17493	-0.19156	0.17936	-0.5409	0.72069	0.21485	0.25755	-0.17364	-0.076075	-0.32712	1.6997	0.73916	0.089811	-1.286	-0.20787	-1.3331	1.2442	-2.7752	0.31717	-0.68454	0.22984	-0.63344	-2.2549	-1.4009	-0.6035	0.37184	-0.22562	-0.39133	0.84244	0.20704	0.26206	4.3459	-0.31635	-0.42794	0.87418	1.9077	-1.0864
TCGA-BP-4776-01A-21-1738-20	0.14059	-0.30958	-0.70345	-1.6498	1.0073	0.17632	-0.99326	-0.023328	0.3253	0.073998	0.76977	-0.14977	-0.021053	0.28005	0.064599	-0.27628	0.14886	-0.063345	0.047789	-0.31291	-0.12146	-0.13126	1.9696	0.74495	0.18306	-0.91335	-0.22741	-1.5325	0.92995	-2.718	0.1742	-0.90333	0.19648	-0.70711	-2.0442	-1.3963	-0.61299	0.71675	-0.48098	-0.45658	0.58292	-0.52099	-0.0074603	-0.63031	-0.49558	-0.35281	0.30437	0.90745	-1.2116
TCGA-BP-4798-01A-21-1738-20	0.04027	0.15312	-0.35158	-0.15706	0.12391	-0.56553	-1.2837	-1.2202	0.83027	0.24056	0.83615	-0.034415	-0.18674	-0.97852	0.064651	-0.1687	-0.29919	0.019491	0.2079	-0.10813	-0.17583	-0.75222	0.77497	0.44983	0.32131	-0.77689	-0.44027	-1.6531	0.44453	-2.2632	0.15146	-0.82263	0.66932	-0.95933	-2.3612	-0.45811	0.17111	1.3308	-0.017817	-0.54671	1.0409	-0.090791	-0.095905	-0.38538	-0.38903	-1.0245	-0.67044	0.47354	-0.89042
TCGA-B0-4842-01A-03-1738-20	0.3004	0.022524	-0.86831	-0.054932	1.5998	-0.79829	-0.090534	-0.68662	0.68021	1.0587	0.68746	0.1246	-0.15899	-0.42745	0.10969	-0.00043251	-0.49541	-0.0021294	0.32358	-0.72291	-0.16369	-0.51418	0.25254	0.53183	0.13566	-0.46047	-0.13712	-1.9981	0.49113	-2.6664	0.2818	-0.18939	0.70145	-0.38511	-2.986	0.39598	-0.24599	0.56275	-0.53581	-0.17714	0.6913	-0.017314	-0.032938	-0.98672	-0.63368	-1.1733	-0.42079	-0.070336	-1.4404
TCGA-CZ-4863-01A-21-1738-20	0.072523	0.0042461	-0.67727	-1.2334	1.4517	-0.010677	-1.0801	0.19413	0.53715	0.11802	0.22412	-0.18007	-0.020804	-0.039408	-0.12773	-0.80137	-0.14989	-0.25187	0.088716	-0.39654	-0.12673	-0.37553	0.12631	0.39087	0.091641	-0.80008	-0.076926	-1.2942	0.36597	-2.427	0.43265	-0.882	-0.28352	-0.52002	-1.3574	-1.1357	-0.19536	0.86399	-0.40849	-0.39124	0.4714	0.28304	-0.049012	1.2907	-0.43089	-0.5292	0.6855	0.45281	-1.0303
TCGA-B0-4818-01A-21-1739-20	0.15664	0.31653	-0.98027	-1.2057	1.2871	-0.057621	-1.0853	0.1518	0.55308	-0.032865	0.77115	-0.59038	-0.36803	-0.27202	0.02184	0.02872	-0.17403	-0.015998	0.13465	-0.42214	-0.17955	0.057505	1.4292	0.67812	0.034064	-1.0192	-0.56088	-2.0541	0.63418	-2.9056	0.18064	-1.0492	0.44061	-0.49971	-1.1605	-0.81571	0.20854	1.0115	-0.59896	-0.55532	0.73196	-1.0732	0.13781	-0.022985	-0.68081	-0.030792	0.42002	1.1053	-1.2269
TCGA-B0-4836-01A-21-1739-20	0.0072161	-0.18183	-0.88598	-1.1039	0.37295	-0.090401	-0.73206	-0.24167	0.47147	0.49511	0.21359	-0.16167	-0.52657	-0.67886	0.04014	-0.6317	0.22241	0.29733	-0.080627	0.11462	-0.064229	-0.47085	3.1002	0.31785	0.018175	-0.62353	-0.35645	-1.7283	2.1403	-2.2365	0.080259	-0.87474	0.16314	-0.46972	-2.3413	-0.98843	-0.028165	0.65104	-0.21024	-0.48533	0.040601	0.11708	0.05654	-0.055071	-0.66516	-0.27111	0.049902	1.2714	-0.73312
TCGA-B0-4846-01A-21-1739-20	-0.036748	0.57801	-0.67709	-2.0023	1.555	0.052507	-1.304	0.62862	0.39321	-0.18957	0.39556	-0.21011	-0.048547	0.14283	-0.51114	-0.69052	0.1656	-0.29318	-0.027448	0.057247	-0.19286	-0.35112	1.3368	0.4068	-0.11758	-0.96339	0.024622	-1.9805	0.66068	-3.0392	0.18078	-0.99473	0.24504	-0.53442	-0.97251	-1.1258	-0.090844	0.86597	-0.31723	0.2358	0.70657	0.31147	-0.13753	0.76415	-0.7843	-0.25257	0.49748	-1.0123	-1.5448
TCGA-CJ-4869-01A-03-1739-20	0.019692	0.56958	-0.19006	-0.95778	0.90245	-0.70929	-0.53355	0.6754	0.52831	-0.014275	0.14674	-0.023569	-0.080489	-0.059918	-0.2034	-0.59927	0.072477	-0.13485	0.16809	-0.11035	-0.17334	-0.32207	0.38918	0.29472	-0.10015	-0.59462	-0.25047	-1.6789	0.62667	-1.6697	-0.014486	-0.80889	-0.020103	-0.58289	-1.9908	-0.14821	0.45375	1.4359	-0.29963	-0.43662	0.36218	-0.27407	-0.090688	1.8051	-0.49399	-0.78271	0.13168	-0.086411	-1.3783
TCGA-CJ-4871-01A-21-1739-20	0.11221	0.53618	-0.68068	-1.5709	0.92966	0.24438	-0.52086	-0.13764	-0.062635	0.19309	0.63243	-0.29777	0.0081535	0.12011	0.01535	-0.44183	0.0038741	0.0037783	0.044962	-0.14792	-0.081835	-0.85287	1.4531	0.5023	0.050562	-0.95644	0.00306	-1.5329	0.43094	-2.5944	0.15002	-0.90033	0.34868	-0.31752	-1.8466	-0.97929	-0.097568	0.51566	-0.32151	-0.63681	0.63807	0.084055	-0.1134	0.27874	-0.54084	-0.81144	0.48561	0.52516	-1.1808
TCGA-CJ-4884-01A-21-1739-20	0.046518	-0.46126	-0.6506	-1.4471	1.0675	0.37607	-1.3284	0.61271	0.40606	0.12035	0.35221	-0.15304	-0.032632	-0.010994	0.036931	-0.70777	0.05855	-0.028991	0.14932	-0.0098475	-0.1064	-0.82042	1.7473	0.40924	-0.10545	-0.73581	0.084096	-1.7847	0.81773	-2.6024	0.12215	-0.84496	0.035927	-0.60071	-1.5358	-1.4879	-0.050598	0.62325	-0.54201	-0.56671	0.49662	-0.11967	-0.098267	1.0225	-0.45191	-0.46924	0.45522	-0.71963	-1.1027
TCGA-CJ-4892-01A-21-1739-20	0.2328	0.084112	-0.87341	-1.8042	0.77556	-0.4806	-1.3718	-1.134	0.88192	0.27791	0.5786	-0.14973	-0.3985	-0.76233	0.35616	-0.28369	-0.081403	0.18926	0.14734	0.12525	-0.12232	-0.34373	1.4053	0.7455	0.27827	-1.1399	-0.55692	-1.7454	1.5145	-2.6977	0.27104	-0.77181	0.4752	-0.98972	-2.1755	-0.75603	-0.38712	0.38216	-0.24274	-0.45532	0.77074	0.11766	0.11568	0.40274	-0.27702	-0.29744	0.18938	1.4364	-0.78279
TCGA-CJ-4903-01A-21-1739-20	0.023668	-0.34464	-0.9011	-1.5358	1.0272	0.68514	-0.75652	0.15754	0.46454	0.15928	0.76645	-0.1605	-0.06843	0.15497	0.18145	-0.46784	0.04225	0.16588	0.021644	-0.17207	-0.062029	-0.34897	1.225	0.62452	0.24822	-0.75014	-0.13608	-2.0613	0.63981	-2.6249	0.35453	-0.9202	-0.21405	-0.70133	-1.0701	-1.1686	0.11539	1.3584	-0.63616	-0.50652	0.28994	-0.31283	-0.073991	2.4264	-0.54708	-0.059267	0.22855	1.5586	-1.3598
TCGA-CJ-4913-01A-21-1739-20	0.1404	-0.96917	-0.87286	-0.27998	1.0176	-0.606	0.76476	0.73789	0.44372	0.092337	1.104	0.13853	-0.32893	-0.60479	0.068143	-0.40304	-0.11629	-0.11522	0.019505	-0.3816	-0.18576	-0.13003	1.637	0.67133	0.32046	-0.5161	0.086747	-1.9743	1.1505	-2.457	0.14049	-0.65276	0.61516	-0.81335	-1.3399	-0.44311	-0.67923	0.50103	-1.6146	-0.46678	-0.18903	-0.23758	0.076497	-0.39045	-0.48734	-1.2199	-0.27206	0.39779	-1.6402
TCGA-BP-5010-01A-03-1739-20	0.053665	-0.39255	-0.65959	-1.2741	0.75704	0.11773	-0.72745	0.31943	0.70134	0.19566	0.45469	-0.18259	0.12143	0.046411	-0.021013	-0.72983	-0.023236	-0.26102	0.029886	1.6457	-0.071921	-0.36338	3.1277	0.28007	0.014472	-0.90646	-0.20887	-1.6347	1.2776	-2.3712	0.28187	-0.83655	0.15873	-0.38461	-2.3216	-0.7107	-0.12673	0.40036	-0.31786	-0.4318	0.50325	0.57154	0.0079203	-0.11097	1.2647	0.43567	0.0039324	0.45834	-0.21143
TCGA-B0-4819-01A-21-1739-20	0.24257	-0.57526	-0.73175	-0.48677	0.2556	-0.32221	-0.85401	0.10707	0.76873	0.22056	0.89376	-0.79343	-0.27325	-0.25436	-0.12791	-0.35099	-0.091195	0.1409	0.16412	-0.0115	-0.047362	-0.42777	1.6155	0.29089	-2.058e-05	-0.74518	-0.28516	-1.0388	0.59563	-2.3998	-0.17246	-0.64166	0.24157	-0.17029	-1.7214	-1.0691	-0.56757	0.40168	-0.497	-0.686	-0.016008	-0.025301	0.30779	-0.13962	-0.11932	-0.5513	-0.12945	0.3208	-1.133
TCGA-B0-4837-01A-21-1739-20	0.066831	0.80402	-0.74849	-1.4871	0.35902	-0.44585	-0.92604	0.056022	0.48512	0.34849	0.17404	-0.34418	-0.14401	-0.25718	-0.095743	-0.52519	0.15197	0.14293	0.14275	0.053188	-0.026917	-0.61372	1.7245	0.7706	0.23039	-0.67674	0.006788	-1.4662	0.67181	-2.314	0.033806	-0.84302	-0.09338	-0.54997	-2.6559	-0.92689	0.033325	0.63308	-0.054031	-0.51238	0.1517	0.50178	0.042475	0.33139	-0.60797	-0.28026	0.37466	1.62	-0.74767
TCGA-B0-4847-01A-21-1739-20	-0.04062	-0.025816	-0.38393	-1.6779	1.5343	0.20144	-1.156	0.33253	-0.23793	0.21581	0.68452	-0.019366	-0.17297	0.21919	-0.39321	-0.55209	0.062344	-0.5055	8.9133e-05	-0.61435	-0.14466	-0.80187	1.1157	0.23762	-0.010468	-0.55189	0.038826	-1.8484	0.51832	-2.3794	0.13217	-1.143	0.39707	-0.61723	-1.5318	-0.60736	0.12895	0.84441	-0.25849	-0.51131	1.0542	-1.0894	-0.22061	0.72219	-0.58289	0.098882	0.61552	-0.10773	-1.5959
TCGA-CJ-4882-01A-03-1739-20	0.083426	0.23437	-0.94209	-1.4139	0.22867	-0.5038	-0.96352	-0.59857	0.83252	0.48771	0.029326	-0.015245	-0.2079	-0.86814	0.28214	-0.38276	-0.009946	0.20058	0.21613	0.33613	-0.090383	-0.49057	0.46318	0.41603	0.027973	-1.2603	-0.45213	-1.1292	0.73215	-2.1802	0.43984	-0.80047	-0.18387	-0.62125	-2.3779	-0.31308	-0.23326	1.1447	-0.2362	-0.43896	0.39693	0.55476	0.072244	1.1756	-0.25679	-0.52435	-0.20828	1.4185	-0.02642
TCGA-CJ-4872-01A-21-1739-20	0.025658	0.16933	-0.73305	-1.78	1.0386	-0.11386	-0.92443	-0.20769	0.48775	-0.15219	0.45043	-0.35547	-0.24502	-0.18287	0.14059	-0.6275	-0.041175	0.44069	0.11104	0.092371	-0.10754	-0.11986	2.9337	0.68351	0.19138	-1.0861	-0.20873	-1.7783	0.78019	-2.3833	0.1423	-0.97862	0.10421	-0.42831	-2.1726	-1.1371	-0.10637	0.4856	-0.29255	-0.507	0.76418	-0.055946	-0.033546	0.48972	-0.42613	-0.36933	-0.24712	2.0174	-0.91409
TCGA-CJ-4885-01A-21-1739-20	0.12459	-0.43395	-0.87214	-2.208	0.47018	-0.096582	-1.3448	-0.81257	1.1243	-0.20712	0.76856	-0.033042	-0.25929	-0.72512	0.52722	-0.090329	-0.080647	0.26218	0.31171	0.20422	-0.058037	-0.60922	2.158	0.46585	0.3457	-1.4387	-0.53113	-1.7253	2.0651	-2.8062	0.27202	-0.84772	-0.028319	-0.84566	-1.5426	-1.8822	-0.4116	0.74288	-0.4416	-0.26038	0.40571	-0.026094	0.1869	0.45794	-0.30138	-0.33583	0.083041	2.2838	-0.50799
TCGA-CJ-4893-01A-21-1739-20	0.14628	0.15551	-0.72892	-1.4777	1.357	0.076254	-0.91679	0.14088	1.0542	-0.20141	0.5318	-0.17399	-0.42699	0.10803	0.46922	-0.32135	0.033343	0.2293	0.18805	-0.087966	-0.067836	-0.69991	1.4698	0.59807	0.092938	-1.113	-0.24894	-1.826	1.2314	-2.9143	0.30735	-0.76147	0.25227	-0.80681	-2.2917	-1.5044	-0.21349	0.39283	-0.34729	-0.47362	0.91064	0.17152	0.028935	1.7707	-0.43145	-0.43223	0.32981	1.2521	-0.044121
TCGA-CJ-4916-01A-21-1739-20	-0.02361	-0.051772	-0.56423	-1.9742	1.1075	-0.19655	-0.75166	0.13696	0.47894	-0.22744	0.33355	-0.50814	-0.47492	-0.14382	0.40268	-0.64248	0.14023	-0.080071	-0.1451	-0.32132	-0.044781	0.04235	1.4673	0.32488	-0.17639	-0.88333	-0.24548	-1.8949	0.8431	-2.6376	0.090096	-0.97032	0.10027	-0.80723	-1.6058	-1.2544	-0.32038	0.79529	-0.50789	-0.56253	0.73385	-0.66533	-0.036413	0.64147	-0.66388	-0.5141	0.51368	0.249	-1.5905
TCGA-BP-4959-01A-21-1739-20	0.087612	-0.53873	-1.7646	-1.4444	1.0241	0.18474	-1.214	-0.89531	0.41826	0.11707	0.40788	-0.27409	0.022364	-0.22144	0.04014	-0.36796	-0.0030251	0.081576	0.13648	0.47239	-0.0015244	-0.75195	0.32222	0.38586	-0.057964	-1.0388	-0.1526	-0.65771	0.64755	-2.6674	0.21096	-0.81167	0.065778	-0.63598	-1.3611	-0.80545	0.14363	0.67664	-0.57859	-0.54047	0.26835	0.21794	0.012645	1.5462	-0.20549	-0.044353	0.73426	0.91892	-1.3147
TCGA-B0-4821-01A-21-1739-20	0.19198	-0.042016	-1.2506	-1.653	0.17463	-0.62754	-1.1318	-1.5007	0.61339	1.0265	-0.29372	-0.53586	-0.43698	-0.62427	0.095651	-0.31647	-0.40875	0.45728	0.069925	-0.29212	-0.20223	-0.35867	1.8239	0.45489	0.053041	-0.99982	-0.4156	-0.079757	0.39982	-2.5353	0.20252	-0.58043	0.26205	-0.7174	-1.9435	-1.0099	-0.32952	1.1339	-0.75929	-0.55261	0.48324	0.24962	0.13827	0.26177	-0.37499	-0.52398	0.18249	1.5045	-1.4106
TCGA-B0-4838-01A-21-1739-20	-0.035707	-0.82612	-0.47844	-1.345	1.1655	0.075753	-0.71145	-0.27994	0.076429	0.11221	0.39258	-0.37635	-0.24205	-0.45584	-0.36487	-0.81412	-0.098041	-0.1274	-0.074495	-0.40878	-0.15668	-0.84553	1.2662	0.41319	0.44775	-0.58857	-0.49527	-1.6344	0.72859	-2.6624	-0.19501	-0.97989	-0.044281	-0.57496	-1.3113	-1.3296	0.086088	1	-0.35322	-0.42221	0.37554	-0.55102	-0.27548	-0.059733	-0.62926	-0.099709	0.053079	1.4083	-1.4045
TCGA-B0-4848-01A-21-1739-20	-0.019795	0.15924	-0.5659	-1.1211	0.97276	-0.31148	-0.15459	-0.28318	0.001878	0.27091	0.68889	-0.32881	-0.17356	-0.4378	-0.044692	-0.34038	0.096494	0.0073171	-0.0045728	-0.013409	-0.16119	-0.69208	2.199	0.56298	0.12777	-0.87464	-0.25487	-0.65964	0.85893	-2.5906	0.050635	-1.1103	0.19831	-0.33923	-1.8736	-0.84762	-0.054756	0.62221	-0.2437	-0.48706	0.64289	-0.16926	-0.19568	0.10408	-0.70933	-0.34947	0.050383	1.591	-0.35452
TCGA-CJ-4897-01A-03-1739-20	-0.085763	-0.23954	-0.30234	-1.6824	1.2561	0.46971	-0.94396	0.17098	0.14193	0.1008	1.2081	-0.22192	-0.2199	0.36222	-0.22382	0.079269	-0.041167	-0.19108	-0.059178	-0.36088	-0.073185	-0.20816	1.5876	0.76663	0.043264	-1.079	-0.068326	-0.7232	0.79027	-2.5472	0.22591	-1.0526	0.069954	-0.45673	-1.6434	-1.2162	0.2186	0.87084	-0.52363	-0.6305	0.37963	-0.6049	-0.18573	0.50118	-0.76549	-0.040228	0.63211	-0.4713	-0.97422
TCGA-CJ-4873-01A-21-1739-20	0.020862	-0.44333	-0.35583	-0.87741	1.1947	0.1762	-0.37399	0.30116	-0.055051	0.29764	0.039569	-0.08422	-0.04135	0.4373	-0.022509	-0.97511	0.17424	-0.32133	-0.0051521	0.038724	-0.19693	-0.71497	0.17965	0.2588	-0.077456	-0.83351	-0.062859	-2.0819	0.86233	-2.5496	0.11362	-0.94837	-0.047605	-0.12705	-2.6786	-1.044	-0.14275	0.85122	-0.57202	-0.49147	0.44951	-0.095612	-0.10897	0.88861	-0.54414	0.013601	0.33726	0.56104	-1.0888
TCGA-CJ-4886-01A-21-1739-20	0.12736	-0.0069249	-0.64625	-1.8162	0.83645	0.10613	-1.1092	0.12939	1.4357	-0.10139	0.49059	-0.20858	-0.33762	-0.091632	0.80162	-0.47308	0.098259	0.21873	0.28407	0.033195	0.050742	-0.037907	0.98824	0.56181	0.054598	-1.3297	-0.35479	-1.7649	0.71229	-2.6762	0.36161	-0.69259	0.041246	-0.6466	-1.9519	-1.6934	-0.20099	0.34252	-0.36826	-0.32641	0.5217	-0.37732	0.31831	2.5672	-0.42849	-0.58996	0.16776	1.4121	-0.17753
TCGA-CJ-4894-01A-21-1739-20	0.068812	-0.92097	-0.47856	-1.9846	0.35961	0.29088	-1.3586	0.14477	0.54515	0.029185	1.2397	-0.15664	0.061164	0.18112	0.16891	-0.21032	0.22195	-0.25695	0.06762	0.105	-0.037463	-0.3956	1.5576	0.53685	-0.008669	-1.1515	-0.10848	-1.7378	0.85681	-2.5096	0.29246	-0.93754	-0.61289	-0.56482	-1.3929	-1.9103	-0.19902	0.91651	-0.62953	-0.48637	0.28186	-0.12469	0.047813	1.6764	-0.35548	-0.014552	0.7011	0.99875	-0.23448
TCGA-CJ-4918-01A-21-1739-20	0.17965	-0.32759	-0.47079	-1.8012	0.51782	-0.63937	-0.90381	0.40272	0.78278	-0.16022	0.66739	-0.23876	-0.040156	0.047193	0.37141	-0.44072	0.10461	-0.04394	0.1277	0.62803	-0.034775	-0.39049	1.7727	0.5266	0.14537	-1.0216	-0.119	-2.0115	0.61914	-2.7151	0.38611	-0.8658	0.10724	-0.30967	-2.7523	-1.0738	-0.29743	0.36855	-0.36319	-0.47574	0.21342	0.24391	-0.049164	1.9983	-0.28244	0.048838	-0.065366	1.1327	-0.045993
TCGA-BP-4960-01A-21-1739-20	0.11178	0.40518	-0.68343	-1.2758	0.5613	0.27558	-0.85007	-0.72505	0.43009	-0.041153	0.50801	-0.046463	0.097102	-0.38476	0.038264	-0.43221	0.33826	-0.1467	0.064045	0.0083796	-0.1271	-0.55162	1.0142	0.59132	0.13807	-1.0388	-0.19727	-2.1003	0.28712	-2.6827	0.091034	-0.95033	0.015348	-0.53406	-2.2929	-1.0252	-0.3733	0.88695	-0.47096	-0.56059	0.23689	0.23713	-0.093864	0.99628	-0.40348	-0.83427	0.46077	1.9859	-1.2748
TCGA-BP-4965-01A-21-1739-20	0.056998	-0.56304	-1.2025	-1.7942	1.2158	0.13328	-1.0672	-0.62299	0.4578	0.17054	1.1763	-0.20962	-0.1956	0.61828	0.26707	0.028269	0.014912	0.27032	0.12584	-0.25559	0.035563	-0.57218	1.0519	0.71564	0.19127	-0.96069	-0.2706	-0.53139	0.72316	-1.9342	0.18297	-0.94468	-0.2912	-0.54834	-1.731	-1.3285	-0.18445	0.86058	-0.26499	-0.53404	0.28261	-0.67435	0.065192	1.3678	-0.50303	0.019202	0.37347	0.95773	-1.1796
TCGA-B0-4822-01A-21-1739-20	0.10277	0.7254	-0.75988	-0.66528	0.98038	-0.37831	-0.69276	-0.93998	0.34658	0.58165	0.33998	-0.55706	-0.53081	-0.45008	-0.35622	-0.50133	-0.31133	-0.29846	-0.10254	-0.22768	-0.12011	-1.0043	2.169	0.36407	0.090525	-0.79854	-0.10868	-1.2864	0.20973	-2.1328	0.15784	-0.79635	-0.24991	-0.73727	-2.1609	-0.30451	-0.14657	1.3411	-0.70769	-0.80832	0.63687	-0.061966	-0.16357	0.65773	-0.80556	-0.42026	0.27016	0.93776	-0.94289
TCGA-B0-4839-01A-21-1739-20	-0.0046483	-0.44752	-0.47746	-1.5259	0.47878	-0.087051	-0.81829	0.2596	0.62004	-0.16443	0.63682	-0.23433	-0.16429	0.10107	0.39975	-0.54682	-0.054225	0.083159	0.026728	-0.049881	0.017867	-0.36638	1.479	0.6494	0.076957	-0.67897	-0.082634	-1.7001	0.48164	-2.6611	0.16393	-0.83998	-0.1539	-0.33283	-1.7159	-1.0176	0.12483	0.86569	-0.36809	-0.45971	0.10689	-0.4395	0.035703	-0.21229	-0.70238	-0.14473	-0.0052149	0.60371	-0.85577
TCGA-B0-4849-01A-21-1739-20	0.02339	0.44942	-0.79465	-1.6149	0.79958	0.43753	-1.159	0.46569	0.055226	-0.52587	0.99705	-0.37676	-0.11536	-0.037471	0.15276	-0.24507	0.38738	0.27538	0.039919	-0.02855	-0.095871	-0.40101	1.9763	0.66128	-0.19793	-1.0183	-0.23263	-1.8493	0.99659	-2.7814	0.00897	-1.0642	0.18702	-0.57481	-1.2417	-1.2617	-0.20937	0.89284	-0.14025	-0.50767	0.33291	-0.25404	-0.11912	-0.18454	-0.54427	-0.24545	0.95533	-0.1485	-0.66836
TCGA-CJ-4904-01A-03-1739-20	-0.0044649	-0.25582	-0.56658	-1.3959	0.86514	-0.059788	-1.1304	-0.40507	0.32957	-0.1718	0.97397	-0.19636	-0.32947	0.20579	-0.21073	-0.36723	0.46572	0.2173	0.0063745	-0.28176	-0.022093	-0.54163	1.3634	0.62907	0.16091	-0.9108	-0.19103	-1.7196	0.75979	-2.0519	-0.081641	-1.0419	-0.36654	-0.74885	-1.2338	-1.6639	-0.42135	0.49137	-0.2691	-0.53091	0.41573	-0.30998	0.0049008	1.7274	-0.7111	-0.24253	0.7727	0.63385	-0.80298
TCGA-CJ-4874-01A-21-1739-20	0.049651	0.038628	-0.82007	-1.9468	1.0194	-0.024113	-1.1833	0.24527	0.55875	-0.29483	0.75321	-0.2162	-0.22298	-0.056548	-0.063001	-0.46683	0.16763	0.029735	0.12238	-0.43009	-0.0818	-0.22028	1.1391	0.70422	0.093587	-1.3216	-0.19426	-1.7962	0.6959	-2.5953	0.2101	-0.90756	0.054625	-0.74395	-1.5439	-1.4122	-0.23829	0.70235	-0.39786	-0.51715	0.76167	-0.67134	0.023419	0.18966	-0.40452	-0.35159	0.54171	0.9451	-0.91757
TCGA-CJ-4887-01A-21-1739-20	-0.13149	0.31788	-0.6555	-1.098	1.2527	0.72945	-0.96813	0.19165	0.39894	0.055646	0.56391	-0.17465	0.0072999	0.51604	-0.43539	-0.22253	0.12039	-0.40266	0.02797	-0.2432	-0.099742	-0.65147	1.3432	0.41325	-0.11917	-0.639	-0.079539	-1.6638	0.61066	-2.0818	-0.11193	-1.0472	-0.12716	-0.48252	-1.0355	-1.1734	0.24593	0.74138	-0.53744	-0.5902	0.45528	-1.0098	-0.30332	0.7197	-0.65209	-0.30316	0.42197	0.10456	-0.96158
TCGA-CJ-4895-01A-21-1739-20	0.0099084	0.80035	-0.50623	-1.5925	0.85884	-0.73312	-0.63043	0.55841	0.56061	0.42015	0.70435	-0.070567	0.049212	-0.22429	-0.046151	-0.57006	0.46173	-0.16261	0.019392	0.49087	-0.029262	-0.6097	1.4564	0.22309	-0.26173	-0.37069	-0.034393	-1.856	0.27328	-2.3728	0.16603	-0.96928	-0.13606	-0.35881	-2.3297	-0.86594	0.15883	0.66493	-0.41844	-0.41331	0.38392	0.25486	-0.17321	-0.026345	-0.43612	-0.27306	-0.1425	1.8458	-0.734
TCGA-CJ-4920-01A-21-1739-20	0.013808	0.11446	-0.46167	-1.1916	0.79166	-0.24317	0.39102	-0.10942	0.56364	0.19775	0.34212	-0.31924	-0.14703	-0.40365	0.20001	-0.88755	0.26403	0.50107	0.027462	0.23687	0.0016973	-0.64812	1.6814	0.63272	0.088429	-0.74758	-0.3626	-1.9327	0.6738	-2.141	0.33946	-0.8986	0.14671	-0.4283	-2.2417	-0.96467	-0.19055	0.41819	-0.15784	-0.52995	0.58609	-0.068068	-0.15124	0.43655	-0.69709	-0.35102	-0.30226	1.2623	-1.0975
TCGA-BP-4961-01A-21-1739-20	0.1345	-0.43304	-1.2238	-1.964	0.68833	0.23766	-1.2276	-0.79314	0.22096	0.081656	0.84478	-0.2239	-0.45472	0.077906	0.16505	0.13686	0.19645	0.44331	-0.05135	-0.25085	-0.026484	-0.70179	2.2314	0.9053	0.2659	-1.1008	-0.37821	-0.79887	0.99434	-2.7305	0.072039	-0.94101	0.19182	-0.46816	-2.129	-0.93896	-0.053354	0.25009	-0.29708	-0.48698	0.28552	-0.0062249	-0.085617	-0.33761	-0.43916	-0.18671	0.69389	1.2589	-1.0758
TCGA-BP-4967-01A-21-1739-20	-0.023818	-0.52863	-0.52542	-1.3054	0.51689	0.49529	-1.0469	-0.9498	0.75683	0.3131	0.76256	-0.094717	-0.11774	0.1696	-0.21375	0.5623	0.52355	-0.06158	0.12107	-0.086727	-0.059822	-0.65256	1.3447	0.22865	-0.16073	-0.8981	-0.25407	-1.928	0.87055	-1.9192	0.23123	-0.74656	-0.23986	-0.4731	-2.0947	-0.9543	0.048055	2.0883	-0.42331	-0.45271	0.16494	-0.69035	-0.020459	-0.2736	-0.33846	-0.33628	0.49674	0.54729	-1.0536
TCGA-B0-4824-01A-21-1739-20	0.081899	0.44434	-0.98267	-1.5406	0.97559	-0.089633	-1.0521	0.54852	1.0025	-0.27267	0.75655	-0.36909	-0.64282	0.11133	-0.11004	-0.32143	-0.26274	-0.080093	0.13165	-0.57374	-0.11992	-0.85343	0.68187	0.37935	0.054532	-0.7771	-0.51315	-1.0308	0.40064	-2.999	-0.028865	-0.80956	-0.18783	-0.67175	-0.58094	-1.5844	-0.01724	0.85075	-0.38413	-0.72379	0.74108	-0.95718	-0.28954	0.62808	-0.83875	-0.26496	0.72583	-0.12439	-0.6675
TCGA-B0-4841-01A-21-1739-20	0.0038414	0.064237	-0.74681	-1.1843	1.0822	0.27928	-0.87116	-0.61597	0.6001	-0.34284	0.59769	-0.01459	-0.32658	-0.05094	-0.067539	-0.48607	0.38496	-0.057301	-0.076784	0.53323	-0.15231	-0.65891	1.6995	0.50746	0.073116	-0.88325	-0.098971	-1.6801	0.8942	-2.9839	0.015213	-1.0927	-0.11394	-0.64773	-1.1521	-1.3991	0.10692	1.396	-0.5216	0.039783	0.75443	0.94994	-0.0039332	0.19627	-0.75091	-0.06591	0.49722	0.81757	-1.0876
TCGA-B0-4852-01A-21-1739-20	-0.048115	0.11	-0.62558	-2.0902	1.1306	-0.028324	-0.43852	-0.47178	0.27036	-0.19403	0.76205	-0.29116	-0.25669	0.43076	-0.44434	-0.58224	0.28935	-0.086084	-0.082464	0.27139	-0.095366	-0.47077	1.5574	0.64667	-0.0026716	-0.90163	-0.092304	-1.7535	0.63844	-2.4715	0.10639	-1.014	0.17329	-0.62604	-1.2152	-1.2366	-0.34597	1.057	-0.38606	-0.4501	0.76503	-0.49472	-0.12531	1.193	-0.76299	-0.26376	0.63314	-0.51049	-1.1044
TCGA-CJ-4905-01A-03-1739-20	0.11994	-0.49924	-0.69963	-1.6098	0.49091	-0.15923	-1.0705	-0.15589	0.62027	-0.55003	0.67896	-0.5144	0.098818	-0.12278	-0.1076	-0.39231	0.13524	0.44683	0.13367	0.66831	0.049801	-0.55277	2.3729	0.57142	0.16552	-1.3696	-0.18466	-1.1554	1.4505	-2.6519	0.083748	-0.80032	-0.19452	-0.27287	-2.0863	-1.7161	-0.3771	0.31607	-0.52348	-0.44642	0.30807	0.38676	0.1485	1.6047	-0.41057	-0.032736	-0.23784	0.56094	-0.77152
TCGA-CJ-4875-01A-21-1739-20	0.039751	-0.010626	-0.79599	-0.36582	0.61594	-0.64644	0.73112	0.10304	0.70007	0.44233	0.36234	-0.021526	0.13064	-0.91044	0.15482	-0.54841	0.12635	0.046751	0.19349	-0.1162	-0.063935	-0.21654	-0.13443	0.49282	0.029452	-0.7353	-0.36311	-1.767	0.30785	-2.187	0.34513	-0.67716	-0.24896	-0.46902	-2.2045	-0.56822	-0.45113	0.44651	-0.20402	-0.44939	0.27704	0.42183	0.13272	-0.0054585	-0.4817	-1.023	-0.31503	1.9203	-0.32368
TCGA-CJ-4888-01A-21-1739-20	-0.039185	-0.11269	-0.39367	-1.3038	0.86725	0.58332	-0.78916	0.46687	0.36331	-0.16899	0.96919	-0.24157	1.2156	-0.19987	-0.31712	-0.45009	0.082182	-0.068954	-0.00902	3.4903	-0.063323	-0.28654	1.2971	0.46644	0.13288	-0.89973	-0.09918	-1.2949	0.45622	-2.3828	0.58373	-0.99955	-0.15141	-0.5221	-1.7374	-1.415	0.083518	1.8989	-0.62253	-0.52986	0.42324	-0.48122	-0.12151	0.11024	-0.59783	-0.12715	0.54342	1.0071	-1.2655
TCGA-CJ-4899-01A-21-1739-20	0.17628	-0.40548	-1.1382	-2.0535	0.66819	0.12856	-1.2508	-0.69798	1.2337	-0.42691	0.49003	-0.26462	-0.3349	0.071353	0.43509	-0.33526	0.39336	0.52325	0.17383	0.50672	-0.0042946	-0.3202	1.5917	0.60195	0.43972	-1.2384	-0.32494	-1.0523	1.0399	-2.3554	0.20701	-0.68631	-0.19678	-0.65549	-1.7206	-1.8756	-0.53165	0.80577	-0.47854	-0.37271	0.067021	0.13701	0.15235	0.81846	-0.05206	-0.12572	1.3955	2.2443	-0.96069
TCGA-CJ-4923-01A-21-1739-20	0.071457	-0.03356	-0.52332	-1.5053	0.78153	0.23191	-0.70876	0.46057	0.48052	-0.0081484	0.52443	-0.41715	-0.084833	-0.20195	0.098359	-0.64287	0.21583	-0.049754	0.012078	0.16713	-0.041069	-0.48733	1.3398	0.38135	0.049674	-0.99898	-0.073009	-1.912	0.35206	-2.2582	0.15039	-0.81967	-0.092219	-0.42807	-2.5583	-1.2712	-0.31038	0.50185	-0.43556	-0.51195	0.51515	0.014606	0.071319	0.22045	-0.49474	-0.31901	-0.090069	0.74164	-0.16373
TCGA-BP-4962-01A-21-1739-20	0.25573	-0.070827	-1.5043	-2.115	0.085446	-0.61866	-1.2735	-1.469	1.1354	0.31483	0.25932	-0.012412	-0.085238	-1.333	0.31432	-0.15155	-0.1327	0.095849	0.16943	0.74764	-0.13375	-0.37605	2.1587	0.41868	0.080821	-1.3337	-0.50058	-0.76181	2.625	-2.4857	0.25474	-0.66687	0.38928	-0.3599	-2.5383	-1.1627	-0.48059	0.34484	-0.34694	-0.3072	0.64349	1.0841	0.057131	1.4232	-0.018491	-0.11502	0.2174	0.096297	-0.43809
TCGA-BP-4968-01A-21-1739-20	0.13366	-0.21602	-0.31112	-1.5309	1.2889	0.48687	-1.0789	0.51593	0.22926	0.28379	1.0524	-0.23097	0.038649	0.36756	-0.03567	0.13901	0.18648	-0.045942	0.10214	-0.043861	-0.10125	-0.5265	1.1329	0.65075	0.039881	-0.75221	-0.10899	-1.194	0.51111	-2.2662	0.34879	-0.84343	0.067526	-0.52214	-1.4763	-0.5242	0.052437	0.46557	-0.33941	-0.54711	0.40855	-0.29276	-0.099992	0.81612	-0.32472	-0.38796	1.1006	0.37682	-1.159
TCGA-B0-4828-01A-21-1739-20	0.23665	0.87963	-0.50849	-1.6501	0.62473	-0.062597	-1.0611	-1.1449	0.22999	-0.32081	1.0395	-0.20254	-0.34983	-0.23814	-0.20568	-0.014879	-0.52291	-0.02224	0.044252	-0.45857	-0.078118	-0.77914	1.5712	0.62606	0.56399	-0.89758	-0.64178	-1.5467	0.74073	-2.6396	0.21542	-0.86935	0.19419	-0.7198	-1.5895	-0.73569	0.16709	1.0343	-0.21222	-0.79473	0.94391	-0.27945	-0.099383	-0.3437	-0.493	0.046328	0.57234	-0.10984	-1.5473
TCGA-B0-4843-01A-21-1739-20	0.094369	0.38419	-0.73392	-1.4732	1.0726	-0.84027	-1.0577	-0.27897	0.46784	0.53493	0.26139	-0.15149	-0.057792	-0.16972	0.01702	-0.84169	0.048242	0.3003	0.064655	-0.19579	-0.10302	-0.61946	2.0793	0.69903	0.12208	-0.92516	-0.10886	-1.3092	0.70493	-2.7882	0.098771	-0.95125	0.22815	-0.62811	-2.1153	-0.40279	-0.52516	0.58946	-0.13416	-0.60112	0.44137	0.41081	-0.16567	0.049639	-0.75059	-0.16386	-0.42746	0.89625	-0.56757
TCGA-BP-4803-01A-21-1739-20	0.014061	-0.06767	-0.56441	-1.3625	0.75747	0.57202	-0.18982	-0.0097807	-0.13031	-0.051013	0.75136	-0.25694	-0.16953	-0.14883	-0.03454	-0.090317	0.10362	0.32097	0.082484	-0.018965	-0.070278	-0.55611	1.9208	0.5805	0.0050148	-0.76162	-0.24822	-1.5239	0.89693	-2.7166	0.11825	-1.0036	0.017012	-0.50619	-1.6038	-0.75499	-0.062862	1.1117	-0.41446	-0.45065	0.51826	0.36367	-0.08879	0.9078	-0.48361	-0.34805	0.28506	1.0759	-0.71358
TCGA-CZ-4866-01A-21-1739-20	0.034197	0.19619	-0.10707	-0.99307	1.7761	-0.19885	-0.48532	0.37976	-0.0037519	0.42282	0.22876	0.18836	0.055181	0.63501	-0.14039	-0.52156	0.077596	-0.45256	0.13256	-0.16708	-0.11201	-0.84811	-0.16948	0.45193	-0.15794	-0.81725	0.46561	-1.4474	0.51945	-2.6177	-0.012402	-0.73801	0.10778	-0.21533	-0.73987	-0.040116	0.85853	1.261	-0.59257	-0.55581	0.10699	-0.44591	-0.11686	-0.35117	-0.72196	-0.34575	0.50806	0.75867	-1.0718
TCGA-CJ-4876-01A-21-1739-20	0.098323	-0.58193	0.0076571	-1.5485	1.1409	-0.27719	-1.0992	0.19672	0.37986	0.22989	1.6275	-0.11371	0.097596	0.18449	0.0086614	0.33185	-0.084668	-0.046235	0.11227	-0.02986	-0.18186	-0.14716	0.84794	0.7019	-0.035081	-0.77957	-0.24263	-1.7263	1.1222	-2.3907	0.54901	-0.8923	-0.26887	-0.57751	-1.6097	-1.1989	-0.42786	0.76353	-0.38612	-0.54292	0.74466	-0.15843	-0.034629	1.229	-0.49563	-0.041478	0.38543	0.6077	-1.4494
TCGA-CJ-4889-01A-21-1739-20	0.1328	-0.76191	-0.75898	-1.6837	0.46437	-0.24469	-1.1038	-0.35276	0.83772	0.34904	0.64662	-0.034792	0.029159	0.13187	0.37258	-0.37701	-0.034162	0.29157	0.25398	0.61375	0.063806	-0.2249	1.2062	0.69013	0.0087135	-1.2565	-0.29151	-1.8599	1.2433	-2.6814	0.53217	-0.73915	-0.22538	-0.47104	-2.0155	-1.5215	-0.25504	0.60214	-0.65948	-0.28244	-0.070861	0.40773	0.13759	2.6121	-0.19205	0.12622	0.1604	2.6893	-0.89941
TCGA-CJ-4900-01A-21-1739-20	-0.0012238	0.12975	-0.71215	-1.4378	0.82025	-0.59494	-0.086505	0.22152	0.65119	-0.035393	0.95376	-0.0031648	0.050308	-0.011944	0.34019	0.0018257	0.074081	0.087353	0.088626	0.5341	-0.048633	-0.37946	1.7346	0.36446	-0.26427	-0.89007	-0.18957	-1.7358	1.6507	-2.2854	0.20539	-0.86696	0.048266	-0.51095	-1.593	-0.92561	-0.18802	0.61737	-0.31079	-0.4139	0.2891	0.32391	0.15501	-0.067977	-0.32151	-0.12608	0.14819	2.3108	-0.70907
TCGA-CJ-4907-01A-21-1739-20	0.052805	-0.21889	-0.65405	-1.1664	1.3273	0.36768	-0.81637	-0.33165	0.26141	0.20299	0.97696	-0.27879	0.0028604	0.34776	-0.12926	-0.15601	0.3053	-0.015144	-0.016564	-0.2873	-0.03981	-0.64609	1.5489	0.66405	0.010769	-0.82389	-0.079571	-1.2381	0.61326	-2.5921	0.12641	-1.1167	-0.012666	-0.48471	-1.5981	-0.85746	-0.38256	0.81316	-0.54018	-0.55144	0.26612	-0.18313	-0.14463	1.3272	-0.56737	-0.28889	0.3833	0.19802	-1.1619
TCGA-BP-4963-01A-21-1739-20	-0.037064	0.52819	-0.73301	-1.5436	1.0447	0.29461	-1.0188	0.12449	0.31906	0.11772	0.3058	-0.35616	-0.004644	-0.15239	-0.32564	-0.27192	-0.15642	-0.18148	0.027537	-0.18522	-0.14237	-1.1184	1.9556	0.61102	-0.10781	-0.9478	-0.3004	-1.5655	0.21561	-2.0717	-0.12567	-1.015	0.28268	-0.68152	-1.5392	-0.70945	0.12296	1.254	-0.40499	-0.56332	0.26933	-0.0055088	-0.29773	-0.18954	-0.54546	-0.33414	0.44371	-0.54132	-1.0322
TCGA-BP-4969-01A-21-1739-20	0.091929	-0.11414	-0.94598	-1.6843	0.72462	-0.57072	-1.1391	-0.77787	0.6118	0.22469	0.57923	0.017762	-0.34382	-0.56124	0.065576	0.15665	-0.14417	0.02032	0.039771	-0.29697	-0.098383	-0.88766	1.0107	0.86128	0.21942	-1.0876	-0.37833	-1.5497	0.78972	-2.3976	0.25178	-1.0071	0.053267	-0.68642	-1.7182	-1.056	0.00024751	1.2592	-0.53926	-0.54777	0.31019	-0.038268	0.065654	0.68703	-0.39178	-0.40865	0.69054	1.168	-0.77873
TCGA-B0-4833-01A-21-1739-20	0.16335	0.26611	-0.96878	-1.7833	0.61759	-0.029943	-0.93588	-0.13447	0.67189	-0.0067603	0.74606	0.036686	-0.13501	-0.46246	0.22067	-0.36726	0.0019871	0.19556	0.051927	-0.36364	-0.16955	-0.2997	1.0788	0.74711	0.12723	-0.85917	-0.43169	-1.7655	1.2941	-2.585	0.27179	-1.0086	0.25564	-0.95113	-1.5393	-0.99799	-0.17519	0.63431	-0.25238	-0.4933	0.5047	-0.062161	0.052388	1.8308	-0.48853	-0.13729	0.86411	1.4002	-0.61017
TCGA-B0-4844-01A-21-1739-20	-0.077323	1.3153	-0.56938	-1.0568	0.43739	0.2455	-0.52527	0.13542	0.37314	0.090925	-0.10775	-0.10393	-0.24452	0.0015211	-0.015793	-0.35123	0.052388	-0.099756	-0.12984	0.71096	-0.1666	-0.6557	1.4789	0.23927	-0.29817	-0.65685	-0.059244	-1.1889	1.5881	-1.9649	0.3983	-0.99411	-0.070423	-0.22012	-1.555	-0.057947	-0.15478	0.49959	-0.37602	-0.50863	0.5273	0.76866	-0.09508	0.63425	-0.67837	0.03266	0.088231	1.5121	-0.92169
TCGA-BP-4804-01A-11-1739-20	0.1125	-0.31656	-1.0835	-1.6266	0.6104	0.091779	-0.89591	-0.63648	0.078818	0.11558	0.3473	-0.20604	-0.027386	-0.24746	-0.095307	-0.45074	-0.010917	0.2527	0.092508	-0.18671	0.025183	-0.59357	1.5181	0.55106	-0.1426	-1.0343	-0.31363	-1.1409	1.4499	-2.4012	0.047814	-1.1334	0.18985	-0.28034	-1.6156	-0.89241	-0.032848	0.3504	-0.18888	-0.53475	-0.028148	-0.060448	0.016402	0.27615	-0.34078	-0.46191	-0.031613	0.61832	-1.2505
TCGA-CJ-4868-01A-21-1739-20	0.030347	0.37375	-0.78521	-1.3113	0.41151	-0.24294	-0.46717	-1.2394	0.55748	0.043555	0.11739	-0.32956	-0.078605	-0.59992	0.21445	-0.44123	0.39698	-0.043911	0.052493	0.32894	-0.049422	-0.21176	1.6291	0.40292	-0.010809	-1.1722	-0.36639	-1.6722	0.64549	-1.2281	0.23607	-0.8958	-0.082929	-0.075379	-2.1739	-0.85439	-0.31358	1.2748	-0.31055	-0.48251	0.049031	0.24974	0.015066	0.60737	-0.68551	-0.19374	-0.00059192	1.9053	-0.5051
TCGA-CJ-4878-01A-21-1739-20	0.020289	0.091003	-0.66885	-1.4631	1.2123	0.21927	-1.2788	0.32483	0.19931	-0.027903	1.0858	-0.18002	-0.3062	0.23376	-0.070503	-0.27205	0.055317	-0.057915	-0.07618	-0.028205	-0.10069	-0.78624	1.2335	0.60118	0.07208	-0.9946	-0.17234	-1.8792	0.56083	-2.2821	0.061358	-1.1796	0.3675	-0.39104	-1.0516	-0.62779	0.37551	0.86496	-0.12638	-0.5397	0.87116	-0.0095999	0.0022165	1.6081	-0.60773	-0.13348	0.64621	0.83769	-0.96069
TCGA-CJ-4890-01A-21-1739-20	0.090447	-0.083662	-0.90498	-1.6379	0.23809	-0.51697	-0.73206	0.015387	0.9042	0.14309	0.079028	-0.054682	0.0365	-0.62161	0.22176	-0.4373	0.1525	0.28851	0.1853	0.56131	-0.056735	-0.20312	0.92592	0.64158	0.0785	-0.84868	-0.22499	-1.2828	0.94396	-1.9474	0.16443	-0.77862	0.026114	-0.38058	-2.2726	-0.86854	-0.42033	0.19597	-0.27531	-0.45109	-0.0013373	0.31543	0.14294	0.59787	-0.17955	-0.22124	1.0452	1.8933	-0.49963
TCGA-CJ-4901-01A-21-1739-20	0.13766	0.57416	-0.8232	-1.0352	-0.02918	0.15683	-0.5954	-0.62976	0.69727	0.22364	0.48388	0.038906	-0.14074	-0.72063	0.032748	-0.22391	-0.047397	-0.098249	0.11083	0.19073	-0.13491	-0.43318	1.7899	0.53729	0.092428	-0.96424	-0.47738	-1.7847	0.52921	-2.2974	0.16912	-0.66809	0.1652	-0.45366	-1.4183	-0.72034	-0.36416	1.3785	-0.21378	-0.29931	0.2622	-0.044995	-0.0043357	0.93973	-0.30111	-0.56438	0.9825	1.1065	-0.99091
TCGA-CJ-4908-01A-21-1739-20	0.15616	0.0086215	-0.77006	-2.0723	0.61312	0.16606	-1.0341	-0.39794	0.85715	-0.05489	0.40659	-0.37506	0.15846	-0.051674	-0.08146	-0.37924	-0.048424	0.36378	0.12905	0.36644	-0.049987	-0.73823	2.0276	0.79209	0.19541	-0.912	-0.23247	-1.0375	0.93092	-2.7019	0.12249	-0.72302	0.18288	-0.22867	-2.1047	-1.2251	-0.38996	0.59081	-0.34921	-0.38749	0.16559	0.1537	0.049626	1.5747	-0.19067	-0.14428	0.78758	0.55981	-1.2613
TCGA-B0-4945-01A-21-1739-20	0.13583	-0.69798	-0.81801	-1.5552	0.76792	-0.21615	-1.0271	0.0015777	0.41837	-0.29857	0.73995	-0.39404	0.12396	-0.03213	-0.1777	-0.14731	0.050466	0.03581	0.18529	0.034787	-0.12623	-0.76068	1.9103	0.98961	0.38008	-0.9859	-0.25656	-1.2519	1.3179	-2.5765	0.32966	-0.95625	0.046112	-0.56041	-1.6934	-1.6659	-0.55897	0.73662	-0.40699	-0.48002	0.15054	-0.42797	-0.013188	0.5246	-0.0056953	-0.16069	1.2143	0.74904	-0.97313
TCGA-BP-4970-01A-21-1739-20	0.079884	-0.5868	-1.1979	-1.7341	0.2822	-0.13855	-1.2085	-0.65306	1.0123	-0.29711	0.58713	-0.12011	-0.02202	-0.5268	0.48117	-0.30276	-0.090116	0.18258	0.27566	0.17913	0.011805	-0.35372	1.7282	0.50025	0.19325	-1.1542	-0.23308	-0.93629	1.355	-2.7137	0.29094	-0.99759	-0.12196	-0.17067	-1.8422	-1.6052	-0.26748	0.34625	-0.39858	-0.43682	0.054856	0.42501	0.24549	2.7886	-0.2335	-0.14698	-0.19372	3.1038	-0.96849
TCGA-B0-4834-01A-21-1739-20	0.19788	-0.67723	-0.19112	-0.53687	0.68108	0.021046	-0.36252	-0.48037	1.8188	-0.81374	-0.12095	-0.14988	0.28245	-0.84146	0.35866	-0.81826	0.092259	2.1316	0.362	0.004485	-0.079746	-0.46177	0.92151	1.1371	0.38183	-1.0965	0.025261	-1.1971	1.0323	-2.2902	-0.10239	-0.95408	-0.37753	-0.80665	-1.1012	-1.5918	-0.41042	0.31317	-0.18168	-0.055193	-0.70644	-0.31412	0.10016	-0.33959	-0.45048	0.46382	-0.15048	0.7733	-0.75351
TCGA-B0-4845-01A-21-1739-20	0.04069	-0.026621	-0.39662	-1.4428	0.64121	0.49612	-0.81177	0.86073	0.067927	-0.13878	0.83828	-0.32975	0.11101	0.070159	-0.4073	-0.54875	-0.025512	-0.30042	-0.0021537	-0.054205	-0.22127	-1.2325	1.3092	0.68182	0.073378	-0.5596	-0.33173	-1.7613	0.05028	-2.3132	0.059498	-1.1077	-0.081391	-0.596	-1.8581	-0.68603	0.44199	0.84941	-0.12389	-0.40993	0.17251	-0.66762	-0.16971	-0.097048	-0.79417	-0.010372	0.33732	0.22044	-1.3429
TCGA-BP-4807-01A-21-1739-20	0.058914	-0.27287	-1.6065	-1.9502	0.68545	0.044181	-0.94232	-1.1933	0.84215	0.34736	0.75636	-0.27565	-0.98037	-0.28278	0.23458	-0.24952	0.3193	0.093281	0.18226	-0.0015533	0.0069841	-0.61947	1.3031	0.66329	0.082872	-1.4065	-0.47303	0.1481	1.0294	-2.4988	0.43226	-1.0048	0.051178	-0.3718	-2.2554	-1.5005	0.038639	0.5622	-0.16172	-0.43681	0.10757	-0.31783	-0.031394	2.1714	-0.76571	-0.0047492	1.1501	1.0326	-1.0979
TCGA-CJ-4870-01A-21-1739-20	0.021638	0.22391	-1.0945	-1.5382	1.0868	0.58305	-1.4192	0.054688	0.41856	-0.13378	1.116	-0.41312	-0.8076	-0.079136	0.14978	-0.24327	0.21295	0.41704	-0.1445	-0.15209	-0.040601	-0.58557	1.9744	0.60814	0.17724	-1.4405	-0.55152	-2.0274	0.91039	-2.7265	0.40128	-0.97195	0.41414	-0.51071	-1.6763	-1.4844	-0.012947	0.74895	0.046838	-0.4994	0.49085	-0.81431	0.078245	0.073862	-0.924	-0.1697	0.58152	-0.07973	-1.014
TCGA-CJ-4881-01A-21-1739-20	-0.0082686	-0.27717	-0.76641	-0.76689	1.6485	0.022589	-0.51167	-0.57527	0.2827	0.40718	-0.067251	-0.28626	-0.16932	-0.29657	-0.099851	-0.54071	0.27266	0.1546	-0.006803	-0.13328	-0.059022	-0.69101	-0.13007	0.13986	-0.060531	-0.88892	-0.32128	-0.98293	0.42567	-2.0905	0.016925	-0.90431	0.15556	-0.18045	-1.5287	-0.69035	-0.17264	0.5566	-0.25211	-0.49335	0.30651	0.79311	-0.072854	0.41638	-0.6234	-0.35855	0.015445	0.92752	-0.73787
TCGA-CJ-4891-01A-21-1739-20	0.228	1.0172	-0.82132	-0.85557	0.73628	-0.63759	0.81025	-1.2387	0.64092	1.2349	0.42724	0.1277	-0.36591	-0.61206	-0.10352	-0.31606	0.05278	-0.075395	0.26769	-0.40964	-0.098932	-0.90876	1.6197	0.33213	0.036741	-1.0169	-0.21225	-1.7211	0.21443	-2.6788	0.02283	-0.63017	0.849	-0.15816	-2.5271	-0.26029	-0.50754	0.27889	-0.1275	-0.43812	-0.071929	-0.42367	0.1563	-0.44551	-0.66001	-1.3118	0.95951	1.1395	-1.2491
TCGA-CJ-4902-01A-21-1739-20	0.098756	0.041922	-0.9957	-1.7165	0.3362	0.037248	-1.1742	-0.40921	1.0453	-0.080377	0.72738	-0.17093	-0.11354	-0.36477	0.34233	-0.055092	0.25299	0.45383	0.14968	0.48069	0.0093725	-0.43697	1.1652	0.40153	0.054225	-1.1366	-0.31032	-1.2911	0.67965	-2.5625	0.2754	-0.78811	-0.0071747	-0.77322	-1.8448	-0.93448	-0.38391	0.65693	-0.44698	-0.38926	0.17956	0.17525	0.043045	-0.094258	-0.27643	-0.23489	0.58956	1.7563	-0.73093
TCGA-CJ-4912-01A-21-1739-20	-0.081529	0.19583	-0.90526	-1.4986	0.81466	0.44318	-0.89154	-0.30314	0.44456	-0.38081	0.19455	-0.14424	-0.20526	-0.30633	-0.32401	-0.50008	0.56954	-0.44917	-0.0076859	-0.38797	0.054131	-0.67918	1.6129	0.36559	0.36241	-0.69208	-0.12895	-1.8921	0.024404	-2.5599	-0.17206	-0.9952	0.15389	-0.14733	-1.5826	-0.64064	0.19393	1.3127	-0.48454	-0.56738	0.24898	-0.77292	-0.2434	0.10657	-0.48646	-0.31454	0.086481	0.035108	-1.4888
TCGA-BP-4993-01A-03-1739-20	0.32136	-0.17578	-1.2218	-2.1333	0.74733	0.30355	-1.0302	-0.75102	1.5952	-0.2488	0.38836	-0.16564	-0.012408	-0.24581	1.0524	-0.26069	0.12508	0.46712	0.41248	0.1766	0.079625	-0.18848	0.55057	0.75548	0.46229	-1.2202	-0.14283	-0.77736	0.61596	-2.4348	0.62763	-0.56224	0.054022	-0.8167	-1.6655	-2.0717	-0.3374	0.62347	-0.27907	-0.17964	-0.15605	-0.055953	0.41112	1.7529	-0.01189	-0.25951	0.5919	2.6161	-1.3159
TCGA-BP-4971-01A-21-1739-20	0.057981	-0.41684	-0.79856	-1.5386	0.67024	-0.2309	-0.99553	-0.098093	0.97988	0.065341	0.5082	-0.22981	-0.010735	-0.2163	0.14282	-0.42761	0.03615	-0.020206	0.10459	0.41155	-0.088333	-0.33685	1.1109	0.36909	0.065709	-0.89753	-0.22308	-1.095	1.0171	-2.5335	0.085451	-0.89217	-0.056215	-0.44028	-1.1333	-1.4187	0.03026	0.74766	-0.61796	-0.4918	0.25465	0.20663	0.017044	1.3711	-0.29626	-0.060898	0.59698	0.48779	-0.70701
TCGA-BP-4972-01A-21-1740-20	0.046734	0.025567	-2.0532	-1.989	0.30864	-0.13046	-1.4947	-1.506	1.5105	0.041333	0.43542	0.011432	0.34084	-0.50548	0.30584	-0.18099	0.25504	0.55568	0.2294	0.68406	-0.026137	-0.41018	0.4106	0.55467	0.26125	-1.1018	-0.51492	-0.90916	0.80874	-2.9352	0.17341	-0.90105	-0.10795	-1.1247	-1.866	-2.1504	-0.086671	0.41201	-0.083252	-0.21199	0.2582	-0.065917	0.2288	0.1989	-0.59113	0.023307	1.6823	1.8968	-0.69475
TCGA-BP-4983-01A-21-1740-20	-0.1679	0.21042	-0.60338	-1.1371	-0.021147	-0.30064	0.82289	0.30942	0.036559	0.76216	-0.63092	0.041167	-0.17696	-1.2073	-0.20786	-0.61496	0.6083	-0.38344	0.097454	-0.025475	-0.056931	0.20001	-0.61955	0.05415	1.1039	-0.42062	-0.14058	-1.2661	0.17726	-0.081131	-0.12415	-0.86796	-0.19616	-0.88542	-2.868	0.93806	0.47801	1.5735	-0.32689	-0.46044	-0.057653	-0.093816	0.1373	0.020243	-0.38774	-0.67347	-0.20534	0.26365	2.4709
TCGA-BP-4994-01A-21-1740-20	0.14187	-0.82539	-0.94082	-1.7759	1.7902	0.47951	-0.19794	-1.4018	0.16702	0.1996	0.72812	0.44436	0.15145	0.5247	-0.239	-0.48361	0.25343	2.6588	0.12037	-0.09918	0.41971	-0.89832	-0.65044	0.43808	0.48248	-1.2294	-0.078181	0.73679	1.1596	-2.7731	0.1005	-0.62669	0.062236	-0.50917	1.0664	-1.0333	-0.82342	0.069522	0.031419	1.244	-0.37803	-0.7588	-0.15569	0.041755	-0.59392	0.070301	0.31484	1.2929	-1.0356
TCGA-BP-5007-01A-21-1740-20	0.02408	-0.038585	-1.2993	-1.9266	1.3422	0.061953	-1.0514	-0.50046	0.43254	0.0026719	0.97466	-0.44468	-0.41804	0.40948	0.20473	0.12271	0.15737	0.15382	0.027135	-0.11791	-0.060662	-0.56715	1.4898	0.73235	0.11262	-1.5027	-0.18073	-0.55262	0.55398	-2.3137	0.071105	-1.2476	-0.031635	-0.54391	-1.1853	-0.93849	-0.1411	0.64405	-0.35529	-0.47357	0.63692	-0.27609	-0.025065	0.67607	-0.56866	-0.08181	0.49147	2.3176	-1.392
TCGA-B0-5085-01A-21-1740-20	0.068862	-0.21301	-1.1145	-1.802	1.1305	-0.25424	-0.85856	0.20275	0.32357	-0.15656	1.0971	-0.15357	-0.025902	-0.0031951	-0.1082	-0.3018	0.12049	-0.12897	0.073967	-0.22187	-0.1615	-0.22316	0.7535	0.73604	0.21779	-1.4097	-0.12403	-1.8314	0.8611	-2.6988	-0.0038176	-1.0701	0.12918	-0.66731	-0.97606	-1.2324	-0.34611	0.77771	-0.96393	-0.49741	0.74472	-0.57371	-0.076191	0.3537	-0.50891	-0.29774	0.39337	-0.03934	-0.56262
TCGA-B0-5121-01A-03-1740-20	0.093974	0.722	-0.90284	-1.9837	1.2944	-0.053669	-0.66198	-0.68411	0.73325	0.46068	0.93688	-0.13431	-0.062917	0.38776	-0.068192	-0.28261	0.04225	0.45177	0.0072674	-0.20509	-0.10175	-0.20693	2.0465	1.3432	0.39484	-1.2646	-0.11425	-1.4395	1.3471	-2.537	0.078333	-0.90565	0.3771	-0.6123	-0.96522	-1.1841	-0.45107	1.0286	-0.18876	-0.55579	0.13282	-0.1694	-0.15039	-0.43158	-0.59937	-0.45386	0.34557	0.72703	-1.2236
TCGA-B0-5102-01A-21-1740-20	0.059535	0.30991	-0.58799	-1.0228	1.0117	0.22741	-0.79297	0.66573	0.64531	0.0049626	0.8442	-0.17458	-0.21541	0.55663	-0.12373	-0.22168	0.18831	-0.084713	-0.043045	0.10669	-0.099798	-0.026255	1.0486	1.006	-0.074615	-0.73262	-0.1682	-1.7911	1.3774	-2.8276	0.20701	-0.94555	-0.084084	-0.68726	-1.7443	-1.3272	-0.51142	1.3184	-0.22446	-0.32608	0.3528	0.069224	-0.052508	-0.48886	-0.50847	-0.41269	1.3802	0.43498	-0.8629
TCGA-B0-5117-01A-21-1740-20	0.19856	-0.98186	-0.085675	-0.13735	2.4834	-0.24532	0.10419	-0.88505	0.94403	-0.58036	1.3575	0.69246	0.4	0.95062	-0.24983	-0.59786	-0.24469	2.7887	0.23483	0.057301	0.21631	-0.87099	1.0552	1.5874	0.48806	-0.84775	0.46798	0.020821	0.68001	-2.2812	0.20194	-0.41325	0.3445	-0.52068	0.92661	-0.75645	-1.2535	0.12107	-0.29072	1.3087	0.047393	-0.094058	-0.20726	0.053611	-0.083267	-0.46906	-0.41802	-0.83371	-1.061
TCGA-BP-5168-01A-21-1740-20	0.03173	0.64591	-1.0622	-1.7818	0.89274	0.40347	-0.98157	0.53064	0.56304	-0.23608	0.76542	-0.44427	-0.042062	0.17836	-0.046166	-0.35162	0.21987	0.3485	-0.033909	0.090067	-0.071757	-0.5613	1.59	0.97726	0.15724	-1.03	-0.24014	-1.9925	1.1752	-2.4617	-0.059092	-1.0176	-0.027373	-0.7263	-1.7952	-1.6069	-0.4413	0.22207	-0.29918	-0.43091	0.41156	-0.076953	-0.0066573	1.3872	-0.59038	-0.19828	0.82778	2.1621	-0.18562
TCGA-BP-5178-01A-21-1740-20	-0.015069	0.56529	-0.79355	-1.4805	0.82547	-0.0018079	-1.0294	-0.41414	0.87963	0.27977	0.033411	0.022398	0.013809	-0.33035	-0.1011	-0.6384	0.24329	-0.30358	0.28167	0.47622	-0.12874	-0.61223	0.95339	0.55639	-0.0694	-0.59742	-0.44981	-1.2573	0.20785	-1.9994	0.019094	-1.0297	-0.089577	-0.94969	-1.6971	-0.91969	-0.12551	0.75094	-0.49687	-0.49559	0.44732	-0.88591	0.0079203	-0.24276	-0.34971	-0.80995	0.492	1.658	-0.084981
TCGA-BP-4973-01A-21-1740-20	-0.002471	0.32672	-0.7283	-1.2204	0.89384	0.69766	-0.66326	0.86301	0.39204	-0.46861	0.90863	-0.36836	0.099722	-0.19511	-0.38412	-0.21457	0.23337	0.054425	0.046257	-0.36667	-0.2069	-0.79317	0.97333	0.76635	-0.16808	-0.8387	-0.19631	-1.5762	0.36131	-2.3943	-0.10736	-1.3853	-0.13828	-0.9517	-1.7614	-1.3191	-0.20533	0.88532	-0.39966	-0.49748	0.4935	-0.40257	-0.13245	1.3883	-0.65367	-0.44629	0.608	0.3569	-1.0839
TCGA-BP-4985-01A-21-1740-20	0.088315	1.1655	-1.3292	-0.39328	1.0935	-0.65708	-0.66505	-0.40634	0.05448	0.11815	0.80335	-0.40453	-0.15398	0.10755	-0.043861	-0.85256	-0.016075	0.090982	0.18644	-0.3135	-0.10328	-0.80889	1.0722	0.3649	-0.32024	-1.2389	-0.32868	-0.38877	0.76031	-1.8327	0.062785	-1.1361	-0.13531	-0.42351	-2.6492	-0.90192	-0.40438	-0.12337	-0.26892	-0.31366	-0.062287	0.19304	0.062055	-0.25977	-0.73021	-0.43838	0.224	1.4647	-1.0843
TCGA-BP-4995-01A-21-1740-20	-0.059507	0.74763	-1.3046	-2.6668	1.2242	0.64728	0.38814	-0.24275	0.39894	0.23923	1.5388	-0.23593	-0.78768	0.048761	-0.079165	0.63119	0.1006	0.59135	-0.17057	-0.32527	-0.037612	-0.2389	1.981	1.4031	0.099931	-1.1752	-0.61459	-0.12289	0.66065	-2.828	-0.057249	-1.2613	0.19273	-0.97659	-2.2038	-1.258	-0.3127	0.47045	-0.07898	-0.49881	0.38825	-0.54091	-0.13077	0.01386	-0.7275	-0.21244	0.36291	1.7384	-0.82772
TCGA-BP-5008-01A-21-1740-20	0.18632	-0.22169	-1.7314	-1.5581	0.10809	0.12806	-1.5013	-0.77333	1.1555	0.16575	0.97819	-0.14786	-0.45079	-0.45816	0.24882	-0.12199	0.40412	0.49117	0.17385	0.35644	-0.019401	-0.68412	3.4582	0.24283	0.21153	-1.8697	-0.91092	-0.6746	1.7431	-2.6912	0.051367	-0.89217	0.31424	-0.30755	-1.7072	-1.9136	-0.49331	0.1287	-0.10804	-0.39004	-0.42789	0.087016	0.13918	-0.02011	-0.25452	-0.1697	0.7754	1.4192	-1.0175
TCGA-B0-5088-01A-21-1740-20	0.095627	-0.12315	-0.95445	-1.8111	1.0391	-0.32261	-1.4541	-0.019144	0.49006	0.28561	0.51855	-0.49187	0.071645	0.37327	0.12855	-0.41177	0.15934	0.44948	0.13062	0.11851	-0.1353	-0.59521	1.3272	1.0663	-0.016385	-1.7252	-0.34271	-0.56308	1.1242	-2.8359	0.2126	-1.1398	0.084845	-0.72822	-1.9593	-1.1193	-0.52573	0.68725	-0.60107	-0.5612	0.37718	0.066781	-0.27997	0.88645	-0.4386	-0.16051	1.1925	1.4732	-1.5458
TCGA-B0-5119-01A-03-1740-20	0.1064	0.2148	-0.94503	-1.91	1.1236	0.28855	-1.1106	0.26125	2.1303	-0.60003	0.43608	0.20675	-0.0017132	0.9077	0.24407	-0.42431	-0.27177	-0.045035	-0.0054202	-0.16256	-0.09256	-0.58773	1.674	0.55401	-0.062578	-1.2589	-0.39666	-1.5465	1.7258	-2.6093	0.25861	-0.99508	-0.028203	-0.64334	-0.92362	-1.8485	-0.21697	0.53079	-0.46631	0.58035	0.27184	1.8564	-0.12311	0.15387	-0.7289	-0.36018	0.40918	-0.61264	-0.82664
TCGA-B0-5104-01A-21-1740-20	0.041254	0.66063	-0.59058	-1.7839	0.75901	-0.33053	-1.4363	-0.071938	0.3065	-0.40553	0.66041	-0.40597	-0.0030992	-0.09917	-0.0076681	-0.36993	-0.14733	0.13133	0.047933	0.17153	-0.19846	-0.91758	1.6202	1.0246	0.18436	-1.11	-0.3096	-1.1198	1.2272	-2.7003	0.093315	-1.1656	0.23465	-0.45197	-1.6995	-1.544	-0.12819	0.97208	-0.33054	-0.44166	0.44816	-0.08551	-0.13876	0.58792	-0.42566	-0.32911	0.2388	1.6297	-0.8189
TCGA-B0-5120-01A-21-1740-20	0.16714	-0.28258	-1.1921	-2.068	0.60422	-0.049954	-1.1619	-0.49488	1.1265	-0.1625	1.0983	-0.13123	-0.23755	-0.019902	0.54981	-0.40455	0.16645	0.14207	0.16608	0.34881	-0.023332	-0.33477	1.5505	0.82043	0.39625	-1.0733	-0.37002	-1.8469	0.54487	-2.6611	0.61078	-0.68205	0.13822	-0.66251	-1.9069	-1.8701	-0.52066	0.78846	-0.33725	-0.28798	0.28052	0.27475	0.22527	2.5089	-0.37225	-0.17916	1.4552	1.5643	-0.66514
TCGA-BP-5169-01A-21-1740-20	0.1396	0.47477	-1.3507	-1.4661	-0.1374	-0.64797	1.2266	-0.0092959	1.6397	0.31411	0.58771	0.13733	-0.034969	-0.88354	0.28338	0.082033	-0.11523	0.096997	0.27578	0.01167	-0.063293	-0.0093108	-0.10217	1.0808	-0.089459	-0.79806	-0.66845	-1.3189	0.45859	-1.7984	0.018306	-0.99422	0.58276	-0.84196	-1.9648	0.20643	-0.23139	0.97428	-0.096318	-0.4427	-0.50124	-0.021308	0.079459	-0.72453	-0.43951	-1.0096	-0.29159	1.6567	-1.4551
TCGA-BP-5180-01A-21-1740-20	0.094277	0.48361	-0.65789	-1.1418	0.88113	1.0533	-0.16493	0.48686	2.0323	0.40783	0.5743	0.93555	-0.32272	1.2957	-0.011254	-0.45096	-0.04958	-0.57084	0.075343	-0.33963	-0.21527	-0.88978	1.933	0.25498	-0.11931	-0.75135	0.022146	-1.7637	0.71553	-2.3368	0.025205	-1.1303	0.057933	-0.75721	-1.079	-0.40937	0.17828	1.0651	-0.40527	0.58647	0.50529	0.96559	-0.27489	0.084502	-0.71792	-0.064658	0.63939	0.8313	-1.6783
TCGA-BP-4974-01A-21-1740-20	0.071887	-0.099185	-1.174	-1.7751	0.47548	-0.19049	-1.0438	-0.14074	1.0535	-0.074328	0.25993	-0.30893	-0.41131	-0.099959	0.55868	-0.56133	0.075058	0.094817	0.093529	0.17331	-0.081866	-0.64732	1.3247	0.74951	0.078775	-1.1841	-0.10765	-1.3081	0.41849	-2.8283	0.38185	-1.0519	0.00096426	-0.84702	-1.8566	-1.3724	-0.2795	0.10953	-0.59304	-0.3575	0.56236	-0.01791	0.14742	0.092515	-0.60287	-0.32518	1.0871	2.6042	-0.5
TCGA-BP-4986-01A-21-1740-20	-0.10643	-0.58029	-0.63219	-1.2253	0.65707	-0.02583	-0.70107	-0.32781	-0.044231	-0.3298	0.40858	0.0029952	-0.15082	0.175	-0.16041	-0.4042	0.39931	0.18529	-0.11164	0.34648	-0.052403	-0.70426	1.8431	0.29782	-0.22853	-1.1045	-0.23933	-1.5938	0.61377	-2.4552	0.51069	-1.3216	-0.65401	-0.29524	-1.4892	-1.1101	-0.16798	0.43726	-0.30619	-0.53014	-0.076611	0.16495	-0.15873	0.83339	-0.8718	0.088	0.0070924	0.37757	-0.86448
TCGA-BP-4998-01A-21-1740-20	0.067956	-0.30056	-0.76937	-1.9374	0.38533	-0.077769	-0.76648	-0.0027728	1.0229	0.4723	0.70346	-0.0215	-0.00991	0.058502	0.62176	-0.37551	0.029493	0.15565	0.12339	0.21674	-0.11814	-0.4654	1.6264	0.87089	-0.042171	-1.2458	-0.40646	-0.9413	1.2074	-2.5875	0.33697	-0.9962	-0.23132	-0.58318	-2.2297	-0.9583	-0.22166	1.1955	-0.38943	-0.40576	0.074082	0.14329	-0.11175	3.0797	-0.47027	-0.00010358	0.55973	1.8014	-1.1858
TCGA-BP-5009-01A-21-1740-20	-0.11274	-0.019522	-0.62881	-1.0268	1.5889	0.1261	-0.40436	0.30915	0.32089	0.22989	0.3082	0.051417	-0.19541	0.85801	-0.070939	-0.71062	-0.042185	0.010915	-0.05269	-0.16468	-0.12035	-0.90524	1.8651	0.35137	-0.072753	-0.95403	-0.36632	-1.7088	0.85363	-2.5219	0.21332	-1.2844	0.048266	-0.26791	-1.702	-0.84509	-0.26213	1.0123	-0.53367	-0.10309	0.60994	1.0496	-0.23971	0.69108	-0.89878	-0.47354	-0.049985	-0.34182	-1.5722
TCGA-B0-5092-01A-21-1740-20	-0.024266	0.011495	-0.13003	-1.4276	1.2802	-0.35259	-0.56567	0.25589	0.3173	0.17913	0.59058	-0.064068	0.17415	-0.2625	-0.11153	-0.19682	-0.42302	-0.30125	-0.003399	-0.078971	-0.19294	-0.21201	0.50183	0.30683	-0.16179	-1.0031	-0.30673	-1.8786	0.65568	-1.79	0.21503	-0.99623	0.092142	-0.39598	-2.1363	-0.65539	-0.056584	0.69386	-0.45823	-0.51653	0.63425	-0.26153	-0.15278	0.87947	-0.63013	-0.36206	0.22755	-1.2632	-1.7633
TCGA-BP-5189-01A-03-1740-20	-0.10071	0.44826	-0.69537	-1.369	0.91881	0.32154	-0.40108	0.21264	0.652	-0.15988	1.2562	-0.33272	0.074688	0.13491	-0.1847	0.11319	0.10742	-0.021487	0.068549	-0.14704	-0.075913	-0.81272	1.4934	0.64223	-0.27703	-0.88278	-0.3344	-0.91138	0.63595	-2.4646	-0.095631	-1.3148	0.12359	-0.30295	-1.8478	-0.92571	-0.049512	0.88836	-0.37944	-0.71982	0.50527	-0.46529	-0.15977	1.6475	-0.6455	-0.60011	0.1155	0.99932	-1.3625
TCGA-B0-5106-01A-21-1740-20	0.010191	-0.30749	-0.83633	-1.8301	0.81005	0.39292	-1.509	0.21662	0.97244	-0.33936	0.69784	-0.2541	0.13091	0.1567	0.66254	-0.16569	0.13147	0.47093	0.12852	0.16242	-0.024295	-0.61723	1.432	0.61373	-0.20407	-1.0848	-0.30245	-1.2971	1.5379	-3.0331	0.2519	-1.1238	-0.41028	-0.71587	-2.3502	-1.7623	-0.16009	0.66164	-0.63592	-0.34749	0.042909	0.60455	0.017063	0.85721	-0.53997	-0.22871	0.18771	1.8432	-1.1699
TCGA-B8-5158-01A-21-1740-20	0.17392	1.0734	-0.63438	-1.0812	0.97006	0.26835	-0.36107	-0.03788	0.98862	0.89875	0.2281	1.3712	-0.11579	0.67389	-0.064537	-0.2148	-0.22394	0.14445	0.1374	-0.32646	-0.12838	0.21685	1.2262	0.51511	-0.038019	-0.94048	-0.1363	-1.5236	0.6941	-2.1272	0.14068	-0.84291	0.38051	-0.39792	-2.4569	-0.49673	-0.4917	0.56599	-0.3854	0.2791	0.32815	1.4392	-0.018873	-0.6198	-0.54644	-0.86845	-0.33573	0.81159	-1.5351
TCGA-BP-5170-01A-21-1740-20	0.044879	0.42192	-0.57885	-1.7026	0.86877	0.31475	-0.43029	0.17309	0.75969	0.37784	0.70017	-0.38511	-0.13292	0.23507	0.24357	-0.63329	0.050978	0.53886	0.14258	0.098322	-0.071611	-0.58122	1.4819	0.72971	0.2247	-0.78711	-0.10242	-1.7469	0.55023	-2.7103	0.29977	-0.9017	0.48848	-0.50651	-1.7688	-0.31937	-0.37238	0.74072	-0.35437	-0.37883	0.72241	0.43254	0.094878	0.025416	-0.55102	-0.37056	0.52511	2.3618	-1.2098
TCGA-BP-5181-01A-21-1740-20	0.022469	0.42429	-0.63499	-1.4547	1.3015	0.23811	-0.86725	0.42532	0.51303	-0.14532	0.72843	-0.41301	-0.17786	0.20727	0.37268	-0.28116	-0.080285	0.0091244	-0.0013226	0.083141	-0.0807	-0.57896	1.2571	0.65195	0.039685	-1.0576	-0.27371	-1.8225	0.68706	-2.6165	0.095949	-0.96849	0.32892	-0.71115	-2.015	-0.98499	0.15324	0.74814	-0.35143	-0.45024	0.90978	0.077316	0.063816	0.94439	-0.72104	-0.07331	0.51094	0.85943	-1.0656
TCGA-BP-4975-01A-21-1740-20	0.023001	0.59004	-1.2006	-1.903	1.2424	0.91073	-1.0155	0.077867	0.10447	-0.48756	0.73602	-0.61086	-0.35288	0.66361	-0.043693	-0.27194	0.062333	0.064904	-0.14422	-0.068614	-0.1305	-0.75312	1.8481	0.9144	-0.088222	-0.79467	-0.33055	-1.3551	1.2763	-2.398	0.17171	-1.3797	0.21628	-0.86951	-2.5209	-0.87609	-0.19458	0.44	-0.40278	-0.48586	0.77774	-0.41712	-0.17233	1.3011	-0.71759	0.10217	1.2692	0.51871	-1.3125
TCGA-BP-4987-01A-21-1740-20	0.15502	0.1062	-1.3191	-1.7692	0.83091	0.53908	-1.3753	-0.33704	0.58186	0.09846	0.71431	-0.11707	-0.22734	-0.074406	0.036963	-0.28621	0.17365	0.28476	0.15291	0.24565	-0.10822	-0.79369	1.0412	0.70576	0.10861	-0.99797	-0.35809	-1.687	0.29138	-2.6914	0.076629	-1.1229	0.47277	-0.86195	-0.9855	-1.0925	0.47394	0.42071	-0.06838	-0.38612	0.80006	-0.26177	-0.10233	1.5238	-0.64922	-0.02462	1.5503	0.55637	-0.73847
TCGA-BP-4999-01A-21-1740-20	-0.16615	-0.42068	-1.8269	-2.0197	1.4079	-0.11878	-1.282	0.010949	0.41625	0.061274	0.84441	-0.31014	-0.56711	0.94461	0.24444	-0.48428	0.04328	0.39322	-0.20866	-0.045886	-0.10496	-0.56773	2.126	1.0891	-0.0075504	-1.2573	-0.27553	-1.8186	0.81034	-2.579	0.10837	-1.5818	0.19916	-0.8531	-0.87896	-1.5076	-0.067746	0.59145	-0.39917	-0.57383	0.59937	-0.30382	-0.22826	1.0791	-0.92924	0.161	0.60011	0.97993	-1.4661
TCGA-B0-5075-01A-21-1740-20	0.053616	-0.2875	-0.9482	-1.1308	1.6699	-0.54506	-0.89019	0.64616	0.0028004	0.5312	0.32949	-0.094571	-0.073765	0.50653	-0.21302	-0.23129	0.09021	-0.3964	0.074544	-0.44334	-0.14149	-0.95147	-0.14396	0.33941	-0.052656	-0.86512	-0.1303	-0.99158	0.021398	-2.338	0.22782	-0.95413	0.32913	-0.64584	-1.9656	-0.35594	0.24773	0.74968	-0.23996	-0.42773	0.53689	-0.91443	-0.12297	-0.29997	-0.57654	-0.26592	2.1122	-0.3474	-1.6535
TCGA-B0-5094-01A-21-1740-20	-0.12077	0.78555	-0.71014	-0.94297	1.3121	-0.91413	-0.55681	-0.43976	0.6185	1.3773	0.28052	0.32838	-0.48542	-0.22418	0.37995	-0.28521	-0.33297	0.020473	0.010035	-0.30364	-0.18208	-0.28917	2.1561	0.52942	0.47038	-0.89895	-0.55726	-1.4959	0.56172	-2.3083	0.18301	-1.1933	0.35092	-0.90855	-2.9188	-0.25595	-0.039645	1.8093	-0.076408	-0.50783	0.60253	-0.27626	-0.094263	0.0089185	-0.51091	-0.81247	-0.17186	1.7783	-1.5521
TCGA-BP-5194-01A-03-1740-20	0.32106	-0.27843	-1.8131	-2.6219	0.070649	0.19703	-1.076	-1.5993	2.2032	-0.25801	0.36722	-0.068729	-0.29571	-0.66665	1.2476	-0.359	0.31255	0.23883	0.59762	0.3437	0.071598	-0.13557	0.43064	0.75119	0.64703	-2.1934	-0.34478	-1.6384	0.39431	-2.5297	0.64854	-0.47959	-0.045647	-1.2358	-1.9528	-2.1928	-0.44971	0.34668	-0.20598	-0.26305	0.075139	-0.26203	0.53492	0.65809	-0.077015	-0.38578	1.7579	2.0241	-0.67264
TCGA-B0-5107-01A-21-1740-20	0.030422	0.43506	0.3601	-0.80641	1.2897	0.34167	-0.70769	0.30552	0.39894	1.7752	1.158	0.39506	-0.49043	-0.47493	0.04033	-0.61092	-0.38799	-0.63132	-0.010094	-0.27868	-0.20112	-1.135	1.6699	-0.14643	-0.55606	-0.078386	-0.12021	-0.78883	-0.0034544	-1.7908	-0.22139	-0.9288	0.47518	-0.26955	-1.6337	0.89336	0.66766	0.48789	-0.15273	-0.3761	0.95095	-1.2113	-0.038515	0.60554	-0.76461	-0.23181	0.65559	-0.62962	-1.7385
TCGA-B8-5159-01A-21-1740-20	-0.022256	-0.13409	-0.63686	-2.1659	1.2043	0.070751	-1.32	0.9811	0.52328	-0.54136	1.0794	-0.41768	-0.22447	0.68999	-2.5316e-05	0.56767	-0.2163	-0.060741	-0.022608	-0.13554	-0.044952	-0.65188	0.55035	0.67161	-0.12831	-0.96995	-0.2899	-1.5132	0.71151	-2.3063	0.10098	-1.3234	0.16483	-0.73743	-0.54899	-1.9552	-0.08758	0.66808	-0.66081	-0.63668	0.23562	-0.39619	-0.10905	1.6053	-0.75664	-0.074226	0.35181	2.2116	-1.2276
TCGA-BP-5173-01A-21-1740-20	-0.052069	-0.40904	-0.52933	-0.65861	1.2148	-0.22266	-1.0462	0.015319	0.64809	-0.26771	0.86373	-0.40108	-0.32579	0.14972	-0.025241	-0.35792	0.36282	0.49652	0.11714	-0.16542	-0.004242	-0.71311	0.85522	0.41971	-0.081042	-0.56238	-0.37082	-1.5408	0.37337	-2.2011	0.21716	-1.2455	-0.20283	-0.92234	-2.3791	-1.6562	0.087543	1.1609	-0.50357	-0.28719	0.53173	-0.52097	-0.033962	1.4234	-0.5449	-0.11211	0.53471	1.3964	-1.0585
TCGA-BP-5182-01A-21-1740-20	0.089834	-0.7033	-1.9443	-1.8826	0.31085	-0.18709	-1.2911	-0.89979	1.3387	-0.14729	0.1592	-0.30402	-0.34696	-0.2168	0.095048	-0.61396	0.29562	0.3805	0.41449	0.33329	0.068003	-0.61754	1.87	0.46616	0.091218	-1.1658	-0.45687	-0.33862	1.4244	-2.7016	0.24515	-0.82357	-0.073915	-0.35864	-2.1318	-1.39	-0.05209	0.2963	-0.31574	-0.2899	0.24355	0.25441	0.26657	1.3505	-0.42726	-0.22585	0.75463	1.5189	-0.83647
TCGA-BP-4976-01A-21-1740-20	-0.056049	-0.044427	-0.87039	-1.7392	1.0225	0.13181	-1.3694	0.28752	0.76319	0.0073705	1.0268	-0.3268	-0.53484	0.63605	-0.30554	-0.076434	0.3098	0.37566	0.087753	-0.09466	-0.08005	-1.2495	1.3342	0.53126	-0.058331	-1.0573	0.020533	-1.7297	0.72201	-2.3198	0.14469	-1.0404	0.048266	-0.47766	-2.4289	-1.1851	0.19295	0.40488	-0.33473	-0.38269	0.40337	-0.00643	-0.047722	1.9828	-0.76603	0.04718	1.1266	-0.34923	-0.94674
TCGA-BP-4988-01A-21-1740-20	0.46065	0.91309	-1.5414	-1.809	0.92602	-0.30637	-0.42839	-1.2594	0.85007	1.6453	1.2915	0.28754	-0.39604	-2.1448	0.038245	0.039816	0.66387	0.39188	0.39177	0.22455	-0.10638	0.0015555	0.728	1.1041	0.5998	-1.0281	-0.30558	-1.2238	-0.017068	-1.7674	0.24682	-0.4582	0.56629	-0.79381	-2.0403	-1.0548	-0.37595	0.28729	-0.14452	0.28815	-0.9085	-0.11263	0.29738	-0.83842	-0.41928	-1.7782	1.3357	0.60231	-1.0258
TCGA-BP-5000-01A-21-1740-20	-0.094169	0.17917	-1.4654	-0.80125	1.1473	-0.19979	-0.47512	-0.12115	0.74194	0.26894	0.41083	-0.12187	0.029431	0.86501	-0.35436	-0.69942	-0.15495	-0.2178	-0.010775	-0.30291	-0.14229	-0.62725	0.93643	0.99571	-0.23989	-0.83585	-0.52783	0.30193	0.5247	-2.3866	0.022595	-1.5514	0.17002	-0.36312	-0.51959	-0.13722	-0.043493	0.99817	-0.35905	-0.6566	-0.14161	-0.75866	-0.41793	0.63435	-0.80108	-0.21755	0.09902	-0.90196	-1.6848
TCGA-B0-5077-01A-21-1740-20	0.061437	0.21069	-0.76996	-1.4478	1.0755	-0.12707	-1.0008	0.76682	0.73103	0.34789	0.88562	-0.20311	-0.41004	0.31166	-0.077763	-0.21116	0.12139	-0.11212	0.055778	-0.27748	-0.069059	-0.66219	0.28457	0.97021	0.43576	-1.1683	-0.46393	-0.62058	0.083366	-2.1705	0.039751	-0.80202	0.24241	-0.35551	-2.0494	-0.8455	-0.15809	0.68086	-0.10652	-0.46565	0.29013	-0.7649	-0.074865	-0.49841	-0.63392	-0.11435	2.3936	1.1998	-1.249
TCGA-B0-5095-01A-21-1740-20	0.045307	0.28638	-0.7104	-1.4444	0.58006	-0.47078	-1.174	-0.62799	1.1925	0.46889	0.81392	-0.095889	-0.2482	-0.47832	0.6282	-0.23053	-0.26066	1.1311	0.14791	0.62451	-0.13088	-0.27186	2.5029	0.90409	0.26532	-1.3016	-0.52044	-1.5245	1.043	-2.1449	0.19701	-0.9806	0.03982	-0.22442	-2.8307	-0.71523	0.043025	0.68478	-0.44144	-0.52584	0.56428	0.9964	0.18303	0.17819	-0.20946	-0.21257	0.19469	1.2213	-0.098708
TCGA-B0-5097-01A-21-1740-20	0.10303	-0.055735	-0.75223	-1.8898	-0.11722	-0.16199	-0.87436	-1.089	1.9654	-0.29354	-0.074123	-0.082815	0.0051584	-0.4554	1.426	-0.6342	0.15103	0.95432	0.39321	1.2881	0.10903	-0.072611	1.7516	0.98053	0.25027	-1.2266	-0.1108	-1.7254	1.5843	-1.8659	0.82393	-0.74404	-0.4196	-0.66738	-2.4706	-1.3756	-0.28996	0.20183	-0.40687	-0.40618	0.00595	1.1362	0.32513	1.2875	-0.09389	0.002961	-0.2855	2.6218	0.003045
TCGA-B0-5108-01A-21-1740-20	-0.049422	0.23015	-0.62895	-1.6432	0.40129	-0.077165	-0.93879	0.49158	1.0759	-0.31557	0.52977	-0.42508	-0.21664	0.26674	0.93347	-0.32023	-0.023181	1.1463	-0.07009	0.41222	-0.077261	0.10124	1.8623	0.8789	-0.026373	-1.1737	-0.34434	-1.3525	0.60588	-2.613	0.24512	-1.4081	-0.17014	-0.48606	-2.7076	-1.0164	-0.11055	0.5532	-0.57428	-0.66311	0.042623	0.37094	-0.060636	0.36044	-0.61693	-0.2149	0.12985	1.7001	-1.0913
TCGA-B8-5162-01A-21-1740-20	0.14762	-0.33034	-0.86367	-1.7837	0.27073	-0.20948	-0.78843	0.66132	1.1773	0.025922	0.6147	-0.25269	-0.087653	-0.25795	0.27279	-0.38889	0.469	-0.17919	0.17474	0.61237	-0.025381	-0.4132	1.0075	0.83631	0.26564	-0.67806	-0.39136	-1.509	0.43235	-2.0924	0.25263	-0.66457	-0.11197	-0.53524	-2.6731	-0.76476	0.11188	0.068466	-0.43287	-0.36107	0.17526	0.32487	0.078827	2.0694	-0.072029	-0.1779	2.3475	1.5921	-1.1986
TCGA-BP-5174-01A-21-1740-20	-0.029763	-0.30187	-0.60535	-1.1154	1.881	-0.25581	-1.1383	-0.0046083	0.61813	0.46942	0.98949	0.056221	-0.5515	0.88352	-0.10976	-0.4282	0.12525	-0.031741	0.1203	-0.28869	-0.072147	-0.85042	0.591	0.65745	-0.032363	-0.67423	-0.1538	-0.88675	0.011594	-2.5229	0.40735	-1.2277	0.25007	-0.41495	-0.91896	-0.76678	0.33404	0.94246	-0.36993	-0.4856	0.83119	-0.45934	-0.044535	2.499	-0.86989	-0.038709	0.77308	1.6399	-1.5121
TCGA-BP-5183-01A-21-1740-20	-0.058687	0.088412	-0.84504	-1.0273	1.5186	0.18909	-0.25496	0.92711	0.35463	0.13697	0.98859	-0.65764	-0.20568	0.47537	0.088761	-0.42145	-0.15207	-0.36654	0.34994	-0.22969	-0.12731	-0.27548	1.2872	0.74053	-0.086598	-0.45872	-0.5412	-1.1502	0.38482	-2.5284	0.4166	-1.1077	0.37615	-0.6551	-1.9911	-0.77346	0.17509	0.97385	-0.71819	-0.58631	0.87028	-0.86066	-0.13039	1.1003	-0.85085	-0.33829	1.4209	2.6195	-1.5696
TCGA-BP-4977-01A-21-1740-20	-0.054906	-0.074752	-0.72708	-1.7173	1.2251	-0.015178	-0.99839	-0.85761	0.26669	-0.20153	0.35687	-0.21204	-0.50459	0.035679	0.080608	-0.64603	-0.049304	-0.14601	-0.24318	-0.17559	-0.27314	-1.059	0.7491	0.69292	-0.1296	-1.0406	-0.13918	-0.53461	-0.08934	-2.3898	0.21138	-1.1688	0.45387	-0.80373	-2.0286	-1.0798	0.0019983	1.1472	-0.37985	-0.33677	0.86988	-0.65947	-0.20752	0.30513	-0.96199	-0.094284	2.0613	-0.22	-1.4698
TCGA-BP-4989-01A-21-1740-20	0.20961	0.13027	-1.1512	-1.2953	0.63513	0.16746	-0.53043	-0.4521	0.93897	0.32984	0.75989	0.096029	-0.51643	-0.49518	-0.18855	-0.35261	0.29744	0.084604	0.37337	-0.14266	-0.14701	-0.68543	-0.066494	0.61719	0.35794	-1.0642	0.11392	-1.8588	0.67537	-2.0976	0.2707	-0.86383	0.051703	-0.85025	-1.8932	-1.1125	-0.11836	0.63263	-0.098075	-0.37258	-0.56648	0.12671	0.1028	0.50242	-0.35355	-0.6183	1.9309	0.76359	-0.69531
TCGA-BP-5001-01A-21-1740-20	0.079345	-0.31061	-1.4067	-1.3971	1.4898	-0.18304	-1.2225	-0.034942	0.92797	0.030694	0.72638	-0.26381	-0.22489	0.63541	0.26649	-0.69032	-0.059233	-0.13532	0.056163	-0.21553	-0.13452	1.0207	0.4244	1.0955	0.056385	-1.0759	-0.38659	-1.9042	0.61577	-2.7505	0.37448	-1.0281	0.20932	-0.6991	-1.0532	-0.9819	-0.33733	0.62458	-0.46006	-0.45745	0.83812	-0.86815	-0.11277	-0.33078	-0.93662	-0.4064	0.36604	1.3582	-1.4417
TCGA-B0-5080-01A-21-1740-20	0.053626	-0.13354	-0.52499	-1.4849	0.28008	-0.10325	-0.78278	0.28847	1.6544	0.11515	0.40774	-0.20006	0.11598	0.072685	0.78601	-0.58415	0.31973	0.77726	0.24321	0.9385	-0.060755	-0.26376	1.9097	0.72138	0.12286	-1.1997	-0.22899	-2.0885	1.0011	-2.4403	0.41913	-0.99461	-0.46828	-0.090602	-2.7608	-0.9465	0.0080436	0.4608	-0.5041	-0.37572	0.18582	0.9884	0.1041	1.4825	-0.49141	0.081484	-0.5421	1.4416	-0.23128
TCGA-B0-5096-01A-03-1740-20	0.26206	0.060011	-1.2781	-1.0996	0.0048507	-0.13203	-0.37161	-1.3284	2.0033	-0.45645	-0.90061	0.64208	-0.37042	-0.95882	1.7612	-0.5581	0.41387	0.11103	0.85886	1.2327	0.14343	0.24284	0.87974	0.35398	0.44623	-2.4388	-0.21863	-1.8689	1.3048	-1.9234	0.60657	-0.58913	-0.31386	-0.49447	-1.8315	-1.3327	-0.59988	0.45879	-0.18108	-0.18	0.44556	0.56233	0.63529	0.69656	-0.28403	0.10706	-0.31913	1.9877	0.80496
TCGA-B0-5098-01A-21-1740-20	0.27789	0.90185	0.50909	-0.068899	0.1338	-0.79941	-0.021002	-0.51808	0.66075	1.0379	0.13247	0.6926	-0.39558	0.30877	0.21685	-0.24621	-0.14287	0.091315	0.22777	0.13477	-0.087678	0.010655	-1.0609	0.31638	1.1833	-0.59861	-0.58784	-0.74103	-0.30126	0.42246	-0.069787	-0.052904	-0.065745	0.044809	0.47666	-1.3765	-0.6449	-0.041474	-0.018724	-0.45157	-1.9735	0.18467	0.1814	-1.0225	-0.83144	-0.37804	0.12674	5.3365	1.3802
TCGA-B0-5110-01A-21-1740-20	0.027598	-0.20637	-0.9315	-1.9142	0.80021	0.38239	-1.1108	0.14406	0.58273	-0.58045	0.74708	-0.45253	-0.1611	0.5377	0.24293	-0.36002	0.53851	0.37755	0.018846	-0.059448	-0.06195	-0.77434	1.3053	0.92908	0.14895	-1.1896	-0.26301	-1.7247	0.27247	-2.7807	0.41478	-1.1428	0.24257	-0.68415	-1.5198	-1.8383	-0.18176	0.24696	-0.3325	-0.52569	0.59317	-0.14258	-0.041255	1.5667	-0.67166	0.026795	0.82291	0.95891	-0.79254
TCGA-B8-5163-01A-21-1740-20	-0.0071279	-0.40173	-0.6116	-1.606	0.45369	-0.6824	-0.90278	0.46407	1.0333	0.21374	-0.27828	0.13553	-0.17911	-0.10271	0.087647	-0.67799	0.41593	0.1252	0.10222	0.33965	-0.047919	-0.59653	1.8965	0.47555	-0.16846	-0.97135	-0.31284	-1.3307	0.62597	-2.1411	0.1552	-0.88447	-0.22057	-0.51239	-2.0864	-1.3593	-0.073108	0.75898	-0.34542	-0.38679	0.023579	0.28582	0.037517	1.3258	-0.56575	-0.34853	-0.3689	0.43022	-0.46998
TCGA-BP-5175-01A-21-1740-20	-0.03783	-0.038989	-0.72756	-1.3176	1.4282	0.13381	-0.50174	-0.60219	0.78257	1.0307	0.46601	0.48849	-0.26132	0.55212	-0.27644	-0.24605	0.64914	0.22158	0.25692	-0.32464	0.14117	-0.52502	0.78743	0.58359	0.1204	-1.1393	-0.49617	-1.2496	-0.24232	-1.6871	0.29285	-0.79748	0.30061	-0.143	-2.5753	-0.68074	0.21964	0.36208	-0.16381	-0.45137	-0.88731	0.15768	-0.095659	-0.84763	-0.78623	-0.73682	0.09831	0.641	-0.98566
TCGA-BP-5184-01A-21-1740-20	0.090632	-0.32022	-1.3682	-1.8558	0.96123	0.55553	-1.4005	0.13002	0.59211	-0.16074	0.89968	-0.43422	-0.70758	0.21352	-0.03964	-0.37873	0.19597	0.086088	0.10978	0.020674	0.017379	-0.69105	1.2966	0.55209	-0.0089872	-1.1214	-0.33649	-1.0672	0.67466	-2.5707	-0.027202	-0.96626	0.18836	-0.46964	-1.7856	-1.2781	0.036537	0.3833	-0.34933	-0.53794	0.80217	-0.44648	-0.017884	0.75629	-0.42094	0.11975	0.53854	1.1517	-1.5439
TCGA-BP-4981-01A-21-1740-20	0.061179	0.2314	-0.42014	-1.6539	1.0361	-0.19199	-1.1281	0.7202	0.088217	-0.19901	0.78747	-0.26683	-0.21574	0.13272	-0.028451	-0.42444	-0.095691	-0.27976	-0.03484	-0.29896	-0.30188	-0.76797	1.3234	0.54086	-0.27443	-0.89458	0.021801	-1.051	0.53281	-2.8143	0.13504	-1.3751	0.16015	-0.79742	-0.84806	-1.1247	0.50818	1.0043	-0.64249	-0.41104	0.40953	-0.3791	-0.17349	-0.1007	-0.96838	-0.12373	0.63981	1.1451	-1.3525
TCGA-BP-4991-01A-21-1740-20	0.033961	-0.069052	-1.5288	-1.7077	1.0078	0.74932	-0.29477	-0.20979	-0.23334	0.17608	1.1622	-0.51254	-0.2386	0.42116	-0.13273	0.0032391	0.1893	0.23195	0.023222	-0.33287	-0.15156	-0.34488	1.704	1.1123	0.23988	-0.95948	-0.2299	-0.58908	0.22171	-2.566	0.068669	-1.138	0.15712	-0.13497	-2.0868	-1.0264	0.019713	0.63188	-0.087507	-0.49672	0.44501	0.16097	-0.14557	0.32998	-0.7579	-0.10048	1.0745	0.49249	-1.3631
TCGA-BP-5004-01A-21-1740-20	0.22205	0.083482	-1.427	-1.1596	1.464	0.41503	-0.91674	-1.1712	0.75659	0.57836	1.8062	0.10074	-0.78543	-0.041441	-0.33284	0.41957	0.91502	0.05277	0.39563	-0.32102	-0.058405	-0.80808	-0.059743	0.80097	0.22424	-1.5163	-0.30822	-1.9202	0.14736	-1.9385	0.51117	-0.92907	-0.039694	-0.89956	-1.517	0.85448	-0.10378	0.35306	0.26881	-0.43166	-0.8495	-0.50152	0.037629	-0.55885	-0.88508	-0.57816	1.809	-0.089949	-1.4492
TCGA-B0-5081-01A-21-1740-20	-0.14892	-0.081942	-0.67472	-1.3702	0.98204	-0.093084	-0.80501	1.0672	0.5199	0.46454	0.53359	-0.31391	-0.16224	0.23702	0.035293	-0.56685	0.31478	0.074669	-0.033256	-0.17237	-0.16612	-0.4875	1.062	0.48235	0.0059337	-0.62191	-0.089965	-1.3829	0.52473	-2.1003	-0.13388	-1.0544	0.082123	-0.57957	-1.5801	-0.96441	0.18122	1.0489	-0.33542	-0.47664	0.9299	-0.18319	-0.26899	1.9217	-0.837	-0.45583	-0.11727	-0.01436	-1.012
TCGA-B0-5109-01A-03-1740-20	0.40992	1.1817	-1.5278	-1.2414	0.78415	-0.51869	0.061317	-2.0904	0.93024	1.1771	0.028264	0.94252	-0.35716	-3.3848	0.59466	0.22359	0.094203	0.31079	0.52676	0.40636	0.048738	1.0036	1.6885	1.0342	0.70117	-1.5899	-0.61049	0.66118	-0.025807	-0.010005	0.11401	-0.14524	0.093189	-0.5307	-1.6614	-1.903	-0.78471	0.21485	-0.4444	-0.26423	-2.3769	0.37286	0.32363	-0.95924	-0.74441	-1.2499	-0.49039	2.9886	-0.43162
TCGA-B0-5099-01A-21-1740-20	-0.1238	0.51089	-1.8005	-1.5691	1.4592	-0.11631	-0.89411	0.6587	-0.0021311	-0.43855	0.96882	-0.77617	-0.55232	0.36223	-0.29956	-0.56537	0.95753	-0.19691	-0.17983	-0.13128	-0.068483	-1.1821	0.69887	0.65089	-0.25821	-0.80759	-0.38564	-0.7347	0.95298	-2.7444	0.10372	-1.2038	0.24648	-0.85324	-1.4219	-1.4816	-0.32695	0.30219	-0.22553	-0.2288	0.89583	-0.70971	-0.37481	0.3026	-1.0896	0.44602	0.41911	-0.46799	-0.28519
TCGA-B0-5113-01A-21-1740-20	0.0764	-0.043636	-0.97923	-1.7768	0.8068	-0.093484	-0.93351	0.50318	1.005	-0.33214	0.90362	-0.37163	-0.099246	0.15725	0.71913	-0.36332	0.26245	1.0926	0.20198	0.040469	-0.029118	-0.58442	1.2941	0.44112	-0.1913	-1.1285	-0.54139	-2.1103	1.5012	-2.7768	0.29474	-1.0351	-0.27114	-0.77242	-1.41	-1.687	-0.20803	0.65424	-0.65191	-0.5732	0.26872	0.15576	0.094235	1.1488	-0.56109	-0.40637	0.093897	0.99345	0.040384
TCGA-B8-5164-01A-21-1740-20	0.035338	-0.72724	-0.6295	-1.544	1.0265	0.076582	-1.1794	0.53046	0.50415	0.18816	0.93658	-0.16955	-0.25916	-0.114	-0.20822	-0.51759	0.16714	-0.091743	0.14531	-0.40491	-0.18665	-0.62732	-0.85329	0.56506	0.058066	-0.92148	-0.16124	-1.8935	0.53959	-2.4891	0.23055	-0.80714	-0.31008	-0.75366	-2.7346	-1.3534	-0.0085253	0.70719	-0.45967	-0.68337	0.32612	-0.23767	-0.14777	1.6554	-0.45044	-0.096627	1.1196	-0.081336	-1.1354
TCGA-BP-5176-01A-21-1740-20	0.034191	0.81126	-1.1945	-1.2264	1.8939	-0.21112	-0.94421	-0.092244	0.49322	0.27521	0.71657	-0.075512	-0.1857	0.52915	-0.11105	-0.55492	0.2372	0.037627	0.096825	-0.43363	-0.10618	-0.62263	1.1645	0.81126	0.1358	-0.82706	-0.12909	-1.9745	0.34822	-2.5643	0.095709	-1.0432	0.4556	-0.37446	-1.7207	-0.87079	0.0064819	0.82949	-0.1979	-0.40462	0.50422	-0.67266	-0.089435	0.624	-0.74194	-0.52823	0.83274	1.6561	-0.97182
TCGA-BP-5185-01A-21-1740-20	-0.001215	0.17635	-1.8174	-1.2995	1.2506	0.68477	-1.0008	-0.15017	1.445	0.11602	1.0746	0.10731	0.022836	0.30902	-0.44272	-0.54951	0.2981	-0.14202	0.32091	-0.12545	-0.089194	-0.73966	0.38661	0.58857	-0.093758	-0.76948	-0.26984	-1.5325	0.55309	-1.9324	0.3558	-1.2505	-0.063252	-0.95733	-0.93799	-0.58838	0.14098	0.50739	-0.44813	-0.68065	0.64276	-0.99236	-0.19822	1.0307	-0.24411	-0.31154	0.3055	0.088858	-1.0338
TCGA-BP-4982-01A-21-1740-20	-0.10597	0.41539	-1.4414	-1.8992	1.1387	0.38241	-0.94033	-0.21602	0.54251	0.028159	0.86976	-0.34048	-0.60697	0.64928	0.46047	-0.30338	0.21331	0.42309	-0.1513	0.12448	-0.038262	-0.70841	2.3634	0.81006	0.025964	-1.0808	-0.28721	-1.2474	0.59814	-2.4105	0.19673	-1.4018	0.051007	-0.52886	-1.676	-1.3422	0.073531	0.60521	-0.20531	-0.5161	0.7623	-0.54625	-0.029133	1.5719	-1.012	0.10852	0.53772	1.8726	-0.97524
TCGA-BP-4992-01A-21-1740-20	-0.084074	-0.40101	-0.45139	-0.40484	1.7349	-0.13714	-0.27767	0.41471	-0.07413	0.26679	1.0922	-0.26603	-0.15865	0.31891	-0.24223	-0.38937	0.37275	-0.4679	-0.040185	-0.031539	-0.21502	-1.0872	1.3728	0.63781	-0.15939	-0.90169	-0.29432	-1.99	0.55415	-2.1831	0.46516	-1.1111	0.20834	-0.77411	-1.8357	-0.58638	0.19277	1.9922	-0.5484	-0.5785	0.46222	-0.89053	-0.40003	0.65237	-0.8612	-0.34388	0.52044	0.16278	-1.4517
TCGA-BP-5006-01A-21-1740-20	0.053626	0.14056	-1.3798	-2.1249	1.1253	0.1079	-1.1906	0.11015	0.32489	0.036662	0.85541	-0.50277	-0.60004	0.37609	-0.4241	-0.45317	0.40654	-0.16564	0.22592	-0.14169	-0.042132	-1.0091	0.19659	0.79223	0.013565	-1.8614	-0.35294	-1.7116	0.57665	-2.4861	0.18835	-1.1819	0.15293	-0.83092	-1.9356	-1.309	0.01594	0.24423	-0.11263	-0.6554	0.66692	-0.78658	-0.14172	1.1633	-0.89348	-0.31725	1.323	0.65005	-0.92824
TCGA-B0-5084-01A-21-1740-20	0.27659	0.55554	-0.84935	-0.72029	0.99889	-0.6072	0.39261	-0.93886	0.60914	1.2385	1.915	0.40917	1.0483	-0.77289	-0.014726	0.70545	-0.11079	-0.048559	0.29996	3.4358	-0.096368	-0.28855	0.67387	0.39081	1.1718	-0.60843	-0.2655	-1.3934	0.17709	0.59608	0.40881	-0.44656	-0.17483	0.64656	-0.18214	-2.0349	-0.14312	1.5621	-0.35209	-0.52835	-1.1984	0.30962	0.34555	-1.0837	-0.76388	-0.83889	-0.6045	0.13169	-0.11475
TCGA-B0-5116-01A-03-1740-20	0.1069	0.19767	-1.0163	-1.342	1.267	0.7717	-0.4185	0.63933	0.85285	0.26803	0.59091	-0.48408	0.042513	1.0166	0.023402	-0.98025	-0.0099667	-0.08882	0.45555	-0.10497	0.013926	-0.77703	1.9993	0.85951	0.26157	-1.1661	-0.099236	-0.93645	0.40986	-1.7792	-0.011532	-1.1838	0.094315	0.035968	-1.3198	-0.64909	0.13149	0.95404	-0.71254	-0.59538	0.42441	0.046185	-0.016161	-0.19628	-0.58826	-0.48499	0.56501	0.81004	-1.0932
TCGA-B0-5100-01A-21-1740-20	0.057943	0.093339	-0.50296	-1.7326	0.72159	-0.3604	-0.17299	-0.28438	0.91989	-0.74117	0.60748	-0.36288	-0.29962	0.75306	0.69186	-0.45247	0.0047534	0.010072	0.11331	0.58976	-0.092678	-0.29289	1.8226	0.30523	0.26546	-1.1022	-0.67157	0.52807	1.61	-2.8357	0.092351	-1.2322	0.11428	-0.088692	-0.98846	-1.5777	0.07212	2.1681	-0.37132	-0.49915	0.30361	0.36031	0.28589	-0.30426	-0.47818	0.20453	-0.61311	2.9142	-0.3098
TCGA-B0-5115-01A-21-1740-20	0.034814	0.44412	-0.76924	-1.6354	0.92245	0.73103	-0.60293	0.35337	0.7569	-0.52829	0.84425	-0.32261	-0.16267	-0.0032186	0.56128	-0.063111	0.17841	0.1515	0.013968	0.23879	-0.065664	-0.42298	2.233	0.78909	-0.029887	-1.1908	-0.28205	-1.7969	0.89378	-2.6162	0.13695	-0.98467	-0.094407	-0.60168	-2.5874	-1.4743	-0.2731	0.58826	-0.3283	-0.44777	0.67661	0.31266	0.16808	1.6053	-0.75965	-0.20071	0.3846	1.2113	-0.60589
TCGA-B8-5165-01A-21-1740-20	0.00794	-0.081709	-1.0234	-1.8954	0.97021	0.23192	-1.205	-0.023952	0.91255	0.24043	1.0852	-0.37174	-0.59907	0.33412	0.42158	0.12717	0.23114	0.80473	0.0053745	-0.086333	0.011421	-0.58886	3.202	1.2192	0.21082	-1.1487	-0.29555	-0.65844	2.1065	-2.7108	0.18221	-0.90397	0.059604	-0.6978	-2.2152	-1.5072	-0.013292	0.21537	-0.2288	-0.48672	0.32042	0.2279	-0.0041067	0.060327	-0.8633	-0.20723	-0.31045	1.5894	-0.9735
TCGA-BP-5177-01A-21-1740-20	0.17981	-0.1542	-0.931	-1.9031	0.79857	0.13279	-0.69037	-0.34367	1.643	-0.47138	0.5441	-0.18133	-0.30904	0.043937	0.82694	-0.17073	-0.12188	0.49813	0.35385	0.26083	-0.013805	-0.33341	1.6924	0.99774	0.16308	-1.1911	-0.41625	-1.9383	1.0875	-2.4396	0.60383	-0.8756	0.049635	-0.65741	-2.2552	-2.1737	-0.34576	0.539	-0.37178	-0.35113	0.56512	0.79526	0.12919	2.2142	-0.45875	-0.22544	-0.038917	1.3124	0.090872
TCGA-BP-5186-01A-21-1740-20	0.082289	-0.30568	-1.414	-1.7464	1.4725	0.023332	-1.0146	-0.20707	0.54679	0.020269	0.6969	-0.31543	-0.62004	0.084184	0.095066	-0.3646	0.11059	0.41007	0.21713	-0.34782	0.028319	-0.040759	0.44013	0.97719	0.03624	-1.1451	-0.22504	-1.9354	0.34799	-2.6473	0.35949	-0.95911	0.33337	-0.64745	-1.7892	-1.4568	-0.19929	0.6536	-0.25615	-0.40746	0.49086	0.077462	0.0040886	1.807	-0.56872	-0.30726	0.8421	1.3591	-0.49249
TCGA-BP-5187-01A-21-1741-20	0.071966	0.11309	-1.3557	-1.4289	0.37034	-0.27675	-0.53524	-0.8886	1.1995	0.012347	0.96753	-0.22591	-0.0085942	-0.47132	-0.033516	-0.83167	0.50793	-0.30443	0.1948	0.0097817	-0.10779	-0.68176	1.0732	0.63957	-0.036285	-0.98399	-0.41697	-1.1714	0.39954	-2.4522	0.26343	-1.318	0.27334	-0.97927	-2.3155	-1.9072	-0.29258	0.96388	-0.0040601	-0.55058	0.15049	-0.27304	0.29364	1.9684	-0.32486	-0.31896	2.4178	1.8713	-1.6013
TCGA-BP-5198-01A-21-1741-20	0.19568	-0.074093	-1.3254	-1.5187	0.29407	-0.16335	-0.11679	-0.50254	1.0534	0.30631	-0.14563	-0.12321	0.060543	-0.29956	0.67415	-0.87935	0.4841	0.0025915	0.23481	0.51629	-0.070374	-0.55326	0.050064	0.54799	0.12445	-0.88769	-0.34643	-1.4047	0.80068	-2.3505	0.48727	-0.79291	0.1277	-0.7533	-2.1828	-1.6223	-0.07328	1.1009	-0.40086	-0.44755	0.48576	0.30277	0.38094	1.4768	-0.49947	-0.11297	1.8626	2.0714	-0.28433
TCGA-B0-5402-01A-21-1741-20	-0.014048	0.75939	-0.3295	-1.8568	0.60376	0.38747	-1.0361	0.0059673	0.48903	-0.34314	0.81927	-0.39226	-0.49924	0.29952	-0.21502	-0.22536	0.25887	-0.064554	-0.014397	-0.050443	-0.147	-0.89671	1.7771	0.39065	0.041938	-1.2758	-0.1913	-1.7697	0.69819	-2.5554	0.081202	-1.226	0.24051	-0.91579	-2.4247	-1.8915	-0.025797	1.0569	-0.16665	-0.5276	0.90629	-0.68946	-0.14203	0.23626	-0.96758	-0.12854	0.20775	-0.35233	-0.76625
TCGA-CZ-5458-01A-21-1741-20	0.040664	-0.50263	-0.58391	-1.7512	1.0428	1.2219	-0.60193	0.15361	-0.22161	-0.545	0.81146	-0.65222	-0.10076	0.18905	-0.35883	0.11859	0.097001	0.14342	-0.027396	-0.27473	-0.11638	-1.223	1.3532	0.37506	-0.18432	-1.3156	-0.16972	-0.48105	0.86002	-2.831	-0.034277	-1.0549	-0.14557	-0.45012	-2.2579	-0.86363	0.17483	0.94553	-0.72652	-0.52733	0.6864	-0.19738	-0.32183	0.00060945	-0.52691	0.21929	0.37995	0.081487	-1.4621
TCGA-CZ-5466-01A-21-1741-20	-0.0075019	-0.53123	-0.62448	-1.4941	0.4924	-0.016057	-0.40163	0.86852	0.54539	-0.26633	0.513	-0.29216	-0.042484	0.070765	-0.11966	-0.41299	0.095306	0.13096	-0.016043	0.36499	-0.086492	-0.28873	1.2603	0.3621	-0.21564	-0.81148	-0.35425	-0.54745	1.0246	-2.4337	-0.036254	-0.91823	-0.049646	-0.38287	-1.8388	-0.81395	-0.11332	0.72111	-0.53625	-0.544	0.4995	-0.21312	-0.15308	0.35942	-0.50714	-0.21784	0.22382	0.62536	-0.77413
TCGA-DV-5568-01A-21-1741-20	-0.00070416	0.22815	-0.47408	-1.5351	1.2658	0.29953	-0.49051	-0.049938	0.31504	0.19712	0.57441	-0.46358	-0.33915	0.20665	0.0002559	-0.55638	0.53529	-0.25574	0.017939	0.49103	0.0099818	-0.87721	0.98726	0.30406	0.034312	-1.1412	-0.15527	-1.9636	0.1908	-2.3131	0.30386	-1.0244	0.0037716	-0.29574	-2.5907	-0.46626	0.10577	0.26158	-0.34997	-0.49908	0.75954	-0.18574	-0.018344	2.1734	-0.39058	-0.13007	-0.056804	0.46255	-1.169
TCGA-B8-5550-01A-21-1741-20	0.038239	-0.22137	-0.39269	-0.46675	0.84021	-0.32086	-0.29294	0.1663	0.59389	-0.24633	0.14886	-0.24028	0.047048	0.058302	-0.12519	-0.1379	-0.10679	-0.12242	0.066914	0.43941	-0.13279	-0.81349	0.42424	0.42227	-0.081407	-1.005	-0.10576	-1.9741	1.1001	-1.4649	0.10357	-0.98885	-0.29678	-0.42112	-2.8198	-0.65313	0.23434	1.2135	-0.46551	-0.50207	0.28013	1.0035	-0.20833	0.52831	-0.64185	-0.11768	0.4799	-0.40477	-0.31123
TCGA-CW-5584-01A-21-1741-20	-0.030226	0.16811	-0.46358	-1.6326	1.0127	0.42715	-1.1782	0.8562	0.31071	-0.26696	0.70695	-0.18927	0.059732	0.46076	-0.33758	-0.78855	-0.042299	-0.11994	-0.086959	-0.16743	-0.14425	-0.62365	2.4002	0.76137	0.18539	-0.67514	-0.018659	-0.80741	0.78181	-2.5781	0.15353	-1.1326	-0.11579	-0.61335	-1.9142	-0.7562	-0.56154	1.2386	-0.39267	-0.53044	0.84106	0.14351	-0.33106	0.58558	-0.79549	-0.20807	0.52229	-0.44056	-1.1854
TCGA-B2-5635-01A-21-1741-20	-0.0066545	-0.6679	-0.36129	-1.5888	1.2135	-0.0015416	-1.0415	0.4815	0.18249	-0.12126	0.78457	-0.16507	-0.065873	0.76177	-0.033477	0.030325	0.037816	0.24878	-0.026535	-0.36414	-0.024629	-0.54733	0.94349	0.64267	-0.25496	-0.99598	-0.053059	-0.84595	0.73271	-2.8115	0.48608	-0.85959	-0.028518	-0.3079	-1.9762	-0.71029	-0.077675	0.8604	-0.48291	-0.65614	0.60585	-0.56814	-0.22649	1.4177	-0.47055	0.10034	0.3669	-0.047077	-1.1956
TCGA-B0-5695-01A-13-1741-20	0.21317	-0.05522	-0.75944	-1.6669	1.5244	0.20589	-1.307	-0.91916	0.63327	-0.44775	0.9041	-0.56106	-0.12592	0.13418	-0.023653	-0.12892	-0.28382	0.27505	0.12606	0.11779	-0.16226	-0.63445	1.3476	0.55636	0.1903	-1.1726	-0.36775	-1.8204	0.84553	-2.9865	0.55216	-1.0259	0.47639	-0.5702	-2.4225	-0.89355	-0.090074	0.46246	-0.22806	-0.47174	1.4362	0.34238	-0.093192	1.0334	-0.57861	-0.080851	0.74414	0.77089	-1.3286
TCGA-BP-5190-01A-21-1741-20	0.0166	-0.11888	-1.113	-1.3393	1.4156	0.08338	-1.3365	-0.25239	0.78059	-0.40829	0.92021	-0.12227	0.24224	-0.10624	-0.31802	-0.19836	-0.00924	-0.39178	0.22834	-0.49423	-0.14471	-1.0188	0.24913	0.34173	-0.11123	-0.68762	-0.22241	-0.64702	0.69572	-2.5882	0.017628	-1.1846	0.064366	-0.74747	-1.1514	-1.2477	-0.35847	0.56967	-0.56849	-0.51249	0.49347	-0.65868	-0.17358	0.38423	-0.67225	-0.046873	0.34773	0.044011	-1.5304
TCGA-BP-5199-01A-21-1741-20	0.0637	-0.16031	-0.69771	-1.6195	1.1731	0.37121	0.14409	-0.14284	0.20758	0.082376	0.83946	-0.52926	-0.28199	-0.27253	-0.15915	-0.67591	0.52879	0.053594	-0.0022489	-0.19005	-0.13742	-0.58818	1.6095	0.5418	0.23345	-1.0133	-0.13415	-1.3086	0.19101	-2.1079	0.21227	-0.83725	0.018548	-0.35973	-2.8593	-0.54886	0.16556	0.89825	-0.6365	-0.50479	0.6952	0.31795	0.15979	0.65262	-0.41777	0.14017	0.2626	-0.15306	-0.38581
TCGA-CZ-5451-01A-21-1741-20	-0.19151	0.37518	-0.84099	-1.4066	1.1736	0.33135	-0.98238	-1.475	0.156	-0.74035	0.62346	-0.52112	-0.29099	0.22379	-0.40468	-0.49804	0.12345	-0.1665	-0.20832	-0.51421	-0.17958	-0.73285	1.1905	0.65881	-0.052806	-0.79878	-0.24628	-1.696	0.73674	-2.4362	0.094666	-1.6146	0.04767	-1.1084	-1.3574	-1.5552	0.02253	1.042	-0.35175	-0.60041	0.63203	-0.87767	-0.12218	0.37199	-0.78499	0.11277	0.80977	0.24948	-1.5275
TCGA-CZ-5459-01B-21-1741-20	0.14449	-0.18386	-1.1295	-1.9012	0.042336	-0.26024	-0.98713	-0.43718	0.61961	0.16522	0.62137	-0.49682	-0.2432	-0.089669	-0.40397	-0.53065	0.1906	-0.26427	0.033479	-0.37428	-0.10908	-0.96103	1.0191	0.70177	0.033589	-0.66493	-0.39236	-0.51222	0.6817	-2.5341	-0.10973	-0.83961	0.14875	-0.71996	-2.2188	-1.0545	-0.34473	0.6846	-0.13543	-0.63611	0.17891	-0.87762	0.080237	0.89602	-0.32849	-0.14437	2.801	0.25548	-1.568
TCGA-CZ-5467-01A-21-1741-20	-0.0055046	-0.21083	-0.27106	-1.8349	0.82267	0.32596	-0.95962	0.41916	-0.26019	-0.50676	0.85261	-0.42472	0.069352	0.38055	-0.23128	0.0098528	0.062221	0.11985	-0.084728	-0.045109	-0.18858	-1.0943	1.5875	0.88716	0.084558	-1.019	-0.18836	-0.96371	0.67726	-2.7936	0.14812	-1.1934	0.048266	-0.53889	-2.6812	-1.1589	0.020683	0.57663	-0.25948	-0.50773	0.43336	0.098682	-0.16904	-0.13676	-0.96452	-0.047335	0.16027	-0.11916	-1.2987
TCGA-DV-5569-01A-21-1741-20	0.084254	-0.12011	-0.91572	-2.0194	0.31097	-0.12365	-1.0368	-0.025137	0.61639	0.10262	0.36703	-0.30399	-0.19749	0.29438	0.01804	-0.5094	0.41392	-0.14979	0.04413	0.29214	-0.076173	-0.62831	1.6374	0.92039	-0.015894	-0.95592	-0.26916	-1.1622	0.56206	-2.2594	0.30052	-0.77746	-0.054403	-0.52117	-2.1758	-1.3632	-0.44247	0.55499	-0.25486	-0.50433	0.29573	-0.3181	-0.01085	1.7062	-0.75399	-0.11883	1.1866	1.6412	-1.4031
TCGA-B8-5551-01A-21-1741-20	0.077365	-0.3527	-0.82638	-1.4789	-0.26058	-0.5683	-0.37658	0.13019	0.90099	0.11269	-0.21938	-0.12448	-0.071862	-0.83065	0.3348	-0.17372	0.14912	-0.0016772	0.26057	-0.1175	-0.030959	-0.22253	0.56492	0.61767	-0.042023	-0.91806	-0.48162	-1.594	-0.048933	-1.2814	0.16167	-0.75719	-0.11285	-0.60591	-2.7468	-0.21213	0.046652	0.56926	-0.14067	-0.51667	-0.01359	-0.21607	0.031487	0.30719	-0.73558	-0.84171	1.6008	2.2276	1.2663
TCGA-CW-5585-01A-21-1741-20	0.10626	-0.24874	-0.049964	-2.0481	1.1363	1.0474	-1.5963	0.66011	0.45176	-0.69684	1.1306	-0.39619	-0.18999	0.73586	0.092429	0.2497	-0.16238	-0.090203	0.019508	-0.22505	-0.16746	-0.60084	1.7682	0.5719	0.064962	-1.225	-0.18942	-1.9871	0.9288	-2.7159	-0.20251	-1.2675	-0.038133	-0.6004	-1.7218	-1.4562	0.31516	0.54644	-0.42209	-0.6626	0.96675	-0.38567	-0.050142	1.2469	-0.95895	0.23639	0.77509	-0.36364	-1.3551
TCGA-B2-5639-01A-21-1741-20	0.029192	-0.33373	-0.29033	-1.8713	1.1673	0.69183	-0.49175	0.42806	0.33583	-0.14072	0.49633	-0.26685	0.15344	0.24365	-0.17329	-0.54966	-0.09082	-0.40305	0.055063	-0.57147	-0.11788	-1.0418	0.94547	0.13094	0.15812	-0.78498	0.52981	-1.4422	0.45173	-2.2879	-0.13695	-1.2403	0.21639	-0.63723	-1.4064	-1.2874	0.24384	1.1892	-0.4627	-0.43559	0.78849	-0.62637	-0.36338	1.1057	-0.99967	0.058104	0.55042	0.096642	-1.1707
TCGA-B0-5696-01A-13-1741-20	0.054743	0.14501	-0.68861	-1.4078	1.2823	-0.55383	-0.83418	-0.93426	1.2032	-0.38879	0.82873	0.10995	-0.24627	-0.17317	0.065519	-0.19397	-0.2241	-0.38242	0.19203	-0.14183	-0.20478	-0.93314	0.92244	0.7301	0.15479	-0.78462	-0.40803	-1.853	0.66537	-2.4722	0.24044	-1.0615	0.00095619	-0.7278	-1.8523	-0.67193	0.14952	0.66053	-0.2838	-0.41416	0.52175	-0.59686	-0.051419	0.81617	-0.69287	-0.46257	0.079271	-0.32361	-1.4095
TCGA-BP-5191-01A-21-1741-20	0.039196	-0.0019259	-0.94992	-1.1858	1.6784	0.28471	-0.52503	-0.14504	0.56269	-0.18693	0.15223	-0.13339	-0.072289	0.53888	-0.15804	-0.28348	0.13504	-0.38872	0.15265	-0.52954	-0.0071155	-0.79202	0.1575	0.099399	-0.14048	-0.95511	-0.15913	-0.30525	-0.075169	-2.4425	0.20662	-0.96315	0.00092451	-0.26971	-1.1796	-0.72263	0.26644	0.84859	-0.39316	-0.69877	0.55539	-0.59887	-0.085725	-0.023415	-0.90367	-0.29513	0.57141	1.134	-1.2229
TCGA-BP-5200-01A-21-1741-20	0.066617	-0.52135	-1.3759	-1.9316	0.50881	-0.19039	-1.104	-0.31007	1.334	0.072532	0.32084	-0.14131	0.024137	-0.025833	0.23623	-0.5052	0.20995	0.54479	0.19892	0.44479	0.0080368	-0.5835	2.0594	0.77213	0.087733	-0.73379	-0.27792	-2.0131	1.1043	-2.6812	0.27061	-0.74849	-0.19053	-0.75298	-1.5568	-1.6513	-0.56977	0.37564	-0.31167	-0.38047	0.18994	0.31506	0.051097	1.437	-0.49017	-0.096738	0.60503	2.1001	-0.92096
TCGA-CZ-5452-01A-21-1741-20	0.049962	0.26907	-0.21322	-1.4412	1.4961	0.52534	-0.74244	0.99228	0.53762	-0.032078	0.81433	-0.3137	0.14228	0.45513	-0.17037	-0.22936	-0.10919	-0.28566	0.021933	-0.3773	-0.17876	-0.56599	0.023964	0.32351	-0.25871	-0.56055	0.067609	-1.8746	0.03689	-2.3952	-0.31822	-0.89606	0.39095	-0.81053	-1.4026	-0.86711	0.05686	0.91062	-0.3447	-0.49341	0.89385	-0.92634	-0.29972	0.4862	-0.60188	-0.14909	0.61572	-0.19242	-0.94872
TCGA-CZ-5460-01A-21-1741-20	-0.087255	1.1694	-0.88438	-1.4385	0.76668	0.11088	0.63129	-0.63567	0.53142	-0.1711	0.86728	-0.27777	-0.046053	0.15987	-0.54057	-0.022207	-0.17209	-0.15945	0.011104	-0.59815	-0.18601	-0.99484	1.1827	0.59451	-0.14671	-0.82239	-0.35605	-0.94289	0.38758	-2.1427	-0.15701	-1.0653	0.28263	-0.92028	-1.3898	-0.92267	-0.050867	1.3767	-0.13448	-0.55552	0.64203	-0.87068	-0.24527	0.083286	-0.71404	-0.67389	0.24427	0.6289	-1.334
TCGA-CZ-5468-01A-21-1741-20	-0.39767	0.45815	-0.70268	0.42362	-0.079368	-0.26232	0.18454	-0.35845	0.088311	-0.33566	-0.85018	-0.091917	-0.22664	-1.1243	-0.19591	0.47017	0.68408	-0.46725	-0.36791	-0.4464	-0.11033	-0.91558	1.3119	0.098631	-0.95088	-0.77259	-0.58996	-1.8029	0.52919	-0.9096	-0.35149	-1.3878	-0.47589	-0.52644	-2.3687	-0.67486	0.23213	1.1876	-0.35024	-0.64074	-0.15504	-0.97522	-0.19522	0.28347	-1.227	-0.65989	-0.2769	0.2252	0.66502
TCGA-DV-5573-01A-21-1741-20	-0.028319	-0.48341	-0.48439	-1.7799	0.66909	0.60667	-0.72088	0.191	0.63423	-0.323	0.29068	-0.44968	-0.12858	-0.12476	0.27038	-0.49711	0.21998	-0.21756	-0.023519	-0.025475	-0.09257	-0.33765	0.52874	0.49618	-0.12399	-0.67585	-0.20888	-0.71022	0.78513	-2.3126	0.29394	-0.95731	-0.0745	-0.50695	-1.178	-1.7644	0.28976	0.60361	-0.37146	-0.43572	0.23984	-0.048144	-0.0074213	2.3375	-0.86444	-0.025264	0.49326	2.263	-1.3485
TCGA-B8-5553-01A-21-1741-20	0.15966	-0.34895	-0.6564	-1.446	0.78189	0.070115	-1.1926	0.081972	0.83111	-0.31669	0.42699	0.66239	-0.058373	0.67374	0.042377	-0.39175	0.026318	0.11202	0.02662	-0.50334	-0.19873	-0.39685	0.89035	0.90578	0.1053	-0.98058	-0.13839	-1.8688	1.2497	-2.6999	0.33222	-1.0628	0.12833	-0.75517	-2.1481	-1.3807	-0.55179	0.79051	-0.52949	0.064343	0.4749	1.322	-0.24528	1.6914	-0.68325	-0.22036	2.2559	0.045951	-1.2002
TCGA-CW-5587-01A-21-1741-20	-0.20525	-0.56323	-0.53045	-1.785	0.96934	-0.21575	-0.74801	0.66406	-0.24626	-0.43339	0.4575	-0.58676	-0.36674	0.5164	-0.64066	0.37412	0.055979	-0.19622	-0.30834	-0.52339	-0.13011	-0.42298	1.1641	0.59177	-0.43678	-0.80547	-0.62523	-1.6449	1.0849	-2.5736	-0.09301	-1.1981	-0.19884	-0.68361	-2.0225	-1.1741	-0.15092	0.45511	-0.59237	-0.69631	0.69825	-0.62843	-0.34783	1.2752	-0.99849	-0.31212	0.72857	-0.46394	-1.695
TCGA-B2-5641-01A-21-1741-20	0.12189	-0.078887	-0.77087	-1.2204	0.82281	0.26992	-0.31439	-0.094662	0.59727	-0.40856	0.17975	-0.43024	0.10518	-0.13127	-0.267	-0.5476	-0.14311	-0.28649	0.18609	-0.36832	-0.080797	-0.73281	0.12528	0.57915	0.057883	-0.77856	-0.38298	-0.25983	0.38377	-2.4376	0.078478	-0.9969	-0.082082	-0.53345	-2.0288	-0.86067	-0.15299	0.70673	-0.27879	-0.53747	0.26562	-0.62272	-0.33396	0.67863	-0.63927	-0.15835	1.1168	0.77754	-1.2919
TCGA-B0-5698-01A-13-1741-20	-0.075548	0.011352	-0.85209	-1.1192	0.99809	0.53733	-1.1918	0.30613	-0.30494	-0.44657	0.72555	-0.44167	-0.3695	-0.038507	-0.3784	-0.21005	0.026098	-0.26634	-0.17537	0.10287	-0.1651	-1.0293	1.2265	0.53948	-0.026219	-1.0483	-0.1773	-1.4532	0.73299	-2.6448	-0.24527	-1.1719	0.11539	-0.73513	-1.6046	-0.53355	0.13589	1.1014	-0.32486	-0.66753	0.88812	-1.0084	-0.11049	0.23413	-0.97115	0.00574	0.80651	-0.19561	-1.3454
TCGA-BP-5192-01A-21-1741-20	0.12948	-0.36686	-1.061	-1.4662	1.0795	0.0086997	-1.0229	0.0099216	0.82054	-0.31646	0.77008	-0.3054	-0.080677	0.65171	0.39274	0.032837	0.21448	0.19095	0.20451	-0.19514	-0.083963	-0.52289	1.6833	0.81686	0.1281	-1.4656	-0.30094	-1.2252	0.58129	-2.7099	0.1975	-0.81078	-0.059461	-0.76819	-1.5618	-1.0698	-0.19413	0.53936	-0.18439	-0.46401	0.65343	-0.42026	0.17273	0.43919	-0.66768	-0.060977	0.73413	1.8881	-1.1256
TCGA-BP-5201-01A-21-1741-20	0.095849	-0.07732	-0.71834	-1.1678	0.9349	0.84376	-0.45693	0.90034	0.40783	-0.27687	1.2006	-0.33481	-0.026514	-0.057118	-0.006963	-0.6264	0.00051401	-0.35776	-0.088469	-0.065941	-0.15222	0.088766	0.96238	0.40039	-0.21095	-0.80738	-0.081667	-1.2651	0.59447	-2.3687	0.19257	-0.94022	0.10183	-0.73348	-1.4464	-0.88227	-0.10173	0.76091	-0.20083	-0.61116	0.84216	-0.70624	-0.13252	-0.29848	-0.78296	-0.13916	0.43631	0.25951	-1.426
TCGA-CZ-5453-01A-21-1741-20	0.022723	-0.48156	-1.0171	-1.715	0.94656	0.61174	-0.69677	-1.0935	0.99842	-0.50944	1.1166	-0.36279	-0.20573	-0.032956	0.34189	0.10877	0.15749	-0.085953	-0.032533	-0.016459	-0.011262	-0.53267	0.26412	0.74613	0.0035012	-0.89089	-0.14738	-1.5763	0.015986	-2.4493	0.55399	-0.94074	-0.0093533	-0.7798	-2.3987	-1.8082	-0.63786	0.48935	-0.15959	-0.36222	0.41857	-0.074171	0.075331	1.8438	-0.92832	0.24294	0.58719	2.7781	-0.9682
TCGA-CZ-5461-01A-21-1741-20	-0.023395	-0.30783	-0.44078	-1.569	0.9686	0.19079	-0.87487	-0.10813	0.51129	-0.1607	0.591	-0.41148	0.14584	0.17717	-0.15969	-0.28363	-0.035293	0.55184	-0.056479	0.35661	-0.090916	-0.77154	1.8383	0.37377	0.098026	-0.84986	-0.22811	-1.4274	1.0194	-2.8053	-0.039807	-0.81357	-0.044263	-0.49146	-2.0528	-1.3229	0.10786	0.53274	-0.42993	-0.59216	0.48888	0.67252	-0.051019	1.0428	-0.63032	-0.19443	0.30878	0.60843	-1.1064
TCGA-CZ-5469-01A-21-1741-20	0.12228	-0.14964	-0.59557	-0.4272	0.89924	0.52809	-1	-0.43062	0.45487	-0.060722	0.074171	-0.20018	-0.11506	-0.046572	-0.007207	-0.63292	0.27709	-0.12132	-0.078944	0.31349	-0.15317	-0.94027	0.11599	0.029531	-0.14658	-0.94888	-0.054462	-1.6147	0.11972	-2.2548	0.066779	-0.81862	-0.30554	0.32927	-1.8852	-0.050729	0.83376	0.43371	-0.65023	-0.4397	0.34774	0.067959	-0.065985	1.5355	-0.39498	0.60083	0.65227	1.2458	-0.90898
TCGA-DV-5574-01A-21-1741-20	0.25899	-0.37114	-0.64066	-1.8442	-0.016333	-0.19375	-0.85196	-0.21793	1.4839	0.39763	0.44994	-0.010612	0.031368	-0.64078	0.61063	-0.26636	-0.039705	0.40285	0.24956	0.20867	-0.019139	-0.33043	1.6421	0.76676	0.36646	-0.97797	-0.31592	-1.9427	0.68756	-2.1664	0.28506	-0.52757	0.026821	-0.59282	-2.4248	-0.96044	-0.13781	0.69494	-0.15659	-0.27132	0.12984	-0.020038	0.30281	2.1908	-0.20015	-0.30938	1.356	0.99674	-0.49107
TCGA-B8-5552-01B-21-1741-20	0.053626	-0.46395	-0.73303	-1.7203	0.48128	-0.15503	-0.87881	-0.45872	0.33209	-0.7336	0.38437	-0.39015	-0.2769	-0.00052935	0.32066	-0.63703	0.35936	0.2974	-0.2327	0.12739	-0.0014997	-0.97273	1.4247	0.9054	-0.23828	-0.93978	-0.73525	-0.8274	1.0124	-2.6168	0.13984	-1.2362	-0.26311	-0.74951	-2.0074	-1.4375	-0.21828	0.68233	-0.33838	-0.53467	0.18572	-0.51628	-0.12533	0.97831	-0.8236	0.43072	2.3959	1.5428	-1.45
TCGA-CW-5588-01A-21-1741-20	-0.0099246	-0.2572	-0.43257	-1.0634	0.4741	-0.026582	-0.75729	-0.14377	0.094257	-0.099548	-0.20692	-0.42497	-0.15701	-0.15715	-0.12565	-0.61105	0.35163	-0.00045022	-0.097621	-0.080626	0.0041715	-1.0694	0.81324	0.55141	0.18814	-0.57619	-0.20354	-1.1318	0.44646	-2.0766	-0.0247	-1.0633	-0.11365	-0.23986	-2.0636	-1.0848	0.2045	1.0608	-0.30652	-0.50757	0.12652	-0.03234	-0.13713	0.12158	-0.74092	-0.31768	1.3325	-0.31748	-1.3748
TCGA-B0-5690-01A-13-1741-20	0.16559	0.080444	-0.45974	-1.8404	0.95321	0.022015	-1.0149	-0.33282	-0.024867	-0.11399	0.49853	-0.58003	-0.12312	0.10707	-0.014904	-0.74021	-0.17699	0.23838	-0.075989	-0.12976	-0.17494	-0.86661	1.9903	0.92348	0.14754	-0.93384	-0.16991	-1.6136	0.83981	-2.8326	0.19851	-0.98213	0.1276	-0.54161	-2.3708	-1.0031	-0.21201	0.45956	-0.28173	-0.48051	0.86423	0.21356	-0.22157	0.14779	-0.65309	-0.027292	0.95591	-0.62643	-1.69
TCGA-B0-5699-01A-13-1741-20	0.07305	0.039331	-0.65026	-2.1197	1.4061	0.27428	-0.91906	0.6133	-0.21122	-0.32612	0.75164	-0.36067	-0.14052	0.56088	-0.26812	-0.35718	-0.0018354	-0.47634	-0.090994	-0.47209	-0.21142	-0.17839	0.79566	0.53346	-0.087061	-0.84058	-0.020593	-1.1132	0.16221	-2.3356	-0.17863	-1.0293	0.15069	-0.57965	-1.2968	-0.78299	0.28079	0.47835	-0.33766	-0.63338	0.99809	-0.73987	-0.17916	0.83454	-0.81023	0.15992	0.92241	-0.21558	-1.7869
TCGA-BP-5195-01A-03-1741-20	0.10777	-0.13671	-0.3425	-1.7331	0.10156	0.67138	-0.82805	0.019715	0.2535	0.40313	0.56154	-0.19154	0.11352	0.42099	-0.28584	-0.082481	-0.15217	-0.19897	-0.023262	-0.29427	-0.15987	-0.37905	2.4334	1.1475	0.21546	-0.78414	-0.23825	-1.6439	0.46046	-2.3535	0.044187	-1.0471	-0.098345	-0.21485	-2.3365	-0.71057	0.3236	1.1625	-0.31123	-0.60707	0.31258	-0.43709	-0.090649	0.6553	-0.47055	-0.40859	0.63929	0.034614	-0.72718
TCGA-B4-5377-01A-21-1741-20	0.092357	0.0053051	-0.5726	-1.739	0.64139	0.52152	-1.2035	-0.50617	0.26632	-0.49682	0.6515	-0.33364	-0.0463	0.0050627	-0.12479	-0.38197	-0.11941	-0.3386	0.0044302	-0.12757	-0.13632	-0.90109	1.137	0.41148	0.081236	-1.1817	-0.31589	-1.9313	0.97119	-2.533	0.15697	-1.044	0.069077	-0.61714	-1.4395	-0.84019	0.043508	0.80897	-0.24466	-0.57497	0.69162	-0.6938	-0.1206	0.94271	-0.59073	-0.011875	0.94516	0.35654	-0.95509
TCGA-CZ-5454-01A-21-1741-20	0.092258	0.037648	-0.89111	-2.0662	0.567	0.45088	-0.91395	-0.21579	0.44326	-0.51442	0.51051	-0.41603	-0.024503	0.017889	0.3962	-0.24323	0.11168	0.52357	-0.011421	0.4618	-0.12515	-0.60558	1.6747	0.70018	0.17797	-1.2857	-0.34949	-1.313	0.9795	-2.922	0.25217	-0.79795	-0.1101	-0.73749	-2.1874	-1.3277	-0.15536	0.61057	-0.35667	-0.52982	0.68703	1.1438	-0.02086	1.1075	-0.53094	0.045618	1.029	1.3493	-0.62014
TCGA-CZ-5462-01A-21-1741-20	0.33697	-0.14797	-1.7546	-1.0593	0.72797	-0.15427	-0.061223	-1.6011	1.2184	-0.22488	1.0114	0.076341	-0.20642	-0.84762	0.052492	-0.16402	0.076198	-0.11315	0.26906	-0.3679	-0.13931	-0.7215	-0.44605	0.6544	0.37055	-1.1745	-0.34822	-1.6534	1.1042	-2.6126	0.65146	-0.51818	0.25576	-0.73904	-2.2659	-1.9717	-0.84457	0.3649	0.075963	-0.47897	-0.44305	-0.40704	0.10444	0.46997	-0.4683	-0.88219	2.4904	0.34126	-1.1397
TCGA-CZ-5470-01A-21-1741-20	0.27664	-0.21095	-0.53123	-1.9071	1.3256	0.61868	-0.41504	0.71707	3.6182	-0.19801	-0.16167	0.27134	0.11281	0.48696	0.033878	-0.12299	-0.23623	0.038642	0.037942	-0.30638	-0.16997	-0.93418	0.016164	0.27406	-0.44453	-0.84519	0.83671	-2.1347	0.80625	-2.2562	-0.066332	-0.97015	0.082889	-0.66752	0.6646	-0.78876	-0.088183	1.0683	-0.52043	0.85753	0.74853	1.7493	0.060941	0.0080738	-0.81303	-0.77001	-0.20222	-1.3319	-1.399
TCGA-DV-5575-01A-21-1741-20	0.14863	-0.27479	-0.92363	-1.7568	0.9224	-0.19473	-1.1923	-0.5199	0.81084	0.35113	0.67966	-0.22615	-0.18525	0.48281	0.11406	-0.55823	0.13826	-0.21615	0.05581	-0.39912	-0.051385	-0.55589	0.63692	0.86726	0.10875	-0.97873	-0.32534	-1.3653	0.51442	-2.5815	0.1328	-0.84835	0.24169	-0.70459	-1.3864	-1.1671	-0.78371	0.65172	-0.10956	-0.48064	0.489	-0.35057	0.014604	0.42578	-0.60265	-0.33048	1.0154	1.3441	-0.82287
TCGA-CW-5581-01A-03-1741-20	-0.064054	1.1462	-0.52852	-1.9214	1.3699	0.35586	-1.451	0.40986	1.3281	0.055959	1.2245	-0.169	-0.17557	0.2463	-0.48105	0.27427	0.29456	0.14167	0.080934	-0.14547	-0.068803	-0.85274	1.8634	0.62915	-0.1888	-0.73302	-0.5153	-1.0804	0.44766	-2.4671	-0.10734	-1.0415	-0.17565	-0.44257	-1.9155	-1.4894	0.028393	0.58849	-0.20296	-0.54343	0.59224	-1.3642	-0.11921	0.079114	-0.74785	-0.26393	0.35574	-0.32656	-1.3839
TCGA-CW-5589-01A-21-1741-20	-0.085944	-0.64325	-0.55887	-2.0218	1.0644	0.073321	-1.0573	0.27384	0.27147	-0.32027	0.47643	-0.4768	0.012393	0.12112	-0.27191	-0.5471	-0.036737	-0.0093922	-0.053721	0.083723	-0.002256	-0.40189	0.97834	0.57167	-0.11545	-1.1139	-0.36183	-0.96183	0.9382	-2.5522	0.22158	-0.93025	-0.056571	-0.50473	-2.2163	-1.1827	-0.20296	0.23191	-0.66774	-0.51456	0.77343	-0.31423	-0.090331	1.3756	-0.81315	0.17872	0.56898	1.2043	-1.4167
TCGA-B0-5691-01A-13-1741-20	-0.034834	-0.13204	-0.59634	-1.39	0.60999	-0.12363	-1.1251	-0.43726	1.1791	-0.5049	0.35465	-0.37896	-0.068483	-0.038184	-0.25989	-0.29147	0.37518	0.64202	-0.049653	-0.12361	-0.045721	-0.86445	0.89629	0.78568	-0.037618	-0.84305	-0.58185	-0.64901	1.046	-1.9799	0.056318	-1.1904	0.003758	-0.62207	-1.5748	-1.6965	-0.015317	0.35137	-0.16172	-0.35518	0.22544	-0.43789	0.081194	0.57717	-0.5438	-0.14626	-0.01347	-0.39406	-0.9868
TCGA-B0-5700-01A-13-1741-20	-0.029277	-0.052549	-0.80296	-1.3285	0.97478	0.055533	-0.36454	-1.2026	0.57794	-0.36616	0.39924	-0.24622	-0.33496	0.31693	-0.00095748	-0.51567	0.36957	0.017241	-0.1186	0.058814	-0.087999	-0.85474	0.94595	0.89839	0.15482	-0.88484	-0.28127	-1.2462	0.9716	-2.1002	0.38158	-1.0229	-0.17137	-0.93354	-1.1797	-1.8538	-0.31111	0.73622	-0.35898	-0.59366	0.26147	-0.36571	0.0079203	1.2504	-0.64387	-0.19097	0.54808	-0.060529	-0.95357
TCGA-BP-5202-01A-03-1741-20	0.093389	-0.15368	-1.0733	-2.129	0.83644	0.1833	-1.0003	-0.12647	0.73696	-0.21389	0.38578	-0.32564	-0.34935	-0.013455	0.14679	-0.43561	0.58387	-0.28111	0.098003	-0.11226	-0.03057	-0.51228	0.95705	0.72356	0.014979	-1.1241	-0.27205	-1.012	0.58701	-2.7128	0.21098	-1.0504	-0.070892	-0.83597	-2.1313	-1.5896	-0.51187	0.41267	-0.14821	-0.47981	0.58281	-0.73549	0.057686	0.56299	-0.96786	-0.26655	0.80699	3.053	-0.40719
TCGA-B4-5378-01A-21-1741-20	0.1412	-0.59426	-0.52469	-2.0896	0.74652	-0.031743	-1.1287	-0.31977	0.34203	-0.15428	0.16817	-0.26032	-0.13949	0.71892	0.14804	-0.62604	0.46982	0.37863	0.042654	-0.30485	0.019482	-0.66425	1.3216	0.75434	0.13408	-1.1065	-0.10903	0.86009	1.307	-2.8864	-0.058332	-0.78979	-0.012018	-0.19405	0.20259	-1.3859	-0.4567	0.055401	-0.25009	-0.41491	0.10535	0.10109	-0.0256	-0.21879	-0.20754	0.30292	-0.081877	0.48882	-0.63002
TCGA-CZ-5455-01A-21-1741-20	-0.098074	0.019681	-0.44054	-1.5071	1.1901	0.40477	-0.61602	0.48964	-0.095123	-0.40771	0.55258	-0.39673	-0.34625	0.82776	-0.43132	-0.25256	-0.17158	-0.14942	-0.31711	-0.6951	-0.15161	-0.081684	0.91413	0.59916	-0.087686	-0.75099	-0.35005	-0.74971	0.48181	-2.2527	0.2654	-1.11	0.020229	-0.66356	-1.4649	-0.88373	-0.14847	1.0865	-0.3156	-0.61731	0.54935	-0.51675	-0.28041	1.5183	-0.85092	-0.24131	0.43573	-0.46377	-0.75898
TCGA-CZ-5463-01A-21-1741-20	0.055255	-0.71966	-0.54567	-1.3368	1.0208	0.10346	-0.83299	0.54606	0.49836	-0.3176	0.79532	-0.37197	-0.13502	0.18566	0.0009353	0.039292	-0.10367	-0.23305	-0.0636	-0.59001	-0.12401	-0.89139	0.42332	0.54729	0.038355	-1.0954	-0.11004	-0.66203	0.64713	-2.3481	0.31876	-0.85154	0.029906	-0.97853	-2.0429	-1.4542	-0.094173	1.0352	-0.31336	-0.60201	0.5504	-0.50644	0.0030474	1.0471	-0.79367	0.73053	1.4996	2.0497	-0.53603
TCGA-DV-5565-01A-21-1741-20	-0.15224	-0.91755	-0.95482	-0.92866	0.82679	0.30205	-0.64391	0.071652	-0.18915	-0.60107	0.5097	-0.29745	-0.44719	0.47926	-0.40824	-0.25007	0.64428	-0.13665	-0.27745	0.33824	-0.043826	-1.1145	1.0745	0.5825	-0.095684	-1.2609	-0.1454	-1.9256	0.58566	-2.8822	-0.090402	-1.2598	0.029841	-0.54397	-1.519	-0.96298	-0.21472	1.1666	-0.36044	-0.58107	0.65763	-0.51453	-0.29377	0.34143	-0.53512	-0.04627	0.28148	-0.98174	-1.011
TCGA-DV-5576-01A-21-1741-20	-0.051716	-0.69124	-0.47831	-1.6788	0.94906	-0.50605	-0.84383	-0.64638	0.49749	-0.54771	0.36297	-0.38398	-0.37054	1.1534	0.67236	-0.86161	0.11103	0.066857	-0.089516	-0.0075925	0.177	-0.5286	1.3577	0.49288	0.23075	-1.2932	-0.37309	1.2495	1.0007	-2.6418	0.5504	-0.9758	0.07621	-0.038898	0.72293	-1.5088	-0.18694	0.0044968	-0.27284	-0.56365	0.2933	-0.31291	0.072401	-0.57241	-0.064862	0.41588	-0.34872	2.1773	0.72742
TCGA-CW-5583-01A-03-1741-20	-0.027402	-0.40429	-0.68076	-1.9909	1.2089	0.067205	-1.3604	-0.25822	0.30124	-0.52683	0.64312	-0.42835	-0.43941	0.71469	-0.28007	-0.1826	0.25057	0.53829	-0.25896	-0.14744	-0.090794	-0.65937	2.1873	0.81537	0.069315	-1.1621	-0.53318	-0.90922	1.5633	-3.0906	0.1074	-0.96188	0.035734	-0.50805	-1.9985	-1.7587	-0.46762	0.27917	-0.2287	-0.49795	0.75141	-0.4253	-0.039033	0.83113	-1.0318	0.0062706	0.43306	0.053974	-1.259
TCGA-CW-5590-01A-21-1741-20	-0.022115	-0.15143	-0.39001	-1.7345	0.97485	0.29164	-1.4853	-0.26438	0.97678	-0.15306	0.81728	-0.26059	-0.047365	0.26531	0.0066204	-0.14062	0.04225	0.16809	-0.0092995	0.41162	-0.058805	-0.86232	1.9637	0.59241	-0.013485	-0.87519	-0.37287	-1.3242	0.48657	-2.7272	0.19824	-1.0873	-0.036744	-0.49174	-2.3925	-1.2688	-0.23943	0.75015	-0.29025	-0.47783	0.79853	-0.25426	-0.10231	0.60275	-0.66319	-0.10645	0.091887	1.2497	-0.86089
TCGA-B0-5692-01A-13-1741-20	-0.13999	-0.36193	-0.53733	-2.0205	1.7942	0.061691	-1.0493	0.78681	0.41899	-0.14201	0.7859	-0.39483	-0.23533	0.31611	-0.50166	-0.47623	0.10072	-0.31699	-0.27396	-0.66601	-0.090232	0.84152	0.070404	0.42479	-0.18651	-0.63447	-0.12248	-1.4426	0.73711	-2.3482	-0.19696	-0.98666	0.22347	-0.7006	-2.2736	-1.1993	0.15026	1.1661	-0.38804	-0.6318	0.72142	-1.2432	-0.28022	0.23809	-0.77997	-0.18002	0.32795	-0.044086	-1.3317
TCGA-B0-5701-01A-13-1741-20	0.0046576	0.45917	-0.18033	-0.060108	1.6023	-0.038067	-0.14066	0.041827	0.15123	0.38226	0.51251	-0.15467	0.15451	0.63822	-0.48502	-0.16579	-0.087732	-0.41398	-0.099859	-0.60657	-0.19575	-0.912	0.70572	0.29343	-0.11062	-0.60058	-0.091458	-1.9072	0.22831	-1.7274	-0.11566	-0.84686	-0.32875	0.16431	-2.9309	0.19616	-0.34652	0.91915	-0.20566	-0.41622	0.47238	-0.64722	-0.36766	0.73865	-0.74324	-0.19007	0.23013	-1.1836	-1.3397
TCGA-B8-5545-01A-03-1741-20	0.025501	-0.3026	-0.8652	-1.6879	-0.21163	-0.13046	-0.82067	-0.44428	1.0449	-0.13104	0.1959	-0.27567	0.012103	-0.46596	0.37261	-0.5807	0.40209	0.5883	0.07153	0.42966	0.02033	-0.73255	1.6884	0.83327	0.02206	-0.91921	-0.50468	-1.0871	1.2214	-2.3865	0.18347	-0.95672	-0.16942	-0.42374	-2.3855	-1.566	-0.30753	0.35146	-0.20402	-0.41914	-0.17634	0.52064	-0.04566	0.6186	-0.62479	0.21363	0.91431	1.8175	-0.089611
TCGA-B0-5399-01A-21-1741-20	0.0024261	0.10981	-0.52075	-1.5568	0.81143	0.40179	-0.96014	0.51657	-0.22263	-0.5909	0.39425	-0.52374	-0.22949	0.071299	-0.25495	-0.79326	-0.11506	0.40775	-0.18738	-0.032081	-0.18376	-0.90442	1.1823	0.68869	0.21467	-0.46306	-0.23689	-1.6877	0.52708	-2.6259	-0.22147	-1.2121	0.13997	-0.55458	-1.4296	-0.69637	0.43634	0.71542	-0.46541	-0.65076	1.0651	-0.74582	-0.23866	0.1571	-0.86389	-0.089157	0.14547	-0.86824	-1.6715
TCGA-CZ-5456-01A-21-1741-20	0.056692	0.37019	-0.5503	-0.71262	0.96692	0.56026	-0.71885	-0.13332	0.41343	0.084668	-0.27608	-0.12346	-0.17584	-0.011883	0.095167	-0.73078	0.04225	-0.32122	-0.18141	-0.19395	-0.19186	-0.9435	1.6213	0.23299	-0.26146	-0.74348	-0.28935	-0.74795	0.022587	-2.1115	-0.13328	-1.073	-0.39253	-0.6049	-1.8695	-0.52459	0.37345	1.0924	-0.33202	-0.53894	0.27358	-0.36608	-0.2348	0.85926	-0.98572	-0.43584	0.38275	0.76472	-0.076165
TCGA-CZ-5464-01A-21-1741-20	0.017744	0.13474	-0.34195	-1.3639	0.60294	0.23369	-0.64871	0.60412	0.21897	-0.25995	-0.071567	-0.38747	-0.089381	-0.038284	-0.41726	-0.36892	-0.024817	0.028283	-0.21322	-0.23618	-0.20416	-0.62081	0.84612	0.63369	-0.14542	-0.4965	-0.27912	-0.58872	0.49162	-1.4762	-0.32681	-0.84561	-0.40556	-0.51158	-2.7388	-0.59119	0.25863	0.59243	-0.31595	-0.66541	0.46482	-0.50966	-0.31289	0.045549	-0.97987	-0.35327	0.11917	0.45927	-0.54972
TCGA-DV-5566-01A-21-1741-20	0.045331	0.054462	-0.74412	-1.7939	1.7718	0.20638	-0.83335	0.75609	-0.072775	0.16184	0.60283	-0.44679	-0.47329	0.86691	-0.51405	-0.83463	0.54762	-0.31255	-0.081637	-0.20694	0.022241	-1.1016	1.2216	0.24748	0.0037986	-0.9337	-0.033151	-2.1604	0.28342	-2.0727	0.043114	-1.1164	0.33598	-0.56161	-2.002	-0.6275	0.013387	0.56458	0.2977	-0.5828	1.0906	-1.4021	-0.29505	1.9562	-1.0555	0.2318	0.31775	-0.14725	-1.279
TCGA-B8-5546-01A-21-1741-20	0.2426	-0.26141	-0.46075	-1.7367	2.2356	-0.094085	-0.57917	-0.53124	-0.10476	-0.10036	0.27708	0.12978	-0.020278	-0.037023	-0.31507	-0.24952	-0.12789	-0.28512	-0.026233	-0.57783	-0.13395	-1.0831	-1.5523	0.25464	-0.10198	-0.59374	-0.050327	-1.9893	0.2483	-2.8365	0.0029006	-0.63359	0.78382	-0.16944	-2.9265	-0.73613	1.1089	0.68084	-0.067622	0.031079	0.32553	-0.3082	-0.13319	0.094463	-0.74836	0.62612	0.93095	-1.2783	-1.7262
TCGA-B2-5636-01A-03-1741-20	0.10778	-0.53861	-0.41713	-1.7209	0.81544	-0.14441	-0.63519	-0.64759	0.80805	-0.59354	0.48102	-0.33143	-0.080388	0.61567	0.27149	-0.38915	-0.12702	0.46208	-0.035747	0.20931	0.021313	-0.73565	2.7043	0.71317	0.099961	-1.4366	-0.32482	0.24046	1.7968	-2.893	0.50787	-0.74647	0.048266	-0.030872	-1.2623	-1.7865	-0.16701	0.42546	-0.38528	-0.37146	0.17037	-0.024409	0.2789	0.85399	0.010523	0.045654	-0.4316	1.003	-0.48389
TCGA-CW-5591-01A-21-1741-20	-0.11941	0.3721	-0.77784	-1.5388	1.1746	0.67363	-1.1143	-0.42945	0.047148	-0.28189	0.013079	-0.45187	-0.32555	0.61502	-0.37088	-0.4778	-0.026976	-0.087326	-0.32887	-0.47342	-0.078437	-0.37785	1.6367	0.44148	-0.39669	-0.89761	-0.29134	-1.2365	0.73446	-2.3902	-0.065049	-1.2581	-0.24742	-0.49151	-2.5858	-0.035605	0.26911	0.49755	-0.42912	-0.57315	0.69742	-0.29697	-0.26882	0.2122	-1.1001	-0.4068	0.52417	-0.075257	-1.2282
TCGA-B0-5693-01A-13-1741-20	0.11415	0.16946	-0.49977	-2.153	0.90089	0.027968	-1.1717	0.57843	0.56091	-0.035252	0.66339	-0.2001	-0.15063	0.24535	0.013207	-0.45764	0.04225	0.31908	-0.15381	0.10516	-0.12763	-0.73225	1.5466	1.0233	0.18138	-0.91579	-0.28189	-1.6249	1.1516	-2.705	0.2091	-0.80818	0.21478	-0.71721	-2.1013	-1.1845	-0.35616	0.46319	-0.14449	-0.54676	0.82972	-0.024482	-0.034921	2.1941	-0.77754	-0.077096	0.90015	0.75474	-1.4462
TCGA-B0-5702-01A-13-1741-20	0.10666	-0.15664	-0.77244	-2.0308	0.57472	-0.017412	-0.99237	-0.41996	1.1594	-0.15779	0.30603	-0.24765	0.029186	-0.47421	0.20438	-0.40861	-0.026193	0.16316	0.1048	0.26917	-0.0074894	-0.2176	0.54005	0.64477	0.09738	-1.0079	-0.36704	-1.2041	0.89243	-2.0995	0.51569	-0.611	0.014895	-0.8128	-1.6122	-1.7133	-0.49648	0.37963	-0.24399	-0.53582	0.27996	0.38418	0.10603	2.6323	-0.46198	-0.17257	1.0137	1.6276	-0.1699
TCGA-BP-5196-01A-21-1741-20	-0.052669	-0.42709	-0.49566	-1.6048	0.45784	-0.42808	-0.94011	0.58256	0.67432	0.080984	0.26793	-0.2095	-0.19526	0.40232	0.11029	-0.54929	0.27925	-0.077735	0.4527	0.70393	-0.059849	-0.33085	1.9839	0.37059	-0.26419	-0.94339	-0.35316	-1.941	0.92142	-2.5622	-0.032609	-1.0732	-0.058199	-0.22097	-2.6957	-0.63112	-0.2169	0.8203	-0.3093	-0.50432	0.48766	0.37063	-0.044971	0.56503	-0.31485	-0.039843	-0.36752	0.65	-1.0722
TCGA-B0-5400-01A-21-1741-20	0.31756	-0.16735	-1.5137	-0.7756	1.2411	-0.494	-0.2947	-2.4424	0.91846	0.94252	0.21885	0.32599	-0.41561	-2.0062	0.43251	-0.18893	-0.17339	0.16649	0.29778	-0.024466	-0.058898	-0.36145	-0.15226	0.79692	0.33426	-0.79915	-0.5047	-1.6946	0.7598	-2.6713	0.5559	-0.45106	1.1688	-1.0104	-2.6007	-0.75973	-0.824	0.17155	-0.36324	-0.18346	-0.43778	0.41311	0.21686	-1.0552	-0.47055	-1.0325	-0.67069	1.9419	-0.91389
TCGA-CZ-5457-01A-21-1741-20	0.022616	0.16927	-0.84071	-1.3355	0.31552	-0.1884	0.74122	-0.016191	1.2229	0.35822	0.76648	-0.099692	-0.058736	0.032628	-0.051537	-0.24952	0.49515	0.037041	0.017165	-0.030988	-0.081384	-0.84672	-0.099237	0.67091	-0.20014	-1.0498	-0.36318	-1.3323	0.47233	-2.3019	0.41436	-1.2262	-0.13418	-0.93389	-1.2971	-1.2276	0.54831	1.0382	-0.31479	-0.45056	0.091798	-0.52174	0.0049817	0.48828	-0.65642	-0.10565	1.2067	2.3043	-1.2861
TCGA-CZ-5465-01A-21-1741-20	0.052455	-0.24553	-0.39683	-1.9575	0.48968	0.080065	-1.3297	0.59507	-0.18956	-0.47191	0.45544	-0.55584	-0.23678	0.20985	-0.11253	-0.57721	-0.1709	0.064545	-0.17807	0.15201	-0.14548	-1.0455	1.913	0.75169	0.24924	-0.93973	-0.082704	-1.8741	1.1124	-2.6358	0.41474	-1.2499	0.069767	-0.62934	-1.6186	-1.3167	-0.12151	0.84495	-0.16298	-0.71284	0.68067	-0.18625	-0.12519	0.53742	-0.76485	-0.018959	0.21364	1.0569	-1.3158
TCGA-DV-5567-01A-21-1741-20	0.11141	-0.77339	-0.32908	-1.9962	0.55989	-0.16105	-1.0723	-0.29292	0.5755	-0.24581	0.40022	-0.2711	-0.24453	0.77472	0.2148	-0.35642	0.19921	0.30391	0.045121	0.061776	-0.06954	-0.66624	1.0938	0.82592	0.33121	-1.1101	-0.10814	0.81377	1.1344	-3.0567	0.13338	-0.81431	-0.19545	-0.036553	0.16607	-1.5285	-0.27277	0.19459	-0.26584	-0.45155	0.1743	-0.24183	0.035076	0.19422	-0.52581	0.34362	0.29702	1.6106	-0.6943
TCGA-B8-5549-01A-21-1741-20	0.15329	-0.59174	-1.0396	-2.0787	0.72307	0.19246	-0.52655	0.20637	0.85095	-0.28877	0.27221	-0.36269	-0.073333	0.068219	-0.044753	-0.29577	0.19834	-0.0532	0.05648	-0.25832	-0.07625	-0.64303	0.41441	0.86791	0.0050416	-0.92163	-0.38225	-1.6399	1.4465	-2.56	0.21432	-0.67196	-0.16332	-0.57382	-2.3001	-1.0556	-0.68946	0.56998	-0.46491	-0.4481	0.20287	-0.14846	-0.036607	1.383	-0.60496	0.022557	1.3253	1.5895	-1.1874
TCGA-CW-5580-01A-21-1741-20	0.0042654	-0.07611	-0.38625	-1.3135	1.7812	0.40377	-0.54772	0.70736	-0.13946	0.49779	-0.045678	-0.35417	-0.086161	-0.011002	-0.36892	-0.73669	-0.0011583	-0.32135	-0.22612	-0.56385	-0.24293	-0.4922	0.48239	0.16622	-0.32137	-0.44344	0.15484	-0.89442	0.34521	-2.1546	0.094946	-0.91228	0.34734	-0.085948	-1.2239	0.44424	0.39446	0.97532	-0.25849	-0.41872	1.0809	-0.37966	-0.1964	0.7629	-1.0851	0.5099	0.63354	-0.7251	-1.6447
TCGA-B2-5633-01A-21-1741-20	0.14221	-0.74429	-0.37609	-1.6951	0.75963	-0.37428	-0.77214	0.201	0.27732	-0.012916	0.57579	0.025435	0.0065774	0.58826	-0.033691	-0.25177	0.00087089	0.10774	0.033275	0.087198	-0.028666	-0.52701	0.76737	0.81248	0.27477	-0.76408	-0.16931	-1.146	0.58313	-2.5253	0.2906	-0.69456	0.045289	-0.11292	-2.7199	-0.3336	-0.019713	0.78483	-0.42421	-0.58826	0.36119	0.079067	0.0007677	1.6246	-0.4955	0.14778	1.5451	1.3279	-1.1148
TCGA-B0-5694-01A-13-1741-20	-0.063522	0.12237	-0.67842	-1.4859	1.2279	-0.073769	-0.72464	0.14637	0.20004	-0.49988	0.054365	-0.40648	-0.23899	-0.064476	-0.2312	-0.28162	-0.077065	0.24916	-0.2077	-0.40316	-0.19585	-0.45853	1.6557	0.61814	-0.16075	-0.92048	-0.15028	-1.1681	0.70022	-2.6941	-0.070157	-1.0661	0.045084	-0.63719	-1.3129	-0.82761	-0.2402	1.4318	-0.36681	-0.59438	0.87534	-0.54425	-0.094847	0.52956	-0.7123	0.051569	0.62997	-0.22402	-1.0617
TCGA-CJ-6033-01A-13-1741-20	0.08296	-0.16609	-0.5112	-1.3735	0.75455	-0.27988	-0.12076	-0.16971	0.73091	-0.27939	0.070134	0.19427	-0.057068	-0.22218	0.66321	-0.51533	-0.024029	-0.036873	0.075291	0.036709	-0.068023	-0.46211	0.61286	0.93933	0.1887	-1.0506	-0.32211	-1.9799	0.50713	-2.395	0.46295	-0.88858	-0.064832	-0.66645	-1.8565	-0.94944	-0.22329	1.0563	-0.1503	-0.47818	0.41095	0.20931	0.30999	-0.10297	-0.68974	-0.65342	0.84416	2.0703	-0.7424
TCGA-B0-5697-01A-13-1742-20	0.0011142	-0.65656	-0.503	-1.3513	1.3664	-0.15589	-1.181	0.13897	0.29719	-0.30524	0.36212	-0.12555	-0.076857	-0.08503	-0.28727	-0.65972	0.011979	-0.043563	-0.14367	-0.18379	-0.25358	-0.81099	1.8334	0.31113	-0.16076	-0.85228	-0.42193	-1.7215	1.8189	-2.9112	0.29128	-1.0595	0.1235	-0.42745	-1.784	-1.3495	-0.11603	0.61544	-0.45826	-0.56985	0.54099	0.11976	-0.21701	1.7817	-0.66541	-0.2569	0.0622	0.42969	-1.3476
TCGA-CJ-5678-01A-13-1742-20	-0.11063	-0.11517	-0.35841	-2.1887	1.0917	0.19344	-0.70288	0.89632	0.4025	-0.080382	1.0669	-0.31853	-0.26441	0.7096	-0.3397	0.13297	0.00092572	-0.41958	-0.23356	-0.33741	-0.15447	0.46752	1.4059	0.17101	-0.10187	-0.70825	0.0047753	-1.7393	0.88953	-2.1494	-0.16985	-1.0259	-0.30313	-0.71979	-1.3404	-1.3557	-0.45765	0.65876	-0.31483	-0.61355	1.081	-0.84857	-0.14831	0.49567	-1.0104	0.034254	0.66764	0.31012	-1.7099
TCGA-CJ-5671-01A-13-1742-20	0.24126	-0.3698	-0.98653	-1.6783	0.12296	-0.18353	-0.71995	0.51092	1.2114	0.4227	0.0034806	-0.094163	0.060016	-0.72996	0.15924	-0.53507	-0.032915	0.18603	0.16739	0.90108	-0.091479	-0.18598	0.71652	0.68537	0.48691	-0.75794	-0.27939	-1.7249	1.1775	-2.3227	0.32673	-0.58655	-0.010687	-0.62955	-2.3779	-0.53493	-0.21548	0.91503	-0.47319	-0.47322	0.29856	0.69833	0.082088	1.7398	-0.036755	0.028086	1.5064	1.1482	-0.71325
TCGA-B4-5832-01A-13-1742-20	-0.10073	0.8082	-0.92167	-0.65079	1.0604	-0.89536	0.62802	-0.075971	0.57109	0.19759	-0.2606	-0.49235	0.069763	0.078603	-0.42677	-0.65887	0.0034967	-0.093614	0.064343	-0.039844	-0.065967	-0.50809	1.0255	0.34864	-0.083222	-0.46785	-0.31177	-1.9449	0.55763	-2.4282	0.022168	-0.75305	-0.41671	-0.46792	-1.434	0.31562	0.11245	0.20712	-0.25849	-0.46756	0.55969	-0.09886	-0.17698	0.048824	-0.9639	-0.80463	-0.021682	0.95039	-0.78796
TCGA-EU-5904-01A-13-1742-20	0.038796	0.097827	-0.95773	-1.9997	-0.086989	-0.12342	-1.1405	-0.20043	1.1394	-0.56378	0.38239	-0.30881	-0.3456	-0.48852	0.53926	-0.57933	0.28755	0.6772	0.068758	0.23851	-0.050329	-0.71487	2.1926	0.93561	-0.0049658	-1.1024	-0.61015	-1.6338	1.2699	-2.4809	0.058561	-1.0167	-0.026555	-1.1262	-2.1755	-2.1002	-0.41895	0.53039	-0.24847	-0.58488	0.23213	0.12187	0.19958	2.7425	-0.38585	-0.13292	1.52	1.887	-0.5296
TCGA-CZ-5987-01A-13-1742-20	0.10657	0.35973	-0.48208	-0.77611	1.0308	0.13799	-0.23223	-1.0611	-0.12025	-0.018981	0.28734	-0.15737	-0.14938	-0.1192	-0.25251	-0.78514	0.04225	-0.57548	0.006242	-0.67772	-0.3135	-1.1997	1.1323	0.29905	0.2042	-0.2733	-0.33283	-1.1785	0.79251	-2.1452	0.030883	-1.1059	0.25847	-0.72366	-1.1856	-0.42395	0.2178	1.2402	-0.19455	-0.64182	0.76032	-1.2881	-0.22621	-0.084563	-0.58063	-0.35715	0.42911	-0.21954	-1.4904
TCGA-CW-6097-01A-13-1742-20	0.09087	0.2882	-0.59805	-0.64354	0.11019	-0.40528	0.30485	0.44428	0.42948	0.22812	0.26118	-0.26151	-0.027876	-0.30821	0.22507	-0.4093	0.044926	0.33757	0.089833	0.20868	-0.037851	-0.72186	2.2828	0.46113	-0.25217	-1.0082	-0.35677	-1.9244	1.1712	-1.8863	0.011671	-0.65143	-0.55105	-0.019879	-2.3449	-0.59568	-0.20562	0.38466	-0.6443	-0.51599	0.22063	0.46123	-0.14105	1.6174	-0.52473	-0.089601	-0.13443	0.44795	-1.4158
TCGA-B0-5703-01A-13-1742-20	0.14273	0.053627	-0.80487	-1.7537	0.30811	-0.18555	-0.39263	-2.3376	0.78765	0.30566	0.83482	-0.050947	-0.65823	-0.68029	-0.14486	0.058451	-0.074212	0.091655	-0.025127	-0.22126	-0.23265	-0.40972	1.7712	0.87893	0.51975	-0.6459	-0.57671	-1.4287	1.1582	-2.2874	-0.043204	-0.77563	-0.1071	-0.62229	-2.0666	-0.97523	-0.074157	1.0944	-0.14493	-0.48722	0.79127	0.034597	-0.025346	0.49525	-0.50097	-0.3668	0.77401	0.12264	-1.3297
TCGA-CJ-5679-01A-13-1742-20	0.01381	0.43222	-0.88061	-0.54383	1.0739	-0.47548	0.44977	-1.0478	0.93494	0.30097	-0.40763	0.013167	-0.10705	-0.39512	0.14889	-0.1843	-0.11751	-0.26805	0.0081259	-0.23111	-0.10117	-0.5609	0.69686	0.31536	-0.13458	-0.8158	-0.041846	-1.7885	1.0789	-2.424	0.057405	-0.53355	-0.119	-0.81456	-1.3848	-0.18167	0.098581	0.80903	-0.4997	-0.52943	0.83021	-0.27926	-0.010111	-0.2033	-0.69712	-0.60593	-0.061766	0.42804	-0.62376
TCGA-CJ-5672-01A-13-1742-20	0.078903	-0.68907	-0.73936	-1.5139	0.91435	-0.029154	-0.81002	0.043461	0.79034	0.21352	0.47291	-0.12746	0.002512	0.009859	0.017024	-0.19507	-0.23184	-0.098991	0.1531	-0.39873	-0.13121	-0.59154	1.0544	0.64108	0.011937	-1.0329	-0.19405	-1.6258	0.5769	-2.5011	0.32466	-0.84533	0.084853	-0.77878	-1.681	-1.2773	-0.021106	0.55785	-0.52243	-0.47841	0.1147	-0.47383	0.13481	1.5918	-0.54475	-0.41097	0.99571	0.72786	-0.81053
TCGA-B4-5834-01A-13-1742-20	0.13538	-0.42226	-0.64824	-1.7728	0.82523	0.40704	-1.0823	0.045423	0.61823	-0.30513	0.50117	-0.42564	0.1012	0.24736	0.33793	-0.11547	0.083269	0.59543	0.07287	0.13226	-0.019546	-0.56334	2.1132	0.881	0.13611	-1.2534	-0.21315	-1.666	1.2399	-2.5273	0.049188	-0.87684	0.1097	-0.60116	-2.5615	-1.6054	-0.39776	0.20588	-0.24178	-0.50219	0.33445	0.12217	0.11434	0.54287	-0.42376	0.10268	0.017423	0.86183	-0.90511
TCGA-EU-5905-01A-13-1742-20	0.039766	-0.47846	-0.64541	-1.5364	0.31773	0.10955	-0.83939	0.38996	0.79822	-0.049532	0.014351	-0.016141	-0.025397	0.70684	0.25018	-0.54034	0.1752	-0.18707	0.12361	0.027888	0.047585	-0.66114	1.5302	0.62384	0.091202	-1.0484	-0.098432	-0.8526	0.14461	-1.9083	0.72909	-0.77669	-0.52838	0.17071	-1.3372	-1.2647	0.049734	0.62088	-0.58487	-0.51669	-0.1398	-0.35377	0.10402	2.7622	-0.69108	-0.39133	0.94181	1.6996	-0.93999
TCGA-CZ-5988-01A-13-1742-20	0.11715	-0.12165	-0.86051	-1.5877	0.78178	-0.16578	-0.42198	-0.2795	0.7824	0.93828	-0.41659	-0.125	-0.12347	0.05931	0.27545	-0.82943	0.18812	-0.0063397	0.13681	-0.16623	-0.010632	-0.65818	2.5607	0.6642	0.086371	-0.92917	-0.1538	0.052014	0.14248	-2.0616	0.23088	-0.49665	0.00038937	-0.047826	-0.88203	-1.3711	0.24779	0.86491	-0.3076	-0.45214	0.58649	0.14919	0.12383	0.39102	-0.75441	-0.21974	1.3213	2.0928	-1.0687
TCGA-CJ-6027-01A-13-1742-20	-0.1419	0.18585	-0.6323	-1.2578	0.65634	-1.0432	1.0122	0.35964	0.58456	0.31241	0.12627	-0.27855	-0.17233	-0.35224	-0.42074	-0.86107	0.16934	-0.39333	-0.13573	-0.11342	-0.14609	0.014827	1.6796	0.31956	-0.17311	-0.37987	-0.1211	-1.3556	0.84485	-2.0867	-0.19483	-0.79629	-0.341	-0.80653	-1.849	-0.11322	0.0051656	0.94439	-0.17016	-0.62592	0.98656	-0.56085	-0.29738	0.074151	-0.81606	-0.41997	-0.30587	-0.040345	-1.2951
TCGA-B0-5705-01A-13-1742-20	-0.11558	0.30383	-0.63481	-1.7929	1.3537	0.18585	-1.0386	0.80115	0.3023	-0.45692	0.56951	-0.26752	0.24452	0.24619	-0.54755	-0.44798	0.14125	-0.073649	0.068485	-0.040163	-0.093956	-0.47592	0.12619	0.62159	-0.019027	-1.0686	-0.15914	-2.1127	0.86826	-2.38	0.12946	-1.0111	0.18412	-0.5825	-1.3231	-1.5122	0.074184	0.67322	-0.26401	-0.58101	0.65766	-0.7603	-0.18735	0.74508	-0.91277	-0.26292	0.74314	-0.51985	-1.2444
TCGA-CJ-5680-01A-13-1742-20	0.156	-0.31185	-0.246	-0.89365	1.5991	0.21733	-0.54744	0.25264	0.8695	0.085802	0.49719	0.11863	-0.072278	-0.026751	-0.026877	0.14675	-0.28918	0.040214	0.12262	-0.015327	-0.16097	-0.81881	1.6451	0.64715	-0.05346	-0.59723	-0.41115	-1.1295	0.7805	-2.5689	0.010829	-0.87268	0.74045	-0.18061	-1.6039	-0.50611	-0.14576	0.67278	-0.076174	-0.33974	0.89428	-0.018327	0.0082531	-0.20242	-0.60969	0.25171	0.058666	0.34585	-1.1168
TCGA-CJ-5686-01A-13-1742-20	0.064696	-0.26098	-0.5114	-1.4272	1.728	-0.21964	-0.88828	0.20447	0.98644	-0.38489	0.70821	-0.30002	0.093214	0.031932	0.036511	-0.44668	-0.13713	-0.27124	-0.13134	0.069877	0.099311	-0.55985	0.59448	0.4045	-0.13278	-1.0612	0.0025209	-2.1294	0.83727	-1.5618	0.35851	-0.87201	-0.0092094	-0.81003	-2.4614	-1.7639	-0.3153	0.66749	-0.67072	-0.50837	1.0245	-0.18022	-0.10925	1.9965	-0.6454	-0.096117	0.23547	0.78383	-1.1991
TCGA-B4-5835-01A-13-1742-20	0.054223	-0.54244	-0.32025	0.20974	1.0165	-0.011532	-0.35281	0.61222	0.82506	-0.15394	0.32789	-0.20204	0.19038	-0.35647	-0.31252	-0.26062	-0.44746	0.23796	0.078283	-0.17107	-0.14883	-0.8349	0.58029	0.38335	-0.0046256	-0.45217	0.071215	-0.58179	1.0243	-2.2155	-0.0023661	-0.46091	-0.079981	-0.39277	-0.52255	-1.0575	0.95345	0.1986	-0.39638	-0.57237	0.6794	-0.15636	0.0003179	-0.40231	-0.49284	-0.099425	0.22913	0.73883	-1.4125
TCGA-EU-5906-01A-13-1742-20	0.1947	-0.15752	-0.72358	-1.6585	1.2581	0.12152	-1.0864	-0.025861	0.62241	0.20985	0.50403	-0.3307	-0.10337	0.096925	-0.053587	-0.40295	0.24935	-0.014251	0.077133	-0.37139	-0.026297	-0.78768	0.83661	0.74883	0.23706	-0.90221	-0.19953	-1.688	1.0619	-2.5085	0.44389	-0.71438	0.34378	-0.70741	-2.16	-1.4117	-0.13387	0.59659	-0.38299	-0.57159	0.26211	-0.47101	-0.0033007	0.14814	-0.69629	-0.45155	1.5274	0.27329	-1.5164
TCGA-CZ-5989-01A-13-1742-20	0.040643	-0.41411	-0.66831	-1.3964	1.1111	0.5366	-0.42787	0.66845	0.50072	-0.38254	0.64145	-0.43418	-0.32768	0.71358	0.12292	-0.43676	-0.262	-0.25744	-0.17038	-0.50431	-0.10313	-0.39608	1.3512	0.61211	0.11464	-0.90213	-0.029965	-1.172	0.80014	-2.5168	0.5549	-1.1748	0.045869	-0.6507	-1.5167	-1.7363	0.057363	1.7605	-0.53838	-0.63405	0.6797	-0.76058	-0.0060142	2.0009	-0.86331	0.31079	0.64371	0.046069	-1.4195
TCGA-CJ-6028-01A-13-1742-20	0.094183	0.49212	-1.3577	-1.1616	0.81967	0.54072	-0.43789	-0.10187	0.95514	0.33947	0.071997	-0.11141	-0.0079094	-0.30164	-0.13005	-0.038334	0.1422	0.12984	0.07164	-0.48003	-0.040001	0.075295	0.49694	0.50671	-0.018419	-1.2073	-0.27282	-1.3471	0.41037	-1.8623	-0.029269	-0.73364	0.41463	-0.62269	-2.4708	-1.05	-0.54153	0.87208	-0.16144	-0.59066	-0.023336	-0.45014	0.14284	-0.52645	-0.59109	-0.98501	1.7435	0.76771	-1.2115
TCGA-B0-5706-01A-13-1742-20	0.058793	-0.29462	-1.0304	-2.026	0.093727	-0.37246	0.41033	0.31464	1.8059	-0.53266	-0.22309	0.12164	-0.23562	-1.3385	1.5428	0.0079836	0.0027248	0.36453	0.20923	0.55174	0.089796	0.35616	0.12323	0.57303	0.02928	-1.0579	-0.1467	-1.8792	0.99285	-2.4434	0.45116	-0.6785	-0.37103	-0.77746	-2.6881	-0.48508	-0.37124	0.58786	-0.16278	-0.43983	0.0784	0.65869	0.60797	0.56944	-0.74905	-0.38985	-0.42819	2.6574	-0.53519
TCGA-CJ-5681-01A-13-1742-20	0.17661	-0.18278	-0.8751	-1.3555	0.71912	-0.26018	-0.65119	0.17124	1.011	0.20997	0.73475	-0.14083	-0.06436	0.10128	0.6201	-0.51915	0.073989	0.17676	0.19602	-0.17961	-0.062934	-0.29904	1.4809	0.90616	0.25578	-1.0722	-0.38076	-1.2822	1.3992	-2.1767	0.18946	-0.71689	-0.19449	-0.56937	-1.0204	-1.4842	-0.32576	0.79925	-0.19213	-0.49733	0.11719	-0.498	0.10524	0.37855	-0.78238	-0.38068	1.1308	1.4673	-0.53912
TCGA-B0-5709-01A-13-1742-20	0.18038	0.2533	0.48993	-0.52169	1.7964	-0.81246	-1.4689	-0.9861	1.0355	0.55468	0.11012	-0.056306	-0.12087	-0.89131	0.24955	0.58178	-0.4348	0.3972	0.16964	-0.3053	-0.15841	-0.91603	0.029519	0.3438	-0.15283	-0.70322	-0.016843	-1.722	0.72365	-1.4466	-0.10821	0.082605	0.58144	0.20994	-1.4491	-0.58142	0.66491	0.89081	0.040103	-0.32082	0.55937	0.50984	-0.12234	0.95512	-1.1225	-0.18811	0.35442	0.99557	-0.54209
TCGA-B4-5836-01A-13-1742-20	0.13236	0.85882	-0.79914	-1.3532	1.3748	-0.36447	-0.77138	0.055061	0.63611	0.21995	0.36558	0.11757	-0.28138	-0.26288	0.34162	-0.44106	-0.23201	-0.01362	0.20132	0.011914	-0.13298	-0.24299	0.9628	0.65502	0.34809	-0.92446	-0.30846	-1.9442	1.0952	-2.6117	0.5027	-0.86232	0.60669	-0.85612	-2.0697	-1.04	-0.064878	0.95463	0.050956	-0.45941	1.3016	0.16878	-0.037692	2.0369	-0.80559	-0.37423	0.31046	1.2009	-0.91726
TCGA-EU-5907-01A-13-1742-20	-0.0067325	0.46512	-0.556	-0.97418	1.0736	0.70504	-0.64287	0.91654	0.20131	0.092168	0.39233	-0.39796	-0.012841	0.70887	-0.18626	-0.53237	-0.11132	-0.17948	0.049378	0.33362	-0.053878	-1.1074	2.1225	0.33348	0.17893	-0.73356	0.0059207	-1.6243	1.2284	-2.4892	0.3843	-0.83982	-0.21895	-0.64657	-2.1322	-0.11116	-0.19937	0.64414	-0.56379	-0.64377	0.74262	-0.40916	-0.26994	0.37112	-0.79317	-0.25322	0.40767	0.55658	-0.77405
TCGA-CW-6087-01A-13-1742-20	0.069172	0.2234	-0.7286	-0.2052	0.2163	-0.91949	0.93633	0.35475	0.55773	0.62162	0.12802	0.13034	-0.22771	-1.1282	-0.52323	0.25812	0.17875	-0.32001	0.90212	-0.77622	-0.24526	0.52467	0.31799	0.16126	0.02669	-0.40773	-0.26544	-1.6025	-0.010712	0.30084	-0.37872	-0.21079	0.12073	0.061728	-2.6423	-0.11934	0.056741	0.16	0.045065	-0.60791	0.18274	-0.16884	-0.29956	0.048751	-0.56585	-0.86026	-1.2504	-0.55013	-0.77874
TCGA-CJ-6030-01A-13-1742-20	0.043354	-0.39168	-0.63261	-1.4843	0.63971	-0.15596	-0.92535	-0.1689	0.50673	-0.21428	0.40586	-0.33729	0.18261	-0.26014	-0.35054	-0.28752	0.045668	0.68374	0.06751	0.21685	-0.11736	-0.5975	1.2674	0.57356	-0.071817	-0.73281	-0.19053	-1.431	1.0618	-2.1858	0.023916	-0.78911	-0.2044	-0.28411	-1.7613	-0.87541	-0.012785	0.56204	-0.40265	-0.57872	0.42675	0.13303	-0.048955	1.3316	-0.28913	0.1295	0.2958	0.22163	-1.4318
TCGA-B0-5707-01A-13-1742-20	0.13493	-0.8073	-0.50587	-0.88706	0.65195	-0.1247	-0.75281	0.28114	0.25725	0.18566	0.32172	0.66392	0.12687	0.20159	0.04014	-0.14909	0.043396	0.18907	0.25283	-0.25279	-0.060764	-0.78102	0.20752	0.37231	-0.0089736	-0.87883	-0.12056	-0.52454	1.4355	-2.8836	0.18289	-0.65412	0.14307	-0.075626	-2.1572	-1.1351	-0.36829	0.20877	-0.66772	-0.3558	-0.18676	-0.34598	0.075664	1.5617	-0.62354	0.20726	-0.31405	0.56438	-0.94824
TCGA-CJ-5682-01A-13-1742-20	-0.0044552	0.13894	-0.54424	-1.5836	1.0444	0.3782	-0.11828	-0.037152	0.49716	0.19046	0.23932	-0.081237	0.033409	0.28826	-0.22732	-0.52007	-0.22684	-0.44133	0.028351	-0.17732	-0.19867	-0.46492	1.4803	0.2699	0.10069	-0.98488	-0.14359	-1.5506	1.036	-1.6076	-0.036772	-0.9151	-0.0065949	-0.64282	-1.0964	-1.0318	0.064018	1.3093	-0.54379	-0.22734	0.71947	0.91409	-0.069831	2.3354	-0.64422	-0.38299	0.28251	0.43549	-1.1854
TCGA-B0-5710-01A-13-1742-20	0.074022	-0.55553	-0.39805	-2.0043	0.69075	0.95791	-0.99399	0.84546	0.75211	-0.18995	0.75465	-0.31435	0.046145	0.14427	0.43768	-0.43224	0.10085	0.29031	0.042214	0.24859	-0.13449	-0.59183	2.7025	1.2808	0.35291	-0.91971	-0.19849	-1.4421	1.5675	-2.5169	0.24365	-0.81175	-0.13425	-0.52825	-2.0621	-1.8064	0.34742	0.51146	-0.34455	-0.3919	0.50118	0.2793	0.022441	1.3926	-0.59908	0.17457	0.14534	0.030358	-0.89455
TCGA-B4-5838-01A-13-1742-20	0.06943	0.052419	0.019452	-1.0947	1.1225	-0.036351	-0.97794	-1.0479	0.72502	0.14736	0.34927	-0.22712	-0.28999	-0.26235	0.13186	-0.40874	-0.31486	0.40387	0.078283	0.19185	-0.18679	-0.75899	1.1998	0.46999	0.051052	-0.65145	-0.40918	-1.8498	0.77711	-2.2887	0.14705	-0.7865	0.15676	-0.65637	-3.1114	-0.53692	0.407	0.77272	-0.36483	-0.43791	0.69213	0.37261	0.021597	1.0676	-0.77833	-0.20216	0.15028	1.4727	-0.41712
TCGA-CZ-5982-01A-13-1742-20	0.074413	0.90227	-0.81786	-1.4267	1.0655	0.51898	-1.2448	-0.079428	0.42359	-0.20472	0.67851	-0.38933	-0.078494	0.13847	-0.15233	0.063792	0.1035	0.37954	0.075834	-0.14042	-0.10125	-0.80991	1.7318	0.71477	0.087084	-1.1689	-0.081291	-1.4852	0.84629	-2.6667	0.16983	-1.0417	0.25669	-0.53566	-2.2732	-1.4341	-0.062776	0.5972	-0.0065094	-0.57941	0.76386	-0.16803	-0.17854	1.3836	-0.80982	-0.053645	0.36711	0.30931	-0.39447
TCGA-CW-6088-01A-13-1742-20	0.053626	-0.60592	-0.74262	-1.6646	0.78887	0.64519	-0.87324	0.54537	0.16992	-0.14319	0.86187	-0.43666	-0.031493	0.071623	-0.18828	-0.37891	-0.012521	0.46217	0.035732	0.078777	-0.14882	-0.95145	1.738	0.50331	0.026437	-0.93396	-0.32468	-1.0395	1.319	-2.8163	0.35084	-0.97234	0.098862	-0.27443	-2.2187	-1.6529	-0.22014	0.37555	-0.40206	-0.66586	0.6075	0.15696	-0.007111	1.4374	-0.76468	0.18047	0.074334	1.5552	-1.2998
TCGA-CJ-5675-01A-13-1742-20	-0.0098091	-0.052971	-0.43379	-1.368	1.3689	-0.12479	-0.74441	0.39615	0.54132	0.10987	0.6285	-0.43601	-0.25368	-0.36086	0.036828	-0.19552	-0.35004	0.071109	0.078283	-0.41818	-0.17499	-0.62862	1.2923	0.5907	0.086381	-0.80754	-0.62233	-2.0261	0.7961	-2.3929	0.18522	-1.0864	0.46207	-0.96227	-1.8116	-0.91077	-0.36509	0.96565	-0.2912	-0.48819	1.4523	-0.97031	-0.23771	1.6179	-0.82137	0.086129	0.47432	0.81009	-1.0754
TCGA-CJ-5683-01A-13-1742-20	0.023666	0.64641	-0.59418	-1.3864	1.2001	0.24043	-1.0175	0.58465	0.95457	-0.17797	0.315	-0.41154	-0.53593	0.49179	0.019797	-0.57227	0.15968	-0.21815	-0.06051	-0.48751	-0.16722	-0.53355	2.0744	0.75166	0.13055	-1.1051	-0.077701	-1.9768	0.80664	-2.7726	0.1241	-0.81513	0.043624	-0.73103	-0.68992	-1.3211	-2.928e-05	1.5163	-0.48562	-0.3678	0.65323	-0.8702	-0.13621	0.2593	-0.91696	-0.0065683	0.71025	0.06366	-0.59278
TCGA-B0-5711-01A-13-1742-20	0.14271	-0.13756	-0.87672	-1.3661	0.72051	0.21414	-0.82056	0.33005	0.71986	-0.40255	0.41149	-0.53587	-0.18609	-0.13187	0.17552	-0.22052	0.062458	0.83408	0.0082187	-0.19961	-0.12631	-0.65694	1.6152	0.80819	0.039689	-1.0295	-0.38263	-1.5052	0.94998	-2.7633	0.29736	-1.1216	0.16483	-0.92963	-1.5924	-1.4263	-0.18818	0.94236	-0.36258	-0.4955	0.74259	-0.064106	-0.082722	1.722	-0.49129	0.17604	0.25825	1.718	-1.5036
TCGA-B4-5843-01A-13-1742-20	-0.15565	-0.1273	-0.36274	-1.0301	1.2256	0.28812	-0.35018	0.76371	0.58567	0.018807	0.03986	-0.75877	-0.96806	0.58279	0.51408	-0.625	-0.23659	-0.22188	-0.46534	-0.63991	-0.24845	-0.94967	1.29	0.48616	0.072622	-0.7972	-0.62561	-0.22249	0.99592	-2.3515	0.24858	-1.528	-0.096543	-0.76088	-2.2595	-1.2869	-0.16798	1.3226	-0.908	-0.63464	0.9396	-0.28747	-0.13324	2.5001	-1.6642	-0.0056632	0.88877	1.7138	-1.3559
TCGA-CZ-5984-01A-13-1742-20	-0.030467	-0.2009	-0.7853	-0.64895	0.76661	0.83075	-0.77975	-0.33002	1.1896	0.0092098	-0.16703	-0.29218	-0.2543	0.63927	0.32631	-0.51697	-0.16246	0.30778	-0.13952	-0.33719	-0.13441	-0.69978	1.2301	0.56191	-0.39253	-0.96756	-0.21562	-1.0273	0.9758	-2.014	-0.011859	-1.3197	0.004703	-0.13952	-1.9204	-1.0336	-0.17503	0.50775	-0.57355	-0.76179	0.4399	-0.36794	-0.068362	0.10125	-1.0228	-0.27481	0.14713	0.99948	-1.1283
TCGA-CW-6090-01A-13-1742-20	0.1035	-0.40819	-0.53267	-1.7903	0.81896	-0.21932	-1.0679	-0.78073	0.41078	-0.053137	0.55125	-0.42788	-0.058736	-0.12103	-0.10483	-0.6331	0.34444	0.37169	0.050389	0.48051	-0.015304	-0.84153	2.2501	0.39384	0.17561	-1.2762	-0.14436	-2.0982	0.77071	-2.7404	0.62485	-0.66199	0.0735	-0.59152	-3.1701	-0.97009	-0.4117	0.62496	-0.34569	-0.51928	0.79612	0.56204	0.036073	1.3027	-0.67991	-0.27358	0.81051	0.83368	-0.569
TCGA-CJ-6032-01A-13-1742-20	-0.0046204	-0.258	-0.90267	-1.3595	1.3963	-0.1936	-0.86871	0.52281	0.53779	-0.43341	-0.40873	-0.5359	-0.2697	0.545	0.15992	-0.79827	0.1775	-0.085956	-0.082064	0.028001	-0.090753	-0.96683	1.8084	1.0305	-0.070565	-1.2963	-0.25061	-1.9372	1.014	-2.5419	0.48107	-1.5934	0.014164	-0.74245	-2.0675	-1.5701	-0.36289	0.57519	-0.59835	-0.55983	0.52379	-0.4477	-0.26612	0.89426	-1.1765	-0.37734	0.25008	1.7123	-0.87179
TCGA-CJ-5676-01A-13-1742-20	0.039017	0.30696	-0.56526	-1.6974	0.80942	0.52399	-1.047	0.98116	0.74944	0.36039	0.4324	-0.1244	-0.068003	0.583	0.63084	-0.33633	0.16574	-0.012341	-0.013271	-0.11874	-0.085058	-0.85183	2.0299	0.94625	0.04023	-1.0316	-0.087601	-1.4119	0.7053	-2.4869	-0.045165	-1.392	0.095918	-0.66902	-1.7335	-1.1274	0.15561	1.1705	-0.51373	-0.58582	0.52148	0.066386	-0.029604	2.0971	-1.0637	-0.35737	0.59153	1.5363	-1.4734
TCGA-CJ-5684-01A-13-1742-20	0.15426	-0.36073	-0.61099	-1.8461	0.48056	-0.12937	-0.97909	0.49306	2.3478	-0.033018	0.17605	-0.0063427	-0.43961	-0.014385	1.7612	-0.072048	-0.020676	0.7382	0.17753	0.84199	-0.016101	0.66034	1.4666	1.0588	0.42717	-1.1883	-0.15035	-1.5119	1.0557	-2.5489	0.70065	-0.80829	-0.13604	-1.0514	-2.653	-1.9651	-0.66326	0.59207	-0.37164	-0.40526	0.375	0.94251	0.36664	3.4527	-0.6942	0.15706	-0.32817	2.3727	-0.15515
TCGA-B0-5712-01A-13-1742-20	0.027909	-0.55331	-0.53793	-2.2845	1.1683	0.6446	-0.86485	0.84892	1.1863	-0.65036	0.62441	-0.29174	-0.11375	0.25485	0.72801	-0.40954	-0.0054535	0.31937	0.10567	0.24406	-0.0099102	-0.48971	1.5319	0.57714	0.19824	-1.1855	-0.28021	-1.2153	1.0125	-2.3337	0.13504	-1.0869	0.25234	-0.59739	-1.5727	-1.9855	-0.43507	1.1888	-0.52857	-0.56004	0.49942	0.20155	0.049802	1.0856	-1.2906	0.49815	0.34966	2.609	-0.44809
TCGA-B4-5844-01A-13-1742-20	0.12896	0.65854	-0.87079	-1.2206	1.5405	-0.40022	-1.3476	0.42363	2.6802	-0.29933	0.29872	-0.24588	-0.28701	1.048	0.22754	-0.063918	-0.23998	0.39662	-0.015434	0.92437	-0.18636	-0.83327	2.0948	0.98765	0.16007	-1.1799	-0.41292	-2.0812	1.0508	-2.7456	0.52218	-1.3471	0.50706	-0.61224	-1.7505	-1.5924	-0.41947	0.97337	-0.27376	0.080772	1.2173	1.5794	0.06772	-0.11739	-1.0792	0.12553	0.21772	0.27653	-1.6339
TCGA-CZ-5985-01A-13-1742-20	0.050395	0.30022	-0.8843	-0.54425	1.547	0.051646	-0.31937	0.45824	0.57842	0.42941	-0.31655	-0.4405	-0.60527	1.0595	0.23131	-0.95084	-0.63613	-0.14785	-0.37775	-1.0886	-0.40729	-0.68762	1.1153	0.5037	-0.37491	-0.66275	-0.54306	0.19915	0.86265	-2.8733	-0.1494	-1.6007	0.53191	-0.31083	-2.417	-0.73955	-0.36971	1.6871	-0.67531	-0.70567	1.0127	-0.8052	-0.61743	1.6653	-1.6832	0.37521	1.3036	-0.00060421	-2.2667
TCGA-CW-6093-01A-13-1742-20	-0.12347	-0.14528	-0.85537	-1.5516	0.72959	0.011244	-1.014	-0.34471	0.95323	0.11986	0.36062	-0.34334	-0.78063	0.37965	0.18446	-0.61746	0.36698	0.3452	-0.17248	0.044335	-0.051335	-0.63443	2.7047	0.73279	0.048777	-0.89733	-0.44693	-1.9308	1.0426	-2.2948	-0.030833	-1.0801	0.26474	-0.61092	-2.4474	-1.4928	-0.23744	0.60486	-0.15512	-0.43179	0.81619	-0.73836	0.056297	1.0017	-1.1389	-0.29707	0.1015	1.4694	-0.31956
TCGA-CJ-5677-01A-13-1742-20	-0.11005	-0.26785	-0.75787	0.15979	1.1893	-0.68217	0.25547	0.64703	0.29844	-0.49645	-0.45766	-0.42244	-0.091524	0.3809	-0.28833	-1.0488	-0.17828	-0.53973	-0.24363	-0.3994	-0.24713	-1.4172	1.0237	0.32716	-0.73359	-0.58877	-0.43435	-2.4016	0.89233	-1.7423	-0.057502	-1.6467	0.2672	-0.11029	-1.336	-0.12867	-0.027981	0.60778	-0.38953	-0.62072	0.71914	0.030874	-0.28368	0.71528	-1.28	-0.039125	0.25547	0.16397	-1.205
TCGA-CJ-5689-01A-13-1742-20	0.080554	-0.1736	-0.662	-0.91556	0.76681	-0.67452	-0.028061	-0.65541	0.67313	0.49806	0.45828	0.44227	-0.27452	0.01034	0.4934	-0.82426	0.087784	0.30677	-0.20461	-0.42751	-0.22379	-0.407	2.5282	1.7968	0.11302	-1.0625	-0.5943	-1.9415	1.1495	-2.46	0.48969	-1.3582	0.068365	-0.9208	-2.6129	-0.42034	-0.28058	1.5402	-0.3783	-0.59984	0.67131	0.069708	0.040173	0.48709	-0.93116	-0.12148	0.35318	2.7713	-0.52413
TCGA-B0-5713-01A-13-1742-20	-0.07209	-0.23148	-0.70665	-1.4991	1.4942	0.12493	-1.1436	0.4171	0.63704	-0.006978	0.47039	-0.34654	-0.14392	0.6206	-0.11116	-0.60862	-0.084879	-0.26584	-0.30385	-0.22385	-0.12707	-0.86922	2.5693	0.95958	0.071524	-1.0595	-0.26795	-1.2755	1.6653	-2.1936	0.092994	-1.3319	0.16965	-0.72185	-0.81263	-1.7185	-0.16257	1.112	-0.46515	-0.65179	0.83997	-0.471	-0.10089	0.8051	-1.1333	-0.1697	1.3068	0.44209	-0.74599
TCGA-B0-5812-01A-13-1742-20	-0.09602	0.78413	-0.83669	-1.4326	2.2379	0.50206	-0.84735	1.0575	0.072746	0.064468	0.86569	-0.30873	-0.88768	0.54817	-0.073803	-0.60068	0.11611	-0.035451	-0.70348	-0.50973	-0.20112	-0.44719	3.2932	0.98902	-0.11563	-1.1525	-0.15324	-1.7347	1.2789	-2.5749	-0.10481	-1.6333	0.2984	-0.75012	-3.0475	-1.3356	-0.51793	0.66985	-0.46605	-0.73507	1.8088	-0.92938	-0.2041	0.10168	-1.1053	-0.6146	0.065378	0.39079	-0.77249
TCGA-CZ-5986-01A-13-1742-20	-0.0083428	-0.19467	-0.44468	-1.525	1.5458	0.2483	-0.89325	0.056743	0.34886	-0.26434	0.86947	-0.39503	-0.24561	0.53785	0.052901	-0.34677	0.30769	0.013891	-0.18468	-0.16776	-0.1153	-0.75122	1.2595	0.5667	-0.159	-1.0665	-0.18368	-1.4288	0.64906	-2.3863	0.22273	-1.2205	0.12579	-0.93053	-2.4826	-1.8346	-0.29764	0.82865	-0.38479	-0.47055	0.97225	-0.37784	-0.042475	1.6995	-1.2601	0.33569	0.67925	0.37159	-1.3558
TCGA-CW-6096-01A-13-1742-20	0.0060262	-0.25893	-0.24304	-1.3299	1.7507	-0.2161	-0.86617	0.62021	0.94478	0.077318	-0.59192	0.052949	-0.35712	0.75372	0.79577	-0.85973	-0.38697	-0.23387	-0.16615	-0.25559	-0.072239	-0.69292	-0.31621	0.91504	-0.2003	-1.1681	-0.85746	-1.6515	0.092998	-1.8246	0.68359	-1.8047	-0.40905	-0.94112	-1.7629	-1.7943	-0.033673	0.89066	-0.72731	-0.65109	0.5741	0.18203	-0.22042	1.1559	-2.0246	0.063712	0.61345	2.2778	-1.1154
[truncated: 120 more columns]
