# Supplementary material for: Estimation of the proteomic cancer co-expression sub networks by using association estimators
Source: PLoS One. 2017 Nov 16;12(11):e0188016. doi: 10.1371/journal.pone.0188016 (PMC5690670; doi:10.1371/journal.pone.0188016)
Supplement: S5 Table — (XLSX) [file pone.0188016.s008.xlsx]

## Sheet: S5 Table-LUSC
S5 Table: The selected antibodies (proteins) and their expression values' from LUSC dataset
Patients Code	YWHAE	EIF4EBP1	TP53BP1	ACACA	PRKAA1	AR	ASNS	ATM	BAK1	BAX	BCL2	BCL2L1	BECN1	CTNNB1	BID	BCL2L11	JUN	KIT	MET	MYC	RAF1	CASP7	CAV1	PECAM1	ITGA2	CHEK2	BIRC2	CLDN7	COL6A1	CCNB1	CCND1	CCNE1	PARK7	DVL3	CDH1	EEF2	EEF2K	EGFR	EIF4E	ESR1	MAPK1	FN1	FOXO3	GAB2	GATA3	ERBB2	ERBB3	HSP70	IGFBP2
TCGA-21-1076-01A-41-2193-20	-0.22038	0.0081801	-0.041915	-0.30119	0.078632	-0.53435	0.44598	-0.15904	0.312	0.44511	0.11507	0.29612	-0.080691	0.50852	0.013883	0.0066307	-0.30355	0.078258	-0.012006	-0.02226	-0.043044	-0.37887	2.6746	0.20811	0.036159	0.077911	-0.09954	0.80536	0.15359	-0.16005	-0.089519	0.5486	-0.4021	0.079448	0.54293	0.28441	0.068942	0.28794	0.0015231	-0.51036	0.20443	0.18308	0.021894	0.063394	-0.072623	-0.3573	-0.014176	-0.1395	0.53135
TCGA-21-1080-01A-21-2193-20	-0.13383	0.96915	-1.0282	0.17246	0.62765	0.041289	1.2759	-0.3845	0.36314	-0.47387	-0.47803	-0.045936	-0.16208	0.48834	0.24324	0.66682	-0.14594	0.11917	-0.085315	0.061916	0.02886	1.4449	2.3977	-0.078252	0.6489	0.038759	0.28286	-0.30435	-0.029015	0.082025	-0.034498	0.056028	0.24653	1.5775	0.34252	0.85492	0.10741	0.82424	-0.042034	-0.29713	0.050544	0.3205	0.067913	-0.21146	-0.21287	0.16719	0.014222	1.2528	-0.51397
TCGA-34-2608-01A-11-2193-20	-0.26365	-0.14451	-0.022465	-0.27836	0.14214	-0.5111	-0.12782	-0.0041752	0.4514	0.10926	0.0054503	0.15849	0.11206	0.6373	0.06311	0.14801	-0.28058	0.5179	-0.25356	0.20598	-0.030422	-0.31748	2.5693	0.4481	0.56896	-0.26589	-0.10089	-0.55483	0.11763	-1.0796	0.15656	-0.51176	-0.23705	0.56602	0.11482	-0.028999	0.078209	0.54416	-0.0010923	-0.38001	0.098809	0.65468	-0.09377	0.36026	0.11306	0.55962	-0.2861	1.4492	0.39932
TCGA-60-2698-01A-21-2193-20	-0.12323	0.49567	-0.18683	-1.433	0.087813	-0.68125	-0.73338	-1.74	0.86735	0.24658	-1.0441	0.63486	-0.15417	1.5999	0.35519	-0.091742	0.30158	0.0017323	0.095872	0.57744	0.091261	-0.44199	2.8084	-0.0089151	1.4088	0.0044113	-0.11452	0.93812	0.40012	0.89866	0.51348	0.40022	-0.13835	0.31514	1.3968	1.307	0.5203	1.4079	0.31386	0.026736	-0.027162	1.1155	-0.0042018	0.060195	-0.22754	0.60951	0.49421	0.41992	2.3905
TCGA-60-2712-01A-21-2193-20	-0.32432	-0.37271	-0.38414	-0.53127	-0.14057	-0.29295	0.38627	0.13762	0.75987	-0.059607	1.5816	0.1023	-0.11511	0.12492	0.33803	0.80631	0.086607	0.96559	-0.060211	0.45629	0.087887	0.75208	1.8629	0.41625	1.0126	-0.11382	0.051058	-0.67962	0.1896	-0.009167	0.36352	0.02686	-0.0794	0.083571	-0.2065	0.2361	0.074189	0.18967	0.020258	-0.29427	0.04717	0.37797	0.22785	0.38232	0.096165	0.23075	-0.064827	2.1397	-0.44554
TCGA-60-2725-01A-21-2193-20	-0.16489	0.15227	-0.38201	-0.076725	0.055966	-0.33767	0.034818	-0.3461	0.30034	0.25553	1.1176	0.15884	-0.22773	0.31494	0.14154	0.37597	0.20138	0.6484	-0.027891	-0.19941	0.11397	0.47497	3.3251	0.45494	0.39327	0.1911	0.080632	-0.5099	-0.095721	0.13791	0.30083	-0.48497	0.080793	0.10062	-0.30622	0.23136	-0.81123	0.41937	0.40202	-0.3602	0.11078	0.26523	0.15493	-0.36915	-0.0685	-0.69437	-0.10427	0.23523	0.82594
TCGA-66-2768-01A-21-2193-20	-0.062511	1.232	-1.948	-0.1311	0.56414	-0.66971	1.4088	-1.326	-0.098112	1.2536	-0.44192	0.38806	0.095813	-1.7187	-0.18702	-0.061081	-0.49212	0.35649	0.1547	-0.26993	0.2791	1.5073	2.0823	0.34197	1.7186	0.020785	-0.021084	0.2794	0.080744	0.35103	0.3167	-0.080438	0.42568	0.62506	-1.9183	0.25005	-1.7186	0.0043798	0.55111	-0.44638	0.093068	-0.020498	-0.018091	-1.3445	0.11895	-0.12094	-0.010005	-0.2588	0.38624
TCGA-33-4547-01A-21-2193-20	-0.15217	0.84618	-0.81826	-0.27239	-0.12668	-0.31224	-0.02465	-0.54622	0.93668	0.16934	0.074569	0.38063	-0.038473	-0.46056	0.35403	-0.291	-0.2953	0.84848	0.17833	-0.18581	0.31845	0.30474	1.9418	0.22661	0.88633	-0.24336	0.03296	0.17225	0.54597	-0.64965	0.20393	-0.40202	0.15248	0.047995	-0.028977	-0.024624	-0.14751	0.27242	0.333	-0.19851	0.13667	1.2995	0.062464	-0.35513	0.010731	-0.28275	-0.24238	0.69332	3.0555
TCGA-66-2785-01A-21-2193-20	-0.24456	-0.52775	-0.27865	0.28249	0.36557	0.26992	0.27204	-0.15577	0.42436	-0.21005	-0.26776	0.094758	-0.085645	1.3238	-0.04517	0.94004	-0.20663	-0.016557	-0.040118	-0.0069636	0.069604	1.4237	-0.53858	0.37445	-0.30359	0.23896	0.32697	0.067781	-0.38194	-0.025395	0.21867	-0.35254	-0.18229	0.072514	1.541	0.51972	-0.11914	0.24706	0.2855	-0.2162	-0.074164	0.42724	0.19368	-0.39158	0.8072	1.4412	0.047301	0.84625	-0.92496
TCGA-37-3792-01A-21-2193-20	-0.10033	-0.0027194	0.16594	0.68735	0.1973	-0.51213	0.48677	-0.61084	1.6851	1.3507	0.10241	1.2111	-0.49298	-0.38368	0.28709	1.1419	-0.16434	0.032088	0.1536	-0.20469	0.25436	1.6336	2.6086	0.21702	1.2172	-0.43197	0.17103	0.30893	0.1151	1.4384	-0.1168	1.1064	-0.021037	0.41803	0.37352	0.5325	-0.19679	0.65226	0.61402	-0.029799	-0.048682	-0.20901	0.23406	-0.45152	0.025522	0.65368	-0.24924	-0.17408	-0.7595
TCGA-22-1011-01A-31-2193-20	-0.17874	-0.77324	-0.99879	-0.15653	0.47237	-0.02722	-0.36376	-0.026846	0.63492	0.26143	0.58683	0.035016	0.56453	0.32256	0.63316	0.078517	-0.087421	0.85021	0.068887	-0.041946	0.11708	-0.17091	4.9083	0.98377	0.012142	-0.56295	-0.080979	-0.21176	0.77983	-1.8664	0.31374	-0.8659	0.14806	-0.36437	-0.36254	-0.52102	-0.37545	0.27851	0.15953	-0.26043	0.48856	-0.13206	0.13077	-0.14763	0.10802	-0.010119	-0.14953	1.5543	-0.38922
TCGA-21-1081-01A-21-2193-20	-0.12613	0.49042	-0.90713	0.32854	-0.30397	-0.56707	1.5355	-1.0046	0.7303	1.0077	-0.32163	-0.077678	-0.1677	0.08717	0.43805	0.39782	-0.33902	-0.042413	0.068464	-0.23184	0.077868	0.30437	1.8336	0.019271	0.66406	-0.31627	-0.04352	0.92964	-0.11572	0.74348	-0.013068	1.0736	0.086423	0.58858	0.043142	0.15156	-0.54942	0.80511	0.47664	-0.32464	0.19362	0.86218	0.088995	-0.72935	0.048547	-0.50369	-0.59776	0.38945	2.0162
TCGA-34-2609-01A-21-2193-20	-0.16136	0.88959	-0.47577	0.17698	0.14552	-0.28429	0.30082	-0.16885	0.69136	0.60447	0.57208	0.38412	-0.12997	-0.034671	0.54231	0.32583	-0.094754	0.44972	0.055547	-0.073706	0.22982	0.16983	2.965	0.63827	0.19259	-0.026964	0.044472	0.090745	0.61316	-0.59322	0.093518	-0.45585	0.12083	-0.025262	-0.48488	0.15383	-0.48489	0.14507	0.38636	-0.22531	0.055084	0.11789	0.27826	-0.14763	0.14627	-0.61028	0.0061897	1.5474	-0.09028
TCGA-60-2703-01A-21-2193-20	-0.048693	0.068607	-1.6989	-0.053316	-0.55092	-0.059422	1.0728	-0.93465	1.4988	0.14984	-0.26087	0.5292	-0.32977	-1.3097	0.91086	0.054453	-0.18142	0.41689	0.37526	0.14748	0.40011	-0.053216	0.88222	0.51584	1.7486	-0.15124	-0.15133	0.38635	0.46675	0.23392	0.54691	0.48191	0.055311	-0.23861	-2.049	-0.45692	-1.6268	1.713	0.11277	-0.29399	-0.083542	1.1772	0.55178	-0.71058	-0.10532	-0.88748	0.4817	1.3497	2.7422
TCGA-60-2713-01A-21-2193-20	-0.32975	-0.17702	-0.097614	-0.39293	0.13529	-0.41405	0.41402	0.035693	0.93761	0.069383	-0.013433	-0.19333	-0.073215	0.25784	0.23608	-0.39561	-0.065706	0.12904	-0.1335	0.040768	0.10921	0.027256	1.003	0.097433	1.4473	-0.1655	0.007472	-0.0045293	-0.31792	-0.64629	0.43897	-0.48632	-0.22234	0.1731	0.21682	0.28583	-0.24696	0.43713	-0.012839	-0.56812	0.18502	0.547	-0.11816	-0.18026	0.055817	-0.33547	-0.58555	0.24341	2.3779
TCGA-60-2726-01A-21-2193-20	-0.10509	0.024032	-1.0709	0.50952	0.10608	-0.48177	0.74352	-0.45608	0.58821	0.14641	0.13329	0.22361	-0.027342	-0.062745	0.15998	0.30605	-0.32195	0.25015	0.19505	-0.13885	0.18767	0.95157	-0.16681	0.46788	1.0021	0.11379	-0.00052465	-0.11617	0.092981	0.040873	0.47981	-0.12533	0.28872	0.062963	-0.028278	0.70404	-0.58522	0.082583	0.35234	-0.1476	0.39578	0.69671	0.11206	-0.33086	0.16462	-0.74425	0.27381	1.093	1.0051
TCGA-66-2770-01A-21-2193-20	-0.44015	-0.26045	0.48715	0.20873	-0.1017	-0.7952	-0.42721	0.094441	0.038539	0.09651	-0.043061	-0.04255	0.051752	0.59423	-0.10893	-0.23326	0.39988	-0.36249	-0.13606	0.26256	0.076752	0.50192	0.24298	-0.21201	0.56018	-0.16722	0.29407	0.54392	-0.49041	0.9775	0.11009	-0.55897	-0.17321	0.29961	0.39634	0.36537	0.79383	0.29746	0.047654	-0.41636	0.26343	0.52638	-0.2849	-0.16795	-0.28335	0.29934	0.16869	1.6397	0.055048
TCGA-33-4566-01A-21-2193-20	-0.23357	-0.56096	0.34479	0.19222	0.35363	-0.68341	-0.30471	-0.063935	0.96313	0.62642	-0.2106	0.46766	-0.33206	1.2115	0.1498	0.98437	-0.5244	-0.22785	0.060162	0.30667	0.19087	2.7708	1.0735	-0.25919	1.0023	0.030175	0.51739	0.9235	-0.3903	0.82105	0.18196	-0.02726	0.28269	-0.41205	0.67856	1.3403	0.66323	0.78967	0.29204	0.055514	0.050672	0.1043	-0.36728	-0.47559	0.14196	0.59512	-0.32458	-0.59657	-1.5003
TCGA-66-2788-01A-21-2193-20	-0.094812	1.4349	-1.7971	-0.85644	-0.0060728	-0.23173	0.89903	-0.98637	0.78972	0.34834	-0.27413	0.14978	-0.049843	-2.0894	0.42444	-0.50019	-0.073034	0.49182	0.25943	0.11548	0.38205	-0.19754	0.98411	0.41898	0.67041	-0.77299	-0.078169	-0.045413	0.47506	-0.75677	0.30323	-0.2618	0.11852	0.088481	-1.7822	-1.6065	-1.7733	0.29713	0.24594	-0.32933	-0.78427	1.1232	0.45983	-1.1662	0.14628	-0.70335	-0.18905	2.3842	1.8934
TCGA-37-4141-01A-11-2193-20	-0.27313	0.032841	0.077092	0.231	0.36188	-0.58712	0.19056	0.2838	1.007	0.42994	-0.17564	0.71607	-0.1678	2.2892	0.26996	0.6623	-0.039152	0.20337	-0.030178	-0.15784	0.16125	0.56801	0.97417	0.29179	0.32211	0.33014	0.2042	-0.026408	-0.20707	0.30518	-0.01847	-0.3803	0.62332	-0.087176	1.203	0.24377	-0.18907	-0.26409	0.33863	-0.3107	0.37304	0.60058	0.090122	0.075786	-0.25934	0.60764	-0.10875	0.56156	-1.3367
TCGA-21-1070-01A-21-2193-20	-0.0024349	0.023143	-2.3873	-0.49624	-0.22307	-0.46672	0.52517	-0.99064	0.48233	0.99011	-0.54946	0.26347	-0.26626	-1.5607	0.55314	-0.13892	-0.34634	0.20597	0.27367	0.18953	0.23551	2.3196	0.64324	0.16939	1.3348	-0.10263	-0.11845	0.84469	0.079408	0.2285	0.13686	1.8525	0.081094	-0.27006	-1.0681	-0.7302	-1.8973	0.022885	0.25092	-0.31245	-0.095874	0.23469	0.083852	-1.1995	-0.34099	-1.1489	-0.45953	1.1823	0.18574
TCGA-21-1082-01A-21-2193-20	-0.23828	0.36651	-0.61429	-0.11807	-0.041495	-0.52409	-0.26989	-0.1979	0.35428	0.55521	0.26632	0.25432	-0.01165	1.199	0.12057	0.073447	0.0099834	0.37114	-0.098801	-0.18121	0.029635	0.13986	2.1333	0.30637	0.47157	0.31062	-0.074638	0.28193	-0.069237	-0.18211	-0.023319	0.84909	-0.0037049	0.13455	1.3846	0.8795	-0.78034	0.06812	0.076956	-0.37499	0.27989	0.20891	0.043802	-0.062187	0.35444	-0.069426	0.23948	1.6823	-0.83124
TCGA-34-2605-01A-21-2193-20	-0.34649	0.25036	0.47049	-0.35238	0.2357	-0.3395	0.44088	-0.30618	0.84113	-0.1617	-0.43192	0.18133	0.036956	0.46852	0.3011	0.10857	-0.15036	0.16765	0.06487	0.38613	0.092354	-0.14199	1.5182	0.082597	0.38255	0.39071	-0.092941	0.018692	-0.13395	0.082775	0.3385	-0.52263	-0.31165	0.76286	0.38822	0.31682	-0.082634	0.23264	-0.096463	-0.27429	0.27503	0.63744	-0.073241	0.12732	0.19083	0.45014	-0.34206	0.96802	1.9825
TCGA-60-2704-01A-21-2193-20	-0.32973	-0.050614	-0.14636	0.26799	0.14131	-0.54838	0.28718	-0.13351	0.41018	0.30063	0.18652	0.084625	-0.059892	0.9827	0.12745	-0.24465	-0.12146	-0.007474	-0.13197	0.18585	0.060684	0.56211	1.6993	0.24451	1.3126	-0.031949	0.038161	-0.6829	-0.18016	-0.23644	0.17127	-0.6713	-0.40885	0.69561	0.59305	0.73152	-0.65234	1.0965	-0.13796	-0.50682	0.17089	0.364	-0.29275	0.10271	0.12344	0.40568	-0.34704	0.75604	2.2247
TCGA-60-2714-01A-21-2193-20	-0.29502	-0.10514	-0.5466	0.38375	-0.032353	-0.61647	1.4097	-0.041678	0.72147	-0.064557	-0.4421	0.50199	-0.2824	1.7264	-0.023396	-0.087045	-0.15014	-0.15604	0.38117	-0.061586	0.014921	0.43599	1.0956	0.14764	0.063443	0.4789	-0.082066	0.71222	0.20614	0.079304	0.14063	-0.42566	0.15938	0.49692	1.4779	0.86567	0.50076	0.99385	0.19551	-0.11008	0.044699	-0.087406	0.15041	-0.077161	-0.06251	0.54872	0.99225	0.025922	1.6582
TCGA-66-2727-01A-21-2193-20	-0.22624	0.90399	-0.37376	0.71693	0.3171	-0.62412	0.56518	-0.27257	-0.046435	0.18527	0.19502	-0.17277	-0.14383	0.4828	-0.16632	0.42624	-0.12621	0.15769	-0.099138	-0.1449	0.087092	0.67899	2.3737	0.23994	0.53841	0.009456	-0.028659	0.48129	0.37472	1.2113	-0.017631	0.17331	0.27485	0.017653	-0.22082	0.24479	-0.31803	0.29186	0.19563	-0.44448	0.1363	0.38092	-0.053161	-0.20515	0.14149	-0.13334	0.024863	1.4303	0.55771
TCGA-66-2773-01A-21-2193-20	-0.36348	0.43641	-0.36262	0.52017	0.22434	-0.6572	0.21958	-0.1226	0.031645	0.59003	-0.31148	0.34538	-0.13388	0.60463	0.1845	0.38581	-0.095847	0.30268	-0.16637	-0.32932	0.10566	1.1158	1.5513	0.40893	1.092	0.24492	0.05157	0.050162	-0.16846	0.39636	0.014183	-0.1676	0.15465	0.21475	0.0025482	0.68432	-0.79279	0.22599	0.25904	-0.43593	0.30075	0.22901	-0.14546	-0.31042	-0.16973	-0.46905	-0.57871	-0.18619	-0.26127
TCGA-33-4582-01A-21-2193-20	-0.30447	0.86594	0.19516	1.5536	0.74934	-0.63559	1.1564	0.068381	1.4601	0.5712	0.80612	0.39908	0.23515	1.095	0.2605	0.53619	0.081729	1.6403	-0.020792	0.42541	0.13549	0.50135	-0.57981	-0.17753	0.36884	0.71246	0.26291	-0.14973	-0.078862	0.73577	0.20511	0.21206	0.23528	0.36113	1.4585	1.5589	-0.94124	0.77795	0.12531	-0.12877	0.51205	0.31505	-0.04821	0.017306	-0.10605	0.10508	-0.17594	-0.48558	1.3545
TCGA-66-2790-01A-21-2193-20	-0.28343	-0.55014	-0.21007	0.088564	0.091487	-0.53998	-0.064189	-0.50364	1.0244	0.094371	-0.36323	0.30385	-0.15054	1.0515	0.20211	0.20048	-0.18384	0.57169	0.027076	-0.031402	0.09964	0.02384	2.2631	0.22511	0.83251	0.23833	-0.064496	-0.082463	0.28834	0.2198	0.5025	-0.19155	0.22629	0.62817	0.30757	0.61289	0.38577	0.81456	0.039903	0.12133	0.21976	0.74787	-0.16397	-0.33723	-0.043501	0.62919	-0.14912	-0.07797	1.1577
TCGA-37-4129-01A-21-2193-20	-0.12219	0.19784	1.7787	-0.35553	0.33236	-0.58687	0.14439	-0.19764	0.85662	0.20245	0.058533	0.58627	-0.12176	1.0063	-0.061386	-0.034042	0.038692	0.30092	0.22334	-0.25168	0.18921	-1.1834	0.25944	-0.097723	-0.59886	-1.5118	0.41904	1.7443	-0.018591	-1.8112	-0.056489	-0.76721	0.65153	-0.18219	0.28432	-1.2423	-0.82447	-0.22589	-0.041867	0.24581	0.277	0.073369	0.48296	1.3574	-0.52204	-0.56349	1.261	-0.23535	0.96501
TCGA-21-1071-01A-21-2193-20	-0.054611	0.44826	-1.7542	0.28049	-0.14896	-0.41927	1.1437	-0.84012	0.36323	0.58596	-0.62864	0.050695	-0.3566	-2.0717	0.36304	-0.24437	-0.2244	0.26366	0.11368	0.097938	0.27788	0.29044	0.59196	0.28957	0.89109	-0.64998	-0.023453	-0.57824	0.086571	0.14036	0.17035	0.031048	0.13729	-0.4648	-2.0844	-0.78423	-1.8803	0.10796	-0.30307	-0.34006	-0.40325	0.6379	0.25387	-0.98875	-0.10967	-1.2307	-0.37289	1.8722	1.8443
TCGA-21-1083-01A-21-2193-20	-0.3059	0.14307	-0.2829	1.8405	-0.31676	-0.74617	0.22729	0.33385	-0.034687	0.061052	2.6519	-0.1438	-0.20712	0.92462	0.037854	2.5179	-0.082667	2.7203	-0.013498	-0.17838	0.063861	1.7645	-0.96123	0.1539	0.99221	0.44038	0.18528	0.30658	-0.40105	0.39863	-0.0010206	0.065904	0.033361	0.049257	0.80686	0.79016	0.23143	-0.19377	0.17015	-0.37453	0.063081	0.14632	-0.2089	1.5378	0.29388	-0.21171	-0.1697	0.12411	-1.2027
TCGA-43-2578-01A-21-2193-20	-0.25498	1.4529	-0.030004	0.60946	0.4406	-0.8519	0.77007	0.17656	0.70933	1.0387	-0.33724	0.44413	0.018418	2.1367	0.20678	0.014171	0.10939	1.3768	-0.25906	0.28633	0.12564	2.2837	-1.0826	-0.077994	0.25001	-0.45731	0.31189	2.4436	-0.22213	1.936	-0.040753	0.25566	0.61417	0.28522	0.60501	-0.10787	-0.63541	-0.49106	0.14441	-0.31835	0.27691	0.60506	0.012665	0.045206	-0.38458	-0.21784	-0.48056	-0.71856	2.6804
TCGA-60-2706-01A-21-2193-20	-0.26174	0.76506	-0.30662	0.59675	0.27244	0.60288	0.43826	-0.042247	0.13706	0.027463	-0.12852	0.13197	-0.014423	0.4402	-0.16802	0.39162	0.02715	0.47002	-0.040942	-0.16796	0.043649	0.77056	3.9978	0.82639	-0.13978	0.15528	-0.179	0.34977	0.53384	0.041527	-0.038534	-0.29797	-0.067701	-0.14044	-0.23102	-0.31428	-0.26637	-0.14176	0.12639	-0.3202	0.17803	0.44924	0.042678	-0.0072591	-0.22845	-0.40886	0.46341	-0.16613	-0.54376
TCGA-60-2716-01A-21-2193-20	-0.10206	0.20058	0.87826	0.70424	0.2627	-0.55247	-0.35059	0.5742	0.014325	1.2467	0.32513	0.16026	0.12645	2.2112	-0.13136	0.33189	-0.287	-0.14103	-0.001085	0.023619	-0.0036999	-0.32848	0.89905	0.13375	0.952	0.15981	0.1912	2.6582	0.091989	-0.88377	0.22091	-0.3196	0.65455	0.2498	2.9666	0.45689	0.50853	0.081372	0.49164	-0.11305	0.43543	0.27242	0.10877	-0.11045	-0.037185	1.8824	0.45327	-0.29066	0.094627
TCGA-66-2758-01A-11-2193-20	-0.36044	0.042147	0.62812	1.2267	-0.044777	-0.56519	0.99356	-0.18265	0.0029916	0.17077	-0.068616	-0.085991	-0.25867	0.74525	-0.14472	0.42298	0.033094	-0.087919	-0.15493	0.27954	0.088889	2.6322	0.69578	0.013953	1.1615	0.76849	0.077226	1.1636	-0.40951	0.75947	-0.039133	-0.29797	-0.16094	0.3681	0.60874	0.37738	-0.53617	-0.036959	0.12845	-0.41889	0.095907	-0.18525	-0.29918	-0.020939	-0.1971	0.19067	-0.37182	1.734	1.6125
TCGA-66-2777-01A-21-2193-20	-0.34471	-0.15946	0.38149	1.2685	0.16442	-0.74185	0.32304	0.48253	-0.54933	0.1899	-0.50644	-0.21486	-0.034323	1.7316	-0.18464	-0.25157	0.19511	0.13705	-0.17038	-0.090979	0.067519	-0.49854	2.4201	0.033663	0.40973	-0.088015	0.016355	-0.21472	0.37379	0.15315	-0.057655	0.62751	-0.0059569	0.17711	1.1946	0.10392	-0.065293	0.43184	-0.12898	-0.43003	0.68142	0.7592	-0.3315	-0.10479	-0.21324	0.85654	0.48891	-0.18453	-0.18104
TCGA-33-4586-01A-21-2193-20	-0.40067	0.29265	-0.53129	0.61317	0.51621	-0.58489	0.86202	-0.036982	0.97571	0.13294	-0.61624	0.28266	-0.55214	1.1064	0.21001	0.03174	0.16023	-0.16239	-0.18356	-0.01171	0.16768	-0.67597	-0.23461	-0.056276	0.51494	0.32776	0.23222	-0.90448	0.23244	0.41857	0.002574	-0.26201	-0.30993	0.29729	0.61319	0.10278	0.43275	0.7419	-0.27504	-0.35707	0.45047	0.91818	0.12621	-0.32857	-0.34299	-0.10098	-0.90362	0.34129	2.8724
TCGA-66-2791-01A-21-2193-20	-0.24504	1.3635	-0.9625	-2.0091	-1.2154	-0.85882	-1.039	-1.3641	1.0251	1.3054	0.023244	0.4453	1.3078	-0.77994	0.030127	1.4746	-0.79702	0.67747	-0.32553	0.13817	-0.023003	-0.58176	1.7576	0.046604	-0.072624	-0.069535	0.2846	-0.76858	0.45431	-0.27622	0.55082	0.29508	1.5422	0.47018	1.9581	0.40009	0.99029	0.9973	0.62439	-0.037519	0.32481	1.0129	-0.52068	-0.102	0.33136	0.98695	-0.38136	0.62056	2.1494
TCGA-37-4133-01A-21-2193-20	-0.41752	-0.059573	-0.0051404	0.38684	0.47646	0.39397	0.75839	-0.089461	0.6677	0.26572	-0.17746	0.3503	-0.23712	0.72222	0.20028	0.60771	-0.2602	0.21055	-0.0089434	0.61843	0.15845	0.21643	-0.49394	-0.034563	0.23149	-0.12766	0.19073	0.10616	-0.31765	0.065094	0.44383	-0.017461	0.040729	0.6726	1.1021	0.32506	0.69105	0.11962	-0.3606	-0.34353	0.26316	0.42956	0.061782	-0.20215	0.4387	1.2979	-0.096309	-0.044228	0.95473
TCGA-21-1072-01A-21-2193-20	-0.14434	0.55254	-0.10392	0.46375	-0.16718	-0.69471	1.1015	-0.13743	0.16062	0.063657	-0.27306	-0.14794	-0.16151	1.0702	-0.21705	0.34378	0.11179	0.0078962	-0.032377	-0.15721	0.047172	0.27865	1.6992	-0.1662	0.15892	0.13839	0.41798	-0.58464	-0.22996	1.2008	-0.21934	-0.4572	-0.19724	0.69337	0.44571	0.38421	0.51117	1.2059	0.044127	-0.36774	0.23749	0.34317	-0.014565	-0.81246	-0.03003	-0.45958	-0.63267	-0.38769	0.90856
TCGA-22-0940-01A-21-2193-20	0.036144	0.25636	-1.2694	0.56027	0.064143	-0.72738	0.71261	-0.75467	0.026986	1.0043	0.11666	0.24015	-0.06522	-0.30789	-0.16467	0.58786	-0.30565	0.30512	-0.0039221	-0.30856	0.1313	2.5427	0.79192	0.2819	1.6226	-0.16508	0.16846	0.52702	-0.018771	0.49833	-0.17396	0.17292	0.027312	0.52309	-0.51951	-0.56574	-1.4036	-0.13052	0.47468	-0.41628	-0.19544	0.30518	0.0020864	-0.87225	0.059008	-1.0731	-0.8045	0.25429	-1.3095
TCGA-43-2581-01A-21-2193-20	-0.25536	-0.3037	-0.96943	0.13762	0.044973	-0.70352	0.17111	-0.20007	-0.037996	0.35579	-0.20049	0.41873	-0.21968	0.34181	0.24364	0.43381	-0.04467	0.45309	-0.16506	-0.35918	0.17137	1.7749	-0.38147	0.24358	0.85969	0.34258	0.024256	-0.049776	-0.17263	0.097524	-0.062174	-0.2786	0.2719	0.76667	-1.2481	0.8136	-1.2788	0.0074292	0.63937	-0.41829	0.29378	0.35296	-0.1609	-0.11222	0.15196	-0.74115	-0.30051	-0.19258	-0.83718
TCGA-60-2708-01A-21-2193-20	-0.62426	1.5451	-0.16094	0.92193	0.88192	-0.86118	1.5533	-0.62659	-0.11887	1.1306	-0.12018	0.14279	-0.24443	1.4114	0.14081	0.19015	-0.48416	0.87304	-0.1352	0.046996	0.035133	-0.13133	1.8225	-0.3755	0.62172	1.745	0.49266	0.010111	-0.068537	0.4018	0.15102	-0.65569	0.46909	0.62474	1.5278	2.3788	-1.0023	1.0472	0.027736	-0.60767	0.61819	0.69142	-0.62757	-0.19786	0.69435	1.1235	-0.56506	0.19859	2.4096
TCGA-60-2719-01A-21-2193-20	-0.34702	0.10374	-0.061116	-0.08346	0.5053	-0.46464	1.1576	-0.14943	0.15928	-0.21382	-0.064414	-0.11855	-0.098771	1.0064	-0.19292	0.015722	-0.13429	0.34685	-0.17338	0.22547	-0.0017338	0.17618	1.4221	0.19788	-0.021859	0.72545	0.15917	0.17975	0.0095932	0.87371	0.11312	0.03928	0.050648	-0.21764	1.2933	0.60401	-0.25847	0.064404	0.054991	-0.39974	0.18897	-0.0092512	-0.11562	-0.050084	-0.22568	0.43822	-0.32669	0.36835	1.3741
TCGA-66-2769-01A-11-2193-20	-0.15735	1.1257	-0.34906	-0.16449	-0.1922	-0.37121	0.84169	-0.46588	0.15196	-0.0015666	0.22608	-0.031418	-0.17662	0.21772	0.29121	-0.093898	-0.12401	0.32122	-0.00011606	-0.043052	0.10922	0.084835	1.1141	0.30834	1.1565	0.07634	0.26239	-0.85432	0.024169	0.47878	0.29557	-0.55188	0.078452	0.5261	-1.1256	0.3878	1.0885	0.82121	0.38572	-0.41265	-0.010543	0.78423	0.13181	-0.25163	0.13774	-0.49979	-0.00053489	1.7436	1.4716
TCGA-66-2781-01A-21-2193-20	-0.18144	-0.36086	-1.8276	0.21053	0.2087	-0.12395	1.3786	-0.77265	0.72176	0.46608	0.18556	0.60921	-0.31391	-1.5251	0.28665	0.58772	-0.31848	0.64818	0.057227	-0.062768	0.40696	0.50841	0.80554	0.20692	0.5992	-0.15077	0.040442	-0.091851	0.28644	-0.68278	0.2624	0.65183	0.3064	-0.099316	-2.0327	-0.35246	-1.8034	0.15241	0.41773	-0.26655	-0.4242	0.63784	0.27917	-0.84846	-0.3391	-1.2431	0.804	1.536	1.7903
TCGA-33-4589-01A-21-2193-20	-0.080395	0.63065	-0.68645	-0.1858	-0.33373	-0.58904	0.84929	-0.36166	0.29542	0.58414	-0.59957	0.099645	-0.13843	-0.80873	0.091763	0.033432	-0.36632	0.0044524	0.10031	-0.13032	0.2794	1.1067	1.9906	0.16937	0.51528	-0.44783	0.20125	-0.4199	-0.19007	0.38556	0.21997	0.10565	-0.14188	0.15605	-0.30545	1.0667	0.15921	1.8389	0.23108	-0.40732	0.28575	0.14855	0.23494	-0.86303	-0.05984	-0.61612	0.033282	-0.12072	-0.3407
TCGA-66-2794-01A-21-2193-20	-0.34759	0.33918	0.13526	-0.47715	0.68813	-0.63851	2.3329	-0.020442	0.56807	-0.059607	1.689	-0.093506	-0.014069	1.2827	0.079188	0.6186	-0.30491	-0.35233	0.14743	0.70683	0.12267	2.8071	0.10702	-0.18756	1.2464	1.1758	-0.10206	0.6601	-0.41223	0.5886	0.090462	-0.3813	-0.34588	0.47364	1.0085	0.81289	1.1942	0.67979	0.098538	-0.23843	0.27052	-0.20189	-0.10137	-0.078294	0.00096703	0.045919	0.43484	0.12498	0.96884
TCGA-37-4135-01A-21-2193-20	-0.35566	-0.23214	1.1405	0.65635	0.35061	-0.53862	1.2577	0.82589	1.1117	0.17809	1.8269	0.36178	-0.25902	1.1546	0.34119	1.4628	-0.2921	3.3171	0.24048	0.4523	0.23066	-0.046817	0.61586	0.086027	-0.022438	0.047551	0.72495	0.97049	-0.27258	1.2895	0.26006	-0.35296	0.25387	0.65572	0.98479	0.34787	0.20916	-0.18865	-0.082294	-0.0085025	0.44404	0.76256	0.3988	1.6412	-0.32107	0.93699	0.40691	0.10741	1.6986
TCGA-21-1075-01A-21-2193-20	-0.22245	1.8744	-0.65218	0.85243	0.30318	-0.65558	1.9139	-0.35204	0.23325	0.38781	0.18747	-0.11711	-0.20181	0.66638	0.29755	0.2293	-0.43098	0.090036	-0.028934	-0.18227	0.079459	-0.29808	2.2106	-0.011237	1.2945	0.55195	0.15471	-0.45806	0.075403	0.11731	-0.023374	-0.49374	-0.022443	0.11352	0.49956	0.42559	-0.77189	0.56369	0.056275	-0.49152	0.58536	0.065423	-0.10993	-0.68258	-0.08467	-0.35323	-0.71076	0.88567	1.836
TCGA-22-1000-01A-21-2193-20	-0.35049	-0.17707	-0.092432	-0.062009	0.37576	-0.25539	-0.31701	-0.090573	0.9581	0.093372	-0.11375	0.14124	0.17296	0.5688	0.21152	-0.10177	-0.10014	0.51517	-0.11609	0.27643	0.025231	-0.19452	3.2301	0.23929	0.31591	-1.0224	0.066084	-0.40947	-0.1663	-0.72851	0.22553	-0.33803	-0.10292	0.55739	0.027042	0.11282	0.38392	0.62001	-0.20945	-0.52539	0.40277	0.43781	0.083337	0.44698	0.015573	0.84641	-0.26814	1.8982	0.96106
TCGA-60-2695-01A-21-2193-20	-0.27179	0.13441	0.34706	-0.99283	0.097234	-0.73704	-0.38953	-0.1874	0.65429	0.48395	1.5544	0.19618	-0.2369	0.54007	-0.22943	1.4838	0.41282	2.9783	0.017803	0.06539	0.11967	-0.081204	0.81981	0.15544	0.28989	0.63338	0.038047	0.48974	0.27276	1.0101	-0.24469	-0.2012	0.32367	-0.074748	0.16381	-0.22737	-0.48155	-0.21543	-0.056781	-0.035862	0.44592	0.018515	0.056096	0.63679	-0.38963	0.11832	0.031867	0.30125	0.2279
TCGA-60-2709-01A-22-2193-20	-0.38283	0.21252	-0.17857	-0.13804	0.30223	-0.24305	0.010237	0.37728	-0.08218	0.40804	0.2776	0.24927	0.086374	0.16805	0.20394	0.46641	-0.49182	0.51975	0.17675	0.37952	0.03656	0.55174	1.8303	0.86114	-0.031847	-0.21027	0.12071	-0.93433	-0.035137	-0.91317	0.21093	-0.50973	0.039515	0.28522	-1.0168	0.34787	-0.029401	0.04828	-0.072704	-0.25868	0.31535	0.29994	-0.078585	0.71767	0.33479	0.38853	-0.28435	0.71024	-0.5111
TCGA-60-2720-01A-21-2193-20	-0.17856	-0.060186	-0.54043	-0.49679	0.081964	-0.52844	-0.050066	-0.15341	0.76894	0.39985	0.22849	0.29491	-0.00029915	0.51848	0.097493	0.23152	0.053614	0.2505	-0.0039728	-0.23654	0.098585	0.73173	2.1815	0.32962	1.3411	-0.075135	0.11149	-0.31316	0.051555	0.28937	0.21881	0.072662	0.43137	0.25956	-0.35019	0.55191	-0.5015	0.52414	0.20985	-0.17112	0.31399	0.58931	0.16555	-0.37413	0.089547	-0.50771	0.18608	0.39105	1.5498
TCGA-66-2778-01A-11-2193-20	0.12137	1.2596	-1.7371	-0.41027	0.30241	-0.28761	0.32515	-1.1531	0.60207	1.2409	-0.047839	0.5012	-0.21978	-2.9588	0.36288	-0.091032	-0.18022	0.7718	0.23585	0.067019	0.33534	0.4013	0.74801	0.77474	1.0131	-0.17568	-0.2806	0.43733	0.38184	-0.036514	0.41067	-0.26048	0.49718	-0.35485	-2.8518	-0.71216	-1.6347	0.35425	0.38659	-0.20156	-1.1367	0.40916	0.44206	-0.99977	-0.15852	-0.91392	-0.17224	1.4822	1.0512
TCGA-66-2737-01A-41-2193-20	-0.25299	-0.32883	-0.38031	0.28296	0.23574	-0.28607	0.85125	0.047171	0.19119	-0.02897	0.15298	-0.039808	0.079665	0.71206	0.069293	-0.13013	-0.085055	0.69929	-0.18908	-0.12562	0.091324	-0.17393	3.8785	0.57752	0.30512	-0.4259	0.052372	0.13803	0.0027323	-0.34565	-0.078242	-0.63678	0.054094	-0.12761	0.13655	0.16658	-0.45723	0.24274	0.028367	-0.42622	0.2207	0.068258	0.059165	0.47464	-0.1773	0.16382	0.41131	0.84536	0.36207
TCGA-66-2795-01A-11-2193-20	-0.1872	0.12641	-0.20207	-0.06287	-0.2052	-0.58521	0.97997	-0.70508	0.45286	-0.48138	-0.46003	-0.050619	0.057244	-0.30299	0.018028	0.25537	0.22049	-0.17437	0.20008	0.36465	0.12368	-1.0763	-0.29749	0.20503	0.93645	-0.22118	0.064798	1.1869	0.30855	0.7591	0.39207	-0.20399	-0.23238	0.37931	0.58023	-0.12757	-0.24986	1.5383	-0.22116	-0.308	-0.3284	0.82693	0.026715	-0.19621	0.0022343	0.19478	-0.32265	0.49702	0.33161
TCGA-66-2800-01A-21-2193-20	-0.29079	0.12804	-0.42538	-0.33871	0.084912	-0.42707	0.30382	-0.056935	0.41319	-0.0051744	0.17693	-0.041434	-0.18168	0.2902	0.16291	0.011889	-0.018829	0.3741	0.06921	-0.10188	0.14174	-0.533	1.7083	0.37561	0.57609	-0.054735	-0.16828	-0.24861	-0.015722	-0.26166	-0.054371	-0.32788	-0.070941	-0.045819	-0.28725	-0.1849	-0.55372	0.22293	-0.20937	-0.28927	0.022483	0.64875	0.011079	-0.089098	-0.16393	0.16967	0.14622	0.62834	2.5936
TCGA-22-4605-01A-11-2193-20	-0.31498	-0.45643	-0.43663	0.23434	0.4439	-0.60155	-0.44106	0.011617	0.18176	-0.0061924	-0.15423	0.22487	-0.14243	0.86135	0.017082	-0.059622	0.46077	0.69803	-0.11977	-0.081515	0.16128	-0.5732	3.496	0.41345	0.61308	-0.38087	-0.064947	0.3572	0.39116	-1.3852	-0.08613	-0.40906	-0.11857	-0.042974	0.70061	-0.31715	-0.3906	0.42295	0.014928	-0.39984	0.24119	0.08029	0.036097	0.070008	-0.37041	0.77948	-0.30054	-0.39669	0.32116
TCGA-21-1078-01A-21-2193-20	-0.10347	-0.40324	0.64484	-0.48956	0.61236	0.48483	-0.74192	0.1516	-0.13795	0.28965	-0.76432	-0.24786	-0.11296	1.6859	-0.091725	-0.96355	-0.01913	0.1527	-0.12072	-0.14695	-0.032047	0.030913	1.4293	0.079887	0.86246	-0.020894	0.34256	2.1289	-0.42972	-1.2988	-0.054567	-0.59083	-0.17396	-0.081205	2.1051	0.042631	0.16088	0.020088	0.16615	-0.338	0.17208	-0.72932	0.043983	-0.41892	2.1016	1.9059	0.72871	0.093514	-1.1319
TCGA-34-2596-01A-21-2193-20	-0.28533	-0.56255	-0.31388	-0.68158	0.093233	-0.20903	0.24778	0.11671	0.26603	-0.44725	0.18712	-0.098939	0.10502	-0.18804	0.083747	-0.078645	-0.029083	0.3085	-0.027239	0.32937	0.14404	-0.44314	2.445	0.3919	-0.14223	-0.19272	-0.1238	-0.67119	0.61078	-1.2554	0.45533	-0.75455	-0.096257	-0.17474	-1.3755	-0.14716	-0.3675	0.1282	-0.10386	-0.42415	0.21482	0.32493	-0.19597	0.62334	0.077133	0.72732	-0.2045	2.2112	0.080489
TCGA-60-2696-01A-21-2193-20	-0.16457	0.17193	-0.64139	0.3442	0.22632	-0.39606	0.5019	0.053103	0.78163	0.21607	-0.077588	0.24505	-0.11018	0.11449	0.44694	0.38405	-0.079038	1.0672	-0.061482	-0.11813	0.12913	0.89673	3.1591	0.74298	0.31461	0.07075	-0.097299	0.19926	-0.029176	-0.48174	0.074825	-0.5415	-0.020624	0.17097	-0.78649	0.28656	-0.63264	0.4006	0.26172	-0.30304	0.17591	0.27821	0.32574	-0.10527	-0.12312	-0.54702	0.65552	0.39269	-0.37206
TCGA-60-2710-01A-21-2193-20	-0.46799	-0.37032	-0.023493	-0.13829	0.083595	-0.57301	-0.6934	0.012025	-0.24504	-0.021353	0.30614	2.7092e-05	-0.074296	0.7752	-0.3217	-0.090976	0.28609	0.89831	-0.36285	0.11238	0.00060775	0.42575	2.6184	0.41663	0.12888	-0.24079	0.020898	-0.36646	-0.015722	-0.16413	0.041868	-0.0002672	-0.26293	0.28063	0.30453	-0.24819	-0.0096851	0.389	-0.071507	-0.30581	0.16126	0.29368	-0.0994	0.43064	-0.11549	0.53203	-0.085808	-0.94816	0.38178
TCGA-60-2721-01A-21-2193-20	-0.19155	2.2535	-0.8388	-0.30569	0.055129	-0.36847	0.1587	-0.25907	0.3526	0.20785	0.14421	0.2795	0.034606	1.4133	0.31017	0.42195	-0.18651	0.57595	-0.046214	-0.1442	0.16949	0.5152	0.68532	0.31218	0.85315	0.16901	-0.011634	0.16067	-0.080479	-0.52345	0.093381	-0.57073	0.21788	0.092427	1.5442	0.16657	-1.2451	0.3156	0.68743	-0.36147	0.035068	0.30663	0.12239	-0.73392	-0.037264	-0.43769	-0.46747	1.6641	1.8862
TCGA-66-2766-01A-21-2193-20	-0.46317	0.0051338	-0.034259	0.74307	0.66556	-0.75015	1.843	-0.43972	-0.089668	-0.93377	-0.29199	-0.07813	-0.3031	1.3988	-0.13271	0.23153	0.16235	-0.22719	-0.15429	-0.0082903	0.11893	-0.64419	-0.08229	-0.33211	0.46919	0.60027	0.23027	0.54156	-0.46257	1.0262	0.068008	0.96959	-0.22839	1.2967	1.3572	0.13152	-0.70972	0.32872	0.26078	-0.41554	0.32086	-0.05024	-0.24364	-0.31572	-0.068076	0.3677	-0.2304	-0.79525	1.787
TCGA-18-4721-01A-21-2193-20	-0.21121	0.31331	-0.25839	0.027142	0.30808	-0.50387	1.2857	0.23828	0.30675	-0.071854	0.30814	-0.0069247	0.073885	-0.17932	-0.079669	0.2131	-0.10172	0.43843	0.050765	-0.10299	0.12201	0.50996	0.71615	0.28754	0.049701	0.064112	0.058861	-0.87121	-0.084471	-0.38511	0.1513	-0.31896	0.089863	-0.097134	-0.98874	1.1149	0.44338	0.2709	0.16129	-0.20535	0.33616	0.13671	-0.043547	-0.033282	-0.14234	-0.316	-0.55347	0.78694	0.59054
TCGA-66-2782-01A-21-2193-20	-0.074629	0.58655	-1.2623	-0.38867	0.38517	-0.33535	0.67448	-0.43422	0.055783	0.9332	0.11831	0.1049	-0.3181	-0.61466	0.41135	0.20687	-0.19499	0.73125	0.22997	0.010879	0.275	0.94644	1.6815	0.60787	1.2235	-0.68741	-0.016728	0.43461	0.0024287	-0.83547	0.56399	-0.45699	0.45826	0.46182	-1.7063	-0.38237	-1.3081	0.59531	0.65197	-0.41496	-0.58461	0.56712	0.24775	-0.55355	0.30804	-0.66066	-0.2422	0.63185	-0.13625
TCGA-43-3394-01A-21-2193-20	-0.40067	-0.42436	-0.077657	0.58415	0.54331	-0.35423	0.91428	-0.25923	0.93648	-0.23762	0.0076352	0.051521	-0.11628	0.47137	0.25874	-0.51718	-0.092139	0.73964	-0.12234	-0.0048972	0.20955	-0.37197	1.8999	0.087176	0.43584	0.22254	-0.079523	0.34275	0.12789	0.012952	0.11324	0.24449	0.052118	0.20912	0.67686	0.66723	-0.24065	0.49714	0.067428	-0.52684	0.26992	-0.077087	0.0049147	-0.051108	-0.23628	0.3912	0.13789	0.24461	1.6308
TCGA-22-4609-01A-11-2193-20	-0.33182	-0.70747	-0.39687	0.57933	0.21809	-0.70362	0.17146	0.2896	0.93673	0.12514	0.56358	0.42966	-0.4552	0.95737	-0.16893	0.14435	0.47261	0.11636	-0.18098	-0.21897	0.2135	0.429	2.4824	0.37114	0.18926	-0.20289	-0.08717	0.10264	0.15838	-0.68758	-0.33312	-0.40817	-0.11841	-0.032489	0.51838	0.3981	0.17225	0.33114	0.40642	-0.21158	0.21961	0.20102	0.18129	0.13527	-0.56376	0.071446	-0.34727	-0.70914	1.5931
TCGA-21-1079-01A-21-2193-20	-0.14989	0.85099	-0.12438	0.2766	0.19594	-0.89604	-0.15994	-0.41125	-0.32223	0.12756	-0.9477	-0.18225	0.036531	1.4754	-0.093407	-0.67551	0.23279	-0.091401	-0.2903	-0.26566	0.085423	-0.201	3.777	-0.25347	1.4983	-0.32058	0.38214	-1.3784	-0.38438	-0.17487	-0.018649	-0.42817	-0.094233	1.0213	0.5237	1.2243	-0.23604	1.558	0.064001	-0.48741	0.45406	0.36454	-0.14764	-0.83036	-0.21462	0.42326	0.35435	-0.637	0.34658
TCGA-34-2604-01A-21-2193-20	-0.16503	-0.32097	-0.98169	0.95296	0.092678	-0.56397	-0.42447	-0.346	-0.54513	0.24523	-0.36388	0.1909	-0.091739	0.3612	-0.085261	-0.68674	0.078067	0.23217	-0.065204	-0.34033	0.11464	0.10754	2.682	0.74798	0.46185	-0.51873	-0.20661	-0.27436	-0.01275	-1.0587	0.1002	-0.54598	0.15547	-0.090977	-1.0067	-0.62577	-1.0617	0.056246	0.1312	-0.34367	0.023067	-0.023359	0.012316	0.11162	-0.18908	-0.62824	0.40704	-0.37454	0.0011052
TCGA-60-2697-01A-21-2193-20	-0.15789	-0.29398	-1.262	-0.41622	-0.061294	-0.12394	0.15563	-0.44205	0.70608	0.32856	0.34559	0.61948	0.040541	-1.3886	0.71971	0.41449	4.9145e-05	0.96119	0.27263	0.020541	0.30766	0.4162	2.3686	0.76464	0.1626	-0.60742	0.034682	-0.48483	0.52527	-1.2978	0.43501	-0.48106	0.30709	-0.22871	-2.3997	-0.16165	-1.3882	0.41576	0.27586	-0.23289	-0.21597	0.18722	0.34536	-0.55899	0.083643	-0.83823	-0.18883	2.2002	-0.59877
TCGA-60-2711-01A-21-2193-20	-0.32359	0.095096	0.50141	0.024511	0.46116	-0.2312	0.87864	0.19241	-0.12996	0.063025	0.28377	0.013071	-0.099914	0.57341	0.11801	0.056166	-0.15435	0.45991	0.048878	0.045292	0.062049	1.0327	2.433	0.29518	0.78862	0.23023	0.048049	-0.2407	0.1941	0.058865	0.1331	-0.47116	-0.28046	0.17803	0.071917	0.38986	0.031639	0.45249	0.23502	-0.35164	0.10753	-0.18271	-0.083173	-0.0054332	-0.20261	0.44041	0.1516	1.2439	1.2402
TCGA-60-2724-01A-21-2193-20	0.14793	3.3126	-0.88843	0.10214	0.80673	-0.49821	0.36959	-0.61611	0.7603	1.499	-0.13563	0.37805	-0.11162	-0.20178	0.15192	-0.099284	-0.16108	0.57851	0.23707	-0.12848	0.19463	0.0051275	2.8454	0.27557	1.4714	0.058188	0.25244	1.2541	0.0088794	-0.12749	0.30235	0.16209	0.1884	1.0655	-0.15454	-0.46192	-0.83873	0.17792	0.63211	-0.34673	-0.45617	0.9407	0.17109	-1.0541	0.033395	-0.94156	-0.53123	0.31627	2.3221
TCGA-66-2767-01A-21-2193-20	-0.35641	-0.22186	-0.60628	0.55966	0.098387	-0.62793	1.3499	-0.41421	0.67567	0.05063	1.2445	0.30807	-0.32863	0.69472	-0.022995	0.1862	0.040668	0.53492	-0.21136	-0.24517	0.059572	1.3596	1.0956	0.2923	0.92743	0.069626	-0.1331	-0.082121	0.17516	0.27614	0.12938	-0.31718	-0.054656	0.25598	0.96571	0.46766	0.58259	1.3261	0.39485	-0.48561	0.22029	-0.76981	0.18735	-0.12893	-0.56187	0.069372	0.22682	0.83743	0.48665
TCGA-33-4532-01A-21-2193-20	-0.044636	-0.15503	-0.52869	0.41083	0.5786	-0.6553	0.88178	-0.36623	0.048778	0.30705	-0.46723	-0.070041	0.043472	0.87337	-0.19928	-0.064543	-0.21643	0.079486	-0.08362	-0.18039	-0.0069189	0.80384	1.7132	0.13361	0.24598	0.39991	-0.084688	-0.012571	-0.056167	0.97456	0.065466	-0.41631	0.14913	-0.15453	0.54431	0.71931	-0.34486	0.42808	0.06436	-0.29235	0.14508	0.095919	-0.048358	-0.43864	-0.17762	-0.23942	-0.45913	0.42569	1.6599
TCGA-66-2783-01A-21-2193-20	-0.34912	0.16428	0.19361	0.55867	0.0064406	-0.54139	0.64215	-0.067226	0.12727	-0.1984	0.24411	-0.20054	-0.060651	1.62	0.072884	0.69184	0.33904	-0.1822	0.0069835	-0.091615	0.00040904	-0.64312	0.32504	-0.073356	1.1124	-0.076564	0.2592	1.4465	-0.31122	0.22867	-0.00028898	0.12206	0.070577	0.48668	1.8845	0.3777	-0.29853	0.20903	0.58241	-0.39681	0.084842	-0.1998	0.11489	-0.44259	-0.35592	0.56898	-0.18299	0.52349	2.3416
TCGA-22-4591-01A-21-2193-20	-0.45668	-0.30023	-0.51511	0.08825	0.28198	-0.42635	3.1902	0.11205	0.053843	0.12513	-0.25757	0.13533	-0.44896	0.50473	-0.11337	-0.17345	0.17549	0.54445	-0.017713	-0.15179	0.14506	0.15013	1.9134	0.26465	0.0043717	0.27845	-0.053796	-0.64156	-0.21198	-0.25287	-0.13357	0.48803	0.20361	0.11017	-0.088275	-0.13536	-0.61171	0.15906	0.028562	-0.39129	0.17939	-0.0087105	-0.16718	-0.070403	-0.35929	-0.033037	-0.45714	-0.43507	1.285
TCGA-22-4596-01A-21-2194-20	-0.22495	0.26075	-0.5808	0.65166	0.1859	-0.6088	-0.20063	-0.144	0.72752	0.68993	0.414	0.76189	-0.058231	0.57178	-0.52188	0.1218	0.45054	0.91682	-0.26545	-0.29859	0.1974	0.20286	3.3932	0.64229	0.79554	-0.70382	-0.085853	0.098385	1.1406	-0.38797	-0.19624	-0.34415	0.26149	-0.2476	0.55327	-0.74839	0.20281	0.20058	0.47171	-0.21438	0.068612	0.18955	0.0093205	0.19615	-0.36845	-0.37857	-0.17074	-0.87879	-1.0384
TCGA-22-5480-01A-21-2194-20	-0.12861	1.055	-0.53313	-0.65207	-0.053449	-0.39569	0.15668	-0.17414	0.23121	0.21615	1.7713	-0.11713	-0.11989	0.13125	-0.16244	1.5795	0.13966	1.3022	0.029935	-0.08037	-0.038796	0.3322	0.38993	0.19872	0.37962	-0.43137	0.06191	-0.75693	-0.057086	1.1943	-0.094932	-0.60337	0.099782	-0.077669	0.058426	-0.096663	-0.050987	0.34718	0.21029	-0.31357	-0.43697	0.33497	0.08092	-0.28714	0.061051	-0.66253	-0.43174	-0.094792	-0.97336
TCGA-39-5024-01A-22-2194-20	-0.13095	-0.28952	-2.1635	0.31447	0.080107	-0.3634	-0.060744	-0.37591	1.2274	0.39379	0.40467	0.42376	-0.096062	-0.040818	0.22125	0.37798	-0.15766	0.37673	0.096086	0.24675	0.11478	1.4629	0.5153	0.30277	0.43475	-0.34921	-0.17032	0.14765	0.34897	-0.81087	0.28994	-0.59872	0.25931	-0.12131	0.93557	0.023694	0.31279	0.50771	0.029837	-0.17716	0.40572	0.61981	0.1662	-0.54414	0.019059	-0.54157	0.06441	1.3102	-0.060676
TCGA-39-5037-01A-21-2194-20	-0.10084	-0.034786	-0.36687	0.17072	-0.55749	-0.48287	1.3285	-0.48834	0.19283	0.49406	0.11753	0.074083	-0.29796	-0.32605	-0.19967	0.44599	-0.083138	0.30861	-0.015401	0.00038249	0.074611	0.91322	0.51414	0.25967	0.41487	0.64289	-0.15309	-0.49485	0.019133	0.66963	0.095424	-0.47994	-0.23226	-0.16323	1.1324	-0.54506	-0.81214	0.11732	0.34143	-0.27524	-0.094814	-0.17431	0.10269	-0.86235	-0.27395	-1.2893	0.22746	0.034324	0.5796
TCGA-34-5239-01A-22-2194-20	-0.23254	-0.027265	-0.023206	-0.59287	2.0352	0.2117	-0.02895	0.14498	1.1592	0.50698	1.2584	0.13211	-0.0053144	0.97432	0.45532	1.0985	0.1191	0.4418	-0.022071	0.52334	0.044288	0.83242	0.76798	0.16899	1.017	0.1606	-0.10644	0.0080539	-0.18431	0.050467	1.076	-0.91216	0.14104	-0.14123	1.0858	0.61775	0.62904	0.6338	-0.0071053	-0.27582	0.39228	0.62363	0.1009	0.81214	0.28913	0.73561	-0.1281	1.1226	0.93455
TCGA-79-5596-01A-11-2194-20	0.10077	-0.50008	-0.96904	-0.32549	1.0105	0.132	-0.83191	-0.63176	1.2235	0.21029	0.35391	0.92382	-0.92064	-1.6581	0.96675	-0.19861	0.46594	1.3899	0.37552	0.095063	0.20618	-0.41085	3.5919	0.42105	-0.10037	-1.1086	-0.17041	-0.75719	1.2193	-1.6228	1.7393	-0.49087	0.71892	-0.38681	-3.0741	-2.11	-1.0678	0.47644	0.32329	-0.24942	-0.88225	0.3413	0.25727	-0.16979	0.43866	-0.59691	1.7495	1.5104	0.013122
TCGA-18-5592-01A-21-2194-20	-0.16205	-0.1172	-0.47381	-0.10577	0.23647	-0.3882	0.083658	-0.096216	0.086806	0.34029	0.10143	-0.067232	-0.17352	-0.12319	0.0091127	0.48086	0.068085	0.47797	0.19087	-0.031843	0.029634	1.2361	1.286	0.18296	0.40427	-0.087212	-0.099252	-0.12457	-0.11552	0.72021	0.14604	-0.57384	-0.052249	0.13968	-0.50842	-0.16826	0.35022	3.017	0.12418	-0.29535	-0.34779	-0.028042	0.052922	-0.59129	-0.046187	-0.76462	-0.32508	0.55703	-0.69479
TCGA-46-6025-01A-13-2194-20	-0.057851	0.59166	-1.0299	-0.17348	0.52068	-0.38015	1.4329	-0.87174	-0.05408	0.90113	-0.54999	-0.24737	-0.040169	0.086993	-0.068305	0.086539	-0.14163	0.38449	0.23878	-0.10877	0.22476	1.013	0.92532	0.21105	1.1882	-0.069876	-0.10396	-0.37483	0.049816	0.61771	0.25079	-0.70887	-0.087552	1.1867	0.68743	-0.39888	-0.85014	1.0838	0.62861	-0.42206	-1.1281	0.57415	0.15353	-1.1298	-0.053447	-0.53125	-0.55232	0.13113	2.0072
TCGA-70-6723-01A-13-2194-20	0.014351	-0.44995	-0.15855	-0.2452	-0.16154	-0.5186	0.80234	-0.139	0.6246	-0.46736	-0.27062	0.23109	-0.18111	1.3806	-0.1215	0.65141	0.050518	-0.18278	0.17104	0.3931	0.089625	-0.17106	-1.0846	0.015982	0.22158	0.20563	-0.11186	0.57401	-0.27407	0.80061	0.08618	-0.75405	-0.77456	0.43752	1.1375	-0.54618	0.012888	3.1725	-0.1409	-0.25325	-0.22812	-0.44597	0.477	-0.98749	-0.35239	-0.12361	0.068521	-0.10782	1.2249
TCGA-85-6798-01A-13-2194-20	-0.15476	0.69555	-0.16003	-0.48294	0.15024	-0.25928	1.8302	-0.35185	0.45834	0.49919	0.080763	-0.34454	-0.42097	0.38315	-0.098617	0.36103	0.26872	0.57423	0.16497	-0.082718	0.22764	-0.18836	-0.66095	-0.043421	0.75367	-0.55381	-0.095553	-0.060001	-0.34482	0.35704	0.074801	0.23968	0.1902	0.73794	0.29397	-0.31775	-0.60956	0.83329	0.34127	-0.4916	-0.70971	0.29355	0.33132	-1.0531	-0.12947	-0.46745	-0.52723	0.30589	2.3415
TCGA-22-4607-01A-21-2194-20	-0.27852	0.90495	-0.38282	-0.57805	0.057253	-0.68144	0.59628	-0.65269	0.061887	0.82114	-0.018693	0.62166	-0.53506	0.8637	-0.20269	0.19981	0.22576	0.97496	-0.12229	-0.14283	0.07878	-0.4782	-0.79032	0.12233	1.4817	0.21559	-0.20866	2.1235	0.14687	0.048134	0.072469	0.69492	0.52928	0.42548	1.3889	-0.73981	-1.2733	0.59518	0.36543	-0.44387	-0.44394	0.47986	0.0069683	-0.32591	0.020075	-0.41481	0.037194	0.20091	0.69713
TCGA-22-5482-01A-21-2194-20	-0.21631	0.17425	-0.82472	-0.3148	-0.13741	-0.49578	0.52394	-0.62893	-0.012736	0.12409	-0.24824	-0.11532	-0.17593	0.40592	-0.12349	-0.3338	0.14844	0.40007	-0.076512	-0.089922	0.0089451	0.6035	2.8682	0.28308	0.30672	-0.34052	-0.12355	0.059705	-0.0089081	-0.52507	-0.078166	-0.61719	-0.093155	0.24353	-0.20536	-0.59872	-0.27942	0.41414	-0.10679	-0.51536	-0.036458	0.020049	0.016292	-0.13332	-0.039737	-0.57203	0.33764	0.35055	0.37141
TCGA-39-5027-01A-22-2194-20	-0.14396	-0.71848	-1.1352	0.41883	-0.094472	-0.5383	0.93717	-0.37432	0.30288	0.10039	-0.14832	0.022627	-0.33013	0.26543	0.037018	-0.081464	-0.13962	0.11907	-0.01067	0.02106	0.075555	1.4778	0.66956	0.33064	0.59842	0.25804	-0.13816	-0.54698	0.029827	0.0068085	0.022376	-0.59331	-0.07181	-0.10911	0.51525	0.10205	-0.22499	2.3583	0.070771	-0.301	0.15944	-0.082125	0.054616	-0.38192	-0.35386	-0.77331	0.31531	0.63512	1.8407
TCGA-39-5040-01A-11-2194-20	-0.26322	0.21236	-0.17055	0.031913	-0.22011	-0.50753	-0.043711	-0.064784	1.1142	0.35973	-0.75733	0.066412	-0.14511	0.78511	0.19063	0.024023	0.12787	0.24332	-0.1018	0.31471	0.09757	-0.47428	1.2305	-0.021198	0.089847	0.16466	0.0022919	0.013402	-0.14438	1.1232	-0.00019327	0.63138	-0.027131	0.35442	1.0151	-0.28452	-0.40801	2.7737	0.029832	-0.35338	-0.34339	0.82745	-0.14557	1.1612	2.4509	0.41457	0.69544	1.4439	-0.98375
TCGA-34-5241-01A-21-2194-20	-0.1811	0.03658	-0.82789	-0.5415	0.27626	-0.30568	-0.45139	-0.5363	0.2695	0.66006	0.077997	0.68019	-0.2841	0.38207	-0.011194	-0.1264	0.26336	1.0172	0.047721	-0.18638	0.1674	-0.3902	3.68	0.85785	1.0323	-0.60925	-0.18874	0.57814	0.45292	-1.2607	0.0093621	-0.34038	0.29371	-0.18925	0.59817	-0.86034	-0.8023	0.25949	0.1239	-0.40252	-0.47148	-0.010624	0.23643	-0.26072	-0.30005	-0.87016	0.15881	-0.17588	1.0467
TCGA-43-5668-01A-21-2194-20	-0.25977	-0.79295	-0.047964	1.5648	-0.090359	-0.75772	-0.060856	-0.20671	-0.080255	0.7056	-0.42769	0.23201	-0.033911	0.35398	-0.39431	-0.11484	-0.075737	-0.26232	-0.22348	-0.024955	-0.05129	0.069814	-0.77034	-0.063996	-0.44703	0.17043	0.10412	0.25334	-0.37125	-0.50898	0.16798	-0.26044	0.19137	-0.47668	0.95729	-0.4289	0.27916	-0.28803	-0.11344	-0.29424	0.56829	-0.0011116	0.016578	0.51995	-0.20185	2.2253	0.32148	-1.2446	1.358
TCGA-56-5897-01A-12-2194-20	-0.17981	-0.10024	-0.57923	-0.47921	-0.17956	-0.014644	0.52965	0.11671	0.39362	0.12993	-0.067417	-0.070956	-0.22077	-0.1979	0.32235	-0.034238	0.05459	0.70587	0.16938	0.25437	0.25396	-0.25685	1.0449	0.36822	0.21978	-0.71693	-0.099992	-0.70385	-0.1817	-0.71888	0.38403	-0.71007	0.071301	0.45939	-0.93799	-0.17917	-0.048184	0.45948	0.44599	-0.44497	-0.23141	0.36737	0.13313	0.068215	-0.041949	-0.67791	-0.43895	0.55663	-0.035925
TCGA-46-6026-01A-13-2194-20	-0.1674	0.60348	-0.052307	-0.20534	1.0503	-0.51076	0.117	-0.31457	0.28666	-0.50307	-0.04789	0.045965	-0.23694	0.45685	0.045497	0.77551	0.219	0.26236	0.17528	-0.072618	0.088749	-0.51985	-0.27995	-0.054923	0.44273	0.54256	-0.21585	0.33282	-0.24537	0.32458	0.21601	0.10332	0.073548	0.037911	0.89153	-0.22349	-0.6726	-0.11353	0.27735	-0.3732	-0.094612	0.19018	0.0073118	-0.21968	-0.078474	1.0261	0.76576	-0.053359	1.577
TCGA-51-6867-01A-13-2194-20	-0.28321	-0.067384	-0.44538	0.031654	0.023232	-0.44337	0.63925	-0.34807	1.1302	-0.30625	-0.2454	0.16726	-0.13844	0.25545	-0.27327	0.47532	0.65173	0.065237	-0.1229	0.0031718	0.26426	0.32763	-0.89777	0.1013	0.48929	-0.21523	-0.41359	-0.10692	-0.021173	0.0905	-0.13549	-0.20593	-0.46979	-0.039798	0.82816	-0.52515	0.21794	0.46175	0.2081	-0.26406	-0.38304	-0.52341	0.022304	-0.81137	-0.63356	-0.33825	1.6402	-0.57229	1.3252
TCGA-22-5471-01A-21-2194-20	-0.17885	-0.083009	-0.8292	-0.71868	-0.12843	-0.41201	0.46591	-0.023733	1.1356	0.47935	0.15173	-0.010869	-0.11645	-0.54544	0.080861	0.25042	-0.08425	0.48943	0.066056	0.066316	0.12695	0.9658	0.15425	0.43205	0.24216	-0.54155	0.012208	-0.81068	0.17327	-0.73029	0.31012	-0.42284	0.21721	0.41312	-1.717	0.078735	-0.027408	0.27159	0.24082	-0.23601	0.0086051	0.6405	0.083844	-0.19892	0.15534	-0.73301	-0.39604	0.24855	0.16693
TCGA-22-5483-01A-21-2194-20	-0.16845	0.72631	0.21153	1.0816	-0.19052	-0.63124	1.8326	-0.23191	0.20985	0.50962	-0.26425	0.32316	-0.063455	2.0741	-0.24184	0.27911	-0.12533	-0.20741	0.35093	0.21858	-0.036411	-0.027526	0.37339	-0.18443	0.29026	-0.060865	-0.12883	1.3366	-0.29103	1.0668	0.082916	-0.44264	-0.1348	0.29076	0.028143	0.29076	-0.12746	-0.074257	0.26512	-0.18754	0.14253	0.34626	-0.22336	0.36889	0.067976	0.013798	0.032069	-0.44656	-0.048938
TCGA-39-5028-01A-21-2194-20	-0.16394	-0.19678	-0.82315	-0.82522	0.042843	-0.20889	0.57568	-0.17842	0.47039	0.71855	-0.20626	0.25046	-0.1776	-0.53581	0.15338	0.056504	0.036634	0.66558	0.046597	0.42362	0.21128	0.41259	2.7803	0.33619	0.23428	-0.57794	-0.10728	0.077383	0.045272	-1.162	0.088477	-0.421	-0.096144	0.18949	-0.55248	-0.49444	0.23132	0.6968	0.38731	-0.35573	-0.16752	0.30918	0.18003	-0.26016	-0.2994	-0.46858	-0.25582	1.2422	0.81629
TCGA-63-5128-01A-21-2194-20	-0.2946	0.46865	-0.50112	0.24606	-0.037167	-0.48309	0.24198	-0.43149	0.7808	0.16873	-0.41835	0.096011	-0.080483	0.99207	-0.063389	0.088246	0.26633	0.31067	0.063044	0.060412	0.057078	-0.40021	2.299	0.30903	0.64309	-0.063173	-0.093783	-0.16241	0.11067	0.36305	0.041703	-0.4304	-0.016579	0.34542	0.84066	0.3214	-0.21078	0.92432	0.31825	-0.29854	-0.057294	-0.13379	-0.00079293	-0.11361	-0.37071	0.29774	0.74982	0.43028	1.8338
TCGA-22-5479-01A-11-2194-20	-0.13321	0.65261	-0.46792	-0.46123	-0.27646	-0.45833	1.1546	-0.23123	0.23325	0.29244	-0.38215	-0.010231	-0.1051	0.24694	0.099883	0.21107	-0.026396	0.083173	0.14432	0.042983	-0.03248	1.103	-0.083537	0.49516	0.86267	-0.010346	-0.057688	-0.90943	-0.23321	0.51319	0.095953	-0.28189	-0.073659	0.38176	0.35074	0.54171	-0.12881	0.3007	0.254	-0.19206	-0.027531	0.34385	0.041049	-0.55541	-0.34493	-0.95522	0.003882	0.13209	1.6529
TCGA-43-5670-01A-11-2194-20	-0.025843	0.48118	-0.82394	-0.031106	0.065123	-0.19449	0.49636	-0.58866	0.15531	0.78516	-0.74771	0.83536	-0.21707	-0.21742	0.36766	0.70405	-0.064667	0.5326	0.26988	0.4226	0.14156	-0.13596	1.7197	0.23609	1.0679	-0.20544	-0.11559	0.90153	0.15758	0.9553	0.35882	1.2893	0.21639	0.26036	1.1291	-1.0446	-0.27738	0.50758	0.080383	-0.42509	-0.25725	0.9231	0.062546	-0.67471	0.33162	-0.20326	0.38702	0.57972	0.47017
TCGA-56-5898-01A-12-2194-20	-0.22368	0.54451	-0.62554	-0.53072	0.18835	-0.31673	-0.10182	-0.29282	0.42009	0.4751	-0.014649	-0.064486	-0.11173	0.82296	-0.29777	-0.25186	0.82009	0.55422	-0.14739	0.16489	0.094454	-0.32899	1.5665	0.094245	0.98282	0.063255	-0.10988	0.01849	-0.051214	-0.09761	-0.041586	-0.39546	-0.29406	0.54928	1.1181	-0.057155	-0.31865	0.16901	0.40642	-0.29629	0.15854	0.0093822	-0.029231	-0.29686	-0.32	-0.44924	-0.017649	-0.12179	1.8473
TCGA-63-6202-01A-13-2194-20	-0.23384	0.012633	-0.32759	0.4152	-0.057408	-0.48864	0.8594	0.15099	0.19192	0.50193	-0.3641	0.013687	-0.22707	0.67087	-0.36358	-0.070071	0.30831	0.20266	0.097084	0.021679	0.10011	0.76379	1.6865	0.23398	0.7115	-0.2172	-0.0028107	0.34323	-0.37394	1.002	0.14239	-0.42556	0.43182	0.1531	-0.043917	0.091315	-0.075772	0.51346	0.18063	-0.39974	-0.085521	0.38558	-0.33335	-0.10468	0.27899	0.48627	0.23953	0.051103	-1.1699
TCGA-33-6738-01A-13-2194-20	-0.32422	0.089058	0.20577	1.3635	0.01811	-0.53185	1.1737	-0.29763	1.0113	0.53658	-0.016916	0.37123	-0.19129	0.085212	0.18657	0.082583	-0.010431	0.5846	0.012612	0.024366	0.14531	-0.14147	3.2189	0.3568	-0.16486	-0.18943	-0.059581	0.073618	0.20801	-1.888	0.034199	0.38553	0.50701	-0.47637	1.1609	-0.53598	-0.40204	0.3298	0.50337	-0.33611	0.18009	0.21881	0.18853	0.044413	0.07325	0.6554	0.73465	0.13228	1.3054
TCGA-63-7020-01A-13-2194-20	-0.18484	0.72263	-0.60228	-0.1188	0.32932	-0.595	0.54815	-0.22671	0.084651	0.93376	0.075177	0.411	-0.3563	-0.11579	-0.46604	-0.082201	-0.065166	0.44661	0.024784	-0.14986	0.29316	1.1654	1.8172	0.11869	0.57178	-0.49783	-0.11777	1.1761	0.033648	0.35297	-0.1935	-0.30164	0.11141	-0.022971	0.60106	-1.2864	-0.44216	0.71737	0.23679	-0.35101	-0.53299	0.07141	0.115	-0.53655	0.18103	0.97026	-0.031842	-0.76675	0.77975
TCGA-22-5472-01A-21-2194-20	-0.22771	0.2774	-0.5116	-0.031865	0.386	-0.44822	-0.39051	-0.41163	-0.68263	1.1759	-0.25457	0.32505	-0.18519	0.63782	-0.22167	-0.25735	-0.042762	0.66299	-0.052535	-0.17116	0.10198	-0.014536	4.3549	0.7092	0.88931	-0.49985	0.0013524	1.5277	0.25531	-0.40814	0.214	-0.65157	0.4884	0.10202	1.5736	-1.2646	-0.5275	0.42612	0.21793	-0.49429	-0.90552	0.13593	-0.022224	-0.12979	-0.1309	-0.77873	-0.20409	0.49188	0.03561
TCGA-39-5011-01A-21-2194-20	-0.1745	0.17925	-0.57687	0.29049	0.52433	-0.45821	1.4557	-0.18905	0.16046	0.79432	-0.13171	0.2388	-0.45967	0.17231	-0.23873	0.26135	-0.013575	0.33817	0.06199	-0.14271	0.094072	1.642	0.92844	0.29564	0.026486	-0.70394	-0.061118	0.20875	-0.050237	0.77307	0.15242	-0.52076	0.46574	0.037893	0.18963	-0.75038	-0.59552	-0.16393	0.2364	-0.47794	-0.61077	0.38919	0.16643	-0.26568	-0.25786	-0.89032	-0.44129	-0.017125	0.073399
TCGA-39-5029-01A-21-2194-20	-0.27154	1.3047	-0.92969	0.019472	0.24052	-0.20473	0.18113	-0.38353	1.1733	0.52827	0.075438	0.40742	-0.17143	0.6905	0.62261	0.30615	-0.34372	0.37973	0.088739	0.067145	0.15459	1.0763	1.2716	0.15876	0.4998	-0.85463	0.05685	-0.25607	0.097202	-0.1043	0.25178	-0.16345	0.18623	0.52137	0.65478	-0.29296	0.12671	0.61108	0.4447	-0.23127	0.17649	0.49006	0.24355	-0.40723	-0.0025485	-0.66093	-0.28005	0.73225	1.0429
TCGA-63-5131-01A-21-2194-20	-0.13042	2.379	-1.0715	0.38197	1.0596	-0.44755	1.2779	-0.85679	0.65767	1.2433	0.57048	0.56245	-0.094044	-1.2196	-0.078517	0.75302	-0.06541	1.0058	-0.030301	-0.16204	0.10721	0.47083	0.36893	0.42704	0.75022	-0.15818	-0.16321	-0.022112	0.37287	-0.33626	0.0057534	-0.19462	0.053493	0.56066	-0.22316	-1.2656	-1.4693	0.039482	0.78107	-0.37483	-0.90813	-0.12139	0.22185	-0.49276	-0.4301	-0.82519	-0.48471	0.18956	1.5916
TCGA-22-5485-01A-21-2194-20	-0.10239	-0.37321	-0.71661	0.2804	1.2665	-0.66591	-0.27717	-0.30066	-1.0327	1.1337	-0.21696	0.1763	-0.18619	-0.21278	-0.70818	-0.48101	0.36607	0.89698	-0.22636	-0.35403	-0.15582	-0.45379	3.4706	0.34138	0.32245	-0.22032	-0.044359	-0.6554	0.87772	-0.75323	-0.071658	-0.40133	0.4056	-0.39698	0.68818	-0.53628	-0.40636	-0.14386	0.32695	-0.45969	-0.38959	-0.10199	0.031422	-0.15897	-0.26479	-1.0595	-0.40218	-1.6287	1.5129
TCGA-21-5782-01A-21-2194-20	-0.24686	0.23571	-0.52539	-0.4512	0.013858	-0.21122	0.13435	-0.12231	1.3361	0.20806	-0.073932	0.019772	-0.16713	0.57768	0.30123	-0.13959	0.30026	0.75507	-0.013909	0.14652	0.15653	0.47244	1.2611	0.23825	0.33675	-0.54599	-0.05759	-0.52344	-0.05599	-0.52374	0.60343	-0.40013	0.22325	0.75782	0.52006	0.04665	-0.19846	0.33362	0.55203	-0.44543	-0.015265	0.59956	0.095518	-0.10642	-0.26436	-0.41892	-0.45046	-0.0034984	2.9968
TCGA-34-5927-01A-13-2194-20	-0.058314	0.14925	0.10573	0.62154	0.13703	-0.50402	1.2416	0.23633	0.82601	0.51905	1.7179	0.2515	-0.26706	0.57989	-0.085069	1.3938	0.060433	1.4022	-0.06705	0.37371	0.058587	0.68735	2.7092	0.50819	0.36884	0.10011	0.055824	0.52051	0.033963	1.3541	0.060693	0.35873	0.28807	-0.31665	-0.75348	0.013095	0.5449	-0.01578	0.25175	-0.21905	-0.056551	0.058549	-0.040578	0.8758	-0.3407	-0.8392	-0.11426	-0.47897	1.2949
TCGA-85-6560-01A-13-2194-20	-0.19684	1.6184	-0.45179	0.83434	0.10839	-0.57453	0.37436	0.065598	0.44079	0.078273	-0.46222	-0.32868	-0.069845	0.56146	-0.1355	-0.097261	0.15749	0.2138	0.17489	0.024863	0.16233	0.83547	1.2964	0.29173	-0.11509	-0.054587	0.13221	-0.73507	0.0052437	1.2401	0.34605	-0.32519	0.18769	0.24678	-1.6438	-0.069559	-0.33852	-0.25349	0.29483	-0.26274	-0.059863	0.36256	-0.2977	0.22805	-0.0897	-0.28377	-0.27748	0.97877	-0.75177
TCGA-90-6837-01A-13-2194-20	-0.28311	-1.1552	-0.87118	-0.23834	0.34859	-0.35007	-0.80401	-0.286	0.15001	-0.040857	-0.21115	-0.24272	-0.11026	0.81712	-0.0096994	-1.0613	0.20262	1.8986	0.034606	0.044757	0.20508	-0.71273	5.4843	0.81315	0.70595	-1.1077	-0.17431	0.22014	0.61932	-1.8026	0.29576	-1.1761	0.018146	-0.61302	-0.32954	-1.3419	-0.0072089	0.27351	-0.24211	-0.47275	0.3131	0.22007	-0.28094	0.6912	-0.06966	0.25129	0.96408	0.76417	-0.13382
TCGA-63-7022-01A-13-2194-20	-0.29472	-0.30024	-0.67934	-1.1315	-0.12905	-0.25771	0.50744	0.30419	0.97617	-0.00030639	-0.20456	-0.28677	-0.077248	0.23778	-0.0029461	-0.18022	0.010228	0.61732	0.096093	0.039979	0.20962	-0.31951	1.191	0.26491	0.41959	-0.49048	-0.10394	-0.49485	-0.22951	-1.113	0.17208	-0.58498	-0.040143	0.10593	-0.42925	0.049862	-0.14061	0.22209	-0.034705	-0.41166	-0.018159	0.71867	-0.10303	0.12029	-0.079522	0.10673	-0.54138	-0.21977	2.1309
TCGA-22-5473-01A-21-2194-20	-0.28134	0.90926	-0.29232	0.66388	0.061253	-0.57845	0.81752	-0.39763	-0.13171	0.091105	-0.60283	-0.12425	-0.37022	0.64496	-0.14765	-0.44238	0.20297	0.32193	-0.12335	-0.01479	0.03367	0.74318	-0.59275	-0.13741	1.5076	0.0037996	-0.2108	0.69577	-0.29309	0.073033	-0.061095	-0.51392	-0.19137	0.29169	0.84756	0.090743	0.0074952	1.3445	0.37773	-0.41135	-0.10515	0.46305	-0.24727	-0.55334	-0.20547	-0.17624	-0.23963	1.32	2.1067
TCGA-39-5016-01A-21-2194-20	-0.18826	0.16241	-0.34975	0.47249	0.34353	-0.64745	0.75975	0.18887	0.71313	0.2258	0.52304	0.086082	0.042669	-0.63096	-0.31164	1.0108	-0.25339	-0.10424	0.071535	-0.0093215	-0.060991	0.68868	-0.62866	0.043915	0.32473	0.81383	0.070346	-0.76046	-0.089379	0.11259	-0.029116	-0.025569	-0.030151	-0.055562	0.32954	0.1509	0.43279	0.34463	0.17628	-0.17937	0.42485	-0.4345	0.057121	-0.4663	-0.15551	-0.56303	0.30143	-0.14807	0.40024
TCGA-39-5030-01A-21-2194-20	-0.29889	-0.34042	-0.61703	-0.5589	0.03138	-0.039344	0.42406	0.16185	0.69555	0.091933	0.47335	-0.013959	-0.1489	0.10854	0.2632	0.46852	-0.11241	0.27756	0.018275	0.12503	0.093392	0.76775	1.7125	0.49861	0.18334	-0.33982	-0.00032115	-0.92627	-0.11295	-0.50346	0.24008	-0.73959	-0.022135	0.096936	-0.4367	0.31531	0.20216	0.51965	0.24967	-0.35105	0.078571	0.17817	0.099167	0.18829	-0.068703	-0.32518	-0.38331	1.1395	0.39005
TCGA-34-5231-01A-22-2194-20	-0.27567	1.744	-0.54375	0.2315	-0.40236	-0.56527	1.1861	-0.24723	-0.15559	0.040574	-0.4399	-0.051262	-0.058873	0.70462	-0.11502	0.25331	-0.0062147	-0.032518	-0.02184	0.089456	-0.092906	0.92862	2.6499	0.025736	1.1462	0.58037	-0.12525	-0.39689	0.1769	0.8205	0.14029	-0.33372	-0.31707	0.80678	1.1094	-0.05006	0.75269	1.3414	0.65327	-0.29334	-0.097469	-0.037499	-0.26638	-0.27538	-0.40767	0.14687	-0.030621	0.077274	1.6216
TCGA-22-5489-01A-21-2194-20	-0.36208	-0.049686	-0.15894	-0.33159	-0.24835	-0.26043	0.51287	0.19913	0.77028	0.27381	0.48216	0.024055	-0.13751	0.71427	0.27876	0.71166	0.12638	0.14296	0.0052368	0.21473	0.0062613	0.75965	0.59653	0.33983	0.86288	-0.24296	0.074661	-0.69099	-0.2225	0.91541	0.32203	-0.40115	0.093402	0.046666	-0.018412	0.51453	0.74498	0.82345	0.08318	-0.3418	0.0037808	0.19697	0.028153	-0.044377	-0.12631	0.2978	-0.45548	-0.11068	-0.69814
TCGA-21-5784-01A-21-2194-20	-0.044071	1.5227	-0.9593	-0.86964	0.70139	-0.24558	-0.04405	-0.8045	-0.0096013	1.038	0.31085	0.2363	-0.16679	-0.15774	0.14581	-0.15105	0.10865	0.60691	-0.050799	0.013289	0.23304	0.01561	2.7751	0.67759	0.55035	-0.43629	-0.13257	0.32651	0.18206	-0.96685	0.1255	-0.57629	0.21758	0.51381	0.95474	-1.221	-0.30398	0.58662	0.51645	-0.4205	-0.94177	-0.073547	0.22573	-0.48834	-0.39043	-0.8042	-0.31761	-0.044563	0.93387
TCGA-34-5928-01A-13-2194-20	-0.024203	0.72246	-0.44913	-0.2635	0.24513	-0.43549	1.065	-0.46385	-0.289	0.92899	-0.253	-0.17492	-0.23905	-0.10152	-0.29468	-0.079491	0.28086	0.50067	0.060648	-0.2659	0.15907	0.40364	0.95702	0.23262	0.91014	-0.26464	0.023551	0.032764	0.031368	0.37169	0.10117	-0.17754	0.51375	1.0307	0.63601	-0.84555	-0.7673	0.51311	0.25334	-0.46739	-0.62694	0.46881	-0.011646	-0.63455	0.035458	-0.39752	-0.55432	-0.77596	2.0477
TCGA-85-6561-01A-13-2194-20	-0.021284	0.12717	-0.36167	-0.42233	-0.11301	-0.48064	0.59076	-0.15384	0.31698	0.74767	-0.18918	-0.19722	-0.32664	-0.021201	-0.092836	-0.0030321	-0.0048702	0.66388	0.11426	0.04368	0.23487	0.5351	0.13729	0.21455	0.61301	-0.26981	-0.13957	0.83367	-0.22152	0.89071	0.23988	0.11032	0.14071	0.52569	0.0024796	0.22464	-0.28858	0.67673	0.46686	-0.47681	-0.61818	-0.14122	-0.026594	-0.84926	-0.10415	-0.56376	-0.51146	0.38607	1.1188
TCGA-77-6842-01A-13-2194-20	-0.16568	-0.31499	-0.42003	0.48554	0.45382	-0.30223	0.38767	0.28622	0.63429	0.18887	0.25325	-0.15679	0.013079	0.65437	0.25583	0.16355	-0.24514	0.053785	0.20545	-0.071626	0.11702	0.41852	-0.1064	0.143	0.70789	0.23307	0.597	-0.85587	-0.30249	0.73795	0.019936	-0.56612	0.54926	0.42381	0.91434	0.45672	0.17088	0.51285	0.042882	-0.27346	-0.039144	0.45315	0.35064	-0.62799	-0.07133	-0.4679	-0.46849	0.62277	1.0292
TCGA-63-7023-01A-13-2194-20	-0.14443	1.735	-0.023264	0.77326	0.052764	-0.48578	2.2668	0.50261	0.53948	-0.26979	0.21942	-0.1578	-0.13866	1.2016	-0.085849	1.0285	-0.15027	-0.21564	0.42182	1.2023	0.14404	1.0757	-0.34461	-0.15664	0.3177	1.1959	0.013052	0.24393	-0.54731	1.6319	0.12446	-0.62056	-0.40839	0.084739	1.6124	2.8386	1.175	0.69523	-0.19165	-0.063506	-0.0057135	-0.43565	0.11634	-1.1096	1.4909	0.12475	0.099715	-1.036	-0.52257
TCGA-22-5474-01A-21-2194-20	-0.25048	-0.19074	-0.46115	-0.67151	0.26377	-0.47795	0.6892	0.035911	0.51819	0.062834	0.066953	-0.32909	0.10745	-0.36203	-0.11852	0.061805	0.29182	0.51765	0.0302	0.091059	0.069331	1.4924	0.79186	0.075748	0.080258	-0.22895	-0.122	-0.085062	0.37737	-0.52254	0.11321	-0.52052	-0.075963	-0.059474	-0.46927	-0.37542	-0.14033	0.27488	0.11391	-0.42568	0.069032	0.0060899	-0.068629	0.20209	-0.16203	-0.48474	-0.40438	1.0207	0.56594
TCGA-39-5019-01A-21-2194-20	-0.30696	0.25165	-0.80692	-0.15739	-0.017061	-0.24283	0.42728	-0.28883	0.76654	0.36456	0.16678	0.090866	-0.18903	-0.36065	-0.041722	0.013566	0.11001	1.1694	-0.048883	0.010347	0.14404	0.06259	1.5084	0.18839	0.28536	-0.55257	-0.19001	-0.46124	0.20582	-0.46189	0.12391	-0.50482	0.1506	-0.1451	-0.49148	-0.28621	-0.83201	0.33367	0.29743	-0.43681	-0.047811	0.11403	0.20619	-0.11287	-0.12895	-0.80461	-0.031122	0.41254	2.2253
TCGA-39-5031-01A-21-2194-20	-0.31282	-0.33215	-1.145	-0.24781	-0.054637	-0.44926	0.42082	-0.30794	0.52851	0.52355	0.77094	0.050317	0.009233	0.96434	-0.10036	0.11116	0.33815	0.65035	-0.22516	-0.038028	0.089013	-0.24945	2.4648	0.23139	0.68246	-0.24294	-0.26811	0.23578	0.055078	-0.2753	0.033413	-0.48436	-0.13513	0.078369	1.1913	-0.18994	-0.080312	0.52165	0.17676	-0.3247	0.10872	0.019905	0.024729	-0.18645	-0.39357	-0.61161	0.25905	-0.25804	1.5883
TCGA-34-5232-01A-22-2194-20	-0.21886	0.44996	-0.88473	-0.32914	-0.023554	-0.1863	0.66799	-0.13228	0.32651	0.54074	0.45026	0.10711	-0.098172	-0.68433	0.1088	0.19015	0.16575	0.26798	-0.027982	0.18626	0.10477	0.91892	0.17333	0.14024	0.70593	-0.26068	-0.066005	0.72591	-0.08731	0.15438	0.32394	-0.41761	0.14941	0.39795	0.29485	-0.22799	-0.5675	0.46085	0.69619	-0.37036	-0.19344	-0.21595	0.25605	-0.48721	-0.32746	-0.76356	-0.10771	0.98499	1.2556
TCGA-22-5491-01A-21-2194-20	-0.33347	0.1704	-0.31063	0.10538	0.24594	-0.37985	0.51353	-0.018562	0.18386	0.10846	0.077039	-0.24724	0.56201	0.37372	-0.24554	-0.12149	0.10766	0.47597	-0.18675	0.37476	-0.061824	0.30421	1.8168	0.081165	0.33838	0.12476	-0.0035645	0.14374	0.44393	-0.57052	0.54444	-0.55677	0.08289	-0.12244	1.5657	-0.1204	-0.17735	0.34167	0.17781	-0.48861	0.38339	0.028074	-0.12498	-0.046209	-0.20467	0.72725	-0.37934	0.14834	-0.18403
TCGA-21-5786-01A-21-2194-20	-0.13455	0.25425	-0.87472	-0.58998	0.107	-0.28857	0.78862	-0.485	0.2476	0.31917	-0.47065	0.22953	-0.10605	-0.22556	0.11913	0.22046	0.23137	0.30461	0.17932	0.13014	0.15747	0.38375	0.61924	0.30925	0.33727	-0.70837	-0.14394	-1.0115	-0.21174	-0.13868	0.29428	-0.048702	0.13707	0.42973	0.13121	-0.16017	-0.68142	0.25301	0.42914	-0.30208	-0.73165	0.4389	0.13124	-0.68135	-0.41543	-0.63037	-0.44777	0.67103	1.4581
TCGA-34-5929-01A-13-2194-20	-0.37632	0.004945	-0.099568	0.00066617	0.45452	0.11028	0.87478	-0.11578	0.60189	-0.21845	1.5546	-0.45676	-0.4066	0.65575	1.0942	-0.17276	-0.014404	0.367	0.07012	0.20007	0.18667	0.093425	0.72188	0.38328	1.3129	0.35408	0.32951	-0.27259	-0.38406	0.11151	0.14388	-0.94153	-0.29518	0.57789	0.33871	-0.58755	-0.53887	0.69374	-0.039943	-0.62489	0.098339	0.22069	0.25379	0.10136	-0.55859	-0.0067236	-0.34481	-0.16887	2.9697
TCGA-56-6545-01A-13-2194-20	-0.097382	0.45047	-0.76503	-0.50414	0.20936	-0.41047	0.67124	-0.43046	0.29285	0.65175	0.38446	-0.1868	0.204	-0.23067	-0.16007	0.21452	0.44363	0.44389	0.13162	-0.12202	0.18817	0.62527	2.3986	0.1684	0.098091	-0.42505	0.10709	-0.70039	-0.037926	-0.020136	0.21521	-0.48407	0.070602	0.7771	-0.7688	-0.33908	-0.53885	1.5118	0.26795	-0.44538	-0.76532	0.54863	0.034657	-0.53405	-0.17514	-0.74231	-0.40754	0.09614	1.0881
TCGA-77-6843-01A-13-2194-20	-0.059492	-0.40676	0.1681	0.28557	0.35084	0.2646	1.1278	-0.088193	1.1946	0.61136	-0.088236	0.14659	-0.065221	0.85848	-0.14727	0.16224	0.092109	0.4192	0.02666	0.24385	0.11848	-0.45743	-0.99848	0.03165	0.79715	0.30872	0.25831	-0.75707	-0.25205	0.30299	-0.05946	0.015591	-0.17297	0.60654	1.4252	0.2142	0.41663	0.16904	-0.39018	-0.3683	-0.097536	-0.41839	0.33607	-0.5262	-0.21137	-0.34512	-0.053881	-0.65087	1.2833
TCGA-63-7021-01A-13-2194-20	-0.15485	0.37931	-0.7822	-0.80278	0.0093551	-0.32721	0.9048	-0.33119	0.45855	0.6159	0.12101	0.1084	-0.20323	-0.85932	-0.014701	-0.0072262	0.043596	0.56253	0.068565	0.48194	0.31325	0.5616	1.692	0.61914	0.46327	-0.68923	-0.23758	0.065883	-0.25031	0.0044316	0.052068	-0.54137	-0.085718	0.2666	0.063828	-0.48439	-0.67055	0.5619	0.60158	-0.36102	-1.0595	0.29089	0.32186	-0.76694	-0.26596	-0.62556	-0.18061	0.68553	1.7896
TCGA-22-5477-01A-21-2194-20	-0.12686	-0.56947	-1.498	-0.78965	0.58065	-0.18496	-0.33383	-0.99473	0.17803	0.41723	0.17372	-0.18345	-0.18728	-1.6331	0.22061	-0.17395	0.50805	1.2329	0.0088387	-0.061876	0.26358	-0.28119	4.8723	0.90934	-0.11826	-0.66442	-0.25992	-0.4603	1.0112	-1.4367	0.37776	-0.71911	0.17643	-0.68711	-1.4902	-2.0256	-1.0593	0.26637	0.21786	-0.41477	-1.0013	0.068521	0.30394	-0.27406	-0.15551	-1.1281	0.039034	1.5155	0.73595
TCGA-39-5021-01A-21-2194-20	-0.079509	0.44298	-0.53937	-0.44027	0.32428	-0.2793	1.8659	-0.22977	0.71506	0.6749	0.21435	0.098565	-0.11818	-0.53471	0.051381	0.27909	0.011458	0.52972	0.18162	-0.02046	0.13676	1.1932	0.49835	0.31339	0.53635	-0.18885	-0.099234	-0.057315	-0.03932	0.21588	0.045827	0.20345	0.30531	0.43765	-0.5535	-0.13783	-0.49316	0.26806	0.023849	-0.2659	-0.40509	0.13489	0.24022	-0.34636	-0.10124	-1.1973	-0.3598	0.52403	1.5746
TCGA-39-5034-01A-21-2194-20	-0.37124	0.036803	-0.21356	0.81436	0.6008	-0.18578	0.92697	-0.1066	0.8826	0.017909	0.41359	0.060741	0.16305	0.65091	0.0015182	0.50798	0.057418	0.29337	0.14449	0.20512	0.027697	1.0539	0.57596	0.046951	0.074398	0.28155	0.047263	-0.3885	-0.23697	0.65951	0.12097	-0.81433	0.019684	0.16495	0.44166	0.4451	-0.046622	0.050485	0.33321	-0.20625	0.40806	0.031806	0.020675	0.59727	-0.30622	-0.33301	0.28424	0.085983	0.067951
TCGA-34-5234-01A-21-2194-20	-0.080628	0.070072	-0.77679	-0.2077	0.33117	-0.24558	0.16602	-0.27848	1.1134	0.94358	0.23783	1.0734	-0.042276	-0.54723	0.17334	0.10719	0.10692	0.87363	0.25535	-0.073071	0.23385	0.50045	3.0162	0.61938	0.50729	-0.42661	-0.082968	0.071427	0.22965	-1.0595	0.050258	-0.38423	0.33827	-0.065839	0.22702	-0.74508	-0.61777	0.4462	0.49361	-0.19644	-0.46296	0.36273	0.41929	-0.26896	-0.24809	-0.65893	0.4951	0.80261	0.10367
TCGA-22-5492-01A-21-2194-20	-0.096876	-0.18777	-0.44292	-1.1713	0.52933	-0.64808	1.0885	-0.72374	-0.44853	0.98191	-0.32445	0.1812	-0.23204	0.30738	-0.15178	0.42788	-0.16841	0.96103	0.059274	-0.20219	0.027072	1.8622	1.8809	0.25721	0.38647	-0.48533	0.19804	-0.24837	0.037715	-0.27512	0.065407	-0.71253	0.36476	0.58404	1.1628	-0.95437	-0.43082	0.45104	0.71859	-0.45901	-0.58033	-0.069236	-0.074133	-0.22034	0.2158	-0.94957	-0.097799	-0.67343	1.2517
TCGA-21-5787-01A-21-2194-20	-0.19817	0.14591	0.081353	0.13453	0.011982	-0.51049	-0.17908	-0.46998	1.5732	0.36599	-0.58163	0.24009	0.076941	-0.46774	0.21073	0.25608	-0.046916	0.096862	0.14055	0.32064	0.053902	0.55852	0.81027	0.17671	0.3075	-0.20592	-0.11906	1.1522	-0.17191	-0.10601	0.66365	0.43547	0.47014	0.0066726	-0.49661	0.35008	-0.077321	0.20364	0.34776	-0.19028	0.15739	0.37419	-0.11841	-0.30543	-0.15108	0.9941	0.55241	-0.24313	-1.616
TCGA-43-6143-01A-13-2194-20	-0.19112	0.43066	0.3072	0.79302	-0.14264	-0.55596	0.5526	-0.13572	0.57987	-0.067787	1.5606	-0.37842	-0.084402	0.88066	0.005965	1.0592	0.62973	3.0028	0.24505	0.67441	0.1428	-0.34822	-0.098749	-0.13624	1.3367	0.5928	0.071672	0.66109	-0.49719	1.1188	0.15558	-0.31689	-0.18013	0.00099285	1.6536	-0.03908	0.91529	0.32931	0.11098	-0.15223	0.31856	-0.48269	-0.051393	0.14582	-0.55232	0.026799	0.14876	-1.0716	-0.68877
TCGA-56-6546-01A-13-2194-20	-0.13834	-0.22644	-0.97707	-0.38168	0.34925	-0.23463	0.64353	-0.26017	0.37335	0.50203	-0.13656	0.001017	0.0025011	-0.95086	0.10777	-0.11503	0.42593	0.5543	0.21029	0.058742	0.19627	0.69212	3.6727	0.70507	-0.041934	-0.58924	-0.11552	-0.24633	0.43033	-0.19367	0.349	-0.42451	0.28373	-0.32888	-1.1658	-0.91046	-1.118	0.45791	0.13528	-0.42726	-0.47054	-0.10293	0.19966	-0.39769	-0.066636	-0.60943	0.77379	0.26699	-0.18944
TCGA-77-6844-01A-13-2194-20	-0.25381	-0.099883	-0.38448	0.31026	0.40867	0.13675	0.015848	-0.032466	0.2515	0.25833	-0.0936	-0.29186	0.027248	0.78379	-0.16174	-0.066948	0.012046	0.49411	0.062999	0.12434	0.088624	-0.16378	1.2367	0.097778	0.76771	-0.09026	-0.05689	0.3814	-0.083642	-0.24092	0.12265	-0.63037	-0.37167	0.19233	1.7374	0.18046	-0.051632	0.6714	0.53597	-0.43864	0.00088416	-0.053297	-0.048191	-0.45862	-0.40159	0.33152	-0.12905	0.22969	1.3536
TCGA-94-7033-01A-13-2194-20	-0.29001	0.26466	-0.83215	0.073568	0.25241	-0.33254	0.31588	0.058058	0.8042	0.53619	-0.18644	0.31783	-0.29941	0.27434	-0.0079158	-0.18045	0.16872	0.4716	-0.034848	-0.093619	0.28512	0.42426	1.9595	0.49398	-0.34732	-0.15926	-0.028469	0.30692	-0.012284	-0.40049	0.0093635	-0.28418	0.18433	-0.16104	1.0926	-0.46305	-0.99438	0.36136	0.59826	-0.49642	-0.22586	0.070936	0.27857	-0.4352	-0.46521	-0.55562	-0.0086981	1.0137	0.99522
TCGA-22-5478-01A-21-2194-20	-0.32009	-0.3868	-0.55659	-0.1452	-0.10561	-0.30975	-0.10784	0.16089	0.039738	0.29484	0.078129	-0.19446	0.0056328	-0.2304	-0.20728	-0.059257	0.076313	0.58187	-0.12998	0.044378	0.010375	-0.22585	2.4419	0.14058	-0.15183	-0.39864	-0.039664	-0.41576	0.13799	-1.2694	0.14331	-0.70611	0.11197	0.37619	-0.73528	-1.0789	-0.089039	0.18896	0.14561	-0.39626	0.38817	0.19858	-0.12581	0.59111	-0.0030935	-0.40827	-0.19305	-0.02025	0.33363
TCGA-39-5022-01A-22-2194-20	-0.31464	0.17032	-0.59043	-0.26938	-0.14359	-0.30883	0.80754	0.11659	0.24695	0.15301	0.19644	-0.31318	-0.16101	0.14155	-0.12481	0.26159	-0.11465	0.46084	-0.0054217	0.18964	-0.0057446	1.2478	0.35455	0.11707	0.24453	-0.29201	-0.13271	0.24142	-0.36894	-0.021251	-0.051845	-0.22329	0.11642	0.16603	0.19483	-0.31014	0.015326	0.27951	-0.046542	-0.41161	0.23634	-0.24298	-0.016221	0.17437	0.37874	-0.30839	-0.24779	0.12093	1.466
TCGA-39-5035-01A-21-2194-20	-0.19395	0.37225	-0.50079	-1.2306	-0.2655	-0.34336	0.72757	-0.1528	0.96391	0.51352	0.77839	0.11041	0.06763	-0.17524	-0.17286	0.69146	0.046524	1.6999	0.21762	-0.034689	0.063753	1.5787	0.71445	0.28333	0.47453	0.13749	0.085203	0.1343	0.089027	0.90886	0.10765	-0.52086	0.0327	0.078219	0.057316	-0.3539	0.35326	0.11817	0.13855	-0.26631	-0.20725	-0.080133	0.28121	0.10154	-0.3348	-0.83485	0.07927	0.25463	-0.95993
TCGA-34-5236-01A-22-2194-20	-0.027744	0.51043	-0.45359	-0.5376	0.062818	-0.36134	-0.22269	-0.28825	1.1978	0.61734	-0.17169	-0.017033	-0.15288	-0.32963	0.1583	0.064584	-0.16105	0.61578	0.11584	-0.073034	0.10794	-0.34091	1.4371	0.21054	0.3216	-0.58823	-0.060961	-0.59752	-0.015722	-0.060768	0.27739	-0.065159	0.16123	0.78918	-1.2948	-0.28802	-0.026647	0.5614	0.30602	-0.33362	-0.32578	0.57318	0.23432	-0.25076	0.087003	-0.85286	-0.14546	-0.22259	0.40257
TCGA-18-5595-01A-21-2194-20	0.00064588	0.74158	-0.47067	0.17105	-0.047656	-0.51831	0.5481	-0.64935	-0.014727	0.34499	-0.5692	-0.24909	-0.16364	0.50766	-0.30124	0.30927	0.12277	0.36104	0.13006	-0.021912	-0.0097046	0.51518	3.0343	0.31495	0.31072	-0.17425	-0.20074	0.84308	-0.17573	0.92514	0.061001	-0.080867	0.12266	0.20912	0.97375	-0.25597	0.59838	0.37278	0.27291	-0.46273	-0.37835	-0.24644	0.015858	-0.65764	-0.2765	-0.6185	0.43884	0.28642	0.61642
TCGA-37-5819-01A-21-2194-20	-0.2417	-0.11584	0.00060132	0.48859	0.44178	-0.45257	0.90631	0.063138	0.70236	0.61728	0.22339	-0.14834	0.075234	-0.1906	0.040906	0.29676	-0.20723	0.97624	0.29965	0.27863	-0.016958	0.22293	-1.0434	0.070813	0.14319	0.30833	0.32708	0.50278	-0.43706	1.1506	0.24811	-0.17464	-0.085718	-0.16891	0.10134	0.63063	-0.26281	-0.071662	0.05959	-0.27266	0.1925	-0.23397	0.0049903	0.51089	-0.42021	-0.29789	0.18991	1.0188	0.4951
TCGA-85-6175-01A-13-2194-20	-0.30044	-0.19309	-0.20571	-0.17141	0.044826	-0.44257	-0.36672	-0.11661	0.35137	0.19163	-0.576	-0.33668	-0.018806	1.0013	0.056421	-0.50329	0.47428	0.54062	-0.10898	0.054973	0.069163	-0.40944	1.2698	-0.082399	0.55449	-0.64215	0.16178	-0.64341	-0.25118	-0.79899	0.2487	-0.63077	-0.010996	0.56676	0.3639	0.072053	0.30629	0.83232	-0.090336	-0.50547	0.30327	0.11781	-0.10972	0.12711	-0.36205	0.29707	-0.049568	0.21775	-0.11105
TCGA-70-6722-01A-13-2194-20	-0.20035	-0.097989	-0.2051	0.40916	-0.022034	-0.53878	0.37822	-0.052877	1.1753	0.48968	-0.35843	0.32219	-0.13215	1.0998	0.035417	0.036642	-0.0064665	0.18479	0.046524	-0.13422	0.043617	0.88298	0.88578	0.041533	1.3598	-0.3724	0.23273	0.58471	-0.25706	0.79393	0.28038	-0.25596	0.10538	0.7191	0.63368	0.3892	0.86247	1.7926	0.26165	-0.36734	0.098071	0.27154	0.049483	-0.4257	-0.34855	-0.0482	-0.13665	0.22366	-0.09518
TCGA-77-6845-01A-13-2194-20	-0.13837	0.19893	-0.49333	-0.53018	0.18889	-0.34837	0.66332	-0.19027	0.77102	-0.099387	-0.52435	-0.064819	0.020275	-0.26181	0.43039	-0.51322	0.057677	0.21446	0.284	0.11832	0.19862	-0.11713	1.7311	0.18581	1.1783	-0.38679	-0.27487	0.11986	-0.080445	-1.0507	0.47645	0.22595	-0.2142	0.28483	-0.64264	-0.26842	-0.54383	1.0562	-0.12536	-0.54179	0.25611	0.58598	0.097036	-0.1821	-0.43638	-0.0052454	-0.3038	0.22516	1.0057
TCGA-34-7107-01A-13-2194-20	-0.091515	-0.069691	-0.35004	-0.47714	0.37248	-0.38101	-0.021108	-0.070372	0.58316	0.048588	0.55355	0.28499	-0.26553	0.40597	-0.29468	1.0727	0.34491	0.11345	-0.086887	0.090958	0.15247	-0.18885	3.9081	0.43875	1.0917	0.27127	0.018015	-0.093792	0.39391	1.1964	0.64402	0.59383	-0.099946	0.31645	0.81603	-0.3038	0.78249	0.65701	0.1135	-0.47381	-0.26432	0.50134	0.057844	-0.48179	-0.14269	-0.31897	1.0562	0.44335	0.53677
TCGA-77-7139-01A-13-2195-20	-0.20364	0.68676	-0.24574	0.058863	-0.22577	-0.62961	0.42153	-0.022619	0.24518	-0.27557	0.12693	-0.14037	0.16442	0.32931	-0.34317	0.4643	0.017744	-0.23352	0.043551	0.56283	-0.14026	0.658	0.10024	-0.010867	0.6906	0.62002	-0.1232	-0.3948	-0.15039	0.62512	0.0049584	-0.14531	-0.36096	0.41655	0.67659	0.43669	0.19449	0.099882	0.2349	-0.32159	0.28122	-0.050229	-0.075232	0.10729	-0.17018	0.40189	0.034879	-0.14873	0.15821
TCGA-92-7340-01A-23-2195-20	0.1071	0.97882	-1.3552	-0.63162	0.56584	-0.30424	0.44931	-0.90276	0.55969	1.0408	0.20422	-0.055473	-0.20667	-2.1632	0.065134	0.42817	-0.26108	0.64307	0.2091	-0.15886	0.30801	0.69365	3.5254	0.55886	0.59216	0.011076	0.0478	-0.36676	0.44721	-0.44884	0.31682	-0.13704	0.69228	0.5156	-2.3152	-1.1145	-1.7247	-0.24248	0.37326	-0.23224	-0.80568	0.70492	0.38027	-0.86615	0.0078506	-1.2044	0.080138	1.3989	-0.40212
TCGA-43-7656-01A-13-2195-20	-0.30505	0.26196	0.16756	-0.82564	-0.073252	-0.64083	0.99905	0.11242	0.36439	-0.31164	0.29135	-0.46114	0.035489	0.86544	-0.28006	0.21862	-0.22171	2.2701	0.083617	0.38727	-0.044696	0.4524	0.64529	0.08115	0.84507	0.24576	0.20861	-0.45699	-0.44793	0.35349	0.17897	-0.29797	0.14518	0.11332	0.81601	0.14889	-0.26699	0.17721	0.020587	-0.27385	0.26317	0.020927	-0.19653	1.2349	-0.21394	-0.15697	-0.29613	0.0032386	0.15227
TCGA-85-7697-01A-13-2195-20	-0.29801	-0.077683	-0.24635	0.0038795	-0.37722	-0.6516	0.12229	-0.011595	0.39666	0.23026	-0.22899	0.037235	-0.13211	0.92494	-0.057646	0.099786	0.072721	0.25869	-0.050638	-0.091129	0.034172	0.99318	2.0932	0.10268	0.63031	0.97931	-0.021352	1.1875	-0.25097	-0.16188	-0.065907	0.40796	-0.10781	0.20425	1.3078	0.2268	-0.48804	0.31077	0.52965	-0.3114	0.43875	-0.19664	-0.02306	-0.37445	-0.57013	-0.16844	-0.15787	-0.19402	1.0302
TCGA-85-7844-01A-13-2195-20	-0.11049	-0.12601	-0.83927	-0.16634	0.0042758	-0.28284	0.034344	-0.67624	1.2807	0.031104	0.10689	0.17581	-0.091468	-1.0534	0.17352	0.29737	0.030283	0.65063	0.10632	0.042135	0.15338	0.67718	1.3534	0.26762	0.3761	-0.3611	0.0035087	-0.56654	0.19508	-0.52336	0.073728	-0.080861	0.0027358	0.047331	-1.0134	0.010942	-0.7892	0.39124	0.48677	-0.32809	-0.047479	0.041746	0.27658	-0.18086	-0.44526	-0.96022	1.2529	0.87179	0.8535
TCGA-77-7141-01A-13-2195-20	-0.19141	0.42864	-0.20645	0.81327	0.26443	-0.60253	1.1081	-0.21907	0.17642	-0.55757	-0.053622	-0.29453	0.044763	0.59491	-0.22223	0.53769	-0.2595	0.52973	-0.14413	0.34923	-0.1368	-0.12459	1.2734	0.056081	0.52317	0.30897	0.20085	-0.34833	0.23293	-0.012635	0.36403	-0.36194	-0.30304	-0.054816	1.1163	0.84133	0.26801	1.0634	0.27708	-0.43075	0.15288	-0.42558	-0.15583	0.18288	-0.35879	0.89298	0.33805	-0.14591	-0.28867
TCGA-98-7454-01A-13-2195-20	-0.15737	-0.068785	-0.64878	0.19693	0.0094188	-0.55932	-0.037728	-0.15541	-0.27628	0.16286	-0.1736	-0.090163	-0.17135	-0.13859	-0.12293	0.10926	0.043846	0.74384	-0.18118	-0.23045	0.097643	-0.07959	3.7199	0.82346	0.19796	-0.34708	0.00618	-0.21117	0.078015	-1.0236	0.098931	-0.37698	0.13255	-0.055793	-1.0878	0.27114	-0.36933	0.044063	0.27117	-0.4092	0.0019441	0.05178	0.035756	0.15699	-0.23785	-0.46264	-0.11278	0.3313	-1.0903
TCGA-43-7658-01A-13-2195-20	-0.19531	0.26563	0.6965	0.3814	0.074288	-0.67847	-0.10772	-0.15478	0.084498	0.42585	0.89619	-0.24925	-0.044646	0.21356	-0.23777	1.3255	0.26498	3.3933	-0.014841	-0.0056092	-0.046494	-0.39152	3.1259	0.35918	-0.043099	-0.22336	0.36862	0.09236	0.13189	0.914	0.21674	0.35969	0.42462	0.081856	0.091417	0.071985	0.20194	-0.083089	0.031574	-0.42024	0.19659	-0.4533	-0.074409	1.4938	-0.019805	-0.038981	1.1914	-0.26815	-0.75385
TCGA-85-7698-01A-13-2195-20	-0.24485	0.39163	0.2395	-0.44177	0.14667	-0.53453	0.61329	-0.20595	0.68908	-0.23693	-0.35536	-0.049645	0.12605	0.63059	-0.1626	-0.0038231	0.032101	0.14221	0.065176	0.3879	-0.081255	-0.1105	1.5245	-0.19971	0.70262	0.087523	0.04487	0.44128	0.0017433	0.10022	0.55662	-0.32213	-0.4693	0.79668	0.2562	0.2183	0.1687	0.65217	0.16847	-0.30623	0.26841	0.40693	-0.11305	-0.14525	-0.20144	0.41317	-0.1451	-0.35485	0.82691
TCGA-85-7950-01A-13-2195-20	-0.20754	-0.27603	1.4506	0.89126	-0.0095658	-0.62053	0.90665	0.082754	0.43242	-0.19663	1.5744	-0.54046	-0.0011664	0.64454	0.20964	1.5525	-0.045537	-0.089401	0.14739	0.12331	0.03324	1.3386	0.51115	-0.12902	0.98251	0.29779	0.6046	-0.64409	-0.32234	0.52797	0.41877	-0.54304	0.064592	0.79172	0.40014	1.9895	0.19993	1.2621	0.083749	-0.37389	-0.066026	0.45596	0.18491	-0.52795	0.26266	-0.4929	-0.67589	0.061595	2.1312
TCGA-77-7142-01A-13-2195-20	-0.3208	-0.35171	-0.12339	-0.023378	0.45529	-0.47604	0.29792	0.2614	0.56037	-0.14498	-0.17864	-0.31997	-0.1155	0.79655	-0.17239	-0.28472	0.048022	0.58936	-0.065281	0.20258	0.11226	0.13775	3.8098	0.2816	0.6965	0.16798	0.082418	0.12483	-0.069975	-0.22605	0.15562	-0.3526	-0.34965	0.32227	0.27789	0.25201	0.2499	0.1722	-0.26532	-0.35192	0.38103	0.29357	-0.062165	0.25316	-0.27994	0.62472	0.0029199	-0.14834	0.77206
TCGA-96-7544-01A-13-2195-20	-0.28573	0.51514	-0.58772	-0.63959	-0.0019084	-0.11989	0.29789	-0.59048	0.96615	0.46531	0.13319	-0.46406	-0.25439	0.45436	0.28484	1.1797	-0.24619	1.4712	-0.25622	-0.12972	-0.32719	0.42179	0.79384	0.12321	0.86217	-0.35288	-0.132	0.10171	0.2889	-1.0776	0.0049584	-0.52501	0.27897	0.54898	1.0927	0.69435	0.0088439	0.49681	0.56511	-0.29374	0.036274	0.86371	0.22519	0.026188	-1.1774	-0.42035	-0.44069	0.82897	0.69043
TCGA-85-7699-01A-13-2195-20	-0.24624	0.33021	0.27998	-0.2386	0.076112	-0.58152	0.13275	-0.17685	0.28218	0.22933	0.097982	-0.59935	-0.098804	0.29892	-0.16775	0.10857	-0.24529	-0.075558	-0.037317	-0.20385	-0.44985	1.5144	0.74493	-0.19612	0.6784	0.26338	-0.14149	-0.72821	-0.35582	0.64003	0.29117	-0.60059	0.21749	0.2131	-0.44846	0.1771	-0.28666	0.49556	0.075003	-0.34296	0.24495	0.43825	-0.071135	-0.1998	-0.42874	-0.20031	-0.44552	0.051933	0.27851
TCGA-94-7943-01A-13-2195-20	-0.22174	0.16467	-0.4067	1.5541	0.042133	-0.20338	0.17993	-0.772	0.8173	-0.017728	0.19907	-0.015148	-0.13797	0.063687	-0.080198	0.22474	0.18619	1.3377	-0.090044	0.51218	0.028265	-0.51768	1.9843	0.012598	-0.30141	-0.18579	-0.33565	0.12635	0.43403	-0.46377	-0.25082	0.07737	-0.51753	0.10111	1.3417	-0.091352	0.47901	0.13922	0.19953	-0.25785	0.20704	0.22549	0.14268	0.62486	0.43181	2.0913	0.77883	0.27252	0.049767
TCGA-56-7221-01A-13-2195-20	-0.2291	-0.15206	-0.058988	0.56898	-0.11894	-0.65239	-0.20709	-0.38267	0.63441	-0.059607	0.4581	-0.11148	0.066993	1.0299	-0.25269	0.069987	0.19391	-0.12112	-0.32167	0.24238	-0.13136	-0.68564	1.4848	-0.19857	1.2544	0.6167	-0.066471	1.719	0.015594	-0.59797	-0.02632	0.091017	-0.71142	0.32021	2.1413	0.10764	0.20226	0.83132	0.22155	-0.41303	0.56626	0.2443	0.11981	0.10309	-1.0099	0.91003	0.25272	-0.15741	1.783
TCGA-77-7463-01A-13-2195-20	0.00097971	1.9985	-0.91375	0.030544	0.17829	-0.39879	0.50879	-0.72397	-0.39219	0.93112	0.60206	-0.32811	-0.43142	-0.67565	0.33067	0.1389	-0.38209	0.23621	0.086092	-0.26013	0.044707	0.29023	0.36895	0.1512	1.4143	0.60332	0.15034	-0.66936	0.050021	0.35505	-0.20007	-0.38117	0.3366	0.61418	0.10182	-0.061518	-1.3561	0.51347	0.70585	-0.55149	0.016596	0.4543	0.096747	-0.79729	-0.45814	-1.0646	-0.44622	1.388	2.1312
TCGA-56-7730-01A-13-2195-20	-0.20247	0.0075153	0.24274	-0.038521	0.0031447	-0.40022	0.67308	-0.26753	0.15378	-0.31731	-0.19961	-0.24305	-0.069408	0.53528	-0.039036	-0.35759	-0.053165	0.56217	-0.099231	0.2235	-0.12261	-0.62458	4.4612	0.13429	0.28529	-0.2373	-0.26512	-0.38603	0.34432	-0.71821	0.063898	-0.48882	-0.58818	-0.067853	0.63996	-0.48672	-0.69257	0.367	-0.20684	-0.4873	0.2531	0.06675	-0.084999	0.40818	-0.42772	0.3934	0.052174	0.79986	0.81263
TCGA-85-7696-01A-13-2195-20	-0.23453	-0.52969	-0.49134	-0.83987	-0.10832	-0.2743	-0.5096	-0.15296	0.53451	-0.39041	0.16252	-0.24048	0.0091443	-0.049598	-0.083827	0.23318	0.25777	0.37163	-0.27478	0.19464	-0.023669	-0.10487	1.7518	0.14366	0.2639	-0.14724	-0.10941	-0.4387	0.1648	-1.1439	0.03214	-0.2955	-0.46139	-0.11227	0.79878	-0.43536	0.13908	0.52709	-0.18294	-0.32233	0.10108	-0.15551	0.027385	-0.016622	-0.54131	0.46274	-0.21887	0.58544	-0.51178
TCGA-56-7222-01A-13-2195-20	0.15881	1.3307	-1.0457	0.3482	-0.066469	-0.6259	0.9222	-0.90997	-0.67491	0.36808	-0.68767	0.07271	-0.34039	-1.4986	0.067362	0.10969	-0.22266	0.20069	0.18413	-0.33077	0.061321	-0.90132	2.6376	0.36954	1.5668	-0.017132	-0.1196	1.2981	-0.051184	0.14558	-0.077373	-0.28652	0.13989	0.26745	-0.79459	-0.4403	-1.8179	0.27689	0.57723	-0.29922	-0.71714	0.52729	0.11786	-0.96177	-0.37294	-1.1241	-0.38119	-0.12418	2.2414
TCGA-77-7465-01A-13-2195-20	-0.11748	-0.014904	-0.38304	0.3615	-0.0020942	-0.64067	0.61924	-0.25396	-0.15071	0.096564	0.74119	-0.40476	-0.21211	0.19669	-0.11885	0.66369	-0.19389	-0.17492	-0.090404	-0.23835	-0.10395	1.1306	-0.37819	0.22194	1.1974	0.18748	0.26867	-1.1409	-0.20016	0.35125	-0.07593	-0.57146	0.45828	0.29395	0.29799	0.50177	-0.16913	0.76145	0.21064	-0.37052	0.15067	-0.0026598	0.037704	-0.52403	0.027426	-0.42062	-0.10888	0.081424	0.56248
TCGA-90-7766-01A-23-2195-20	-0.17473	0.12838	-0.40511	-0.028189	-0.15095	-0.68694	0.15971	-0.71711	0.024935	0.092466	0.25713	-0.024812	-0.0074359	0.64385	-0.2365	0.39681	-0.042365	1.149	-0.28289	-0.24774	-0.002318	1.2953	1.4028	0.13451	1.3505	0.23205	-0.074903	0.76363	-0.16903	-0.53672	-0.00095386	0.039663	0.23433	0.31148	1.4724	0.48023	-0.50833	0.25582	0.7837	-0.42562	-0.040541	-0.35615	0.17533	-0.57045	-0.72857	-0.21828	0.030631	-0.16625	0.1399
TCGA-52-7810-01A-13-2195-20	-0.10022	0.97389	-0.23592	1.0539	0.50468	-0.59102	2.0702	-0.70964	1.8692	0.23979	-0.78294	0.39643	0.015725	1.5121	0.51841	-0.027847	-0.032302	-0.12133	-0.024227	-0.025154	-0.077359	-0.76785	1.8827	-0.19337	1.0939	0.55556	0.13748	-0.13688	-0.16811	0.18576	0.074713	-0.39157	0.26711	1.2347	0.92085	2.1967	-0.3186	0.51757	0.24223	-0.23706	0.63355	0.80777	0.12505	-0.45459	-0.038997	0.1273	-0.085	0.026898	0.9936
TCGA-77-7335-01A-13-2195-20	-0.25245	-0.012265	-0.14132	-0.88721	0.036944	-0.47761	-0.41985	-0.032634	1.1039	0.18578	0.20432	-0.15964	0.2328	1.0016	-0.2148	-0.1442	0.092643	-0.11411	-0.12435	0.23612	-0.1363	1.1457	0.56829	-0.11099	0.80905	-0.0021995	0.014671	-0.13181	0.087449	-0.47526	0.14413	-0.48468	-0.22847	0.35328	1.8391	-0.25395	0.42773	0.32912	-0.16857	0.03101	0.32233	0.80034	-0.014856	0.15764	-0.17507	0.37306	0.12768	-0.43995	0.5773
TCGA-94-7557-01A-13-2195-20	-0.16946	0.18178	0.1656	0.34149	-0.15538	-0.26757	0.40292	-0.14032	0.49607	0.079007	-0.12526	-0.31083	-0.043423	0.55795	-0.2589	-0.14964	0.011043	0.89909	-0.024051	-0.038261	-0.023112	0.73199	1.0315	-0.091028	0.40801	0.020469	0.1534	-0.068903	-0.26592	0.087824	0.057397	-0.44423	0.35794	0.29739	0.84414	0.36351	-0.42262	-0.018279	0.0019251	-0.26344	0.38855	0.49405	0.0045741	0.14046	-0.27545	-0.45567	-0.31647	-0.65185	-0.23095
TCGA-90-7767-01A-13-2195-20	-0.24915	0.08714	0.16291	0.14219	0.020337	-0.43265	-0.40115	-0.020659	-0.076289	0.093851	0.83201	-0.39489	0.18549	0.12571	-0.17899	0.9548	-0.11182	1.0231	-0.059404	-0.05634	-0.15979	0.34089	0.47128	-0.072757	0.47741	0.43712	0.23384	-0.83341	-0.24073	0.38764	0.13472	-0.39178	0.091551	0.63955	0.071443	0.16341	0.52196	0.40828	0.27237	-0.50337	0.45587	0.32691	-0.11139	-0.20449	-0.15552	0.24443	-0.41772	-0.31118	-0.50823
TCGA-52-7811-01A-13-2195-20	-0.1078	0.64639	-0.96759	-0.12234	0.28628	-0.29865	0.40969	-0.65357	-0.28151	0.60203	-0.12953	0.12083	-0.24799	-0.64767	0.27203	-0.098267	-0.045587	0.70221	0.14584	-0.11019	0.18303	0.62077	3.8275	0.75259	0.76373	-0.50586	-0.0090498	0.09359	0.1627	0.093563	0.012972	-0.25295	0.30657	0.076737	-1.4069	-0.028179	-1.1048	0.23341	0.55052	-0.39878	-0.40226	0.47789	0.18438	-0.42255	-0.35302	-1.0343	0.060545	0.85893	-0.29492
TCGA-77-7337-01A-23-2195-20	-0.1193	1.9854	-1.4614	-0.37481	0.57366	-0.26486	1.141	-0.66834	1.5776	0.69456	-0.11744	0.64884	-0.17872	-1.4532	0.52114	1.2671	-0.25086	0.74509	0.19491	-0.021175	0.29391	1.4839	2.0928	0.18112	1.17	-0.36714	0.085681	-0.25587	0.34801	-0.14562	0.11482	-0.097051	1.0694	0.68679	-1.5021	-0.006125	-0.82522	0.09939	0.61838	-0.11109	-0.058214	0.91926	0.54854	-0.80516	-0.46183	-1.2665	-0.2377	0.76354	1.4992
TCGA-43-6770-01A-13-2195-20	-0.091757	0.70182	-0.80428	-0.51974	-0.17923	-0.5108	0.96002	-0.38449	-0.39119	-0.01294	0.22125	-0.45426	-0.27181	0.25529	-0.16496	0.14128	0.1258	0.26893	-0.0109	-0.23942	0.031237	0.13519	1.0777	0.1962	1.2184	0.15837	0.02236	-0.55858	0.0085187	0.20477	-0.12903	-0.10014	-0.23838	0.59386	0.80762	-0.095896	-0.79389	0.39908	0.21238	-0.47688	0.13391	0.50878	0.078067	-0.54619	-0.30871	-0.98857	-0.11815	-0.10911	2.8271
TCGA-90-7769-01A-13-2195-20	-0.28473	-0.34811	-0.5444	-1.3359	0.23955	-0.12158	0.28321	0.051896	1.0182	-0.14587	0.05123	-0.27927	0.47874	-0.83164	0.47692	-0.049888	0.019015	0.091605	0.08069	0.5563	0.1735	-0.23759	2.8822	0.293	0.072327	-0.49792	0.049336	-0.97667	0.91505	-1.3083	0.82737	-0.52514	-0.010741	0.0019314	-3.0647	-0.23055	-0.052635	0.52383	0.0060027	-0.46554	0.28222	0.8535	0.13124	0.27713	-0.16365	0.72042	-0.21587	0.66537	0.20957
TCGA-52-7812-01A-13-2195-20	-0.29752	0.17113	-0.8197	0.12621	-0.14575	-0.55941	1.0823	-0.9329	0.28245	0.6767	-0.36386	0.395	0.0089668	0.73486	-0.015791	0.1904	-0.24154	-0.032969	-0.038685	-0.082459	-0.050905	2.2066	0.35052	0.047747	0.35247	-0.45449	0.15415	0.016759	-0.21089	0.78139	0.35581	0.087733	0.1022	0.078913	0.9311	0.38336	-0.10366	0.40989	0.46292	-0.48993	0.15461	0.49863	0.00017146	0.11438	-0.28869	-0.21018	0.27973	0.20327	-1.2312
TCGA-77-7338-01A-13-2195-20	-0.063626	0.59874	-0.86392	0.2484	0.55186	-0.52475	0.49307	-0.58018	-0.42092	1.1459	-0.29753	0.23755	-0.32017	-1.7784	0.1047	0.024327	-0.34037	0.26396	0.022932	-0.30298	0.19753	-0.22062	2.5997	0.5382	0.90778	-0.020356	-0.0023279	-0.025806	0.27507	-0.7263	0.1035	0.20623	0.15643	0.44796	0.11457	-1.0877	-0.91421	0.14879	0.50739	-0.51047	-0.56943	0.20827	0.31436	-0.78724	-0.47858	-0.8759	-0.2391	0.047046	-0.53517
TCGA-43-6771-01A-13-2195-20	-0.29312	0.69225	-0.78816	0.57877	0.40236	-0.59885	-0.096363	-0.29711	1.2513	0.51584	-0.77476	0.054087	-0.017519	0.88853	-0.10071	-0.43617	0.034591	-0.17301	0.10899	-0.3374	0.082269	0.68158	0.71685	-0.13107	0.83118	-0.65179	0.13266	-0.58188	-0.081745	0.1319	0.19294	-0.021881	0.05543	0.67108	0.45891	0.76719	-0.26675	1.3459	0.19175	-0.56416	0.24015	0.47625	0.22678	-0.38127	-0.40891	-0.21415	-0.15232	-0.20478	-1.3753
TCGA-68-7756-01A-13-2195-20	-0.30554	0.41035	-0.27395	0.12635	0.48539	-0.52088	0.34892	0.23178	0.88428	0.24671	-0.51635	-0.13738	-0.044022	0.50739	0.15116	0.056067	0.22488	0.39646	-0.0034841	0.0075343	0.19226	-0.60518	1.2899	0.060471	1.238	-0.44134	0.066054	1.6061	-0.045084	-0.27712	0.057308	-0.41753	-0.04572	0.42416	0.8516	-0.24724	-0.37644	0.66398	-0.037691	-0.55655	0.035177	0.59281	0.1854	-0.17526	-0.4967	0.069494	-0.18567	0.44045	0.82649
TCGA-85-7843-01A-13-2195-20	-0.13918	1.8429	-1.5819	-0.23853	0.38868	-0.30224	2.152	-0.48564	0.39649	0.47406	-0.25719	0.18531	-0.12357	-0.88169	0.4015	-0.076527	-0.4921	0.257	0.30185	-0.068712	0.31779	0.73516	0.30147	0.30691	0.90326	-0.3219	0.15716	0.74257	0.044747	0.80774	0.48836	0.39256	0.40113	0.19823	0.8683	-0.34779	-1.126	0.10758	0.70051	-0.4776	-0.48916	0.49375	0.17773	-1.0162	-0.15696	-1.1136	-0.36409	0.20309	1.0038
TCGA-33-A4WN-01A-21-A45D-20	-0.3474	1.799	0.21162	0.77895	0.044813	0.0757	0.56808	-0.01616	0.2174	0.066245	-0.11794	0.036296	-0.2213	1.4387	-0.099919	0.58648	-0.091444	0.2404	-0.023442	0.16729	0.05365	-0.42908	-0.35727	0.24874	0.82528	0.25721	0.12369	0.85898	-0.17927	1.2239	0.028292	0.23102	-0.038524	0.6786	1.3305	0.91444	0.61208	0.47835	-0.037325	-0.01704	-0.095043	-0.36243	-0.17694	0.13659	-0.28333	0.84378	0.20677	0.13511	1.1298
TCGA-85-8048-01A-21-A45D-20	0.11381	0.22616	-0.38172	-0.21835	0.13566	-0.16013	0.12425	0.23064	0.29567	0.58824	0.86128	0.17537	0.19661	0.37531	-0.040533	0.42533	-0.21209	1.1159	0.089985	-0.15162	0.096848	2.4362	2.2122	0.30288	0.51063	0.059329	0.28733	-0.19014	0.0085749	-0.34949	0.052505	-0.13797	0.33141	0.013979	-0.32382	0.49933	-0.59815	0.076756	0.10889	-0.10914	0.26881	0.23827	0.029814	-0.10061	0.16933	-0.19939	-0.4423	0.56928	-0.51131
TCGA-90-A4EE-01A-21-A45D-20	0.045307	0.35292	-0.1477	0.87947	0.027211	-0.075385	1.6867	0.14783	0.25404	0.6517	1.5255	0.019113	-0.083278	0.0043883	-0.0040173	0.96943	-0.099083	-0.1274	0.08116	-0.084804	0.052572	2.3326	-0.459	0.24734	0.53154	0.62321	0.063768	-0.50188	-0.30282	1.5281	-0.11561	0.17534	-0.0020695	0.19247	-0.194	0.85039	0.28324	0.29503	-0.033005	-0.10641	-0.058653	0.40754	-0.082458	-0.093105	0.087174	-0.078089	-0.38364	-0.056305	0.79109
TCGA-85-A4PA-01A-21-A45D-20	-0.30425	-0.48089	-0.24077	-1.044	0.38047	-0.23884	0.10595	0.30725	0.22791	-0.0039192	0.60724	0.22482	0.33791	-0.23645	0.14521	0.18403	-0.14075	-0.12008	0.055542	-0.11829	0.17442	-0.23928	1.6704	0.083462	-0.091741	0.044105	0.15194	-0.83986	0.47894	0.081773	0.20226	-0.60545	0.01083	0.002144	-1.6181	0.17919	-0.28133	0.075815	0.051375	-0.1583	0.010075	0.58611	-0.20464	0.088768	0.34629	-0.5161	-0.43106	0.909	0.3786
TCGA-85-8049-01A-21-A45D-20	-0.13928	-0.040722	0.066672	-0.28196	-0.11226	-0.27675	-0.18763	0.13618	0.4338	0.081967	-0.12761	0.11429	0.23859	0.25218	0.031837	0.19659	0.072287	-0.095096	0.0025218	0.61953	0.099289	0.37065	0.81678	0.28263	0.11948	-0.25081	-0.040926	-0.86308	0.04564	0.39053	0.16666	0.10349	-0.2325	0.1925	-0.31533	-0.48964	0.21899	0.29654	-0.12541	-0.24364	-0.2721	0.68967	-0.0038361	-0.14085	0.28541	0.5167	-0.17185	0.62209	1.0079
TCGA-56-A4BX-01A-21-A45D-20	-0.39833	-0.28786	-0.29494	0.30788	0.4219	-0.017818	1.323	0.40722	0.03363	-0.81615	0.14743	0.094949	0.039765	0.7587	-0.044096	0.60002	-0.13435	0.63334	0.0045102	0.2935	0.10076	-0.73452	2.0969	0.12627	1.2691	0.47138	0.056213	0.23921	-0.023716	0.34716	0.026224	-0.24877	-0.41214	0.35773	0.92304	0.63905	-0.245	0.27919	-0.054771	-0.21726	0.068834	-0.26529	-0.29942	0.32798	-0.063295	0.61067	0.52656	-0.27472	1.4707
TCGA-85-A4CN-01A-21-A45D-20	-0.30683	-0.13837	0.073915	0.54585	0.48941	-0.023193	1.2143	0.062563	0.95869	0.11736	-0.07783	0.86453	0.22024	0.59712	0.057365	-0.0064477	-0.41437	0.49629	0.051395	-0.18328	0.060179	-0.72825	1.7425	0.0258	0.6794	-0.049041	0.13843	-0.34655	-0.15667	0.18784	0.19273	-0.68155	-0.12226	0.60726	-0.2075	0.0025444	0.062045	0.33284	-0.062639	-0.11155	0.16633	0.69725	-0.22355	0.21373	0.33989	0.42005	-0.23621	0.01384	2.4851
TCGA-L3-A4E7-01A-21-A45D-20	-0.3085	0.53455	-2.1035	0.07782	0.671	-0.37252	0.057733	-0.87289	0.044408	0.92039	-0.063322	-0.17344	-0.055561	-0.35256	0.17554	-0.35909	-0.14261	0.032618	0.052253	0.17088	0.20438	1.0868	1.3435	0.24293	2.0016	0.7056	0.24979	1.0431	0.026689	-0.15357	0.24096	-0.2429	0.63239	-0.46908	-1.9094	0.84584	-1.8564	-0.19631	0.54876	-0.36099	0.24135	0.37523	0.010095	-1.3774	-0.41183	-0.99445	-0.6285	-0.22876	0.52383
TCGA-85-8072-01A-21-A45D-20	-0.24352	-0.30236	-0.19705	-0.6796	-0.22684	-0.2049	0.41382	0.18415	0.20919	-0.14099	0.0552	0.15909	0.049182	0.54358	-0.07723	0.10327	0.079824	1.0469	-0.061084	-0.083624	0.15231	0.58943	2.5393	0.36578	0.19326	-0.32061	-0.07104	0.16313	-0.045394	-0.4119	0.35523	-0.32336	-0.14079	0.12124	-0.47649	0.046024	0.12989	0.12776	0.051823	-0.27351	-0.15162	0.13406	-0.33983	0.46353	0.01166	0.50856	-0.14576	1.8576	-0.99075
TCGA-85-A4JC-01A-21-A45D-20	-0.27062	0.26824	-2.3944	0.52695	0.42946	-0.70976	0.14109	-1.9405	0.53352	0.90454	-0.59267	0.079069	-0.39541	-3.5684	0.34299	-1.6955	-0.34223	-0.10638	0.28345	0.044247	0.30321	-0.22497	1.4368	0.0091487	1.1751	0.29274	0.13881	-0.48985	0.32922	-0.3582	0.30211	-0.21881	0.62593	0.26762	-2.2744	0.033837	-1.9311	-0.27753	0.76595	-0.24148	0.47717	1.2537	0.57443	-2.1649	-0.29059	-1.4871	-0.73831	0.63333	0.36484
TCGA-L3-A524-01A-21-A45D-20	-0.36007	-0.020192	-0.059992	0.12597	0.091048	-0.039249	0.76775	-0.48486	0.17775	0.20343	-0.31493	0.56886	0.31613	0.59708	0.17392	0.40441	-0.20276	-0.094375	0.10225	0.012656	0.1225	-0.43678	0.78663	0.028835	0.57213	1.0682	0.076579	1.86	0.19781	0.28667	0.38487	0.47739	-0.068489	0.66624	0.60079	-0.018311	-0.8448	0.11915	0.042213	0.14872	0.48547	0.3547	-0.11218	0.089541	0.12879	0.040835	-0.3435	0.12187	2.3863
TCGA-43-8115-01A-21-A45D-20	-0.44332	-0.19473	0.046583	-0.17547	-0.10368	-0.28484	0.33252	0.019472	0.95297	0.36237	0.1643	0.55931	-0.080571	0.86887	-0.045327	0.018119	0.16362	0.23439	-0.13844	-0.30441	0.072797	0.5236	1.4985	0.085707	0.48297	0.22437	-0.089627	-0.17624	-0.42856	0.32019	0.21685	0.36125	-0.42259	0.65718	0.37278	0.10212	-0.21671	0.1846	-0.2648	-0.20614	-0.16179	0.5402	-0.065441	0.11941	0.43293	0.40188	0.048288	0.22814	1.532
TCGA-MF-A522-01A-21-A45D-20	-0.15391	0.16208	0.26658	-0.032073	-0.2429	-0.057382	2.3169	-0.59409	0.31356	0.10965	-0.64041	-0.15114	-0.19691	0.73966	-0.091237	0.14873	-0.14427	-0.27304	0.10718	0.33635	0.06684	1.605	0.11044	0.1333	0.90096	0.21136	0.039041	0.25106	-0.09007	0.99796	-0.096865	0.11149	-0.045327	0.49318	1.0356	0.58582	0.71842	0.2932	0.0027734	0.088434	-0.10937	-0.20758	0.11782	-0.81175	-0.14533	0.030808	-0.15357	-0.21916	0.74379
TCGA-85-A53L-01A-11-A45D-20	-0.23714	1.5221	-1.0335	0.50727	-0.027057	-0.47056	1.1002	-0.70458	0.50716	0.26831	-0.30895	-0.14503	-0.17645	0.21116	0.13348	0.49036	-0.34064	0.2331	0.1643	-0.022645	0.15297	0.19623	0.98556	0.16156	0.92956	0.47461	0.29683	0.27792	-0.0087685	1.3953	0.17499	1.3321	0.21926	0.67522	-0.25078	0.3716	-1.2097	0.36448	0.19275	-0.23353	0.12418	0.68697	0.15847	-0.5589	0.022065	-0.66905	-0.44736	0.7849	1.7001
TCGA-85-A511-01A-11-A45D-20	-0.27557	0.21588	-0.21718	0.24405	0.14879	-0.0834	0.30245	-0.25319	1.1033	0.083356	0.36276	0.037586	-0.30351	0.57885	0.22113	0.75917	-0.26744	0.40247	-0.011316	-0.073988	0.14795	0.32013	0.24597	-0.11994	0.72599	0.18235	-0.088821	0.97394	-0.1538	1.1053	0.45432	-0.3306	-0.1567	0.49194	0.12154	0.18812	0.38205	0.34812	-0.0068933	-0.13534	-0.18549	0.78604	0.098057	-0.0082157	-0.098462	-0.28532	0.01401	1.8462	1.5929
TCGA-43-8118-01A-21-A45D-20	-0.30237	-0.46287	-0.32055	-0.61423	-0.12524	-0.39049	0.075439	-0.25599	0.60837	0.08257	-0.41448	0.78044	0.31043	0.61194	0.35075	-0.78309	-0.17489	1.2153	0.011998	-0.14998	0.19478	-0.16601	3.1107	0.49138	0.69465	-0.91861	-0.12749	0.13051	0.79289	-1.39	0.69564	-0.90829	-0.20924	0.030098	-0.47609	-0.30544	-0.2846	0.31517	-0.089182	-0.31243	-0.26395	0.43509	0.023914	0.3902	0.4601	0.61004	0.10555	1.5555	0.37658
TCGA-85-A512-01A-21-A45D-20	0.027205	-0.50622	-0.41541	-0.31687	0.10237	-0.48962	-0.78246	0.107	0.46369	0.34603	0.18798	0.11219	0.037153	0.29853	0.12212	0.13777	0.043356	1.1391	-0.027885	-0.071239	0.15561	0.01908	2.7908	0.21913	-0.21544	-0.3955	0.016537	-0.077595	0.17685	-1.7319	0.2775	-0.62006	0.049958	0.03166	-0.48324	-0.19481	-0.090524	0.14058	-0.04508	-0.22811	0.22008	-0.01397	0.0062242	0.40404	0.27368	-0.0068398	0.059102	1.6029	-1.2695
TCGA-77-8143-01A-21-A45D-20	-0.12182	-0.4405	-0.59699	0.11839	-0.011834	-0.46412	-0.37703	-0.15464	0.38324	0.12763	0.28199	0.015678	0.12038	0.54548	0.24423	-0.10314	-0.10768	1.0988	-0.0045607	0.018194	0.13481	-0.099641	4.0772	0.3285	0.12991	-0.67795	-0.025552	0.11655	0.57522	-1.2272	0.46531	-0.49848	0.026183	-0.40131	0.0060649	-0.37956	-0.09846	0.26019	-0.021987	-0.33516	0.24537	0.27386	0.091017	0.45949	0.29705	-0.011101	0.51437	2.2582	-0.20329
TCGA-85-A50Z-01A-11-A45D-20	-0.090367	-0.16817	-2.5122	1.0848	0.25788	-0.85976	-0.12405	-1.1948	0.86311	0.98585	-0.11163	-0.0524	-0.317	-3.4265	0.51026	-0.68084	-0.4898	1.1327	0.36083	0.16415	0.41172	0.40064	3.5817	0.78122	0.16111	-0.90884	0.12376	0.16005	0.78909	-1.7767	0.63921	-0.83404	0.62491	-0.83933	-2.6345	-0.47891	-1.9226	0.018641	0.22693	-0.23197	0.23456	0.36131	0.62859	-0.7336	-0.47075	-1.538	0.066069	2.343	-0.85187
TCGA-85-A513-01A-21-A45D-20	-0.1164	0.95421	-0.39626	0.65416	-0.54306	-0.77523	0.083355	0.07584	0.78825	0.12882	-0.11274	0.39901	-0.062396	0.20072	-0.062484	-0.12477	0.25813	1.2974	-0.14191	-0.21001	0.042405	-0.26429	0.55651	0.13158	-0.43555	-0.5507	0.3185	-0.022106	-0.15525	-0.27775	-0.011861	-0.46864	0.19769	0.1017	-0.12973	0.20319	-0.080194	1.4067	0.10168	-0.24946	0.21431	0.26268	0.39781	0.39131	0.08387	0.76649	0.022373	0.39289	-1.3332
TCGA-77-8150-01A-31-A45D-20	0.044652	0.41613	-0.10738	-0.38827	0.51218	-0.12032	0.71579	0.21794	0.12022	0.48139	1.4123	0.17833	-0.059742	0.56732	-0.0093819	0.82248	-0.14303	0.53317	0.011031	0.064022	0.15798	1.0465	1.1319	0.52778	0.6651	0.64714	-0.05952	0.88511	-0.20748	0.080457	0.012045	0.44835	-0.037437	-0.34412	0.71169	1.0843	1.0976	0.34795	0.068284	-0.0088835	0.45487	-0.033998	0.20817	-0.33763	0.56669	0.13785	-0.27746	0.12153	-0.5967
TCGA-85-A510-01A-21-A45D-20	-0.15062	-0.052352	-0.48276	-0.73626	0.18524	-0.66225	0.78828	-0.18081	0.58335	-0.00079152	0.2199	0.3473	0.0083591	0.18635	0.51498	0.075998	-0.13265	1.4115	0.098389	0.76025	0.2088	0.12433	3.1698	0.4264	-0.047379	-0.19593	0.0019473	0.58008	0.5042	-0.47491	0.53594	-0.90192	0.2924	-0.0030767	-0.34695	-0.70633	-0.51223	0.24261	-0.010791	-0.4545	0.12471	0.50683	0.03648	0.50674	-0.017947	-0.11068	0.78727	1.099	1.9406
TCGA-33-A5GW-01A-21-A45D-20	-0.49623	-0.42314	-0.26104	0.98082	-0.21301	-0.5324	-0.12781	-0.335	0.21359	-0.066574	-0.52403	0.1675	-0.22057	1.1878	-0.0083194	-0.2337	0.25417	0.24151	-0.10046	0.4914	0.11281	-1.2025	1.0074	-0.076649	0.72207	-0.47828	0.087805	0.64696	-0.11617	0.11033	-0.14683	0.3259	-0.32176	0.43101	1.7392	0.33044	0.43102	0.70513	0.42298	-0.3043	0.14157	0.12091	-0.28031	-0.2652	-0.47834	0.85362	0.013433	-1.2125	1.2586
TCGA-O2-A52Q-01A-21-A45D-20	-0.14046	0.58975	0.22972	-0.27338	0.82341	-1.1647	0.37431	-0.014329	0.8138	0.65129	-0.90014	0.16109	0.0064779	0.10918	0.2424	0.1586	-0.5053	-0.40173	-0.29729	-0.33902	0.049098	0.6637	1.069	-0.76126	-0.19066	-0.58078	0.15544	-0.7572	0.38189	0.64506	-0.14148	-0.27335	0.50138	0.16092	-1.1328	0.23029	0.23872	0.26739	0.058121	-0.55822	0.61726	0.45616	-0.25928	0.87466	0.23255	-0.52214	-0.38127	-0.46146	-1.7044
TCGA-56-8309-01A-21-A45D-20	-0.36349	-0.65835	0.26368	-0.13936	0.049003	-0.35408	-0.41548	0.26177	-0.054449	0.19595	0.85393	0.080826	-0.066754	1.1971	-0.10225	0.63957	0.10539	0.60674	-0.22412	-0.059544	0.00097137	0.60981	0.90744	0.40643	0.6732	-0.035909	0.60717	-0.54217	-0.21881	-0.94602	-0.042667	-0.71126	0.23025	0.3265	0.86329	0.40028	0.12854	0.60926	0.14259	-0.48875	0.015718	0.75643	0.14855	0.093632	0.16878	0.3475	-0.029064	-0.45687	1.6597
TCGA-77-8153-01A-21-A45D-20	-0.40597	0.19329	-0.44368	0.2165	0.13009	-0.56524	0.79844	-0.45867	-0.33243	-0.22843	0.61096	-0.2265	-0.29467	1.3517	-0.2275	0.50568	-0.032508	0.35438	-0.13652	0.12371	0.0035328	-0.98211	0.71533	-0.11169	0.70852	0.54467	0.1119	0.57228	-0.32092	1.1104	-0.13151	0.32856	-0.42251	0.67914	1.0725	0.6779	0.15444	0.72337	-0.075252	-0.29136	0.43723	-0.064591	-0.088077	-0.097051	-0.21206	0.37762	-0.11559	-0.15983	1.7437
TCGA-O2-A52V-01A-21-A45D-20	-0.16491	0.2914	-0.046212	0.29097	-0.18869	-0.53829	0.24542	0.079766	0.4912	0.39072	-0.22994	0.49616	0.029931	0.54769	0.1644	0.60024	-0.30514	0.68129	-9.1723e-06	0.010526	0.064057	-0.48294	-0.11041	0.28787	0.74688	-0.10478	0.028709	-0.020583	-0.042034	0.041793	0.15361	-0.22985	0.011594	0.4285	0.81721	0.76335	0.76542	0.43176	0.31494	-0.35337	0.27974	0.37984	0.037854	0.16607	0.20349	0.26715	-0.024723	0.30162	1.0091
TCGA-77-8154-01A-21-A45D-20	-0.1531	1.106	-0.73072	0.66431	0.69511	-0.68981	0.13326	-0.45684	0.6258	0.48402	0.13678	-0.096402	-0.1942	0.44833	0.071074	0.5623	0.076143	1.237	-0.083016	0.30181	0.12818	0.79976	3.4232	0.63409	0.32154	0.30185	0.075654	0.45356	0.23968	-0.15367	-0.014101	-0.19059	0.15213	0.0034477	0.44998	0.29992	-0.86763	0.1796	0.44508	-0.42795	0.24912	0.29374	0.23654	-0.17338	-0.21315	-0.21473	-0.34747	0.25473	0.26557
TCGA-94-8035-01A-31-A45D-20	-0.22509	0.80176	-0.62451	1.1773	0.38754	-1.2595	0.02502	-1.0722	1.1816	1.3027	-0.47057	0.38188	-0.70377	0.89642	0.50838	0.87552	-0.74705	-0.45646	-0.15936	-0.17932	0.28955	-0.49497	0.35353	-0.90171	1.0899	-0.6318	-0.042749	1.3318	0.55182	0.36374	0.21106	0.69624	0.45196	0.76943	0.74583	1.627	-1.1253	0.35026	0.5676	-0.72585	0.94168	0.79022	-0.6079	-0.67467	-0.95953	-0.90924	-0.1349	1.2483	3.0592
TCGA-O2-A52N-01A-21-A45D-20	-0.10136	0.43856	0.013469	0.8252	-0.16871	-0.269	-0.14784	-0.29777	0.59891	0.19848	-0.81067	0.075691	-0.30128	1.1008	0.015005	0.24414	0.53272	-0.040424	-0.10297	-0.066037	0.11868	1.5788	1.3494	-0.12128	0.42993	0.1733	0.057652	-0.14594	-0.15388	0.3275	-0.1351	1.0243	-0.26672	0.96431	1.0828	0.47076	0.80911	1.9895	0.27187	-0.224	0.41751	0.4096	-0.17128	0.13313	-0.31876	1.2556	-0.074088	-0.022159	-1.0508
TCGA-94-8490-01A-21-A45D-20	-0.29957	0.4234	0.54441	-0.063196	-0.14833	-0.52218	0.95931	-0.012722	0.23504	-0.46264	-0.072256	0.25094	-0.25443	1.1099	-0.01704	1.3072	0.042289	0.050398	-0.046367	0.2859	0.051025	2.0269	0.61776	0.11817	0.43004	0.48697	-0.18077	0.59138	-0.28766	-0.094685	-0.010638	0.25896	-0.20459	0.10337	1.6763	1.0204	0.67169	0.35814	0.39223	-0.28167	-0.10825	-0.077159	-0.16388	-0.38919	-0.35176	0.31458	0.01379	0.1477	-0.35673
TCGA-98-A53H-01A-21-A45D-20	-0.16881	0.11049	-0.23707	-0.27322	0.18074	-0.51163	0.35272	-0.35844	1.0583	0.53268	-0.12745	-0.037713	-0.24208	0.7434	0.089189	0.2529	0.037776	-0.10975	0.074216	-0.018322	0.14646	0.021663	0.83767	0.17692	0.43066	-0.14797	0.10001	-0.61934	-0.15044	-0.40712	0.011708	0.2329	0.072228	0.58692	0.19846	0.56419	0.063999	0.40046	0.081588	-0.18694	0.25536	1.0635	0.12109	0.24725	0.098171	0.086318	-0.21485	0.27864	0.57425
TCGA-94-8491-01A-21-A45D-20	-0.17774	0.45591	-0.28763	-0.5887	0.50018	-0.55173	0.13271	-0.41508	0.79537	0.27445	-0.20186	0.27092	-0.37648	1.3199	0.41288	1.5997	-0.2414	0.32624	-0.041586	0.047297	0.14346	-0.14247	0.67568	0.13903	1.4837	0.32719	-0.029136	1.6205	-0.025989	-0.061668	0.43252	-0.32415	0.50243	0.59314	1.3443	0.5225	0.049865	0.30513	0.39974	-0.46938	0.18702	0.51588	0.0012969	-0.015155	-0.12978	-0.22115	0.43667	1.1507	-0.72337
TCGA-98-A53A-01A-21-A45D-20	-0.30413	0.59392	0.22861	0.70499	-0.069981	0.030034	0.45262	0.30668	-0.014413	-0.27881	0.88343	-0.17145	-0.22543	0.50781	-0.072617	1.3034	-0.11314	-0.01368	-0.02623	0.048483	0.035665	1.1337	-0.1522	0.29484	0.56049	0.43806	0.19707	-0.37388	-0.21412	0.77611	-0.060588	0.28809	0.26854	0.65994	0.31104	0.40076	-0.06441	0.36211	0.36631	0.09232	-0.31467	-0.1256	0.11235	-0.41735	-0.16554	0.19953	-0.24899	0.38514	1.6952
TCGA-98-A53J-01A-21-A45D-20	-0.36236	-0.47043	-0.29531	0.2546	-0.15415	-0.94545	-0.10847	-0.255	0.74186	-0.10852	-0.3118	0.0063627	-0.25365	1.0746	-0.092818	0.23408	-0.03378	0.49048	-0.23412	-0.051529	0.079988	0.29148	0.53207	0.12371	0.45731	0.17577	0.16714	0.12419	-0.16764	0.0083847	0.12969	-0.34247	-0.16223	0.19095	1.2498	0.055534	-0.81589	0.56063	0.049585	-0.50874	0.12917	0.13207	-0.010035	-0.493	-0.19942	0.67551	-0.46514	0.94467	1.1365
TCGA-56-8083-01A-21-A45D-20	-0.43989	0.30302	0.45664	0.4716	0.43974	-0.22156	2.5449	0.26366	-0.21879	0.20305	-0.49213	0.71552	-0.26804	1.1146	0.081635	-0.5255	-0.041159	2.5703	-0.08222	-0.26732	0.06106	-0.76405	3.5421	0.54074	0.53523	0.30358	-0.075919	0.61801	-0.014786	-0.1373	0.047959	-0.55313	0.043722	0.26681	0.53034	-0.39288	0.21102	0.1981	0.039691	-0.25148	0.51615	0.26494	-0.099764	0.19789	0.12897	0.57341	0.96384	0.40585	0.75366
TCGA-85-8580-01A-21-A45D-20	-0.10786	-0.17483	-0.073872	-0.39662	0.20618	-0.67294	-0.2049	0.40388	0.26577	0.24058	0.90536	0.026807	-0.12312	0.33007	0.046493	0.49676	0.011956	1.0065	-0.11517	-0.17633	0.12771	0.13077	2.3798	0.37383	-0.13301	-0.21838	0.048752	-0.076595	0.041863	-0.53449	0.17586	-0.35236	0.068642	0.014304	-0.04639	0.075068	-0.34648	0.12485	0.12574	-0.32343	0.017758	-0.057157	0.19412	0.30129	-0.02133	0.017259	0.051218	0.90501	-0.34849
TCGA-98-A53B-01A-21-A45D-20	-0.15501	-0.21281	-0.11882	-0.19219	0.68333	-0.43011	-0.31368	-0.10817	0.36434	0.34252	-0.15288	0.21782	0.14285	0.60016	-0.06654	-0.18783	0.20798	0.49217	-0.1353	-0.05882	0.072066	0.31904	2.5325	0.48601	0.31028	-0.005515	-0.070064	-0.049806	0.25764	-0.056011	-0.010396	0.092198	-0.12509	0.19288	0.8435	-0.56369	0.025737	0.12354	-0.096928	-0.27438	-0.20062	0.12165	0.21498	0.21986	0.026285	0.22267	-0.23146	0.25128	2.0708
TCGA-98-A53C-01A-21-A45D-20	-0.40061	-0.62985	-0.61004	-0.75412	0.07169	-0.35244	0.37765	-0.13434	0.32888	-0.13418	0.016267	0.90573	0.18217	1.0607	0.48338	-0.22878	-0.02596	1.349	0.1019	-0.1637	0.27395	-0.093572	4.7594	0.84717	-0.093897	-1.2287	-0.17662	0.56231	0.34363	-1.6214	0.39641	-0.9433	0.014995	-0.10225	0.18597	-1.1336	-0.23048	0.20474	-0.067025	-0.32764	-0.0072878	0.13549	0.27591	0.92917	0.37599	0.41946	0.91939	1.0604	-0.61984
TCGA-98-A538-01A-21-A45D-20	-0.16649	0.16074	-0.34237	0.010753	-0.16853	-0.54289	0.27755	-0.17675	0.96136	0.14909	0.47519	-0.014207	-0.097764	0.95362	0.013295	0.66878	-0.091617	0.82199	-0.13664	0.086499	0.016728	1.0475	0.53834	0.42264	0.26273	0.25138	-0.018978	0.59727	-0.23979	0.36507	0.16783	-0.47518	0.055372	0.46067	0.8085	1.0587	-0.10481	0.26529	0.33353	-0.33603	0.18256	0.67095	0.32637	-0.13692	0.069635	-0.11352	-0.35266	0.60562	2.2996
TCGA-98-A539-01A-21-A45D-20	-0.1522	-0.052093	-1.0193	0.64542	0.10602	-0.84234	0.34203	-0.60284	0.18283	0.94768	-0.32857	0.046036	-0.33455	0.018693	0.23629	-0.4289	-0.35559	0.65957	-0.025484	-0.045255	0.18847	-0.2901	3.3059	0.46677	0.55824	-0.37138	0.054441	0.13558	0.25265	-0.79888	0.12655	-0.45155	0.40286	-0.39771	-1.3128	0.16755	-1.6831	0.13331	0.13368	-0.29091	0.22281	0.4865	-0.11164	-0.056236	-0.14054	-0.82107	-0.12101	0.5447	-0.66871
TCGA-85-8664-01A-21-A45D-20	-0.42569	0.47962	0.42214	0.71766	0.87698	0.06205	-0.1275	-0.068681	0.29442	0.60751	0.68902	0.4316	-0.25134	0.96174	0.3103	0.39661	0.13919	0.49192	-0.076696	0.65872	0.11099	0.12254	1.7575	0.067105	2.2294	-0.129	-0.16071	0.31109	-0.10771	0.74642	0.22672	-0.57441	0.58505	0.30488	0.94419	0.021649	-0.85617	0.25277	0.031017	-0.4449	-0.1514	0.69038	0.0059717	-0.43203	-0.36287	-0.38841	-0.41513	1.0187	2.6362
TCGA-21-A5DI-01A-41-A45D-20	-0.052156	0.90214	-0.15156	-0.57711	-0.26718	-0.64147	0.57691	-0.48153	0.23525	0.24752	-0.48264	-0.15809	-0.23479	1.1659	0.12363	0.32509	0.12222	-0.0053865	0.00075764	-0.15594	0.1209	-0.35925	0.9793	0.22572	1.3861	0.10623	0.17879	1.0481	-0.0013488	0.28708	-0.15651	-0.42805	0.034617	0.83865	0.93175	0.32278	-0.62658	2.2055	0.23268	-0.4257	-0.021583	0.83949	0.189	-0.25457	-0.030841	0.013617	0.16632	-1.3602	1.5782
TCGA-85-8666-01A-21-A45D-20	-0.39154	0.45759	-1.8162	0.45642	0.27189	-0.68898	0.57273	-1.0478	0.083948	1.5932	-0.5059	0.14341	-0.091618	-1.4495	0.31026	0.17923	-0.3714	0.21405	0.14341	-0.012692	0.20731	1.0414	0.96678	0.14499	0.75934	0.11155	0.16739	-0.45892	0.07177	0.88503	0.29674	0.53044	0.57496	-0.090958	-2.5713	0.056203	-1.5457	-0.10286	0.39509	-0.53425	0.037798	0.81537	0.13599	-1.2551	-0.37023	-1.0221	-0.42378	1.4391	0.7797
TCGA-68-7757-01A-21-A45D-20	-0.13758	-0.16875	-0.43203	-0.48967	0.35143	-0.44225	0.42614	-0.34828	1.3291	0.66698	0.052949	0.16589	-0.20236	-0.035956	0.33979	0.52028	-0.21068	0.46999	0.15351	0.12422	0.17688	-0.52828	1.4557	0.41717	0.19036	-0.37745	0.19844	-0.37841	0.050587	-1.3606	0.086522	-0.16568	0.45962	0.30925	-0.86937	0.72028	-0.93289	0.24891	0.28925	-0.32127	0.2409	0.79614	0.28372	-0.094529	0.28127	-0.45655	-0.24143	-0.031261	1.0492
TCGA-77-A5FZ-01A-41-A45D-20	-0.2257	-0.097503	-1.2577	0.038735	0.86193	-0.84598	1.5767	-0.76415	0.51518	0.99361	0.10314	0.12991	-0.34216	-0.95616	0.5592	0.40461	-0.63891	0.11269	0.31707	0.065955	0.33226	1.5723	0.028775	0.30697	0.93198	-0.027026	0.46968	-1.008	0.17083	-0.41323	0.30338	-0.069747	0.8341	-0.14381	-1.3803	1.0092	-1.5255	0.20897	0.43932	-0.37435	0.39686	0.53139	0.19618	-0.48286	-0.34526	-1.2982	-0.33198	1.2139	2.5266
TCGA-85-8479-01A-21-A45D-20	-0.32969	0.81947	-1.3027	0.1551	0.091048	-0.83206	1.0067	-1.0931	1.1717	0.77522	-1.0468	0.4183	-0.16552	1.2907	0.33244	1.0219	-0.34237	0.0071859	-0.064744	0.72141	0.23296	-0.8928	2.3049	-0.08881	0.42458	0.32389	-0.075587	0.32973	0.0041067	0.4566	0.045369	0.57801	0.35281	0.43593	1.0545	0.30004	0.14008	0.69445	0.11745	-0.61869	0.70919	0.51076	-0.020666	-1.2147	-0.49554	-0.82591	-0.34218	0.62687	0.63297
TCGA-85-A4CL-01A-51-A45D-20	-0.08875	-0.64519	-0.37567	-0.26672	0.3352	-0.49757	-0.02178	0.39287	0.35334	0.35965	-0.038229	0.27681	-0.010944	-0.11251	0.21771	0.66228	-0.25947	-0.15037	0.063406	-0.21771	0.18196	2.1026	-0.25373	0.085489	0.41926	-0.092449	0.18309	-0.81353	0.34945	-0.011198	0.028763	0.47089	0.1692	0.20706	0.38776	0.52121	0.41808	0.15038	-0.40904	-0.28727	0.38928	0.59066	0.024381	0.34543	0.15574	0.088092	-0.32265	-0.39454	0.58355
TCGA-85-A4JB-01A-61-A45D-20	-0.3238	0.95611	-1.8519	0.22089	-0.11325	-0.55838	0.70203	-0.78255	0.4383	0.98112	-0.15513	0.49464	-0.54091	-2.0285	0.52402	-0.26084	-0.23439	0.16241	0.30746	0.31392	0.31918	1.1433	0.51479	0.18734	1.2993	-0.33998	0.069918	0.91803	0.050851	-0.36969	0.66645	0.64434	0.44404	-0.19212	-1.9025	0.22048	-1.438	0.066583	0.43196	-0.2569	0.43421	0.70357	0.11832	-1.3755	-0.39199	-1.1512	-0.17299	2.681	1.3467
TCGA-34-8454-01A-21-A45D-20	-0.3709	0.92822	-1.6599	1.0066	0.38896	-0.71812	0.52649	-0.47789	0.23868	0.97156	0.2106	0.028558	-0.27193	-1.3427	0.18004	0.75028	-0.35059	0.55379	-0.022889	0.17003	0.12543	3.4924	2.8206	0.66255	0.87052	0.31499	0.27199	0.10119	0.31242	0.1721	-0.075172	-0.076691	0.83835	-0.024374	-1.165	0.51641	-1.4058	0.035423	0.71283	-0.35493	0.67053	0.50401	0.098861	-0.89247	-0.20023	-0.59688	-0.54449	-0.52979	-1.2387
TCGA-85-A4QQ-01A-51-A45D-20	-0.28487	-0.16746	-0.67141	-0.3945	-0.10092	-0.28621	0.33269	-0.013068	0.94	0.098593	-0.15958	0.36766	0.059675	1.2386	-0.11359	0.030396	0.086166	-0.0063139	0.0069554	-0.013496	0.069593	1.2086	2.0433	0.3507	0.36901	-0.399	0.018004	-0.3148	0.01175	0.41997	0.045189	-0.54392	-0.051736	0.48727	0.88405	0.79769	0.67828	0.6753	-0.15663	-0.20162	0.23857	0.18993	0.18505	-0.2714	0.043255	0.36712	0.26005	0.61258	-1.2069
TCGA-34-8455-01A-21-A45D-20	-0.16491	2.4248	-0.32063	0.040166	1.0502	-0.50834	-0.2897	-0.17464	0.64393	1.0214	-0.82693	0.14716	-0.32647	1.0266	0.14806	0.17491	-0.47696	0.71006	-0.047813	-0.085429	0.06504	0.89214	2.351	0.04582	1.4122	0.20033	0.23487	0.34081	0.085545	-0.17188	-0.085843	-0.36548	0.73633	0.69329	0.56364	1.1839	-0.74855	0.66684	0.65026	-0.2738	0.8068	0.69849	-0.16937	-0.5753	0.16008	-0.079662	-0.46728	-0.45673	0.12366
TCGA-94-A5I6-01A-11-A45D-20	-0.11921	-0.3452	-0.76093	-0.024437	-0.25355	-0.59636	1.6487	-0.62533	1.1409	0.43162	-0.50129	-0.18979	-0.21991	-0.54948	0.48938	-0.23184	-0.28578	0.059135	0.23756	0.07754	0.29295	-0.23777	-0.8498	0.15845	0.63788	-0.20562	-0.035194	0.22673	0.0078707	0.17135	0.34088	0.026125	0.039383	-0.33761	-0.47051	0.18132	-1.4823	0.17196	0.031131	-0.45489	0.34249	1.0998	0.13216	-0.45666	-0.34988	-0.71704	-0.21146	1.8753	1.8133
TCGA-34-8456-01A-11-A45D-20	-0.30159	0.43005	0.065768	-0.33694	0.31304	-0.64463	1.1693	-0.084363	-0.20324	0.59735	1.254	0.28655	0.047489	1.475	-0.17077	0.60085	0.16396	0.029716	-0.17044	-0.1679	-0.020167	0.58231	2.3584	0.16822	1.0607	0.46061	-0.071447	-0.61546	0.021398	-0.17621	0.032486	-0.076083	0.037127	0.16987	1.7309	0.15576	0.19411	0.50324	0.42453	-0.20884	0.53448	-0.061524	-0.28357	-0.26818	-0.21027	-0.16023	-0.12905	-0.62418	1.9651
TCGA-85-8276-01A-21-A45D-20	-0.20501	1.1694	0.091421	1.0005	0.30475	-0.31967	0.70086	0.28672	1.4788	0.60776	-0.27781	0.19929	-0.088117	0.46982	0.11899	0.69928	-0.11817	0.17165	-0.10298	-0.1484	0.11706	2.3233	1.0264	0.32505	-0.23942	0.38079	-0.07539	0.089417	-0.34256	-0.32106	0.28118	-0.30001	0.0077181	0.19733	0.74319	0.84668	0.077124	0.45053	0.11501	-0.35542	0.065072	0.45624	-0.010708	-0.028065	0.20903	0.031789	-0.41082	1.1826	2.0609
TCGA-85-8287-01A-21-A45D-20	-0.29134	0.024534	0.20116	-0.48145	-0.063303	-0.47831	0.061734	0.22382	0.73766	-0.02297	0.59636	0.12171	-0.12762	0.96545	0.094036	0.7085	-0.19802	3.6913	-0.088655	-0.19299	0.1099	1.1344	1.4825	0.41076	0.75383	-0.2184	0.059225	-0.68775	-0.21969	-0.23613	0.32813	-0.58311	-0.047375	0.41893	0.75387	0.24394	-0.070008	0.88222	0.14977	-0.40032	-0.17145	0.35984	0.20068	0.11268	0.5644	0.094275	-0.22079	1.297	0.82883
TCGA-85-8288-01A-21-A45D-20	-0.19764	0.26922	-0.24904	0.45351	0.027687	-0.43546	0.84575	0.020579	0.76067	0.21825	1.3401	0.92934	0.26848	1.0652	0.12797	0.68735	0.23608	1.2988	-0.19031	-0.096268	0.071038	0.17632	1.2555	0.11766	0.7972	0.38588	-0.0057701	-0.8602	0.036393	0.43076	0.10144	-0.65958	-0.042736	0.23295	1.0728	0.31767	0.32083	0.28878	0.18394	-0.32954	-0.10338	0.75191	0.086557	0.093375	0.38488	0.35566	-0.25609	0.11165	0.91692
TCGA-85-8350-01A-21-A45D-20	-0.40535	-0.48389	0.010469	0.22867	0.36838	-0.013239	0.17125	-0.098154	0.85307	0.33643	-0.012959	0.3785	-0.22984	0.87912	0.10964	-0.15944	0.25872	0.58108	-0.069511	-0.066407	0.15873	0.37067	2.0395	0.10726	0.32426	-0.16584	-0.052514	-0.10303	0.032521	-0.60519	-0.012955	-0.17456	-0.097424	0.41069	1.4055	0.51889	0.51171	0.30101	-0.20049	-0.27848	0.11787	0.66991	-0.13047	-0.10454	0.13574	0.89556	-0.047254	0.46052	1.5084
TCGA-85-8351-01A-21-A45D-20	-0.077393	0.76805	-0.039565	1.2485	0.313	-0.83233	-0.090445	-0.26855	-0.24259	0.46022	-1.0831	0.40117	-0.36816	1.2799	0.26186	0.093053	-0.42382	0.070312	-0.053474	-0.12028	0.10833	0.64699	3.1822	0.22394	1.8477	0.1381	0.017654	1.5232	-0.087044	0.5525	0.085236	-0.44355	-0.0177	0.031612	1.0953	0.63972	-0.46819	2.0927	0.36572	-0.32033	0.2387	0.45247	-0.48931	0.063163	-0.21233	0.55459	0.24971	0.70024	-0.27213
TCGA-85-8352-01A-21-A45D-20	-0.36533	0.35268	1.7291	1.3159	0.78433	0.072786	2.4732	-0.28347	-0.094015	0.40076	-0.3568	0.19766	-0.23455	2.1001	0.22952	0.079016	-0.3687	-0.3493	-0.019775	-0.05051	0.051083	0.63489	-0.18836	0.050844	0.86658	0.85912	-0.0096054	2.2089	-0.3891	1.6939	0.04771	0.13059	0.030186	1.0229	1.7585	1.0052	0.21426	0.93457	0.097837	-0.30266	-0.12006	-0.011956	-0.0012369	0.79575	-0.30835	0.50058	0.21861	0.69821	0.6176
TCGA-85-8353-01A-11-A45D-20	-0.30376	0.08748	-0.12345	-0.32273	0.0761	-0.57086	0.20542	0.10982	0.66052	-0.045081	0.071871	0.098408	-0.060494	0.2301	0.11359	0.062257	-0.13754	0.53522	-0.099638	-0.22149	0.069989	0.99805	1.8169	0.31074	0.88083	-0.24287	0.058363	0.77092	-0.15484	0.19255	0.19518	0.057393	-0.050684	0.25927	0.066409	0.54926	-0.47109	0.17672	0.13475	-0.40675	0.20962	0.52587	-0.053885	-0.034628	0.030617	0.45232	-0.25676	1.537	2.7926
TCGA-85-8355-01A-21-A45D-20	-0.18638	0.12468	-0.1577	-0.51432	0.26806	-0.5335	1.4672	0.17112	0.21152	-0.17235	0.60328	-0.023136	0.52283	1.2081	-0.16598	0.48504	0.2047	0.14553	-0.12079	0.07423	-0.0076956	0.7386	0.97174	0.3179	-0.0019824	-0.035062	-0.014122	-0.32611	0.07145	-0.076076	-0.031915	-0.50994	-0.2992	-0.023419	1.7461	-0.48301	0.02142	0.28286	0.061498	-0.42722	0.39596	-0.03071	0.22421	0.43117	0.34115	0.42937	-0.28758	0.37057	0.32098
TCGA-58-8386-01A-21-A45D-20	-0.19488	1.0831	-0.61806	-0.063997	-0.0035456	-0.91721	0.35716	-0.95678	0.87506	0.31621	-0.53523	-0.005401	-0.23491	1.1715	-0.017312	0.18062	0.12549	0.011452	-0.22	-0.041997	0.081626	0.17299	3.1705	0.25407	0.80668	-0.13765	-0.20385	-0.44575	-0.029734	0.63275	-0.031309	1.3977	-0.15192	0.32784	0.60932	0.61655	-0.68889	1.525	0.39352	-0.61051	0.18755	-0.2373	0.1276	-0.38051	-0.15036	-0.16937	0.12399	0.048235	-0.6713
TCGA-58-8388-01A-21-A45D-20	-0.26385	0.43583	0.69422	-0.35041	0.0060601	-0.097433	0.33704	-0.01454	0.46665	-0.011145	1.9664	0.34385	0.036536	0.83092	0.083643	0.037922	0.20292	0.21008	-0.061425	-0.15434	0.062671	0.12352	0.14417	0.29358	0.83142	-0.22481	0.37712	-0.60418	-0.19602	0.011921	-0.011513	-0.1735	0.11903	0.55129	0.62404	-0.52742	-0.08648	0.43167	0.24967	-0.28528	-0.2685	0.28207	0.10517	-0.18293	0.13214	1.0429	-0.36508	0.59452	0.86637
TCGA-94-A5I4-01A-21-A45D-20	-0.22771	0.39558	-0.58822	0.42073	0.11227	-0.57977	0.98799	-0.17415	0.29185	0.27692	0.76563	0.12017	-0.1739	0.62802	0.06361	0.092269	-0.078886	0.45985	-0.091531	0.24649	0.07697	-0.0012188	3.215	0.65813	0.85332	0.28505	0.16962	0.94041	-0.10806	0.056985	0.068931	-0.38554	-0.20203	0.01497	0.57978	0.25845	-0.89117	0.14915	0.075379	-0.51523	0.29843	0.20526	0.062855	-0.21045	0.061151	-0.026073	-0.1133	0.94792	3.0529
TCGA-58-8391-01A-21-A45D-20	-0.16472	0.29179	-0.13664	0.042179	0.009939	-0.51718	-0.1669	-0.84317	0.23936	-0.64338	0.86501	-0.2049	-0.16372	1.2979	-0.19294	0.6316	0.35328	-0.0037752	0.01016	-0.086864	0.019259	0.71152	0.56562	0.50373	1.2106	0.41616	0.12519	2.0604	-0.25561	1.5258	-0.045627	-0.23027	-0.21327	0.49242	0.70958	0.35655	-0.73781	0.57726	0.43169	-0.44871	0.17384	-0.32916	0.39672	-0.76645	-0.12532	2.8741	-0.29167	-0.037994	1.9115
TCGA-63-A5MY-01A-21-A45D-20	-0.46238	1.9224	-1.8335	1.2462	0.43453	-0.52712	1.2774	-1.1385	-0.1879	0.78239	0.58804	0.075633	-0.058634	-0.59943	0.09861	0.19312	-0.091551	-0.16738	0.036368	-0.069196	0.18626	-0.48515	-0.89314	0.32475	0.5838	0.60696	0.21205	1.1311	-0.0035892	0.485	0.12685	0.23786	0.41707	0.063729	-0.90168	0.0027847	-1.389	0.011531	0.68284	-0.40116	-0.21958	-0.17238	0.25	-1.2936	-0.084496	-0.55964	-0.25933	-0.11528	0.14815
TCGA-63-A5MB-01A-21-A45D-20	-0.27984	0.093309	0.33705	0.04756	-0.15835	-0.40166	1.6678	-0.004435	0.38095	0.16565	-0.14766	0.13165	-0.16987	0.74213	0.10873	0.65216	0.090245	0.3582	-0.02077	-0.045238	0.043843	1.6159	1.8848	0.30712	0.2305	0.1196	-0.064542	0.091328	-0.24619	0.63476	0.007496	0.083686	-0.29526	0.2368	0.86519	0.011711	-0.71515	0.11496	-0.16076	-0.25822	-0.12864	0.40689	-0.16624	0.19502	-0.069346	0.28184	0.25797	0.2509	0.62021
TCGA-63-A5MP-01A-21-A45D-20	-0.36664	0.26187	0.00025519	-0.28669	0.30156	-0.039571	0.42478	0.04179	-0.044091	-0.045516	0.66693	0.11268	-0.018187	0.37221	0.096938	0.051059	-0.20193	0.8803	-0.020146	0.02114	0.13239	0.61414	1.9598	0.086716	0.9058	0.2061	-0.069149	-0.079139	0.17266	-0.069977	0.15835	-0.2881	-0.21114	0.034399	-0.070351	-0.040249	-0.099982	0.39477	0.17839	-0.35665	-0.12918	0.16585	-0.29665	0.15401	-0.13233	1.1064	-0.057954	0.48002	2.0874
TCGA-63-A5MM-01A-21-A45D-20	-0.18991	-1.0888	-1.5092	-2.2424	-0.32403	-0.53692	-0.23247	-0.87	2.0238	-0.97689	-0.047338	0.33724	0.85249	-2.1246	1.2563	-0.80903	-0.0064408	0.32258	0.74462	0.63292	0.58799	-0.06226	2.3251	0.59107	0.24867	-1.5984	0.98915	-0.72964	1.1456	-1.5102	0.59379	-1.0511	-0.19619	-0.81272	-2.974	-2.8335	-1.4988	0.22901	-0.19623	0.025306	-0.8647	1.3148	0.12922	0.10522	1.7393	0.10835	2.0957	2.3414	0.059809
TCGA-63-A5ML-01A-21-A45D-20	-0.33888	-0.016651	0.11373	0.47415	-0.2193	-0.27538	0.51251	-0.3915	0.38295	-0.23385	-0.22544	0.13742	0.14996	1.0657	-0.054527	0.70405	0.57023	0.039796	-0.073311	0.011371	0.059679	0.18588	-0.22364	0.25098	0.50455	-0.20335	-0.072361	0.42472	-0.12281	0.027536	-0.23607	0.78958	-0.49868	0.66523	1.0174	-0.27684	0.37245	0.2979	-0.1832	-0.38696	-0.20107	0.4846	0.099871	-0.19354	0.14339	0.91404	-0.35945	0.017349	3.158
TCGA-63-A5MU-01A-21-A45D-20	-0.24595	1.2287	-0.64021	0.079669	0.1098	-0.42758	0.27623	-0.30575	0.44327	0.63144	-0.28918	0.054296	-0.23483	0.5148	0.036904	0.81241	0.22134	0.72517	-0.026317	0.29158	0.066875	0.58465	1.7412	0.37509	0.5967	0.61632	-0.10384	1	-0.26276	0.81277	0.15022	-0.26985	0.064315	0.1054	0.087629	0.82403	-0.90654	0.34962	0.55247	-0.38723	-0.072225	-0.19457	0.23258	-0.70546	0.05069	-0.53424	-0.09731	0.03949	-0.75149
TCGA-63-A5MI-01A-21-A45D-20	-0.39535	0.9832	-1.8755	0.81052	0.46516	-0.53178	1.3313	-0.79956	0.0099258	0.85341	-0.19162	-0.097576	-0.44194	-1.2386	0.28305	0.26728	-0.41026	0.5557	0.053647	-0.11747	0.28688	1.321	0.52406	0.18085	0.36838	0.37738	0.046955	-0.23649	-0.041648	0.51156	0.26612	-0.0038281	0.43529	-0.39104	-2.0674	0.42603	-1.8592	0.025566	0.56584	-0.40173	0.25787	0.11671	0.01017	-0.77812	-0.47331	-1.1595	-0.40488	1.2117	1.0933
TCGA-63-A5MG-01A-21-A45D-20	-0.23642	0.27083	-2.0353	-0.85225	-0.11876	-0.54172	0.88988	-0.72895	1.0455	0.029984	0.065013	0.063389	0.0174	-0.72069	0.44721	0.17392	-0.071408	0.6579	0.24011	0.32799	0.38115	-0.10635	1.6099	0.53377	1.269	-0.41623	-0.23782	1.1146	0.12705	-0.88211	0.65352	-0.74093	0.1411	-0.23488	-1.7732	0.20808	-1.3122	0.20083	0.25738	-0.42959	0.36055	0.47336	0.2468	0.023558	-0.078043	-0.91327	-0.17911	2.2377	0.59388
TCGA-63-A5MN-01A-11-A45D-20	-0.14049	-0.28481	-0.14158	-0.72419	0.0077251	-0.35559	0.69219	0.21487	0.53451	-0.2755	0.2838	-0.020085	-0.13304	0.97522	-0.1499	0.44337	0.21522	0.49585	0.013519	0.018697	0.13714	0.80274	0.78695	0.41052	0.29445	-0.11803	0.13299	0.20991	-0.17599	-0.3958	0.13061	-0.20469	-0.28505	0.094873	0.62408	-0.0081153	-0.043901	0.19785	0.086152	-0.34123	-0.25731	0.17075	0.16418	0.45312	0.10399	1.0603	-0.15919	0.85128	-1.2588
TCGA-63-A5MV-01A-11-A45D-20	-0.48047	0.17724	-0.70112	-0.29349	0.067025	-0.61988	0.48511	0.026893	0.22662	0.14001	-0.12482	0.65686	0.12076	0.13009	0.28119	0.19291	-0.085329	0.36837	0.03523	0.13492	0.17115	-0.69158	1.0275	0.056544	0.6265	-0.1941	-0.21418	-0.11263	0.15066	-1.1635	0.47976	-0.48039	0.11057	0.35926	0.74868	0.15248	0.23377	0.24614	0.24847	-0.49944	0.23424	0.58245	-0.11875	0.088374	0.043266	0.056372	-0.46227	1.4513	2.5352
TCGA-63-A5MT-01A-11-A45D-20	-0.1546	0.43053	-0.61584	0.35729	0.073575	-0.5904	0.63758	-0.91232	0.75698	0.63355	-0.18578	-0.1064	-0.17279	-0.22717	0.07995	0.6224	-0.25151	0.104	0.018017	-0.13757	0.15551	-0.067906	1.1382	0.13929	0.77288	0.31959	0.24343	0.042706	-0.085323	0.22148	-0.04442	-0.11432	0.25193	0.088655	-1.0265	0.44174	-0.72444	0.29325	0.44849	-0.28087	0.12826	0.84205	0.031151	-0.21488	-0.059969	-0.48061	-0.47408	-0.064249	0.47786
TCGA-63-A5MS-01A-21-A45D-20	-0.25488	-0.26537	-0.18996	0.1537	0.42281	-0.18331	-0.039348	-0.026153	0.43786	0.056962	0.12354	0.1675	-0.11174	0.47947	-0.13931	0.12964	0.25314	0.70753	-0.033584	-0.22953	0.094147	0.46798	1.6458	0.44141	0.7936	-0.088243	-0.17726	0.30935	-0.092579	-0.53814	-0.07023	-0.54666	0.091804	0.53774	0.43081	0.49035	0.25373	0.31588	0.11548	-0.29454	0.26276	0.49306	-0.011615	0.58747	-0.082498	0.4788	-0.1413	0.51303	1.7893
TCGA-34-A5IX-01A-21-A45D-20	-0.40159	0.59801	-2.1696	-0.17744	-0.47271	-0.67136	1.098	-1.2357	0.57612	0.74079	-1.0069	-0.21768	0.026659	-1.8254	0.38461	-0.084656	-0.38048	0.026897	0.14914	-0.22368	0.26138	-0.41377	0.67779	0.36093	1.7393	-0.0826	-0.29202	1.1714	0.12524	-0.52772	0.41754	0.74708	0.22563	-0.10384	-2.6994	-0.21829	-1.5679	0.02518	0.13368	-0.47098	0.65927	1.3797	0.13312	-1.0729	-0.27479	-1.3708	-0.36126	1.2572	-0.75464
TCGA-63-A5MJ-01A-21-A45D-20	-0.44305	0.7396	0.0023615	0.054239	0.338	-0.1254	1.3951	-0.28251	0.8218	0.51707	0.30907	0.12628	-0.05576	0.97086	0.050043	0.78591	-0.1272	-0.024041	0.027991	0.34419	0.04831	0.074321	1.0266	0.17416	0.94419	1.6158	0.050423	-0.36535	-0.17145	1.0945	-0.014616	0.628	-0.42877	0.45563	0.57203	0.64146	0.27628	0.27474	0.36818	-0.14656	0.98724	0.63299	-0.033204	-0.34512	0.11033	0.30515	0.28946	0.094921	-0.099593
TCGA-LA-A7SW-01A-21-A45D-20	-0.15228	0.45756	-0.2607	-0.089515	-0.10306	-0.3715	0.77886	-0.90731	0.29756	0.49606	-0.96868	0.36039	-0.036519	0.78547	0.34019	-0.26287	-0.18028	-0.2567	0.12244	-0.15541	0.16551	-0.85751	3.2758	0.012783	1.237	0.17373	0.18958	0.51048	0.081374	1.4412	0.17031	1.8702	0.19634	0.36303	0.59016	1.2981	-0.34132	0.69524	0.37853	-0.20844	0.21329	1.4616	-0.18029	-0.5443	0.05884	-0.75373	-0.34207	0.47968	1.4365
TCGA-33-AASB-01A-21-A45E-20	0.26918	0.41007	-0.10195	1.322	0.89003	0.028965	2.8633	-0.38159	0.51461	0.075963	-0.9847	0.51196	-0.18725	1.744	0.32072	0.38409	-0.18205	0.17884	-0.037645	0.39972	0.22654	-0.11438	-0.060901	-0.22538	1.5603	-0.68894	0.077514	1.9539	-0.23579	0.50031	0.27936	-0.55261	0.021752	0.18452	1.1337	3.1087	-0.67848	0.045352	0.23477	-0.29034	-0.17127	1.2525	-0.15797	-0.15114	0.87096	0.37524	-0.32459	1.332	-0.20403
TCGA-33-AASD-01A-21-A45E-20	-0.057354	0.7823	-0.66664	-0.35109	-0.44355	-0.41434	-0.56591	-0.32025	0.71873	0.37673	1.0092	-0.36776	0.052307	1.3589	-0.29562	-0.11223	1.0452	0.15983	-0.099842	0.17281	-0.011329	0.24166	1.2354	0.98527	0.75269	-0.060478	0.29227	-0.11573	-0.13469	-0.16122	-0.2183	0.25305	-0.11928	0.19047	1.2207	-0.36179	0.023446	0.59345	0.017005	-0.37985	0.27139	0.2825	0.8284	-0.58308	0.38807	0.030095	-0.11193	-0.73978	-0.40622
TCGA-33-AASJ-01A-21-A45E-20	-0.41906	0.23225	0.069484	0.61102	0.45247	-0.0047994	1.704	-0.10501	-0.087495	0.024046	0.48754	0.33655	-0.092507	1.1537	0.079639	1.054	0.09722	1.7117	0.11622	0.64678	0.12567	0.73629	0.86087	-0.16236	0.97279	0.17697	0.020969	2.0398	-0.22309	0.94499	0.12508	0.87453	0.015203	0.30705	1.3194	0.80717	-0.018372	0.13462	0.075452	0.063426	-0.16143	0.4341	-0.24524	0.13382	-0.016083	0.077286	0.13301	1.3025	1.7869
TCGA-33-AASI-01A-11-A45E-20	-0.20738	-0.41191	-0.64001	-0.51931	0.17545	-0.47694	1.1787	0.36109	0.45638	0.38832	0.90471	0.19386	-0.13092	-0.12771	0.32858	1.0865	-0.26553	0.73992	0.047221	-0.030724	0.19746	1.5121	3.7371	1.1399	0.065314	-0.2248	-0.030843	0.15919	0.12672	-1.1078	0.40562	-0.42848	0.24728	-0.082108	-1.1259	1.0636	-0.53593	0.20205	0.17969	-0.3355	0.23139	0.20132	0.057741	-0.04089	0.22289	-0.60615	-0.21134	1.2319	-1.4664
TCGA-58-8392-01A-21-A45E-20	-0.19426	0.063431	-0.28423	0.044974	0.52622	-0.54159	0.66636	-0.29217	-0.43218	0.36544	-0.091265	0.81005	-0.057327	1.3981	0.30996	-0.52253	-0.21406	0.5601	-0.16091	-0.27096	0.10714	-0.55125	3.7659	0.25575	0.44192	-0.21089	-0.32016	0.58683	0.55743	-0.72479	0.37478	-0.7429	-0.24071	0.12474	0.44897	1.5042	-0.31931	0.52884	-0.023663	-0.39776	0.23681	0.3498	-0.44007	0.46141	0.7611	0.72055	0.61033	0.65638	1.6218
TCGA-58-8393-01A-21-A45E-20	-0.12187	-0.35172	-0.070931	0.048165	0.27299	-0.4816	0.10466	-0.29163	-0.55575	0.15544	-0.35718	0.44843	-0.21171	1.2284	-0.012544	-0.29053	0.0063928	1.0283	-0.15959	0.27436	0.07339	2.2427	3.7521	0.27338	0.18866	-0.31576	-0.1471	0.72961	0.15088	-0.56371	0.037581	-0.27868	-0.08088	0.069521	0.60849	0.56179	-0.20005	0.15008	-0.14959	-0.39417	0.3019	0.14255	-0.39614	0.45312	0.34322	0.50406	0.08262	0.27123	-1.0658
TCGA-NK-A7XE-01A-21-A45E-20	-0.049035	0.4757	-0.82123	2.7907	0.3948	-0.51622	1.0854	-0.023618	0.99949	0.86177	-0.077443	-0.013335	-0.2635	-0.72013	0.34019	0.91127	-0.25226	-0.065497	0.1567	-0.099798	0.1842	0.5202	-1.1117	-0.008245	1.4738	0.14026	0.42397	0.40465	-0.046119	0.85707	0.0074702	0.77435	0.16734	0.18066	-0.2224	1.2211	-1.1651	0.32209	0.033075	-0.44076	0.67182	0.86227	-0.083028	-0.82367	0.15343	-0.47645	-0.23407	0.065531	0.33753
TCGA-37-A5EL-01A-21-A45E-20	-0.49463	-0.50978	0.17438	1.0962	0.76739	-0.070477	0.98968	-0.29169	-0.12116	0.04681	-1.014	0.090463	0.23587	0.74601	-0.051094	0.68637	-0.41645	-0.54504	0.02979	0.66481	0.00034573	1.2653	2.1545	-0.23292	0.87269	0.57117	0.077514	0.11074	-0.29478	0.23336	0.12683	0.23558	-0.3508	0.66674	0.86998	0.37244	1.6519	1.4522	-0.58916	-0.020801	0.10599	-0.0058606	-0.36387	-1.0607	-0.077429	0.86518	0.14923	0.034092	-0.75616
TCGA-37-A5EN-01A-11-A45E-20	-0.29896	0.8911	0.66585	0.51391	0.074673	-0.14773	0.86882	0.021767	-0.12862	-0.082664	0.082422	0.32756	0.30703	0.62349	0.0011659	0.65762	-0.052266	-0.15988	0.0044876	0.27938	-0.002562	0.18547	0.83676	-0.0054475	0.41895	0.075518	0.012465	0.74092	-0.21932	0.63688	-0.16716	0.024762	-0.33923	0.070139	1.2106	0.062263	0.20416	0.13777	0.04926	-0.017401	0.21451	-0.26075	-0.27909	-0.097565	-0.058283	0.44817	-0.18063	0.084002	1.158
TCGA-37-A5EM-01A-11-A45E-20	0.41097	0.53711	-1.3197	-0.36841	0.27062	-0.59862	0.9392	-0.23652	1.2196	0.76215	0.27549	0.34445	-0.1121	-0.99729	0.34428	0.13809	-0.18888	0.2927	0.1966	-0.16403	0.28718	0.56145	0.6473	0.57365	0.65178	-0.37027	-0.13554	0.20911	-0.046395	0.79483	0.21029	1.4298	0.006029	-0.099939	-1.2061	0.55058	-1.1598	0.012524	0.2584	-0.3914	0.84358	0.92178	0.27561	-0.39834	0.22783	-0.73612	-0.30324	0.31752	-0.047764
TCGA-O2-A5IB-01A-21-A45E-20	-0.3763	0.54413	-0.065268	0.32002	-0.33673	-0.41757	1.1495	-0.38737	-0.062952	0.25342	3.7992	0.43311	-0.23795	0.98838	0.13821	1.9151	0.71548	3.0679	-0.15211	0.076267	0.20623	-1.0016	-1.7302	-0.14023	1.2655	0.027079	-0.42682	0.79494	-0.29123	0.51277	0.21316	0.67654	0.17721	0.11393	0.54179	-0.86957	-0.33122	0.068233	0.276	-0.20881	-0.064542	0.69397	-0.29106	0.32041	-0.3771	1.729	0.15124	0.67471	-0.55249
TCGA-90-A59Q-01A-21-A45E-20	-0.33079	-0.2214	-0.765	-0.061834	-0.024825	-0.41386	1.4156	0.010184	0.66076	0.79918	0.71775	0.21683	0.075676	-1.1483	0.22183	0.39462	-0.39861	0.35337	0.17446	-0.03573	0.24704	2.638	0.98325	0.57321	0.1455	0.012541	0.07595	-0.040772	-0.19037	-1.0056	0.45765	-0.1236	0.58711	-0.48926	-2.5764	1.0764	-1.0026	-0.0034119	0.41589	-0.25189	0.35712	0.5933	0.16665	-0.28943	0.033609	-0.43263	-0.38275	0.8609	-1.0834
TCGA-NC-A5HO-01A-21-A45E-20	-0.23343	0.1581	-1.3103	0.48753	0.47581	-0.73821	0.10321	-0.50305	0.20336	0.40033	0.93608	-0.12248	-0.10696	0.86607	0.045508	0.81188	-0.056324	-0.20759	-0.033055	0.54111	0.13406	1.5906	-0.85649	0.076944	0.87852	0.28514	0.23047	1.3229	-0.098275	1.1206	0.28117	-0.33507	-0.032925	0.35611	0.80457	0.35189	-0.85545	0.3478	0.22972	-0.5136	0.051963	0.52204	-0.12134	-0.8838	-0.32675	-0.39647	-0.28928	0.53718	0.54695
TCGA-NC-A5HT-01A-21-A45E-20	-0.40741	0.24813	-0.046609	-0.044419	0.25508	-0.27387	0.89433	0.13675	-0.15986	-0.36789	0.32269	0.21327	0.14333	1.4925	-0.11991	0.20526	0.18023	0.0040891	-0.016699	0.16461	0.033805	-1.0101	1.0288	0.33164	1.2477	0.88324	0.060774	1.1115	-0.089242	0.21074	-0.18742	-0.35491	-0.13091	0.25071	1.3702	-0.38307	-0.18628	0.39163	0.35344	-0.22702	0.10725	0.43951	-0.002256	0.67671	0.093538	0.83943	-0.27068	-0.23297	3.7442
TCGA-NC-A5HF-01A-21-A45E-20	-0.030961	0.34655	-0.84528	-1.3953	0.15145	0.018016	-0.41021	-0.9869	0.21005	-0.48647	-0.16584	0.10754	-0.31956	2.0188	0.1475	-0.70798	0.42239	0.29716	0.058565	0.17185	0.25552	-0.72271	1.745	0.28404	1.4558	0.086689	-0.13457	0.92263	0.26804	-0.16433	-0.37143	-0.55871	0.01599	-0.086272	1.4821	0.87738	1.2073	0.76726	0.12863	-0.12524	0.065101	0.33438	-0.17469	-0.51542	0.065192	0.32261	0.24715	-0.44408	2.7003
TCGA-NC-A5HN-01A-21-A45E-20	-0.29253	0.81181	-0.39289	1.5738	0.44559	-0.057561	1.7844	-0.89024	-0.18122	-0.074167	-0.18654	0.28581	-0.28677	1.762	0.010962	0.2328	0.1846	-0.36206	0.092026	0.66387	-0.0057772	0.59885	1.6143	0.14998	1.9325	0.69528	-0.028343	0.81332	-0.36845	0.81275	-0.071312	-0.43166	-0.79348	0.43509	1.4501	0.94807	0.7059	1.0911	0.32894	0.19504	0.26731	-0.23098	-0.065946	-0.6383	0.035306	1.5858	-0.039286	-0.14747	1.6667
TCGA-NC-A5HK-01A-21-A45E-20	-0.32064	-0.38084	-0.0046429	-0.67953	0.30675	-0.4212	0.71399	0.13352	1.1083	0.3361	-0.96355	0.56416	-0.024991	0.97441	0.23807	0.091833	0.13119	-0.076863	-0.043431	-0.12288	0.1532	1.1184	1.233	-0.0046958	1.3832	-0.062484	0.056932	0.40668	-0.47016	0.53277	0.26623	-0.038332	0.12509	0.4122	0.94265	1.0407	-0.39827	0.030574	-0.049759	-0.31882	-0.0086334	0.88977	-0.32247	-0.043823	-0.03543	0.22433	0.23114	0.99018	-0.32978
TCGA-NC-A5HI-01A-21-A45E-20	-0.34768	0.8914	-0.51961	0.76183	0.58363	-0.15562	0.29879	-0.22497	-0.067795	0.17868	-0.68152	-0.0060792	-0.37287	1.4006	0.20106	-0.18918	0.016107	-0.042061	-0.066051	0.028842	0.15177	-0.35237	-0.48246	-0.12234	0.95365	0.30836	-0.0036681	0.12508	-0.32788	0.82089	0.19227	-0.61769	-0.26177	0.34599	1.2901	0.91239	-0.95932	0.5153	0.45724	-0.39545	0.095124	0.35558	-0.41997	-0.34926	-0.28621	0.74707	-0.091474	0.82626	2.8242
TCGA-NC-A5HD-01A-21-A45E-20	-0.24516	0.18831	-1.6129	0.099552	0.40532	-0.71318	0.75823	-0.42171	0.58653	-0.036618	-0.57969	0.16972	0.11194	-0.96041	0.34161	-0.1169	-0.29365	-0.17428	0.16015	-0.086853	0.32875	0.46935	0.70699	0.19168	1.0381	0.38992	-0.39728	1.4837	0.41437	0.37958	0.47537	-0.33047	0.0059249	-0.4668	-1.3095	-0.18842	-1.6255	0.12106	0.15126	-0.42491	0.79266	1.1122	-0.2133	-0.63984	0.013033	-1.032	-0.44121	1.4566	3.6927
TCGA-NC-A5HL-01A-21-A45E-20	-0.26146	0.075922	0.0098427	0.8949	0.38522	-0.33612	1.143	-0.082409	0.15261	-0.16939	0.084884	-0.10486	-0.12546	0.92695	-0.15449	0.28347	0.38777	0.74987	-0.0033105	0.21252	0.12303	1.8213	0.38763	0.15817	1.4729	0.75515	-0.13052	-0.28526	-0.23602	0.94603	-0.057551	1.294	-0.2512	0.071864	1.0195	-0.17706	0.062942	0.26433	-0.15303	-0.18995	0.2625	-0.59138	-0.24339	-0.18752	-0.18417	0.30239	0.0062239	0.12791	0.95415
TCGA-NC-A5HP-01A-21-A45E-20	-0.1857	0.048312	-0.39561	-0.096561	0.57426	-0.52897	0.65917	-0.22767	0.65773	0.059672	-0.87592	0.21333	-0.076537	1.1566	0.18122	-0.32905	0.011799	0.72438	-0.015262	0.048385	0.14866	-0.082031	2.9895	0.45434	1.0402	-0.15532	-0.22674	0.12853	0.2449	-0.32772	-0.027562	-0.1127	-0.24447	0.10927	0.94529	0.317	-0.096442	0.43014	-0.19102	-0.43204	0.28522	0.8141	-0.32222	-0.072852	0.040687	0.58266	0.34842	0.20197	1.2376
TCGA-NC-A5HM-01A-21-A45E-20	-0.43648	0.81868	-1.6118	1.107	0.85217	-0.70982	1.012	-0.65336	-0.055898	1.1947	-0.40728	0.0065371	-0.19162	-1.037	0.27777	-0.30205	-0.33183	-0.074377	0.21596	-0.09786	0.25834	2.8267	0.71725	0.092454	0.97334	0.2141	0.14344	0.51198	0.10479	0.56728	0.26521	0.012384	0.4642	-0.059646	-2.6671	0.26411	-1.6071	-0.10665	0.29181	-0.37409	0.065101	0.95851	-0.022115	-0.93844	-0.41403	-0.9548	-0.54927	1.0794	1.9561
TCGA-NC-A5HR-01A-11-A45E-20	-0.2934	1.2309	-1.4196	1.1246	0.39554	-0.63325	1.4144	-0.72726	-0.096633	0.14002	-0.71463	0.16827	-0.10987	-0.3472	0.074871	0.58764	-0.38353	-0.44314	0.077919	0.676	0.13939	0.95993	1.7316	-0.002298	1.0331	0.7192	0.010023	0.8494	-0.24116	0.337	0.22516	0.71678	0.023857	-0.26616	-1.2527	0.65658	-1.7356	0.12476	0.28368	-0.31094	0.16828	0.41964	-0.29927	-0.85043	-0.027001	-0.41704	-0.39514	0.60833	-0.005966
TCGA-NC-A5HQ-01A-21-A45E-20	0.025449	0.33506	-0.62491	-0.33151	0.5353	-0.51704	0.64001	-0.11204	0.91039	0.4959	-0.25852	0.27745	0.057428	1.5064	0.13155	-0.022744	-0.095554	0.54442	-0.15963	0.031979	0.10402	0.80687	0.59385	0.089704	0.49732	0.079381	0.091219	0.7759	-0.16544	0.17956	0.46722	-0.23432	-0.090135	0.16267	0.6443	0.8867	-1.0363	0.20152	0.14329	-0.42104	0.22798	0.2766	-0.26668	-0.466	-0.065249	-0.11816	-0.21886	1.3971	1.7737
TCGA-NC-A5HJ-01A-21-A45E-20	-0.28513	0.55363	0.83393	1.0715	0.82145	0.041901	0.11996	-0.14131	-0.37624	0.076348	2.6404	0.047883	-0.25913	0.49869	0.013035	1.4173	0.25496	5.6264	0.036678	0.021516	0.019746	0.6565	0.070473	0.15225	-0.29999	-0.11664	-0.02369	0.8917	-0.20668	1.8895	0.011388	0.37361	-0.17739	0.43697	0.40017	-0.001026	-0.42446	-0.019471	0.40644	0.059429	-0.6059	0.096031	-0.39074	1.8643	0.024231	0.79748	-0.063684	0.36105	3.4022
TCGA-NC-A5HE-01A-21-A45E-20	0.17874	0.11048	-1.0124	0.62571	0.28227	-0.33125	0.28183	0.12375	0.88294	1.1553	0.44361	0.24748	-0.13781	-0.56121	0.4273	0.73775	-0.32607	0.087336	0.042295	-0.14347	0.15246	3.1967	0.31208	0.44062	1.0874	-0.0017063	0.071178	0.21759	-0.33679	0.39626	0.29288	0.16555	0.60252	-0.13281	-2.0557	0.84679	-1.1994	0.099252	0.062726	-0.40362	0.65435	0.67402	-0.033073	-0.5318	0.38624	-0.53491	0.0035223	0.62371	-0.29274
TCGA-56-A5DS-01A-21-A45E-20	-0.4798	0.38151	-0.74721	-0.72107	0.47619	-0.62845	0.10395	-0.034829	0.11354	0.091066	0.9054	-0.10122	0.15281	0.98404	0.0063102	0.62683	-0.10387	2.0824	-0.18375	0.14728	0.074139	0.21529	0.9567	0.16424	0.55047	0.54449	-0.07045	0.63445	-0.22241	-0.36133	0.20942	-0.68089	-0.2517	-0.31965	0.4301	-0.14115	-0.88604	0.22566	0.4134	-0.5167	0.14054	-0.34017	-0.13558	0.6618	-0.0013459	0.38954	-0.26149	-0.00064155	1.7683
TCGA-77-A5G3-01A-21-A45E-20	-0.0003592	-0.041914	0.014145	0.54015	0.76199	-0.44691	-0.054017	0.43289	0.11042	0.53689	0.56475	0.12379	-0.11433	0.98308	-0.081519	0.13924	-0.23833	0.1766	-0.0046738	-0.11433	0.13771	2.7914	0.71945	0.27177	0.77281	0.1254	-0.011829	0.7774	-0.18367	-0.32806	-0.028746	-0.24233	-0.18445	0.17761	1.3833	0.34237	0.55275	0.21571	0.28436	-0.25819	0.4435	-0.20944	0.050121	0.28927	-0.017913	0.80526	0.15825	0.94453	1.1397
TCGA-77-A5G6-01A-21-A45E-20	-0.25517	0.37158	0.12525	-0.29798	0.28297	-0.038324	0.75156	-0.48584	-0.36073	0.44645	0.34048	0.35741	-0.18908	2.3057	-0.083061	-0.25796	-0.07794	1.5506	-0.13687	-0.24376	-0.019471	-0.032176	1.0264	-0.18548	1.4448	0.70777	-0.27845	-0.031039	-0.22501	0.38026	0.037418	-0.71187	-0.37394	0.97236	1.5722	0.41347	0.10019	0.62681	-0.096766	-0.29616	-0.27287	0.4764	-0.11627	-0.36053	-0.20261	0.51477	0.15738	0.54187	2.133
TCGA-77-A5GH-01A-21-A45E-20	-0.18971	-0.40768	-0.2141	-0.29177	-0.020086	-0.037378	0.15362	0.093971	0.29621	0.52662	1.234	0.10108	-0.10141	0.8025	-0.10916	0.5323	-0.068627	0.13124	0.052087	-0.29637	0.091242	2.1303	2.7415	0.51027	0.25997	-0.030727	0.1088	0.010172	-0.091739	0.14104	-0.0042832	-0.66942	0.38455	0.067929	0.41849	0.47057	0.34478	0.13811	-0.07539	-0.10231	0.13467	0.42971	0.058555	0.45836	0.3473	0.13769	-0.05841	-0.083718	-0.83488
TCGA-77-A5GF-01A-11-A45E-20	-0.27434	0.31758	0.73667	0.35242	0.37164	-0.074124	1.7152	-0.19468	0.71237	0.12907	1.4247	0.12143	-0.11281	1.4052	0.097586	0.85139	-0.0055042	0.13352	0.078819	0.28851	0.13866	-0.47006	0.29732	-0.057353	0.58485	0.38642	0.0030573	1.0163	-0.062511	0.26828	0.037495	0.014846	-0.2245	0.3654	1.7088	0.5615	-0.090925	0.14792	0.16665	-0.15636	-0.045964	0.7377	0.017406	-0.075588	-0.19648	0.30184	0.027503	1.1942	2.0572
TCGA-77-A5G1-01A-21-A45E-20	-0.10309	-0.46145	-0.2068	0.088009	0.18164	-0.4478	-0.14837	-0.22537	1.3204	0.44284	0.046742	0.35488	-0.047022	0.87237	0.26414	-0.25422	-0.21816	0.19178	0.089008	-0.019254	0.1509	-0.13526	1.8229	0.18999	1.2334	-0.21223	0.31077	-0.51497	-0.11086	-0.33463	0.13486	0.1292	0.47146	0.23543	0.38815	0.70727	-0.16268	0.40283	0.050106	-0.33943	0.41608	1.2208	0.34298	-0.25485	0.12519	-0.0020683	-0.43484	0.60914	0.35888
TCGA-43-A56V-01A-21-A45E-20	-0.00079119	0.87067	-1.3418	0.20533	-0.050843	-0.65923	0.64456	-0.83712	0.12759	0.39032	-0.45227	-0.24805	-0.27827	0.36581	0.21439	0.11907	-0.15921	0.053806	0.077793	0.13625	0.18469	-0.36128	1.25	0.099083	0.99941	0.17014	0.090176	0.95844	-0.19571	0.21098	0.24234	-0.0098599	0.28981	0.23533	-0.22243	0.47881	-1.0267	0.25882	0.28004	-0.25181	0.065101	0.84612	0.27087	-0.78112	-0.090815	-0.52268	-0.45142	1.601	2.3054
TCGA-68-A59J-01A-11-A45E-20	-0.22339	0.054422	-0.47452	-0.85209	-0.14478	-0.16032	1.9186	-0.39442	1.0224	0.15277	-0.79166	0.25477	-0.062062	0.33056	0.14154	-0.27097	-0.0052076	-0.33657	0.12953	0.0037437	0.17814	0.41905	0.87801	0.19372	0.84703	-0.30102	-0.039442	0.11347	-0.10717	-0.077423	0.13094	-0.26936	-0.21079	-0.13424	0.014674	0.016242	-0.81613	0.21298	-0.0079267	-0.18352	-0.07263	1.4059	0.020501	0.29186	0.046704	-0.14466	-0.038603	1.035	1.9501
TCGA-68-A59I-01A-21-A45E-20	-0.21406	-0.52503	-0.32979	-0.91567	0.39338	-0.57593	-0.18838	-0.067203	0.36575	-0.28173	0.10467	0.60522	0.25168	0.46004	0.31944	0.33786	0.23761	3.1137	0.04969	-0.0058397	0.15721	1.1635	2.3653	0.18178	-0.19557	0.18845	-0.025795	-0.23422	-0.17692	-1.1785	0.45118	-0.54463	0.19758	-0.0032269	0.22415	-0.073378	-0.55883	0.14971	0.12671	-0.49767	0.10016	0.087532	0.20275	-0.14093	0.46479	0.082057	0.57723	1.1913	2.2954
TCGA-22-A5C4-01A-21-A45E-20	-0.11599	2.592	-0.20958	0.35856	0.26022	-0.38541	0.72256	-0.34771	-0.43765	0.41412	-0.7287	0.11999	-0.0026252	1.0068	-0.11345	-0.35213	0.0065253	0.78777	-0.10807	-0.18688	-0.019409	1.1534	2.1037	0.18826	0.52656	-0.096708	-0.18506	-0.4501	0.012441	0.44593	0.26424	-0.073356	0.13027	-0.09437	0.94348	0.74038	0.046005	0.25617	-0.0063969	-0.32009	1.0497	0.060512	-0.099493	-0.0020995	0.19098	-0.19051	-0.13733	0.53863	0.53696
TCGA-LA-A446-01A-11-A45E-20	-0.066691	0.65637	0.47711	0.38051	0.522	-0.327	0.72976	-0.079546	-0.091371	-0.070387	0.45066	-0.1037	-0.23556	0.89228	0.0030966	0.036188	0.099084	0.43194	0.065173	0.24204	0.12393	-0.25503	1.5649	0.21981	0.85854	-0.037025	-0.1379	0.84456	0.018187	0.038086	-0.11477	-0.22838	-0.25658	0.31091	0.97628	0.011282	-0.30066	0.23311	0.32202	-0.12499	0.016991	0.38503	0.12897	0.0014003	-0.40829	0.58059	0.10985	0.11234	1.702
TCGA-43-A475-01A-21-A45E-20	-0.11435	-0.32932	-0.38871	-0.34914	-0.16748	-0.52602	-0.26034	-0.0014419	0.34081	-0.065069	0.95446	0.19171	0.06072	0.14696	0.016534	0.1047	-0.050914	0.63451	-0.027661	0.04449	0.069681	2.4504	2.5217	0.26706	0.37388	0.13064	0.099241	-0.38845	-0.11276	-0.65728	0.18137	-0.59021	-0.032589	0.25748	-0.13873	-0.19815	-0.26351	0.19878	-0.10378	-0.50969	0.022041	-0.10987	0.048317	0.63732	0.36485	0.62248	0.66243	1.4506	-0.85696
TCGA-43-A474-01A-21-A45E-20	-0.29846	0.34222	-0.25626	1.087	0.43828	-0.62831	1.1525	-0.86398	0.628	0.58292	-0.49582	-0.10218	-0.27948	0.66246	0.11701	0.56874	-0.39417	0.047525	-0.0077372	-0.048936	0.17696	-0.38759	1.389	-0.071606	1.308	0.838	0.19382	0.27882	-0.11297	0.70608	0.016909	-0.068295	-0.088284	0.34982	0.44736	1.0666	-0.81677	0.43047	0.34075	-0.41469	0.1533	0.95463	-0.069976	-0.63675	0.018493	0.21692	0.020149	0.08044	2.8711
TCGA-58-A46K-01A-21-A45E-20	-0.32302	0.16002	0.51326	0.99898	-0.094078	-0.48722	0.5184	-0.31763	0.29873	-0.35758	-0.082332	-0.26292	-0.16153	0.89553	-0.2288	0.30594	0.17626	0.0012079	-0.12435	-0.18855	0.033809	0.99334	-0.19029	0.25077	0.18406	-0.20276	-0.02879	0.84793	-0.30499	-0.02637	-0.015902	0.072349	-0.18151	0.51878	1.1706	0.24507	0.022445	0.25666	-0.0041186	-0.39997	-0.14778	-0.16574	0.14052	-0.26186	-0.19799	0.24937	-0.32553	0.49442	1.8471
TCGA-58-A46L-01A-21-A45E-20	-0.49092	0.024454	0.06862	-0.023743	-0.10632	-0.10581	1.1421	-0.25723	0.18601	-0.38326	-0.34757	0.096475	-0.18503	1.4907	-0.20691	0.28348	0.25183	1.2028	-0.13787	0.30549	0.10934	0.44017	0.93888	-0.14314	0.88732	1.2475	0.11361	0.67158	-0.20825	0.95365	-0.051156	0.60043	-0.38017	0.38526	1.898	-0.13224	0.082482	1.2685	-0.050076	-0.07575	-0.28113	-0.5124	-0.26464	-0.092942	-0.17851	0.831	0.24988	-0.19383	0.18219
TCGA-58-A46N-01A-21-A45E-20	-0.67615	0.15364	0.033995	1.0208	0.48233	-0.9796	0.89232	-0.41526	-0.46484	0.78458	0.12371	-0.34879	-0.42458	0.68357	0.037526	0.62755	-0.072677	-0.13751	-0.2125	-0.32125	0.038983	0.58788	1.9546	-0.23118	0.80665	1.4225	0.22366	1.5304	-0.58256	1.156	-0.094158	0.17464	0.075086	0.4642	1.2261	1.2922	-0.36587	0.42113	0.42874	-0.43194	0.58215	-0.23542	-0.20331	-0.8838	-0.76331	0.30443	0.017857	-0.068132	2.6677
TCGA-58-A46M-01A-21-A45E-20	0.049501	0.99986	-0.042347	0.84138	0.22455	-0.57888	1.4115	0.071925	0.39071	0.4111	-0.48851	-0.042648	-0.21201	-0.69487	0.024348	0.56484	-0.20548	-0.29223	-0.0036857	0.0045423	0.05332	2.2807	-0.14879	0.22452	0.33086	0.11005	0.20367	0.050272	-0.20115	0.36637	0.13847	0.2008	-0.055404	0.11414	-0.55983	0.48583	0.25981	0.091065	0.11157	-0.26102	0.49563	0.44139	-0.087563	0.03929	-0.10734	-0.18418	-0.4158	0.64598	1.1543
TCGA-58-A46J-01A-21-A45E-20	-0.20009	1.0483	0.00090098	1.2579	0.69039	-0.60582	0.80289	-0.1989	-0.42597	0.42274	-0.57656	-0.020719	-0.28858	1.6309	-0.036205	0.0017969	-0.51541	-0.44279	-0.095798	-0.15763	0.0089373	-0.76509	0.045869	-0.21949	1.0044	0.84257	0.086182	2.5289	-0.054421	1.2952	0.1302	-0.15214	0.11868	0.65385	1.1814	1.3478	-1.124	0.57038	0.2986	-0.4035	-0.19978	0.0051604	-0.35487	-0.86339	-0.41633	0.33977	-0.31006	0.28338	2.8172
TCGA-94-A4VJ-01A-21-A45E-20	-0.19463	-0.82863	-0.3186	-0.14458	0.31467	-0.45253	-0.2245	0.2907	0.068467	-0.0056253	0.48628	0.40035	0.072405	1.0683	0.18155	-0.020523	-0.079487	1.8786	0.0016885	-0.24764	0.12806	0.40398	4.3621	0.82094	-0.31166	-0.96345	-0.066622	0.39348	0.28775	-1.4103	0.13984	-0.91741	0.12924	-0.35908	0.16544	-0.57926	-0.11335	0.20548	-0.069816	-0.29074	0.17709	0.091249	0.099095	0.54037	0.30089	0.76177	0.26626	0.86361	-1.1846
TCGA-90-A4ED-01A-21-A45E-20	-0.37102	-0.31283	0.37077	-0.68105	-0.14386	-0.28847	0.27245	-0.012647	0.099911	-0.048945	0.4335	0.27951	-0.061194	1.0369	0.048877	0.089393	0.41229	0.86748	-0.15644	-0.15592	0.14051	0.5108	2.3831	0.21855	0.54351	-0.89017	-0.20413	-0.81308	-0.095996	-0.6477	0.30354	-0.75812	-0.31115	0.084065	0.62847	0.036789	-0.17286	0.39155	-0.05508	-0.21473	-0.41773	-0.14143	0.06969	0.098711	0.39962	2.053	0.17838	1.3802	-0.42653
TCGA-NK-A5CT-01A-41-A45E-20	-0.10413	-0.32697	-2.3867	-0.58305	0.48298	-0.4212	1.0658	-1.2374	1.0371	0.069256	-0.69654	-0.26617	-0.24119	-1.3807	0.85563	-0.69436	-0.26182	0.21438	0.55373	0.2541	0.45752	-0.092977	1.0692	0.31718	1.1515	-0.63182	-0.15149	1.413	0.012261	-1.3545	0.52178	-0.61703	0.31875	-0.22625	-1.2757	-0.31028	-1.4876	0.10957	-0.071777	-0.16783	-0.45605	1.669	0.38748	-0.45043	-0.21974	-0.87617	-0.25774	2.3486	-0.81928
TCGA-NK-A5CR-01A-21-A45E-20	-0.42646	1.3313	-0.27254	0.32692	0.3672	-0.49325	1.2952	-0.46726	-0.23817	0.14246	0.3595	-0.0079994	-0.29476	1.0943	-0.16261	0.20569	0.17761	0.47621	-0.19108	0.29503	0.058285	-0.48159	2.3254	0.41166	0.81482	0.20732	-0.22941	0.39228	-0.14651	-0.0089979	0.1023	-0.094159	-0.62194	0.35115	0.98379	0.089744	0.21306	0.39989	0.16576	-0.35255	0.057534	-0.22796	0.026466	0.152	-0.14822	1.2333	0.31099	1.2621	1.0066
TCGA-85-A5B5-01A-11-A45E-20	-0.25113	-0.45845	-0.082585	-0.9132	0.50004	-0.34867	0.32766	0.044598	0.88433	0.15979	0.25412	0.85035	0.60663	-0.19655	0.66832	-0.44893	-0.25784	0.66591	0.10696	-0.097362	0.38608	-0.093803	2.9635	0.12849	-0.10332	-0.799	0.088787	-0.31328	0.6441	-1.2911	0.30788	-0.83561	0.18601	-0.24002	-0.068027	-0.52747	-0.25709	0.20916	-0.037626	-0.30546	0.40435	0.64752	0.26419	0.38307	1.145	0.38097	-0.46914	1.122	-0.04575
TCGA-96-A4JK-01A-21-A45E-20	-0.12218	0.15341	-0.30371	0.077501	-0.054539	-0.72189	0.53551	0.2983	0.70996	0.19538	-0.06909	0.39139	-0.069085	0.2609	0.084706	0.40976	-0.07855	0.57075	-0.11652	-0.015365	0.078415	2.4505	1.1653	0.1104	0.32411	0.094701	0.031237	0.17426	-0.18268	0.015287	0.18976	-0.21296	-0.011175	0.2365	-0.15614	0.64242	0.46301	0.33691	0.032278	-0.30146	0.18974	0.28347	-0.11628	-0.0099571	0.081123	-0.080213	-0.14918	0.35046	1.1802
TCGA-96-A4JL-01A-21-A45E-20	-0.2242	-0.083267	0.30958	-1.0071	-0.029051	-0.46816	0.18583	0.15987	0.56817	0.7721	2.3205	0.96822	-0.13373	0.61581	0.55189	1.4554	-0.18792	0.70621	-0.091394	-0.14777	0.15379	1.8299	1.0649	-0.028902	0.37207	0.039492	0.071234	0.25892	-0.22191	-0.07484	0.3788	-0.35733	-0.20701	0.1093	0.90409	0.31887	0.89452	0.69899	0.24148	-0.4071	0.30637	-0.29975	-0.1314	0.5225	-0.012253	-0.094003	-0.32437	2.0625	1.1994
TCGA-85-A4QR-01A-21-A45E-20	-0.53008	0.91277	-0.066977	1.1012	1.2063	-0.02333	1.3438	-0.16748	-0.12217	-0.11605	0.095593	-0.05842	0.15569	0.59727	-0.096602	0.5176	-0.039579	4.3584	-0.042942	0.10762	0.033172	0.58434	0.32388	-0.047048	0.3584	1.0741	0.53858	0.52899	-0.29911	1.019	-0.070065	-0.11047	-0.33315	0.31896	1.4302	0.38974	-0.38826	0.14783	0.31572	0.24136	0.53345	-0.79459	-0.12025	-0.68959	-0.36873	0.3281	-0.056733	-0.32933	1.6822
[truncated: 121 more columns]
