# Supplementary material for: Estimation of the proteomic cancer co-expression sub networks by using association estimators
Source: PLoS One. 2017 Nov 16;12(11):e0188016. doi: 10.1371/journal.pone.0188016 (PMC5690670; doi:10.1371/journal.pone.0188016)
Supplement: S6 Table — (XLSX) [file pone.0188016.s009.xlsx]

## Sheet: S6 Table-SKCM
S6 Table: The selected antibodies (proteins) and their expression values' from SKCM dataset
Patients Code	YWHAE	EIF4EBP1	TP53BP1	ACACA	PRKAA1	AR	ASNS	ATM	BAK1	BAX	BCL2	BCL2L1	BECN1	CTNNB1	BID	BCL2L11	JUN	KIT	MET	MYC	RAF1	CASP7	CAV1	PECAM1	ITGA2	CHEK2	BIRC2	CLDN7	COL6A1	CCNB1	CCND1	CCNE1	PARK7	DVL3	CDH1	EEF2	EEF2K	EGFR	EIF4E	ESR1	MAPK1	FN1	FOXO3	GAB2	GATA3	ERBB2	ERBB3	HSP70	IGFBP2
TCGA-BF-A1PU-01A-21-A20M-20	0.080222	0.28066	0.13306	-0.2073	0.033321	-0.78634	-0.84979	1.1356	-0.53355	0.13089	1.4848	0.17963	0.43839	1.4768	-0.11793	-0.6034	-0.079929	0.6964	-0.092013	-0.039466	-0.19744	-0.85022	1.6304	-0.01779	0.27035	0.14145	0.16977	-1.421	0.12882	0.14422	0.087342	0.083635	-0.34795	-0.094377	1.004	0.58627	-0.076856	0.1362	-0.22429	-0.62872	0.84861	0.84561	-0.1217	1.7373	-0.28502	-0.56547	0.94496	0.0523	-0.83469
TCGA-BF-A1PX-01A-41-A20M-20	-0.093803	0.2836	-1.4905	0.13837	-0.30784	-0.75964	-0.10042	1.3895	-0.23329	-0.012519	0.16349	-0.15672	0.090093	-0.34661	-0.24007	-0.98164	-0.20221	1.2595	-0.19242	0.48693	-0.11949	1.0399	-0.25544	0.086244	-0.34766	0.017817	0.20256	-1.4684	0.55849	-0.37926	-0.098161	-0.50925	-0.13507	0.13686	-0.60368	-0.055353	-0.75367	-0.16056	-0.1753	-0.40566	0.47833	-0.19907	-0.39699	0.63437	-0.44398	-1.1228	0.5765	-0.14587	-0.28023
TCGA-BF-A1PZ-01A-21-A20M-20	-0.082553	0.34924	0.067965	-0.11665	-0.22721	-0.9018	0.18818	1.6606	-0.47662	0.144	0.65739	0.10499	0.28162	0.094275	-0.15429	-0.96533	-0.17078	2.762	-0.02779	-0.33443	0.011918	0.99515	-0.42243	-0.16483	-0.25568	-0.37729	0.37059	-1.4941	-0.21936	0.62885	-0.053172	-0.048714	0.16384	-0.50799	-0.0015582	0.019233	0.051559	-0.36678	0.017871	-0.44683	0.42322	-0.30087	-0.28917	0.64674	-0.74535	-1.2488	0.636	0.06165	-1.6203
TCGA-D3-A1Q1-06A-11-A20M-20	0.17619	0.11803	0.24087	0.00084339	-0.29622	-0.56133	-0.6702	1.1673	-0.29087	0.086901	-0.30362	-0.26251	0.10861	-1.6241	0.13999	-0.48298	-0.045549	0.27545	0.018289	0.68821	0.051151	-0.45979	0.87979	0.41214	-0.2753	0.22852	0.075271	-1.5195	0.66379	-0.7194	-0.06463	0.31199	-0.32343	0.40899	-1.9578	-0.081741	-0.0029168	-0.076065	-0.2719	-0.48897	-0.21384	0.45298	-0.084404	0.314	-0.6558	-1.1501	1.319	1.1733	-0.59471
TCGA-D3-A1Q4-06A-21-A20M-20	-0.066433	0.40827	-0.21399	0.52847	-0.17758	-0.64027	1.4761	0.82863	0.34309	-0.041956	0.0042582	-0.11644	0.33173	0.1959	0.092168	-0.72568	-0.28604	-0.2429	0.058502	-0.18837	0.064181	-0.71013	0.78371	0.058374	0.59946	-0.016996	0.49074	-1.6787	0.28155	0.47174	0.17574	-0.33814	-0.41494	0.010243	-1.8133	0.53342	-0.29232	-0.026653	-0.5456	-0.18063	-0.11978	0.524	-0.14493	0.92564	-0.55596	-0.98782	0.15788	-0.26025	1.653
TCGA-D3-A1Q5-06A-21-A20M-20	-0.086994	0.44201	1.7126	-0.97617	0.14006	-0.092147	-1.0404	-0.77293	0.53801	0.51412	0.6658	0.28731	-0.13747	0.15581	0.18659	-0.2748	-0.13375	0.611	0.099713	-0.43168	0.12165	-0.93066	1.7427	-0.096508	0.97749	-0.13624	-0.16725	-1.4537	-0.47844	-1.207	0.27933	0.14026	0.076397	0.42525	-4.0044	0.31409	0.19768	0.70749	-0.28237	-0.21566	-0.055562	0.91976	-0.0033183	0.4106	0.38996	0.179	1.2823	0.67101	1.024
TCGA-D3-A1Q6-06A-21-A20M-20	0.15239	0.66866	-0.69097	-0.47397	0.054655	-0.78358	0.54913	0.16979	-0.88473	0.22043	-0.37136	0.022315	0.33313	-2.2268	-0.19694	-0.95165	-0.070573	-0.28345	-0.16602	-0.31985	-0.060191	1.285	0.41343	0.30424	-0.21456	0.048418	0.57457	-1.4879	-0.47472	-0.049269	0.014261	0.71091	-0.02384	-0.58922	-3.5105	0.57192	-0.56403	-0.5422	0.40382	-0.65095	-0.040904	-0.39146	-0.093218	-0.50096	-0.73257	-1.6617	-0.75213	-0.18163	-1.3846
TCGA-D3-A1Q7-06A-21-A20M-20	0.038491	0.063677	-0.21114	-0.74434	-0.04743	-0.63816	0.47071	0.78552	0.4306	0.12344	0.020571	-0.074377	0.19172	-0.98092	0.15044	0.14269	-0.12247	0.12339	0.13681	0.7188	-0.047655	3.1135	-0.32728	0.51964	0.090127	-0.025683	-0.25184	-1.4678	-0.26561	0.069964	-0.21181	0.80019	-0.1798	-0.06335	-1.5835	-0.023665	-0.031255	-0.20639	-0.32715	-0.24204	0.08984	-0.06905	0.081727	0.24249	-0.17003	-1.2863	0.47244	1.1349	-0.78709
TCGA-D3-A1Q8-06A-21-A20M-20	0.12529	1.0662	1.0013	0.15367	0.31684	-0.64883	-0.1033	1.1225	0.2837	0.69521	-0.55907	-0.13014	0.05717	-0.87694	-0.027785	-1.026	-0.18044	-0.19429	0.11198	0.073459	-0.018414	-0.9069	0.56891	0.073855	-0.16064	-0.47215	0.1107	-1.4807	-0.26011	-0.30615	-0.0090314	0.21801	-0.0096357	0.25218	-3.7083	-0.14619	0.77406	-0.17734	-0.52063	-0.27283	-0.089485	0.54977	0.038648	0.79737	0.05224	-0.1253	1.0404	-0.48005	1.9154
TCGA-D3-A1Q9-06A-21-A20M-20	-0.049441	0.71726	0.14984	0.16912	0.45278	-0.77361	-0.21356	0.43479	-0.06107	0.45762	-0.13823	0.80825	0.32521	0.040972	-0.033619	0.82718	-0.12365	0.086411	0.014951	-0.32138	-0.010228	1.2036	-1.1764	-0.17863	-0.11192	0.37905	-0.23228	-1.6443	-0.41727	0.38604	-0.063655	0.77818	-0.065263	0.29562	0.023572	-0.19993	0.40252	-0.0013794	0.01237	-0.44478	0.23294	-0.13843	-0.16851	0.90168	-0.57923	-1.075	0.10602	-0.074953	-0.02791
TCGA-D3-A1QA-06A-21-A20M-20	-0.052873	1.0283	0.17444	0.040128	-0.012659	-0.20244	0.56845	1.4337	0.58863	-0.30485	0.92531	-0.024292	0.30762	0.51151	-0.11709	0.22626	-0.067217	-0.30124	0.17972	-0.087807	0.18785	1.7303	-1.1413	0.14682	-0.59382	0.45725	0.31819	-1.3933	-0.27313	0.34235	-0.079287	-0.59163	-0.23647	-0.31681	0.33683	0.036172	0.47772	-0.25453	0.14117	-0.048587	-0.022977	-0.95057	-0.18783	0.8582	-0.35952	0.074018	1.5935	-0.53692	-1.68
TCGA-D3-A1QB-06A-21-A20M-20	-0.22694	0.16307	-0.54284	-0.61296	0.013056	-1.0313	-0.99655	0.17401	0.41614	0.41948	0.57003	0.15538	0.12457	-1.6069	-0.10991	-0.31425	-0.26329	1.0839	-0.062677	-0.38732	-0.18532	2.2562	-0.35935	-0.10139	-0.57578	-0.31101	-0.19244	-1.694	-0.41311	-0.29984	-0.067264	1.0251	0.072988	-0.19162	-3.3323	0.48427	0	-0.10403	-0.020053	-0.1829	0.42981	-0.86993	-0.41544	0.81188	0.087984	-1.6392	0.17526	-0.59497	-1.2424
TCGA-D3-A2J6-06A-21-A20M-20	-0.053428	1.0493	-0.16443	-0.63299	-0.13652	-0.96396	0.85124	0.52209	-0.017837	0.022937	0.82346	0.19994	0.5304	-0.67693	-0.16129	-0.63427	-0.018023	1.3233	0.0038457	0.41541	-0.21432	0.3207	-1.1905	-0.20183	-0.57026	0.036662	0.13071	-1.0391	0.089296	1.1727	0.63126	-0.1385	0.40814	-0.54669	-0.18909	2.2838	0.89801	-0.10328	0.38184	-0.27337	0.36199	0.47176	-0.46672	0.82066	-0.31642	-1.2608	-0.30371	-1.1333	-1.4205
TCGA-D3-A2J8-06A-21-A20M-20	0.18564	0.71107	-1.8505	-0.42875	-0.15034	-0.49298	0.16175	-0.73163	-0.8306	0.70685	-0.43204	0.2753	0.11491	-3.3161	0.28321	-0.81013	-0.24586	-0.10021	-0.10893	0.72245	0.17709	3.1615	2.0964	0.55998	1.0961	-0.20595	0	-1.4001	0.36517	0.6612	0.14731	-0.38643	0.08578	-0.82842	-4.0308	0.42877	-1.5629	-0.13725	0.21696	-0.79854	0.10441	0.43645	-0.17263	-0.93044	-0.28357	-1.8091	-0.084925	1.1655	-0.93467
TCGA-D3-A2JC-06A-21-A20M-20	0.12129	0.8508	0.53065	-0.90982	0.27356	-0.66476	-0.70557	0.3098	0.52185	0.94269	0.34493	0.73642	0.41015	-0.5077	-0.11422	-0.30013	-0.075613	0.54901	-0.009845	-0.32796	-0.17119	1.7456	-1.0506	-0.076951	-0.031944	-0.34773	0.173	-1.5255	-0.43921	-0.43466	0.10415	-0.11065	0.44637	0.1586	-2.091	0.91843	0.17484	-0.43026	0.22852	-0.18438	0.45497	-0.11372	0.011596	1.3657	0.10889	-0.46813	0.31708	-0.54608	0.22245
TCGA-D3-A2JD-06A-21-A20M-20	-0.13059	0.36358	0.29349	-0.98741	-0.18955	-0.93616	-0.51959	0.18908	0.27349	0.54965	-0.46166	0.16682	0.083806	-0.12744	-0.21248	-0.72111	-0.15711	2.8624	-0.068292	-0.34086	-0.13139	-0.72169	-1.4348	-0.24659	-0.42951	-0.051373	-0.29746	-1.485	-0.30639	0.20654	0.004628	-0.1098	0.61215	-0.59637	0.021291	0.52075	0.62556	-0.25207	0.19313	-0.23378	0.22082	-0.53214	-0.30216	1.0042	-0.11825	-0.70722	0.89506	-0.76562	-1.5438
TCGA-D3-A2JN-06A-21-A20M-20	-0.34164	0.34248	-0.17877	-1.2547	0.050153	-0.6648	0.23135	0.059678	0.31384	0.53814	0.6544	0.23522	0.034198	-0.35728	0.5916	0.2132	-0.17803	0.5491	0.070657	0.39769	0.28506	1.8112	0.68783	0.098521	-0.001294	-0.28694	-0.43626	-1.3628	0.2296	-0.82115	0.83477	-0.91826	0.23124	0.27675	-3.7463	1.0902	0.2399	0.26102	-0.43887	-0.32492	0.19041	1.1366	-0.2505	0.46748	0.11493	-0.77165	-0.46578	1.2809	-0.73322
TCGA-D3-A2JO-06A-21-A20M-20	0.14334	1.0515	-0.45558	-1.3676	-0.15119	-0.61997	-0.084987	0.20079	0.15665	0.1369	-0.088449	0.031184	0.25271	-1.7236	0	-0.068963	-0.13317	-0.34468	0.024881	0.21555	-0.068981	2.7372	-0.78139	0.53675	-0.15827	-0.31334	-0.10955	-1.3427	0.1032	0.36566	-0.059992	0.080221	-0.11281	-0.53197	-2.1245	0.58153	-0.041511	-0.28265	-0.1289	-0.33731	-0.019528	-0.3632	-0.17807	0.65847	-0.21854	-1.5776	0.86118	0.21843	-1.0529
TCGA-D3-A2JP-06A-21-A20M-20	-0.0068858	0.79067	0.030845	-0.36453	-0.27635	-0.84596	-1.3443	0.66634	0.66709	0.059934	1.2009	0.31526	0.18777	-0.89346	-0.10705	-0.86611	-0.17526	-0.45717	0.098631	-0.019162	-0.28694	2.0023	1.3253	-0.12007	0.39009	-0.13214	0.32899	-1.442	0.054846	0.061362	-0.037484	-0.035466	0.35947	0.29011	-3.759	0.76002	0.063767	-0.33422	-0.54176	-0.2579	0.68811	-0.11774	-0.35428	1.1809	-0.02247	-0.73248	0.71572	-0.87362	0.41543
TCGA-D3-A3C1-06A-21-A20M-20	-0.12306	-1.0705	-0.026045	-1.5139	0.14931	-0.55561	-0.9283	0.37894	0.29029	0.65866	1.044	0.82112	0.36341	-0.16767	0.11415	-0.1207	-0.43392	0.097028	-0.062193	0.026721	-0.10378	0.82428	2.0166	0.15948	-0.12543	-0.24275	-0.15107	-1.4769	0.2627	-1.5986	0.12828	-0.61578	0.4093	-0.34499	-3.2553	0.8552	0.75711	-0.15101	-0.65744	-0.25606	0.26394	0.5863	-0.32707	0.84004	0.035357	-0.94689	1.9791	-0.074547	-0.31381
TCGA-D3-A3C3-06A-21-A20M-20	0.067243	0.67806	0.035732	0.057376	-0.28056	-0.86194	-0.31278	0.68247	0.49833	0.65225	0.42358	0.40024	0.19496	-0.58207	0.081715	-0.61962	-0.3593	0.60253	0.067563	-0.037533	-0.14456	2.0937	-0.42838	-0.15297	-0.63462	0.91413	0.56328	-1.6919	-0.21437	1.1144	0.10014	0.050334	0.099465	0.00085264	-0.37545	1.4752	0.044392	-0.3521	0.2652	-0.35068	0.27697	-0.32483	-0.3532	1.3115	-0.01965	-0.59015	0.37029	-0.28127	-1.5444
TCGA-D3-A3CB-06A-21-A20M-20	0.032762	-0.086166	0.38857	-1.2555	-0.22389	-0.52343	-0.44931	0.47446	0.18478	0.76113	0.71835	0.24031	0.34283	-1.1765	-0.1086	0.38612	-0.075373	0.1926	0.042882	-0.051144	0.0082565	2.3922	-0.1595	0.35297	-0.17327	-0.27493	0.22735	-1.4041	-0.19118	-1.0167	0.097118	-0.14728	0.27566	-0.25566	-3.3527	0.30452	0.33683	-0.15795	0.015771	-0.16043	0.057021	-0.48982	-0.1032	1.4034	0.1802	-1.1112	-0.27051	0.017339	1.2347
TCGA-D3-A3CE-06A-21-A20M-20	0.20789	0.86049	0.65754	-1.0356	-0.48183	-0.42736	-0.097506	0.38659	0.52301	-0.11263	0.55343	0.088337	0.11598	-0.52392	0.31699	0.39204	-0.17952	3.8935	0.15652	0.41726	0.3383	-0.01622	-0.53744	0.0069831	-0.39173	-0.32189	0.098239	-1.3505	0.31651	-0.90248	0.056728	-0.17652	0.0040987	0.33192	-0.31548	-0.016757	0.26539	-0.0063155	0.30123	-0.15812	-0.16897	-0.81281	-0.10808	0.58456	-0.31518	-0.77476	0.98345	1.4649	0.031627
TCGA-D9-A148-06A-21-A20M-20	-0.014662	0.47951	-0.64574	0.48902	0.09836	-0.7602	-0.84089	1.3455	0.21119	-0.1577	-0.20168	-0.020847	0.22959	0.40211	-0.40736	0.2502	-0.18163	0.17982	-0.023972	0.02432	-0.13696	-0.61707	-0.55641	0.17882	-0.53478	0.43628	-0.15703	-1.6368	-0.33265	-0.90748	-0.12476	0.007703	0.25774	-0.3377	0.4223	-0.62408	0.35313	-0.4919	-0.57239	-0.13807	-0.09553	-0.88201	-0.27461	0.31417	-0.62271	-0.9873	0.80921	-0.5386	-1.4266
TCGA-D9-A149-06A-21-A20M-20	-0.0295	0.86404	1.0063	0.27908	-0.10043	-0.81043	-1.4305	1.3853	0.070945	-0.59878	0.42212	-0.021604	0.20773	1.2458	-0.22615	-1.0428	0.22394	1.4565	-0.03228	-0.25726	0.025093	1.3875	0.5924	-0.19574	-0.61317	0.14642	0.15462	-1.6469	-0.27661	-0.23209	-0.077446	0.0025795	-0.016105	-0.088166	-0.37084	-0.37188	0.97244	-0.59805	0.067725	-0.20545	-0.081047	-0.49781	-0.48275	0.65476	-0.60171	-0.47396	0.9809	-0.87316	-1.3297
TCGA-D9-A1JW-06A-21-A20M-20	-0.074307	0.20955	-0.35449	-0.25083	0.019537	-0.58923	-0.32386	1.3441	0.050918	-0.12735	0.8971	-0.22836	0.32882	0.1356	-0.17571	-0.31903	-0.036087	0.4307	0.014374	-0.10178	-0.11311	1.361	-0.55812	0.057724	-0.44703	-0.6053	0.43927	-1.5252	-0.37329	0.3615	-0.2612	-0.13051	0.12188	-0.69957	0.17713	-0.35953	-0.089077	-0.45517	-0.083493	-0.45969	0.2233	-0.86331	-0.35199	0.66742	-0.61015	-0.53905	0.72944	0.12543	-1.4629
TCGA-D9-A1JX-06A-21-A20M-20	-0.00081316	0.46402	0.15767	-0.50772	0.023636	-0.5942	-0.80479	0.55174	0.49902	0.19225	-0.58802	-0.17464	0.043598	-0.80011	-0.020053	-0.19634	-0.20454	0.8554	0.068524	-0.071401	0	2.1991	-0.94649	0.091043	-0.41843	-0.42991	0.11387	-1.5126	-0.31072	-0.42174	-0.151	0.20603	-0.087717	0.3355	-0.57266	-0.45108	0.5476	-0.49021	-0.15205	-0.12547	0.2742	-0.16005	-0.27466	1.3733	-0.55507	-0.54181	1.2677	0.29304	0.22591
TCGA-D9-A1X3-01A-21-A20M-20	-0.030345	0.30094	-0.12338	-0.76427	0.012259	-0.071438	-0.77149	0.34567	-0.42051	0.43455	1.6347	0.29824	0.23607	0.5307	0.085621	-0.56026	0.087905	1.71	-0.094503	0.64867	0.051891	-0.82831	1.3184	-0.063109	-0.046016	-0.12372	0.21948	-1.4607	1.0905	-0.79243	-0.0055536	-0.81514	0.44117	-0.31227	0.15452	0.68712	0.44751	-0.24121	0.033051	-0.55198	0.4992	0.10847	0.035072	0.82223	0.072115	-0.38264	0.95923	0.4032	-0.82268
TCGA-DA-A1HV-06A-41-A20M-20	-0.070127	0.67561	-0.010766	-0.94583	0.19497	-0.70658	-0.48322	0.35403	0.77128	0.52166	0.40044	0.36152	0.32235	-0.9123	0.19421	0.48854	-0.11807	0.0096272	0.2341	-0.052266	0.14082	2.053	0.13625	0.50606	-0.36253	-0.28087	-0.00057918	-1.5475	0.26442	-0.58615	-0.11847	-0.84227	0.48947	0.10341	-1.3296	0.45329	0.20124	-0.17259	0.28549	-0.1105	0.58246	-0.56302	-0.11954	0.65332	0.22421	-0.067781	0.82474	0.006604	-0.84731
TCGA-DA-A1HW-06A-21-A20M-20	-0.24362	0.75048	-0.39867	-1.2076	-0.18684	-0.9723	-0.51592	0.21872	0.41164	0.24094	0.69488	0.16364	0.050225	0.30308	0.088776	-0.42597	-0.20844	1.3329	-0.090161	-0.012668	-0.21813	1.8273	0.64356	0.10031	-0.56379	0.20041	-0.19069	-1.6084	-0.48702	-0.34333	0.001807	-0.31886	0.089486	-0.014089	0.15714	0.80594	0.28087	-0.28049	0.077632	-0.29946	0.5342	-0.30989	-0.33042	0.33611	0.17292	-0.70131	0.27595	0.99604	-1.3038
TCGA-DA-A1HY-06A-21-A20M-20	-0.17267	0.9946	-0.045986	-0.72081	0.027707	-0.89203	0.71708	0.28033	-0.67018	0.55855	-0.89318	0.41918	-0.090855	-0.55172	0.27684	-0.86832	-0.037384	-0.20376	-0.21947	-0.27341	-0.10381	-0.31198	0.73623	-0.12848	0.159	0.082318	0.61493	-1.6647	-0.18089	-0.76909	0.27315	-0.23517	0.81091	0.18274	-3.7507	1.1694	-1.218	-0.28625	0.41595	-0.66923	0.084977	1.1336	-0.42366	-0.067722	-0.14317	-0.83608	-0.15585	-0.11336	-0.69962
TCGA-DA-A1I2-06A-31-A20M-20	-0.27241	0.39341	0.069101	-1.0967	0.18162	-0.75364	0.68735	-0.13633	0.70129	0.6031	1.1435	0.80317	0.019615	1.1073	0.18972	0.081045	-0.065999	2.6812	-0.01892	-0.17287	-0.20652	1.3056	1.8318	0.42771	0.11645	-0.078524	-0.23976	-1.6944	-0.44813	-0.52015	0.17718	0.097776	-0.29415	-0.025966	0.39622	0.53489	-0.104	-0.22265	-0.17227	-0.277	0.11334	-0.019951	-0.30769	0.46996	0.14916	-0.57633	1.3359	-0.13682	-0.45465
TCGA-DA-A1I4-06A-21-A20M-20	0.18579	0.48121	-0.93552	-1.1924	-0.11987	-0.58213	-0.53246	1.1553	-0.56187	0.45574	0.11882	0.46548	0.37711	-2.3709	0.31264	-0.90845	-0.30942	1.3208	0.022844	0.56048	0.11047	-0.6286	1.0789	0.52838	-0.28858	-0.18821	-0.24937	-1.2852	1.1018	-0.90606	0.32269	0.18491	0.46862	-0.32544	-3.2462	0.38768	-1.0592	0.0012152	0.123	-0.78814	0.24151	0.82805	-0.27599	-0.16767	-0.21664	-1.6427	0.16548	1.2115	-0.75787
TCGA-DA-A1I5-06A-21-A20M-20	-0.072781	-0.34538	0.56998	-0.88082	-0.013166	-0.98755	-1.1411	0.90972	-0.070433	-0.27344	0.83234	0.3272	0.12764	-0.22909	-0.15229	-0.48441	0.17697	2.6272	-0.040926	-0.12907	-0.062227	0.27945	0.63235	0.40194	-0.30169	0.026346	-0.010114	-1.3091	1.7219	-0.22704	0.084517	-0.38911	-0.46149	-0.44481	-0.2421	0.24262	-0.12265	-0.11288	-0.26127	-0.3476	0.29019	0.58527	-0.021685	0.21769	0.066514	-1.3671	0.35378	-0.98811	-1.3112
TCGA-DA-A1I8-06A-21-A20M-20	0	0.79576	0.69528	-0.15736	-0.070994	-0.73648	-0.1285	0.76881	0.1153	0.26648	-0.20347	0.35092	0.15556	-1.1697	0.033486	-0.93636	0.085667	0.044657	0.10886	-0.052105	0.069829	-0.39354	1.4401	0.26769	-0.04966	0.077851	-0.35032	-1.2979	0.64792	-0.47195	0.022367	-0.22606	0.084186	0.072209	-3.353	0.98522	-0.18268	0.018726	-0.06312	-0.30542	0.087144	0.094645	-0.23982	0.1833	-0.09988	-0.84446	0.41005	-0.39934	0.45794
TCGA-DA-A1IA-06A-21-A20M-20	-0.099886	0.31004	0.4416	-0.12546	0.2728	-1.0957	-0.60048	0.34902	-0.28209	0.29703	0.11448	0.28571	0.023716	0.71415	-0.34819	-0.73096	0.051142	2.4841	-0.24304	-0.47079	-0.31811	-0.64971	-1.2965	-0.38279	0.028113	-0.11348	-0.36043	-1.2548	-0.53004	0.28023	-0.076783	1.2351	0.17987	-0.12317	0.4573	0.73465	-0.37099	-0.054271	-0.067492	-0.39262	0.84136	-0.33556	-0.49712	1.3744	-0.14154	0.096242	1.3838	-1.4093	-0.91337
TCGA-DA-A1IB-06A-21-A20M-20	-0.32725	-0.012694	-0.25041	-1.1331	0.13089	-0.92231	-0.81759	0.76926	0.29794	0.96186	1.075	0.36246	-0.060947	-0.30279	0.29925	-0.24466	-0.2407	0.71694	0.0032638	-0.16824	-0.087548	2.035	-0.025755	0.1941	-0.49224	0.26303	-0.071657	-1.3832	-0.14108	-0.40719	0.14817	-0.2649	0.23399	-0.45344	-1.1351	1.0714	-0.41302	-0.086567	-0.045583	-0.39196	0.58802	-0.43264	-0.44561	0.35128	0.33157	-0.94331	0.42298	-0.020192	-1.425
TCGA-DA-A1IC-06A-21-A20M-20	-0.031462	0.33136	0.70017	0.26306	-0.045881	-0.92667	-1.2374	0.87405	-0.42385	-0.20548	0.14595	0.25262	0.0080302	0.46761	0	-1.04	-0.39084	1.6001	-0.052891	-0.47496	-0.072251	0.33751	1.535	-0.090261	-0.25346	-0.11212	0.10708	-1.671	0.077236	-0.93838	0.55481	-0.44612	0.3792	-0.33261	0.37	0.82378	-0.75599	-0.12404	0.036258	-0.66775	0.46896	0.13478	-0.43311	0.58608	-0.050441	-1.373	1.0442	-0.39336	-1.4195
TCGA-EB-A1NK-01A-21-A20M-20	-0.086509	-0.71275	-1.2195	-0.75675	0.23272	-0.47663	-0.58648	0.57143	-0.64412	-0.022621	0.092737	0.37727	0.1424	0.61346	-0.017508	-0.87253	-0.29923	2.0404	-0.18474	-0.077031	-0.037067	0.0025184	2.8172	0.36463	-0.065959	-0.28093	-0.12738	-0.96153	1.3202	-1.3649	0.068067	-0.64744	-0.090565	-0.70271	-0.41413	1.0254	-0.36137	0.44029	-0.094715	-0.90304	0.38627	1.0612	-0.25418	-0.51367	-0.059563	-0.67758	-0.56536	0.11225	-1.0734
TCGA-EB-A24C-01A-21-A20M-20	0.14383	-0.31453	0.068618	-0.40543	0.017723	-0.69631	0.096658	-0.23652	0.21926	0.14394	1.8597	0.39404	0.087146	1.2208	-0.038082	-0.71264	0.077917	2.3806	0.034428	0.26477	-0.032867	-0.88227	-0.37634	-0.11461	-0.37232	0.031749	-0.038142	-1.3872	0.097926	-1.3918	0.025357	-0.17777	-0.23161	-0.098432	0.37329	0.60001	-0.31477	-0.21445	-0.22084	-0.31993	0.58288	-0.30075	-0.011518	1.1066	-0.1609	-0.39643	1.4544	1.2815	-0.61891
TCGA-EB-A24D-01A-21-A20M-20	-0.12967	0.59792	0.43332	-0.47983	-0.044307	-0.62067	-0.19977	-0.2675	0.4922	0.32238	1.9712	0.39644	-0.031537	-1.2637	0.23071	-0.60308	-0.2255	0.2211	0.075456	0.01852	0.18502	0.53857	1.1722	-0.14161	-0.35901	-0.29167	0.21457	-1.4694	-0.13483	-0.18972	0.072619	-0.56187	0.31091	0.29162	-3.7616	0.47267	0.21655	-0.17436	0.11591	-0.37152	0.23623	0.19551	-0.10243	0.39412	-0.00019395	-0.46872	1.9661	0.71664	-0.43143
TCGA-EB-A299-01A-11-A20M-20	0.082285	-0.66895	-1.0263	-0.92644	0.092138	-0.57351	-0.24849	0.81987	-0.695	0.25787	0.2284	0.16426	0.26969	0.27123	-0.066714	-0.67213	-0.089623	1.6571	-0.12824	0.11895	-0.11278	1.9724	2.2711	0.38968	0.0091012	-0.29783	0.03845	-1.2626	0.76963	-1.273	0.050435	-0.48691	-0.045865	-0.71414	-0.11171	0.75931	-0.80224	0.18736	-0.345	-0.67709	0.44112	0.28044	-0.21933	-0.51744	0.11017	-0.57832	-0.51514	0.11591	-1.2242
TCGA-EE-A17X-06A-21-A20M-20	0.22832	0.80729	-0.028558	-0.2616	-0.48484	-0.74642	-1.395	1.2328	0.54799	0.81692	0.51903	0.19176	0.27154	2.4457	0.075897	-0.22221	-0.098948	3.786	0.16287	0.60537	-0.10274	-0.19342	-0.56504	-0.061517	-0.53273	0.1609	-0.3297	-1.1284	0.018324	0.71419	0.21174	-0.27037	0.08428	-0.71699	0.055355	1.4375	0.89532	-0.27259	-0.065271	-0.051881	0.29602	-0.043589	-0.28274	1.1722	0.09156	-0.6793	0.7138	0.61043	-0.87323
TCGA-EE-A181-06A-21-A20M-20	-0.11645	0.69982	-0.2271	-0.17898	0.30689	-0.91168	-0.40385	0.44821	0.52944	0.27154	1.0329	0.48565	0.023594	0.099987	-0.0083991	-0.51569	-0.34033	0.3316	-0.0087454	-0.80671	-0.15204	1.8358	0.21887	-0.23765	-0.62108	0.19482	-0.01819	-1.6677	-0.55925	0.25581	0.042861	-0.049752	0.39596	0	-0.26578	0.70199	-0.080092	-0.27567	-0.27168	-0.23573	0.15135	-1.0965	-0.29322	0.97778	-0.03175	-1.104	0.82257	-0.70957	-0.80697
TCGA-EE-A182-06A-21-A20M-20	-0.10115	-0.3096	-0.3859	-0.36142	0.15217	-0.9791	-0.11739	0.60701	-0.58869	0.87025	0.70477	0.26549	0.039431	-0.78101	0.21455	-0.68386	-0.21395	2.9908	-0.19902	-0.16882	-0.044988	0.11887	1.1854	0.048796	-0.47982	-0.26516	-0.27724	-1.3113	0.53033	-0.61827	0.17205	0.1919	-0.29685	-0.44802	-1.1313	1.2726	0.1588	0.091692	-0.086973	-0.6177	0.48612	0.76156	-0.46235	-0.38685	-0.27562	-0.98259	-0.51405	0.29282	-1.2321
TCGA-EE-A184-06A-21-A20M-20	-0.33039	0.033964	-0.25613	-0.92192	0.021727	-0.98012	-0.8559	0.5986	0.075419	0.40796	0.50638	0.35687	0.17064	0.76574	-0.064269	-0.68552	-0.33621	0.069306	-0.05855	-0.34239	0.21606	1.9232	0.54425	-0.090763	-0.28424	-0.71114	0.037005	-0.78206	0.62371	-0.6184	0.23465	-0.20256	0.023715	-0.2214	0.042097	0.73236	-0.11917	-0.148	0.075506	-0.44894	0.64279	-0.026915	-0.41447	1.0994	-0.062679	-0.57757	1.469	0.042245	-1.0262
TCGA-EE-A185-06A-21-A20M-20	-0.12951	1.2186	-0.41479	-0.27837	-0.25469	-1.0392	-1.1792	1.2059	-0.33574	-0.089853	0.067862	-0.027802	0.38973	0.34187	-0.18083	-1.4037	-0.21785	3.4374	-0.015081	-0.22461	0.26305	-1.1515	-1.5194	-0.22644	-0.46413	0.09056	0.18342	-1.1527	0.37821	-0.46214	-0.0022764	0.14063	-0.025577	-0.59536	-0.14103	1.004	0.79537	-0.25998	0.4926	-0.38784	0.21918	0.80821	-0.3045	1.4552	-0.31519	-0.39478	0.98848	-0.64833	-1.7135
TCGA-EE-A20C-06A-21-A20M-20	-0.023966	-0.81637	-0.84987	-0.56735	0.31238	-0.85032	-0.59184	0.024492	0.45824	0.52969	-0.88764	0.58014	0.078758	-1.197	-0.13523	-0.12045	-0.077009	-0.35471	-0.094943	-0.79194	-0.19043	-0.87892	-1.4883	-0.062008	0.24617	-0.61227	0.43278	-1.3575	-0.27513	-0.80407	0.014544	-0.76386	0.65223	-0.38085	-3.3594	1.0155	-0.11095	-0.25188	0.034541	-0.085225	0.29237	0.0529	0.27729	1.4304	-0.2038	-0.23754	1.3939	-0.94163	-1.2254
TCGA-EE-A20F-06A-41-A20M-20	-0.18447	-0.060007	-0.65675	-0.75178	-0.13246	-0.70975	-0.1531	0.48603	0.039535	0.44515	0.023163	0.29895	0.14572	-0.40477	0.4877	-0.27393	-0.10155	-0.19813	-0.019103	0.068174	0.015285	1.3164	-0.46754	0.4579	-0.043147	-0.30001	-0.21645	-1.4134	-0.12589	-0.92783	0.35821	-0.65609	-0.46957	-0.14554	-0.8793	0.7251	0.18782	-0.11438	-0.21564	-0.43383	0.37494	0.68377	-0.32161	0.29037	0.11997	-0.80191	-0.13133	1.8445	-0.15308
TCGA-EE-A29B-06A-31-A20M-20	-0.076127	0.23786	-0.25285	-1.5684	-0.16717	-0.83541	-1.2323	0.87836	0.51853	0.30905	1.0796	0.20761	0.099975	-0.16994	0.054201	-0.63972	-0.30166	3.5294	0.11444	0.32291	-0.19868	0.63531	1.2506	-0.092465	-0.577	-0.31162	0.20201	-1.4288	0.4259	-0.14412	0.087131	0.045248	-0.18995	-0.46625	-0.59237	0.91672	-0.078219	-0.38946	-0.27705	-0.17964	0.33076	-0.011903	-0.28273	0.9125	0.01205	-0.79442	1.3922	-0.47625	-0.25882
TCGA-EE-A29C-06A-31-A20M-20	0.3106	-0.50135	-1.1996	-1.9709	-0.15125	0.15789	-0.20818	-0.46203	-0.19071	-0.091315	-0.20816	0.051528	0.24665	-1.4751	0.97139	-0.75833	0.47397	0.4194	0.33281	1.557	0.4253	-0.1876	1.9666	0.2759	-0.1557	-0.80552	-0.47779	-1.0482	1.0684	-1.8128	0.34695	-0.82102	-0.16302	0.050194	-3.0231	-0.59546	-0.38687	0.32022	-0.36291	-0.56992	-0.42964	1.6384	0.091108	-0.33026	-0.37543	-1.2248	0.046592	3.8275	-0.89462
TCGA-EE-A29E-06A-21-A20M-20	0	0.1605	-1.0448	-0.067181	0.13091	-0.87094	-0.83731	1.4542	-0.61363	-0.02861	0.12112	0.2104	0.32394	-1.4125	-0.12648	-0.87556	-0.24067	1.756	-0.090942	0.21752	0.053719	-0.062731	0.27296	-0.067293	-0.35126	0.3076	0.022185	-1.3769	0.2671	-0.018411	0.21922	0.11433	0.25279	-0.77359	-2.9719	1.3985	0.44278	-0.13078	0.11043	-0.63415	0.40133	0.25612	-0.38283	-0.30699	-0.24005	-1.7104	-0.3491	0.66219	-1.5709
TCGA-EE-A29G-06A-21-A20M-20	-0.23022	-0.0095718	-0.7547	-0.19861	-0.12441	-0.52635	-0.75975	1.0275	-0.23487	0.28183	0.034343	0.072346	0.048922	-0.67803	0.26385	-0.68427	-0.090631	0.018328	-0.10543	0.58582	0.25161	-0.5864	0.54284	0.14198	-0.37827	-0.49454	-0.11657	-1.1076	0.98814	-0.96893	-0.0096464	-0.42876	0.15937	-0.51671	-1.2178	0.67904	0.21802	0.0012764	0.24593	-0.57873	0.54301	0.34457	-0.3702	0.56905	0.030442	-0.42182	1.0861	1.3257	-1.3266
TCGA-EE-A29H-06A-21-A20M-20	-0.23284	0.66813	-1.0314	-1.6381	-0.0077643	-0.75953	-1.1151	0.23375	0.31843	0.33065	0.50339	0.20764	0.024464	0.24482	0.17906	-0.65007	-0.21827	0.43165	-0.064304	0.32444	-0.11254	0.17043	0.48148	-0.048113	-0.47076	-0.75785	0.2235	-1.3769	0.068237	0.035845	0.20801	-0.74323	0.28848	-0.42745	-0.10358	0.46302	-0.24277	0.083118	-0.07873	-0.29794	0.12632	0.62819	-0.35955	0.988	-0.19664	-0.88952	1.3965	0.74732	-1.1682
TCGA-EE-A29L-06A-21-A20M-20	-0.083909	1.1385	-1.3869	-0.013592	0.18683	-0.9179	-0.93347	-0.063425	0.065008	0.51918	1.9571	0.22984	0.12634	0.14344	0.026719	-0.68594	-0.13497	1.7787	-0.060382	0.40032	-0.079662	-0.79734	-1.7197	-0.31663	-0.1728	1.0936	0.031023	-1.2995	-0.56258	0.48815	0.090597	-0.48084	0.7668	-0.59646	-0.57831	1.494	-0.64678	-0.41213	0.066579	-0.28517	0.52874	0.088164	-0.3706	0.68758	0.31513	-0.64134	1.3616	-0.45244	-0.7004
TCGA-EE-A29M-06A-21-A20M-20	-0.28002	0.67562	0.10263	-0.40116	0.2804	-0.86133	-0.26844	-0.075808	0.18424	-0.063004	0.53682	0.40745	0.10346	0.051571	0.12581	-0.41993	-0.32965	0.46982	-0.1358	-0.29472	-0.20385	1.7119	0.75807	-0.010707	-0.79052	-0.21366	-0.18081	-1.6284	-0.37912	-0.1191	0.06901	-0.78017	0.49891	-0.20148	-0.54875	1.1476	0.011507	-0.024419	0.10788	-0.36414	0.49532	-0.52198	-0.29646	0.28367	0.060704	-0.72674	0.81674	-0.33712	-1.571
TCGA-EE-A29N-06A-21-A20M-20	-0.17555	0.29163	-0.32721	-0.82802	0.02641	-0.82525	-0.89037	1.1461	-0.18517	0.12586	1.7723	0.39835	0.23349	-0.26988	-0.015687	-0.10566	-0.31118	0.99894	-0.13898	-0.47892	-0.1045	1.019	0.98057	0.038484	-0.72831	0.25273	-0.1698	-1.6225	0.058191	-0.71247	0.10305	-0.58049	0.024443	-0.23408	-1.2469	0.65144	-0.3148	-0.091814	-0.21112	-0.48313	0.51552	-0.39	-0.31268	0.090362	-0.0055832	-1.3261	0.14212	-0.0327	-0.8931
TCGA-EE-A29P-06A-21-A20M-20	0.33001	0.085719	0.075481	0.23253	0.12205	-0.47166	-0.68245	0.38978	0.29915	0.40298	0.86152	0.36165	0.22297	-0.45147	0.25498	-0.03063	-0.23655	-0.081217	0.1013	-0.19073	0.12778	2.2493	-0.18718	-0.0097286	-0.43967	-0.3765	0.25363	-1.4425	-0.094382	-0.27436	0.29686	0.54573	0.014416	-0.31149	-1.6256	0.5957	-0.2371	-0.080103	-0.058913	-0.26185	0.38035	0.70381	0	0.46682	-0.10447	0.0055534	1.644	0.62877	-0.33178
TCGA-EE-A29R-06A-21-A20M-20	0.44555	0.17781	-0.42828	-0.22686	0.21975	-0.43085	-0.55909	-0.025391	-0.38727	-0.42373	0.42134	0.33817	0.70992	-1.4146	0.35397	-1.1087	0.14103	0.29791	0.10401	0.48728	0.34041	-0.15373	1.7353	0.44117	-0.10211	-0.67037	-0.29565	-1.4163	1.6668	-1.1199	0.31941	-0.68208	-0.0061578	-0.4279	-3.5145	0.33951	-0.47722	0.2153	-0.073999	-0.54705	0	0.3334	-0.014504	-0.17513	0.24649	-0.41831	1.1186	2.1269	-0.53345
TCGA-EE-A29S-06A-21-A20M-20	-0.077108	0.58812	0.012705	-0.51386	0.21916	-0.57374	0.59671	0.28523	0.17248	0.084317	0.85825	0.19468	0.075025	-0.84432	0.18656	-0.76663	-0.092851	-0.21606	-0.11693	0.19014	-0.076089	-0.21322	-0.18735	-0.13457	-0.54881	-0.33913	-0.18647	-1.4672	-0.0053115	-0.64032	0.025982	-0.65052	0.24051	0.067789	-3.4417	0.88017	-0.048995	-0.13891	0.17535	-0.30197	0.44371	-0.40725	-0.36086	0.53049	0.070971	-0.89675	1.1335	0.55268	-0.66074
TCGA-EE-A29T-06A-21-A20M-20	-0.075153	-0.42784	-0.41486	-1.1324	-0.27527	-0.71565	0.31089	0.8669	0.015958	0.37284	0.8186	0.11904	0.33185	-1.3797	0.14287	0.30721	-0.20641	-0.10659	-0.020414	-0.22646	-0.1248	1.989	0.47981	0.32277	-0.36055	-0.26462	-0.2146	-1.346	-0.19432	-0.91581	-0.0066427	-0.15486	0.1404	-0.34902	-3.1092	0.54843	-0.085207	-0.14814	-0.27434	-0.41692	0.082438	-0.87921	-0.23653	0.25708	0.071472	-1.0525	0.44979	0.38718	-0.84488
TCGA-EE-A29V-06A-21-A20M-20	-0.080371	-0.15551	-0.50567	-0.5444	-0.068023	-0.82777	-0.47349	0.20662	-0.58342	-0.12046	-0.26503	0.055097	0.10931	-0.95432	0.0043319	-1.0743	-0.22574	1.2477	-0.16607	0.28466	-0.053833	-0.71643	0.1854	-0.02046	-0.66879	0.24207	-0.079988	-1.4659	0.63985	-0.70796	0.13168	0.18115	0.24377	-0.47327	-2.2263	1.0483	0.49469	-0.061049	-0.038559	-0.61603	0.24869	0.80368	-0.43043	0.13535	-0.32811	-1.2364	-0.51792	-0.39499	-1.6452
TCGA-EE-A29W-06A-21-A20M-20	0.14681	0.42226	0.32938	-0.24105	-0.32821	-0.11446	1.5868	0.34344	-0.49402	-0.14268	0.27299	-0.039047	0.59635	-1.241	0.33684	-0.62538	-0.084647	0.2896	0.11479	0.96607	0.015522	-0.4989	1.2467	0.30637	-0.28802	-0.30182	0.030619	-1.3143	1.3835	-0.38421	0.40731	-0.67511	0	-0.14968	-3.4187	-0.059534	-0.42511	0.066582	-0.13486	-0.60319	-0.25671	0.77815	-0.053406	0.80967	-0.059658	-0.83247	0.26804	1.7311	0.89056
TCGA-EE-A2A0-06A-21-A20M-20	0.24519	0.58802	-1.9289	-0.27392	-0.16702	-0.4095	-0.28262	0.10169	-0.63048	0.52542	0.24033	0.0011298	0.23456	-2.8104	0.27331	-0.036146	-0.018358	0.023065	0.21765	0.71301	0.25992	-0.25825	0.48652	0.29829	-0.38821	0.023673	-0.042789	-1.2133	0.93739	-0.93914	0.21561	-0.18264	0.47179	-0.41541	-2.6032	-0.45843	-1.3965	-0.19692	0.20113	-0.71094	0.34613	0.75178	-0.072457	-0.93268	-0.63846	-1.6536	-0.59419	0.86578	-0.28976
TCGA-EE-A2A2-06A-21-A20M-20	-0.17369	0.45196	0.64928	0.27661	-0.19003	-0.68153	0.35133	1.5675	0.49558	-0.48268	1.2169	-0.33324	0.23737	-0.62948	-0.14837	0.099363	-0.1809	0.59898	0.12384	0.031766	0.08223	1.1715	0.086531	0.05449	-0.41879	0.13939	0.11717	-1.5205	-0.10511	1.3071	-0.20406	-0.11566	0.084936	-0.39543	-2.8775	-0.19287	0.14762	-0.28989	0.097178	-0.23091	0.085487	0.15676	-0.15735	0.60231	-0.30381	-0.97107	1.3244	-0.20144	-1.3585
TCGA-EE-A2A6-06A-21-A20M-20	0.036188	-0.037616	-0.64474	-0.57903	-0.19647	-0.60938	-0.20962	1.6764	0.16326	-0.059111	0.55756	-0.16918	0.21139	-1.2994	-0.055251	0.14671	-0.12514	2.1424	-0.021867	-0.10448	-0.15424	2.6431	-0.62467	0.30725	-0.26507	-0.19043	0.24505	-1.4961	-0.19961	-0.50434	-0.19623	-0.27423	0.11512	-0.35654	-1.3876	-0.38606	0	-0.41625	-0.25894	-0.33932	-0.14006	-0.29333	-0.17897	0.64884	-0.37284	-1.4895	0.90115	-0.25943	-0.95569
TCGA-EE-A2GC-06A-21-A20M-20	-0.098593	0.040092	-0.6251	-0.014027	0.0072186	-0.68729	-0.26354	0.90408	0.17234	-0.0078653	0.036338	-0.18542	0.21583	-0.055429	-0.07156	-0.29853	0.21309	-0.45272	0.072162	-0.06915	0.037917	1.2557	1.3038	0.13281	0.12913	-0.12095	0.10589	-1.5805	-0.3163	-0.43615	-0.20725	-0.45679	0.0029357	0.016683	-0.18429	-0.17761	0.47204	-0.54644	-0.11104	-0.31859	-0.064059	-0.75706	-0.044763	0.63312	-0.56995	-0.22235	1.5451	0.082597	-0.95143
TCGA-EE-A2GH-06A-21-A20M-20	-0.1092	0.14908	-0.9576	-0.28814	-0.40325	-0.62422	-0.23978	1.1398	0.35856	0.13098	0.65802	-0.071473	0.28966	0.33306	0.094422	-0.44042	-0.16866	-0.17008	-0.010398	-0.25656	-0.11636	1.4121	-1.1834	0.1137	-0.28419	-0.039583	-0.059775	-1.517	0.15374	-0.84193	-0.08457	-0.10883	-0.37701	0.078832	-0.43719	-0.0059355	0.34217	-0.29375	-0.30176	-0.24545	-0.018651	0.47635	-0.19417	1.0789	-0.29572	-0.62622	0.57389	1.041	0.042704
TCGA-EE-A2GI-06A-21-A20M-20	-0.025029	0.11009	-0.13627	-0.81126	-0.092304	-0.67558	-0.26975	0.006827	0.20784	-0.20916	0.58932	-0.025651	0.061261	-0.1697	-0.079938	-0.65565	-0.17998	1.0881	-0.055319	-0.1323	-0.0012291	0.4843	0.39819	0.04181	0.61915	-0.16606	-0.19424	-1.6041	0.11229	-0.60016	-0.052391	-0.34078	-0.40858	-0.4886	-0.84236	-0.14151	0.26815	-0.43501	-0.4301	-0.28748	-0.14518	-0.094903	-0.12373	0.20861	-0.64437	-1.1682	1.1757	0.10543	-1.1579
TCGA-EE-A2GK-06A-21-A20M-20	0.031713	-0.7477	-0.74261	-1.4197	-0.059367	-0.51583	-0.6094	1.5885	0.82844	0.057144	1.0883	-0.12865	0.24963	0.15637	-0.17316	0.15017	-0.13786	0.072629	0.14325	-0.40038	-0.040349	2.3227	1.1539	0.33165	-0.41483	-0.14005	0.16938	-1.4283	0.21028	-0.18115	0.19271	-0.67726	0.02566	-0.058342	-3.2702	-0.5377	0.058488	-0.3401	-0.54528	0.10625	0.14744	-0.24392	0.036807	0.4474	-0.24297	-1.2101	-0.56551	-0.7727	-1.0486
TCGA-EE-A2GL-06A-21-A20M-20	0.034609	1.0144	0.59606	-0.12327	0.038359	-0.077594	-1.1728	1.3353	0.35949	0.14258	0.3725	0.12894	0.098894	-0.4584	-0.26357	-0.45551	-0.10864	2.2946	0.064252	0.0089842	0.10442	-0.092646	-2.32	-0.12534	-0.41562	-0.0030458	0.27033	-1.5004	0.22957	-0.76808	-0.020786	0.13249	0.064863	0.22933	-3.7408	0.14004	0.13785	-0.1764	0.11864	-0.23593	-0.72991	-0.47752	0.012125	1.3418	-0.13184	-0.12996	1.6048	-0.41692	-0.8104
TCGA-EE-A2GP-06A-21-A20M-20	-0.039683	0.075842	-0.15983	-1.1611	-0.22428	-0.80679	-0.75138	1.0159	-0.27607	0.23408	0.26839	0.40236	0.029815	-0.82586	0.12981	-0.72204	-0.092106	1.0875	-0.14687	0.0046541	-0.16413	0.22198	0.79511	0.32944	-0.3838	-0.50955	0.15521	-1.5699	0.62135	-0.43393	0.077084	-0.54878	0.45955	-0.13384	-2.5786	0.9862	-0.25953	-0.1834	0.099502	-0.65708	0.27286	0.95391	-0.35695	0.56868	0.033687	-1.1841	0.47169	1.2952	-0.70941
TCGA-EE-A2GR-06A-21-A20M-20	-0.14631	0.40665	-0.13335	-0.85083	0.1646	-0.74091	-1.1437	0.606	-0.21626	0.53834	1.5934	0.38819	0.28614	1.2229	0.17489	-1.4901	-0.22166	2.6627	-0.017494	-0.25994	-0.28265	-0.22559	1.3728	-0.3477	-0.10733	-0.26224	0.27383	-1.3547	0.80153	-0.78193	0.074288	-1.1937	-0.25561	-0.0078644	0.91531	1.372	0.55827	0.14013	-0.014975	-0.60348	1.0581	0.79142	-0.24173	2.1058	0.16603	-0.65903	1.5113	0.0085988	-1.3231
TCGA-EE-A2GS-06A-21-A20M-20	-0.10117	0.59957	0.76096	-0.36055	0.11776	-0.90589	-0.63498	0.76404	0.4421	0.85408	0.91057	0.20893	-0.048922	-0.25937	0.083321	-0.85927	-0.35532	1.2695	-0.013394	-0.30972	-0.20995	-0.35231	-0.44545	-0.33324	-0.3971	0.34433	-0.035267	-1.7565	-0.07832	-0.10741	0.049972	0.76846	0.18448	-0.55286	-0.65299	0.92123	0.6067	-0.2217	-0.099217	-0.32102	0.43545	-0.2492	-0.090773	0.98291	-0.15186	-0.44965	1.1545	-0.43502	0.43354
TCGA-EE-A2GT-06A-21-A20M-20	-0.072139	0.42095	0.1047	-1.5901	0.090573	-0.70142	-1.0437	0.17913	0.85978	0.41748	1.4888	0.28265	0.20909	0.53482	-0.1296	-0.29557	-0.12866	1.728	0.18944	-0.15862	-0.21938	0.33721	0.2768	0	-0.33491	0.070411	-0.050012	-1.3348	0.32705	-0.81956	0.1687	-0.94215	0.23808	-0.018231	-1.543	1.0422	0.63179	-0.34978	0.11587	0.098818	0.41666	-1.0185	-0.042463	0.87272	0.23545	-1.4492	0.4179	-0.55761	-1.7519
TCGA-EE-A2GU-06A-21-A20M-20	0.033348	0.69295	0.061965	-0.66844	-0.47982	-0.40651	0.32792	-0.17863	0.28858	0.33178	0.39194	0.19142	0.36986	-0.20639	0.28528	-0.085187	-0.097649	0.24592	0.13848	-0.091195	0.007793	2.4218	0.48171	0.13149	-0.18941	-0.16073	-0.17476	-1.382	0.37235	0.083119	0.19491	-0.056836	-0.031662	0.10348	-0.2327	0.54381	-0.25556	-0.020908	-0.024178	-0.33926	0.30311	0.076316	-0.1764	0.51482	0.089112	-0.55519	0.0025554	0.55102	-0.4406
TCGA-EE-A2M5-06A-21-A20M-20	0.19917	1.002	-1.0192	0.71234	0.075274	-0.75316	0.32103	-0.073002	-0.59387	1.2593	-0.79051	0.31193	0.90913	-2.7676	0.072517	-0.98481	-0.22381	0.22738	0.18262	0.070623	0.27218	2.9493	2.0541	-0.017948	1.8028	-0.19329	0.91508	-1.2754	0.4338	1.6364	0.45876	0.052496	-0.2539	-0.16938	-3.9063	1.7004	-1.2088	0.095457	0.63673	-0.77905	0.47047	1.0513	-0.36269	-1.0464	0.16277	-1.4526	-0.59516	0.90236	-1.3241
TCGA-EE-A2M6-06A-21-A20M-20	0.074442	1.4533	0.59349	-0.92533	-0.40748	-0.66234	1.1239	1.179	0.58928	0.11884	0.36533	0.032461	0.028772	-0.5061	0.16294	-0.19563	-0.13596	1.5049	0.1867	0.90959	-0.085072	1.5082	-0.96059	-0.15976	-0.039587	0.41472	-0.017026	-1.4453	-0.13231	0.6727	0.11994	-0.15498	0.14417	0.20038	-1.5018	0.93034	0.58422	-0.31039	0.16693	-0.020886	0.33209	0.066443	-0.22348	1.1678	-0.22284	-1.6332	0.95573	0.40797	1.8897
TCGA-EE-A2M8-06A-21-A20M-20	-0.23918	0.038127	-0.149	-0.87732	0	-0.75262	-0.55714	0.92711	-0.052476	0.30014	0.71273	0.16117	0.13686	-0.50774	0.22575	-0.19667	-0.35565	0.3517	0.049218	-0.45417	-0.14033	2.0392	0.24884	0.20746	-0.42081	-0.38309	-0.25274	-1.5389	0.1127	-1.6898	0.091117	-0.65736	0.0098124	-0.10084	-1.1516	0.53866	0.13013	-0.25367	-0.30549	-0.59296	0.47209	0.14474	-0.16292	0.58188	0.13198	-0.92393	0.83497	0.12436	-0.31359
TCGA-EE-A2MC-06A-21-A20M-20	-0.052472	0.80876	-0.79361	-0.10787	0.11024	-0.94634	1.1738	0.2309	-0.61435	1.0571	-0.62027	0.41428	0.1869	-2.3393	0.2811	-0.74361	-0.4892	-0.10055	-0.066214	-0.0094166	0.037221	3.5903	-0.17858	-0.35346	2.153	-0.01647	0.06562	-1.2762	-0.078398	0.52214	0.21905	-0.094125	0.21374	-0.43287	-3.9496	1.9393	-0.86184	0.055019	0.34818	-0.90807	0.48733	1.3903	-0.45522	-0.48537	0.062293	-1.6322	-0.94405	1.1131	-0.87002
TCGA-EE-A2MD-06A-21-A20N-20	-0.077731	0.86628	-1.2704	0.5739	0.27595	-0.62591	-0.311	1.0866	0.41716	-0.19797	0.26672	0.0030617	-0.049817	-0.15583	0.17124	-0.58237	0.086527	0.41593	0.077442	-0.37428	-0.068302	-0.43788	-1.309	0.023044	-0.2895	-0.16879	0.33319	-1.5307	-0.35947	0.11241	0.018752	0.49775	-0.74737	-0.20793	-0.52241	0.10585	0.98083	-0.2777	0	-0.23774	-0.18395	0.20189	-0.014602	0.43382	-0.55699	-1.0485	0.88191	0.45751	-1.3065
TCGA-EE-A2MI-06A-21-A20N-20	0.17778	-0.26845	-1.1209	0.10851	-0.44858	-0.3359	0.78649	0.54732	0.34151	-0.045098	-0.54857	0.11767	0.42821	-0.49556	0.36383	-0.89024	-0.010506	-0.16647	0.13777	0.048036	0.16812	-0.57497	1.1307	-0.1601	0.13964	-1.1163	0.27058	-1.4965	0.31348	-1.394	0.068844	-0.62537	-0.16018	0.1529	-3.6806	-0.95589	-0.8882	-0.32268	-0.24295	-0.34402	0.38026	0.72412	0.32475	0.39062	-0.71335	0.21078	1.0414	0.32838	0.7193
TCGA-EE-A2MJ-06A-21-A20N-20	-0.014119	0.68206	0.040844	-1.0016	-0.30468	-0.62052	-1.0809	1.5399	0.47666	-0.088058	0.70345	-0.13769	0.17941	0.042391	-0.11328	-0.60584	0.11231	-0.16324	0.12353	-0.38723	0.22552	2.0534	-0.74849	0.29365	-0.4121	-0.34369	0.095632	-1.6316	-0.28123	-0.0095118	-0.14272	-0.50127	0.17253	0.18676	0.071197	-0.21475	0.2021	-0.31694	0.040271	-0.26798	0.32146	0.10436	-0.092662	1.0065	-0.45093	-0.86473	0.86831	-0.91241	-0.7247
TCGA-EE-A2MK-06A-21-A20N-20	0.19348	0.34305	-0.074014	-0.55777	0.05182	-0.19236	0.070093	1.163	0.53432	0.10306	0.26264	0.26726	0.069741	-0.41397	0.39895	0.19961	-0.4351	0.60863	0.089631	-0.53953	-0.018166	0.40838	1.0718	0.082752	0.24401	-0.55211	0.33364	-1.4587	0.24278	-1.5376	-0.016681	-0.57914	0.15294	0.090664	-0.73223	-0.59571	-0.1948	-0.12	0.027297	0	0.36905	-0.57318	-0.027408	0.60725	-0.24196	-0.39697	1.6319	0.55969	-0.98687
TCGA-EE-A2ML-06A-21-A20N-20	0.3969	0.68655	-0.12143	-0.54644	0.24065	0.063229	-0.070119	0.017008	-0.052557	-0.2343	0.32408	0.59428	0.30888	0.31325	-0.12412	-0.75221	0.10988	-0.27505	-0.091487	-0.46381	-0.0089945	-0.16375	-0.79566	0.32451	0.22404	-0.51608	0.16633	-1.3644	-0.407	-1.1819	-0.067886	-0.52693	-0.14884	0.40706	0.42821	-0.46961	-0.41636	-0.28563	0	-0.26182	-0.34393	-0.89329	0.30335	0.4134	-0.26673	-0.3988	1.0738	-0.19473	-0.34571
TCGA-EE-A2MM-06A-21-A20N-20	0.089864	0.19113	-0.63162	-0.7718	0.066335	-0.46138	-0.29718	0.34271	0.6196	-0.14812	0.73279	-0.045233	0.18266	-0.95849	0.057857	-0.20381	-0.20175	-0.13788	0.15227	-0.084106	-0.079432	-0.53079	-0.46123	0.030648	0.27352	-0.25895	0.14899	-1.5212	0.66528	-0.10587	0	-0.92992	0.29056	-0.038395	-3.6072	-0.32108	0.50048	-0.36593	-0.19896	0.022345	0.12308	-0.95987	0.12863	1.4544	-0.19858	-1.3528	1.1511	0.26335	-0.34618
TCGA-EE-A2MN-06A-21-A20N-20	0.13358	-0.073984	-0.31165	-0.029855	-0.061204	-0.38329	-0.5703	-0.11071	0.65592	-0.46889	1.2319	-0.024433	0.18442	-1.5932	-0.019461	0.36226	-0.17962	-0.12528	0.20199	-0.43683	-0.068591	0.7729	-1.3622	0.095355	-0.058688	-0.47105	0.058208	-1.3191	-0.6029	-0.56452	0.021166	-0.80174	0.12474	-0.12788	-3.1715	-0.035877	0.95205	-0.37208	-0.10856	-0.0091334	0.16685	-0.039737	0.11953	1.3472	-0.30868	-0.54819	1.3777	-0.086624	-1.0076
TCGA-EE-A2MP-06A-21-A20N-20	-0.030009	0.0051403	0.012419	-0.69141	-0.050052	-0.69841	-1.0353	1.0123	0.11065	-0.07967	-0.08967	-0.24175	0.18881	-0.62473	0.0081067	-0.47207	-0.092402	-0.19088	-0.05484	0.051901	0.12203	0.81154	1.161	0.083146	0.41966	-0.60609	-0.017589	-1.4181	0.15063	-1.321	0.2376	-0.36809	0.15098	0.31557	-1.4506	-0.65704	0.40611	-0.36065	-0.033313	-0.38127	-0.29179	0.28804	-0.077216	0.72553	-0.50132	-0.76036	1.0224	0.90604	0.31455
TCGA-EE-A2MR-06A-21-A20N-20	-0.10439	0.010184	-0.17897	-0.75685	-0.076492	-0.7345	0.91556	0.90211	0.47552	-0.059774	0.48352	-0.25916	-0.09815	-0.40136	-0.070998	-0.44223	1.2571	-0.20759	0.1024	-0.40576	0.16387	0.49365	-1.0007	-0.0075661	-0.13624	-0.024338	0.13408	-1.5051	-0.4962	-0.45916	-0.1161	-0.69955	0.18038	-0.029053	-3.9019	0.14419	0.24163	-0.033061	-0.15672	-0.25251	0.26037	0.61001	0.065014	0.45041	-0.05595	-0.18487	0.38779	0.14474	-0.86011
TCGA-EE-A2MS-06A-21-A20N-20	0.033907	-0.45378	0.7145	0.046752	-0.3514	-0.82864	0.066488	1.3309	0.57102	0.20849	0.97198	0.16165	-0.026821	0.038259	0.18502	0.66794	-0.25007	1.2502	0.18924	-0.26276	-0.14959	-0.30791	0.93782	-0.07022	-0.015694	0.44132	0.41388	-1.5762	-0.14975	0.88588	0.080809	-0.26716	-0.65179	0.26755	-0.73407	-0.50928	-0.14728	-0.29341	-0.98293	-0.1241	-0.13793	-0.98147	-0.22867	1.068	-0.50982	-1.4849	1.2071	0.15406	-0.21298
TCGA-EE-A2MT-06A-21-A20N-20	-0.097554	0.58538	0.021209	-0.77244	0.01496	-0.46892	-0.5618	0.87472	0.28601	-0.18425	-0.14494	-0.222	-0.0015456	-1.6535	0.20529	-0.5415	-0.035957	-0.23795	0.15928	-0.060982	0.010493	1.1226	-0.10804	-0.16953	-0.49665	-0.29366	0.095138	-1.4232	-0.60561	0.15613	-0.097598	0.47015	0.01995	-0.20469	-2.8894	-0.35836	0.081547	-0.29173	0.0074475	-0.2795	-0.17582	0.38768	-0.15735	0.23975	-0.67982	-0.43122	1.1825	0.18824	-1.2005
TCGA-EE-A2MU-06A-11-A20N-20	0.15913	-0.3797	-1.435	-1.5829	0	-0.011376	-0.1808	0.58667	-0.038534	0.23085	-0.28205	-0.092935	0.19841	-2.0603	0.93303	-0.68956	0.477	0.28455	0.24368	2.4068	0.30091	0.0082326	-0.87252	0.51665	-0.073932	-0.56851	-0.54903	-0.86846	1.4756	-1.2454	0.33995	-0.77947	-0.41693	-0.2542	-2.8336	-0.90011	0.042645	0.266	-0.45956	-0.35002	-0.14487	1.4772	-0.098852	0.26265	-0.14186	-1.4333	-0.060059	2.3319	0.20728
TCGA-EE-A3AA-06A-21-A20N-20	-0.11196	0.080596	0.46507	-0.52499	-0.25697	-0.73382	0.15372	0.67907	0.45787	0.21983	0.66649	0.68805	0.16493	-2.0956	0.12153	-0.055575	-0.43657	0.49672	0.079639	-0.4381	-0.24303	1.0826	0.63732	0.17286	0.38946	0.48623	-0.22213	-1.4184	0.15513	0.40554	0.16876	-0.037216	0.66132	-0.47814	-3.6554	0.88087	0.56614	-0.21528	0.16463	-0.1822	0.84845	0.31642	-0.17174	1.3578	0.10995	-0.67769	0.23978	-0.39906	-0.91153
TCGA-EE-A3AB-06A-21-A20N-20	0.046078	1.1181	-0.16137	-0.35965	0.37219	-0.77659	-0.23157	-0.35297	0.45372	0.52765	-1.11	0.31168	-0.25121	-0.86435	0.33221	-0.3938	-0.36016	-0.43053	0.22879	0.22752	0.090688	-0.74328	0.76169	-0.22256	-0.25031	0.039686	-0.035093	-1.3824	0.2576	-0.90942	0.23734	-0.85779	0.11795	0.011641	-3.9737	1.1843	0.025679	-0.086919	-0.069322	-0.26276	-0.11798	1.6501	-0.23739	0.72365	0.10785	-0.08575	1.0736	0.52888	2.7165
TCGA-EE-A3AC-06A-21-A20N-20	-0.3041	0.24831	0.12334	-0.23142	0.19692	-0.85993	-1.0699	0.24639	0.59987	0.42084	0.90121	0.58886	-0.15696	0.091519	0.077606	-0.70513	-0.26872	-0.24058	0.16704	-0.096481	0.069767	1.1227	0.29495	-0.24638	-0.14585	-0.56461	0.31807	-1.1194	-0.32165	0.0084148	0.26428	-0.19374	0.35146	-0.3148	-3.5867	0.69178	0.92018	0.095617	0.00064414	-0.15103	0.39172	0.22997	-0.45479	0.27721	0.5163	0.89217	1.8967	-0.036039	-1.3642
TCGA-EE-A3AD-06A-21-A20N-20	0.024472	0.56436	0.53172	-0.67775	-0.098755	-0.9065	-1.3542	-1.0177	0.47556	-0.14277	0.97626	0.39939	-0.031206	1.0423	-0.086476	-1.2671	-0.18087	1.8008	0.069355	-0.24873	-0.24194	-0.48677	0.47648	-0.19914	-0.39977	-0.26797	-0.0020981	-1.464	-0.26527	-0.97602	0.07263	-0.96185	0.22736	-0.022808	0.68394	0.59935	-0.31741	-0.18368	0.29185	-0.10618	0.82859	1.8043	-0.11393	0.66226	0.10607	0.13729	1.6337	-0.61526	-1.2632
TCGA-EE-A3AE-06A-21-A20N-20	-0.1784	0.50771	0.57785	-0.27581	0.48419	-1.0698	-0.95862	0.23203	0.42519	0.026795	0.18585	0.67355	-0.074661	0.53472	-0.0364	-0.7062	-0.35793	-0.17617	-0.027538	-0.091984	-0.29569	0.70152	1.2486	-0.44211	-0.53761	0.16905	-0.26905	-1.6878	-0.74503	-0.36341	-0.02637	-0.83115	0.2603	-0.38042	0.56467	0.68214	0.46776	-0.54605	-0.14013	-0.25174	0.65968	0.33852	-0.4866	0.28276	0.1496	0.26624	1.8176	0.52392	-0.91532
TCGA-EE-A3AF-06A-21-A20N-20	0.1719	1.021	0.11698	-0.17172	0.58189	-0.95741	0.93995	1.3109	0.033579	1.2709	1.2723	0.65297	0.034647	-0.39218	0.022991	-0.59836	-0.45199	-0.16692	0.016347	-0.30749	-0.28598	1.2662	0.79444	-0.023626	-0.44024	0.19974	0.26136	-1.1238	-0.0055233	0.77463	0.18269	0.19607	0.2429	-0.18254	-3.8424	1.1825	0.74246	-0.12975	0.16671	-0.34274	0.56703	-0.070373	-0.27349	0.95518	0.14754	-0.67922	0.68724	-0.43651	-1.2748
TCGA-ER-A193-06A-21-A20N-20	-0.26813	0.42992	-0.38699	-0.53049	0.27269	-0.88644	0.27414	0.23308	0.1484	0.20284	0.42705	0.96199	-0.29981	-0.2308	0.2636	0.43739	0.30828	1.4826	-0.1433	0.19075	-0.15228	0.46823	0.72595	-0.52502	-0.10728	-0.3085	-0.27698	-1.3627	0.053186	-0.11424	0.22974	-0.93385	0.471	0.29678	-1.4555	0.82475	-0.64032	-0.11047	-0.35587	-0.42867	0.46485	0.013398	-0.40164	1.0376	-0.054401	-0.23904	0.66781	0.90684	1.3643
TCGA-ER-A194-01A-31-A20N-20	-0.1534	-0.4924	-1.0168	-0.41902	0.36241	-0.9755	-0.95827	0.11034	0.0092433	0.33498	1.0087	0.33417	-0.12867	0.43683	0.16434	-1.1942	-0.37688	-0.3602	-0.13329	0.34549	0.05313	-0.8575	0.097342	-0.080196	-0.75797	-0.60855	0.35463	-1.4069	0.70512	-1.7956	0.078605	-0.98436	0.48073	-0.15331	-1.1157	0.71483	0.63863	0.14542	-0.73356	-0.45085	1.0776	-0.096028	-0.51051	0.87242	-0.15234	-0.4074	1.6231	0.76693	-1.5951
TCGA-ER-A195-06A-21-A20N-20	-0.43795	0.033544	-0.28451	-1.1489	0.022887	-0.75923	-0.12565	-0.22609	0.31288	0.31896	-0.42648	0.44013	-0.22031	1.3803	0.20673	-0.85214	-0.19312	-0.26316	-0.025417	0.20701	0.23767	2.1774	0.84386	-0.28185	-1.0189	-0.9403	0.03077	-1.385	0.54209	-0.54932	0.4182	-1.1353	0.19494	0.40615	-4.2748	1.4773	0.61965	-0.070796	0.025184	-0.35631	0.25505	0.50114	-0.46931	0.30564	0.26415	-0.13265	0.42779	0.34991	0.34645
TCGA-ER-A196-01A-21-A20N-20	0.00020673	0.58247	-1.4258	0.16634	-0.11471	-0.8568	-0.5994	0.82845	-0.4932	1.0212	0.89254	0.32663	-0.017054	-0.3439	0.36453	-0.67342	-0.58512	2.9957	0.0062927	0.34156	0.0026345	-0.14132	1.3917	-0.1209	0.31453	-0.2565	0.13141	-0.56592	0.015324	-1.0672	0.1014	0.082651	0.36885	-0.45569	-1.1374	1.3882	-1.5772	0.035989	0.37188	-0.73455	0.32506	1.8216	-0.24034	-0.56966	0.20829	-1.3368	-0.9594	0.9361	-0.74013
TCGA-ER-A198-06A-21-A20N-20	-0.27451	0.44629	-0.90648	0.0070061	-0.14587	-0.97207	-1.7699	1.4912	0.45007	1.1641	0.64057	0.46163	-0.30844	0.79027	0.029906	-1.0651	-0.38283	2.7028	-0.046988	0.094699	-0.29767	1.5711	0.37516	-0.061819	-0.69253	-0.66978	-0.2016	-1.3644	0.21256	0.70841	0.49358	-0.42839	-0.02066	-0.38297	-0.052148	1.0195	0.32487	-0.45551	-0.5569	-0.23552	0.37318	-0.27793	-0.49344	0.75035	0.088192	-0.38905	1.3506	0.21847	-1.4798
TCGA-ER-A199-06A-21-A20N-20	-0.043177	0.6526	0.54319	-0.21684	-0.033123	-0.87842	-1.0275	1.1164	0.74966	0.73522	0.29684	0.3057	-0.11721	-0.085329	0.06433	0.39289	-0.56993	0.019749	0.063316	-0.41531	-0.25587	1.6717	-0.72158	0.002366	-0.41199	-0.012268	-0.17679	-1.3042	-0.44473	-0.14076	0.16209	-0.18544	0.31935	-0.16754	-0.53989	2.0082	1.5661	-0.33071	0.48578	-0.091976	0.32439	-0.57454	-0.20558	1.3566	0.24332	-1.3087	1.4748	0.18898	-1.5977
TCGA-ER-A19A-06A-11-A20N-20	-0.059939	-0.1349	-0.83882	-1.0693	-0.11388	0.057612	0.19452	0.89034	-0.43329	-0.016242	-0.030338	-0.24613	0.10233	-0.57663	0.06067	-0.38456	0.16325	1.0428	-0.010505	0.6328	-0.093008	1.5223	1.5049	0.37361	-0.15309	-0.34104	-0.0049726	-1.3118	0.51183	-1.3363	-0.11037	-0.53669	-0.18993	-0.31193	-0.61445	-0.44079	0.14061	0.12419	-0.07345	-0.60956	0.15528	0.91326	-0.13395	0.25968	-0.25215	-0.84012	-0.33432	1.4258	-1.1864
TCGA-ER-A19B-06A-21-A20N-20	0.12548	0.7232	0.27087	0.82415	0.0062773	-0.62299	0.31863	1.8491	0.029909	0.48234	-0.66708	0.028297	0.11224	-1.6604	0.043668	-0.32421	-0.067132	0.78946	-0.00018269	-0.084433	0.043609	-0.42728	1.0416	0.20189	-0.033291	0.14849	-0.074647	-1.3371	-0.16717	-0.66703	0.0061545	-0.15822	0.045604	0.15857	-1.5044	-0.093199	0.66933	-0.21435	-0.19016	-0.26158	-0.27918	-0.38911	0.0016394	1.3675	-0.51055	-0.9013	0.78731	0.61914	0.52311
TCGA-ER-A19C-06A-21-A20N-20	-0.046081	0.495	-0.89619	0.43418	-0.0063417	-0.61334	0.31365	1.2134	0.31134	-0.33201	-0.090923	-0.2726	0.089786	0.21208	-0.084134	-0.87186	0.18136	0.43083	0.1049	0.024282	0.12095	-1.0912	-0.66262	-0.076095	-0.34994	-0.84507	0.23608	-1.4856	-0.0025406	-0.41743	0.10753	-0.66118	0.06654	0.13273	-0.062613	-0.38658	-0.13534	-0.47827	-0.14354	-0.24926	0.52905	0.7661	-0.046288	1.3663	-0.43804	-0.53282	1.44	0.56431	-0.33589
TCGA-ER-A19D-06A-21-A20N-20	-0.077236	0.37731	0.089512	-0.17325	-0.23103	-0.42156	-0.47089	1.1322	0.10522	0.12375	-0.15446	-0.10318	-0.19186	-0.61326	0.22257	-0.35098	0.010448	0.25858	0.016735	0.13463	-0.0064244	-0.26458	0.93918	0.53035	-0.53577	-0.44319	-0.10686	-1.427	0.73374	-0.11004	-0.093332	-0.62955	-0.2026	0.44424	-3.5418	-0.34862	0.23069	-0.002061	-0.12929	-0.46062	-0.11562	0.82094	0.041808	0.79412	-0.31369	-0.81182	0.71194	2.9056	1.7859
TCGA-ER-A19E-06A-21-A20N-20	0.21618	0.98602	-0.23364	-0.64871	-0.56669	-0.27543	0.094216	0.38345	0.053795	-0.019853	-0.39683	-0.092912	0.027922	-0.53031	0.79425	-0.72844	-0.085711	-0.042248	0.2545	1.0369	0.14681	0.014313	-1.3532	0.044948	0.11781	-0.050725	-0.15407	-1.1737	0.1371	1.1729	0.45045	-0.34158	0.13252	0.22526	-3.2446	0.26274	-0.92874	0.057976	-0.048847	-0.3876	-0.66223	0.73541	-0.10936	0.56733	-0.12973	-1.1577	1.344	2.7126	1.5179
TCGA-ER-A19F-06A-21-A20N-20	-0.18515	0.6851	0.26993	-0.54436	0.4474	-0.9355	-1.4649	-0.30547	0.72808	0.94209	0.75598	0.54312	-0.17261	-0.49536	0.20418	-1.1088	-0.33791	-0.33077	0.10204	0.20051	-0.19677	-0.30493	0.99391	-0.34654	-0.39901	-0.20924	-0.12363	-1.4696	-0.26605	-0.28262	0.27209	-0.048517	0.0030701	-0.087838	-2.81	1.1315	0.58451	-0.066613	0.16056	-0.13807	0.33898	0.31586	-0.54725	1.0093	0.040072	0.026338	1.8752	0.075241	-1.5844
TCGA-ER-A19G-06A-21-A20N-20	0.019331	0.89657	-1.0484	0.52399	-0.40758	-0.92591	-0.99194	0.98031	0.32965	0.62242	0.28507	0.63677	-0.12134	0.26366	0.15899	0.28861	-0.29352	0.91084	0.067511	-0.0012245	-0.25462	2.8136	-1.3577	-0.15535	-0.0847	0.51143	0.19795	-1.4251	0.25142	1.0935	0.065982	-0.6271	0.37741	0.20606	0.018203	1.4373	0.23281	-0.25401	-0.02813	-0.23341	0.36823	0.092716	-0.1707	1.0692	-0.003069	-1.5816	0.48169	-0.14848	1.1653
TCGA-ER-A19H-06A-21-A20N-20	-0.19997	0.33693	-0.083139	-0.24667	0.0040737	-0.45933	-0.39367	0.75694	-0.23974	0.27177	0.60051	0.011318	0.019567	-0.37798	0.46192	-0.73329	-0.31747	1.2255	-0.088932	0.68801	0.063232	0.71276	0.58575	-0.23722	-0.66834	-0.27647	-0.20683	-1.4782	1.1463	-0.69326	0.25246	-0.12788	-0.037609	0.38594	-1.2639	0.44133	0.35805	0.059731	-0.051907	-0.62769	-0.23961	0.34838	-0.25862	1.1141	-0.024279	-0.90145	0.96036	1.0197	-0.022534
TCGA-ER-A19J-06A-21-A20N-20	0.013815	0.23394	-0.16063	0.26585	0.20446	-0.68991	-1.3146	0.44491	0.92746	0.77946	1.2381	0.55328	-0.024183	0.18485	-0.030141	-0.030019	-0.22158	-0.097694	0.30524	-0.49558	0.14204	-0.75779	0.62757	-0.13498	-0.50846	0.11834	0.3517	-1.3787	0.1344	-0.022397	0.26956	0.44549	0.39149	0.82683	-0.69644	1.3625	1.1101	-0.24685	-0.11224	0.19583	0.37871	-0.28896	-0.17061	1.0299	0.028514	0.15001	1.1224	0.24764	-0.60434
TCGA-ER-A19K-01A-41-A20N-20	-0.00085873	0.59924	-0.16445	0.35037	0.44603	-1.0545	-0.22588	1.4357	-0.27566	1.4625	0.97222	0.62554	-0.099461	1.1592	0.1014	-0.65445	-0.50823	3.5265	-0.061438	-0.45432	-0.11691	-0.10515	0.39905	-0.31043	-0.29353	-0.7262	0	-1.3386	0.29759	0.20485	0.20109	-0.19105	0.6159	-0.63523	0.57927	1.2478	-0.57083	0.019059	0.10553	-0.67584	0.4785	0.19264	-0.25218	0.7911	-0.031977	-0.59823	-0.20454	-0.26258	-1.5616
TCGA-ER-A19L-06A-21-A20N-20	-0.17666	0.45882	0.23154	-1.6073	-0.31959	-0.84073	-0.82982	-0.072091	0.31604	1.2106	1.6261	0.71954	-0.25147	1.2487	0.21659	-0.45026	-0.26044	0.96989	-0.0383	0.088554	0.02086	-0.49861	0.82533	-0.33767	0.45045	0.30904	0.11922	-1.2982	-0.22596	-0.73596	0.016448	-0.64396	0.86483	0.15247	0.4039	1.0118	0.59541	-0.028306	-0.31131	-0.38591	0.33758	0.632	-0.023422	0.73102	0.076633	-0.86487	1.6526	0.56829	0.0013331
TCGA-ER-A19N-06A-21-A20N-20	-0.35126	0.24666	-0.55416	-0.77464	0.037366	-0.9169	-0.82284	0.5832	0.5671	0.85785	0.17862	0.41384	-0.16744	-0.10456	0.20431	-0.58426	-0.57799	-0.34209	0.013175	0.056778	-0.28562	1.5053	0.7473	0.031312	-0.34659	-0.46954	0.11686	-1.5236	-0.075027	0.010407	0.025975	-0.64793	0.14273	0.27303	-2.4254	0.82571	0.56685	-0.048536	0	-0.042003	0.23454	0.16325	-0.35688	0.8427	0.1067	-0.59254	1.19	0.60915	-1.5032
TCGA-ER-A1A1-06A-21-A20N-20	-0.10998	0.14627	0	0.70113	-0.0030533	-0.80016	-0.22674	0.79476	0.45949	-0.14189	1.1809	-0.052839	0.11947	-0.39325	-0.31171	-0.070802	0.11132	1.5003	0.038533	-0.09072	0.024084	-0.12733	-1.0669	0.16169	-0.57817	-0.17882	-0.11964	-1.4052	-0.75992	0.3371	-0.037563	-0.51161	0.33553	-0.056534	-1.4842	-0.39148	0.56796	-0.384	-0.065456	-0.14538	0.49372	-1.352	0.13813	0.66868	-0.50803	-1.8686	0.4772	-0.64049	-1.599
TCGA-ER-A2NB-01A-21-A20N-20	0.085831	-0.30126	-1.488	0.078002	-0.19993	-0.32112	0.022917	0.88233	0.31662	0.12762	-0.25446	-0.18897	0.074984	0.19369	0.17022	-0.45145	0.2405	0.98664	0.015867	0.54428	0.22093	0.49	1.1098	0.6265	-0.092273	-0.34794	-0.014669	-1.2184	0.81384	-1.0041	0.014915	-0.12967	0	-0.33458	-0.41825	-0.058187	0.081998	0.61038	-0.3337	-0.24834	-0.041035	0.8549	-0.014827	-0.04296	-0.45381	-0.34458	0.70072	1.3864	-0.92723
TCGA-ER-A2NC-06A-31-A20N-20	-0.084986	0.59606	0.92562	0.10553	-0.3525	-0.506	0.25569	0.66685	0.73959	-0.02777	-0.66797	-0.3254	-0.026954	-0.46896	0.073363	-0.38713	0.038704	-0.10238	0.15449	0.067365	0.19208	-0.49828	0.21331	-0.014273	-0.37669	-0.37	-0.084003	-1.3788	0.13987	0.4016	0.041565	-0.59812	-0.52796	0.29089	-3.6788	-0.6358	-0.1342	0.69403	-0.10334	-0.066557	-0.58854	0.89291	0.11357	0.62417	-0.56681	-0.11951	0.060142	1.2635	0.49267
TCGA-ER-A2ND-06A-21-A20N-20	0.089068	-0.00037417	0.51334	0.10381	0.13858	-0.78252	-0.71855	-0.20218	0.0047566	0.77881	0.53035	0.14129	0.10742	0.52509	0.040039	-0.90844	-0.0033937	1.8378	0.031552	-0.46156	-0.13518	0.20151	-0.88635	-0.21739	-0.56342	-0.11867	0.42704	-0.93088	-0.063889	-0.42176	0.015206	0.13132	-0.45036	0.50202	0.31083	0.30418	0.27406	-0.20838	0.20322	-0.21182	0.2328	1.3872	-0.050377	0.78945	-0.70801	-0.4887	0.37527	-0.39235	-0.88823
TCGA-ER-A2NE-06A-11-A20N-20	0.021072	0.62526	-0.04016	-0.53562	-0.40141	-0.93258	-0.48388	1.1871	-0.13979	0.677	1.5323	0.56367	0.29311	0.91648	0.19168	0.1528	-0.27672	1.8106	0.042202	0.19289	-0.11398	-0.8535	-0.22871	-0.14008	-0.17395	-0.80237	0.19464	-1.2732	-0.41491	-0.55082	0.22541	0	0.063664	-0.38815	0.54561	1.1167	0.73803	-0.27952	0.30146	-0.36069	-0.23028	-0.1989	-0.12207	0.79107	0.35	-0.54501	3.2397	-0.66656	-0.94998
TCGA-ER-A2NF-01A-21-A20N-20	0.22425	1.2194	-0.53981	-1.359	-0.60027	-0.39085	-0.75675	-0.16675	0.55178	0.56801	1.6262	-0.082535	0.80752	-1.1177	0.010977	0.88852	-0.1334	2.2309	0.35354	0.59318	-0.03055	0.75537	2.0945	0.26012	-0.38189	-0.61242	0.58079	-1.3824	0.9905	-1.168	0.067489	-0.57321	0.96061	-0.25372	0.7958	-0.72415	0.69268	0.15389	0.58367	0.10155	-0.40077	0.39744	0.43279	1.5578	-0.032651	-0.83333	0.041886	0.16554	-0.6008
TCGA-ER-A2NG-06A-21-A20N-20	-0.15794	0.72899	-0.34364	-0.63673	-0.19929	-0.59249	-0.323	1.3214	0.21966	0.3333	-0.15213	-0.042174	0.17306	-1.6435	0.12103	-0.039398	0.057595	0.074046	0.047654	0.02851	0.0061146	3.1544	-1.1801	0.42196	-0.29213	-0.29481	-0.16688	-1.3118	-0.1946	0.60264	-0.065826	0.33585	-0.11802	-0.24972	-2.365	-0.28365	0.28198	-0.21619	-0.027343	-0.36063	0.21186	0.87238	-0.0090099	1.0775	-0.41512	-1.4708	0.73966	1.1625	-1.1777
TCGA-ER-A2NH-06A-21-A20N-20	-0.079298	0.0059267	-0.48187	-0.50261	-0.30188	-0.58685	0.1207	1.1277	0.19996	0.24152	-0.2353	-0.099681	0.10325	-0.5325	0.20563	-0.3345	-0.01864	0.084786	-0.10743	-0.17762	0.40262	2.2811	-0.67633	0.0927	-0.23009	-0.21024	-0.31486	-1.5435	0.090228	-0.7867	0.19827	-0.49135	-0.37323	-0.12907	-1.9671	-0.35864	0.00090998	-0.29346	-0.34163	-0.40557	-0.11205	1.3771	0.038309	0.42471	-0.46764	-0.97268	0.62797	0.88705	2.187
TCGA-FS-A1YW-06A-21-A20N-20	0.37138	0.35685	-0.019756	-0.68366	-0.29254	-0.62366	0.27819	-0.22826	0.16376	-0.58219	0.81513	0.73416	0.44811	1.5515	-0.19149	-1.0048	0.10192	-0.26904	-0.10089	-0.98591	0.29535	-0.80196	0.22439	0.29797	0.129	-0.2738	0.16912	-1.5023	0	-1.866	-0.081047	-0.63791	-0.047513	0.14402	1.1729	-0.2631	-0.24534	-0.27405	0.044269	-0.19453	-0.84704	-0.54426	0.34899	0.84591	-0.16901	-0.081298	1.8045	-0.72206	-1.2483
TCGA-FS-A1Z0-06A-21-A20N-20	-0.012927	-0.026003	0.01047	-0.40677	-0.13984	-0.72307	0.51638	0.66147	0.53104	-0.055499	0.77584	0	-0.22292	-0.79143	0.18605	-0.46072	-0.072605	0.081057	0.15008	0.3332	-0.025221	1.324	-1.154	0.29837	-0.42818	0.27213	-0.14235	-1.3088	-0.58123	-0.17265	-0.05605	0.085793	-0.41536	0.13463	-3.212	0.10256	-0.19549	-0.35465	-0.50471	-0.15667	-0.31044	0.06363	-0.18826	-0.094319	-0.36136	-0.79185	0.87577	1.0916	-0.49498
TCGA-FS-A1Z3-06A-21-A20N-20	0.1331	0.37024	0.89531	-0.097737	0.34602	-0.78755	-0.5667	1.003	0.22787	-0.381	0.13651	0.12742	0.029091	0.12871	-0.070155	-0.3456	-0.016698	1.0228	0.11428	-0.14362	0.23298	-1.2622	-0.84046	-0.023065	-0.071168	0.22246	0.19265	-1.4446	-0.75508	-1.2694	-0.087486	-0.18368	0.12987	-0.095242	-0.23297	0.56217	1.3898	-0.59102	0.14888	-0.07338	-0.36692	-0.45396	-0.0073206	0.29377	-0.38823	-0.62212	1.6092	-0.58636	-1.1876
TCGA-FS-A1Z4-06A-21-A20N-20	0.072219	0.71956	0	0.33693	-0.80333	-0.59557	0.29758	1.5173	0.43927	-0.38919	0.6947	-0.17332	-0.0099181	-0.86361	-0.10554	-0.40128	0.27463	1.5165	0.064439	0.2473	-0.097165	0.13866	-1.0852	0.1487	0.11379	0.46416	0.23555	-1.5646	-0.59552	1.7585	-0.20186	0.86125	-0.16255	0.53017	-2.4239	0.037818	0.79197	-0.51528	-0.032878	-0.14422	-0.54793	-0.21941	0.26344	1.242	-0.71871	-1.6534	-0.79322	0.0057391	0.93514
TCGA-FS-A1ZA-06A-21-A20N-20	0.26544	0.41744	0.23708	0.39081	0.06031	-0.66881	1.8975	0.31796	-0.49114	-0.05318	-0.38833	0.05068	0.061774	-0.71742	0.28182	-0.17949	0.024497	-0.30981	-0.16026	-0.31583	0.24134	-0.50372	-0.38475	0.36116	1.2276	0.0015527	0.065691	-1.5555	-0.043119	-0.68049	-0.017412	0.03044	0.091255	-0.15765	-3.4227	0.2951	-0.72916	-0.050436	-0.11513	-0.60214	-0.27104	0.72034	0.079359	0.20767	-0.55275	-1.0725	0.48591	0.86641	-0.56231
TCGA-FS-A1ZC-06A-21-A20N-20	0.14918	1.6649	0.75655	0.22574	0.27266	-0.69626	0.94957	0.25174	0.91875	0.26869	-0.68948	0.22206	-0.18939	-0.18236	0.19407	-0.76803	-0.22579	-0.24273	0.28547	0.46089	0.066382	-0.49345	-1.1198	-0.3032	-0.34412	0.44651	0.45154	-1.5076	-0.24915	0.30367	0.24835	-0.40377	-0.011759	-0.3222	-3.79	1.3489	0.70524	-0.23352	0.42469	0.15834	-0.65305	1.6397	-0.15676	1.0295	-0.44264	-0.39399	0.95762	-0.51937	0.74573
TCGA-FS-A1ZD-06A-21-A20N-20	-0.074071	0.10092	0.31652	-0.99176	-0.41382	-0.12807	0.52944	0.35701	0.40509	0.60419	-0.34671	0.10932	-0.14288	-0.10631	0.18052	-0.75544	0.37862	-0.14399	0.073873	-0.16988	0.084193	1.6466	-0.95859	-0.37624	1.1028	0.15086	0.30528	-1.523	0.31043	0.029065	0.49047	-0.57978	-0.34802	0.36202	-3.7784	0.16952	-0.63082	-0.15455	-0.30001	-0.19651	0.20221	0.48081	-0.050653	0.96887	-0.4042	0.20616	1.592	1.6989	0.95677
TCGA-FS-A1ZG-06A-21-A20N-20	0.15462	0.61316	-0.64753	-1.1949	-0.049364	-0.76507	-1.5618	0.60668	0.55505	0.43836	1.2711	0.17375	0.30214	1.7847	-0.24304	-0.040703	0.43456	3.7117	0.18985	0.24242	-0.10383	0.039689	-0.05735	-0.028324	-0.51566	-0.9346	0.36114	-1.3779	0.028507	-1.1122	0.43494	-0.15711	0.58854	0.034221	1.3893	-0.12795	0.19196	-0.19244	-0.095735	-0.1016	0.27942	-1.0424	0.16971	1.7476	-0.34464	-0.45422	1.2689	-0.96712	-1.329
TCGA-FS-A1ZH-06A-21-A20N-20	-0.16708	0.41502	0.43716	-0.74547	0.056277	-0.8344	-0.22702	0.40955	0.43584	0.56499	-0.28495	0.26504	-0.15259	-0.23027	0.50501	-0.15649	0.096715	-0.16678	0.13129	-0.2072	-0.1631	2.6651	0.18641	-0.15291	-0.0029779	-0.059158	-0.23323	-1.5202	0.1916	0.026484	0.32249	-0.93031	0.29471	0.29803	-3.8452	0.80843	-0.079539	-0.15482	0.14545	-0.32631	0.13916	0.41511	-0.17401	0.21512	0.035625	-0.29225	0.88031	0.89518	0.94832
TCGA-FS-A1ZJ-06A-21-A20N-20	0.13493	0.36391	-0.026416	-0.62891	0.28902	-1.013	-1.3905	-1.1497	0.47063	0.39134	1.9812	0.47836	-0.21051	0.62315	0.16738	0.38201	0.35797	3.31	0.038986	0.31412	-0.20645	0.093261	0.022899	-0.19306	-0.42449	-0.40066	0.065944	-1.49	-0.64212	1.0211	0.26937	1.678	-0.42566	0.4645	0.0098093	0.82462	0.49643	-0.0076362	-0.042921	-0.075735	0.40143	0.34241	-0.32321	0.47719	0	-0.25832	1.2847	0.47555	-0.74483
TCGA-FS-A1ZK-06A-21-A20N-20	-0.22311	1.2317	-0.68994	-0.70345	-0.10359	-0.97698	-1.0771	1.0487	0.51442	0.10068	-0.50526	0.28274	-0.0074599	0.88869	-0.10172	-1.1804	0.22143	0.046963	-0.025254	0.025781	0.14733	-1.153	-0.75773	-0.49807	-0.66316	-0.77943	0.33613	-1.5053	-0.28608	1.4317	1.522	0.97364	0.58091	0.60293	0.4956	0.96217	0.6047	0.085836	0.19545	-0.17613	1.0702	0.91375	-0.18517	2.1133	-0.44605	-0.13121	1.2468	-0.39388	-1.2607
TCGA-FS-A1ZM-06A-21-A20N-20	0.11693	0.86639	-0.16141	0.25495	0.12751	-0.80519	0.78905	0.14719	0.46658	0.59696	0.097182	0.32956	-0.078814	-0.36512	-0.11518	-0.39734	0.066875	3.5152	0.040102	-0.033927	-0.039335	1.1481	0.17747	-0.47921	-0.10157	0.11504	0.11184	-1.3747	-0.22465	-0.98408	0.010357	0.23803	0.27623	-0.37506	-1.0593	0.73665	0.85133	-0.45471	0.29857	-0.20628	0.12274	-0.60782	-0.30686	0.91121	-0.39659	-0.36588	1.5399	-0.30097	0.012375
TCGA-FS-A1ZN-01A-21-A20N-20	-0.24497	0.3441	0.43588	-0.9292	0.38374	-1.0658	-1.0002	0.8162	0.35415	1.4017	0.22288	0.53253	-0.099473	0.71166	0.26817	-0.28332	-0.31845	1.4034	-0.043612	-0.28367	-0.043151	0.85446	1.4261	-0.3748	-0.20284	-0.74526	0.094865	-1.6789	0.040308	-0.35831	0.30563	-0.90534	0.63953	0.41085	-0.77649	1.3604	0.38952	-0.24608	0.11873	-0.44851	0.074581	-0.04118	-0.13172	0.89421	-0.086558	0.23173	1.8948	0.2563	0.1427
TCGA-FS-A1ZP-06A-21-A20N-20	-0.11203	0.014133	-0.12174	-1.0569	0.010511	-0.7965	-1.3174	0.55705	-0.21514	0.65303	2.3016	0.10897	-0.013248	-0.763	0.020854	0.64971	-0.19445	1.5109	-0.10635	0.44998	-0.053364	-0.9718	0.077096	-0.31331	-0.28115	-0.52745	0.16742	-1.6727	0.56796	-1.531	0.014653	-0.76869	0.18117	0.0058472	-3.3782	0.55895	1.1484	-0.22325	-0.24122	-0.40247	0.64999	-0.55207	0.16411	0.85818	0.18417	0.080496	1.4604	0.58878	-0.77358
TCGA-FS-A1ZQ-06A-21-A20N-20	-0.088833	0.76113	0.51253	0.06453	-0.17455	-1.0559	0.11823	1.0369	-0.56288	0.66943	0.34998	0.059969	-0.041917	-0.25757	-0.034093	-0.41754	-0.20157	1.9727	-0.0905	-0.48376	-0.20518	-0.92947	-0.75032	-0.10931	-0.44463	0.36414	0.085625	-1.4212	-0.42229	0.37846	0.01658	0.77001	0.3711	-0.33069	-0.88559	0.48352	0.11401	-0.36506	0.39596	-0.52125	0.37858	0.34468	-0.22894	0.64899	-0.51155	-1.2845	0.2232	-0.21561	-1.2709
TCGA-FS-A1ZT-06A-21-A20N-20	0.14107	0.41209	0.58984	-0.67509	-0.58752	-0.85083	-1.0049	0.13869	0.46416	0.24243	-0.049294	0.15787	-0.099964	-1.3211	0.12812	-0.71782	-0.17345	-0.12863	0.12322	-0.089878	0.12139	-0.032927	-1.4266	-0.054492	-0.51581	0.68037	0.098258	-1.5597	-0.53215	-0.4889	0.11349	-0.45502	0.016684	0.53354	-2.352	1.0198	0.44641	-0.19033	0.51427	-0.22065	0.60979	-0.79338	-0.049709	2.1137	-0.11013	-0.57721	1.1848	-0.027226	-1.4429
TCGA-FS-A1ZU-06A-21-A20N-20	-0.17413	0.84881	0.064095	0.36798	-0.37976	-1.0683	-0.50092	0.68841	0.56457	0.62963	2.6381	0.38836	-0.37297	-0.35045	0.12881	-0.84502	-0.14444	1.1495	0.07352	0.76724	0.070648	-1.1173	0.098526	-0.28786	-0.69629	1.0566	0.17169	-0.95512	-0.173	0.71741	0.48566	1.4998	-0.24694	0.073099	-2.1236	1.4283	0.69724	-0.037714	0.2192	-0.15661	0.71509	0.86773	-0.50092	0.54991	-0.0031049	0.086311	1.7348	-0.24082	-0.74198
TCGA-GF-A2C7-01A-21-A20N-20	-0.13503	-0.035556	-0.51308	0.10612	-0.089031	-0.45862	-0.53488	1.3371	-0.53061	0.12378	0.93916	0.14908	0.031067	0.64838	-0.080884	-0.81946	0.11585	2.5603	-0.091605	0.12686	0.229	0.88362	0.94848	0.20424	-0.2892	-0.10769	0.14115	-1.3004	0.96726	-0.86632	0.048155	-0.041974	-0.19034	-0.3056	-0.023992	0.56845	-0.41812	0.25391	-0.093261	-0.71379	0.55231	0.39566	-0.37343	-0.046019	-0.31156	0.13111	0.58826	0.46723	-0.62337
TCGA-GN-A261-06A-21-A20N-20	-0.10045	-0.33252	0.085674	-1.0453	0.20837	1.5909	-0.53954	0.035911	-0.33975	-0.48387	1.1928	-0.30344	-0.15229	0.29847	-0.050774	-0.44951	0.76562	0.72133	-0.056033	-0.043455	0.056606	-0.92432	1.983	-0.10941	-0.057441	-0.56943	-0.37343	-1.4127	-0.078256	-2.2317	-0.11045	-0.98506	0.54683	0.44544	-2.9181	-0.69424	-0.032563	0.22096	0.00032771	0.76443	0.0085078	-0.80433	0.28583	0.63763	-0.62823	-0.73833	-0.88603	0	-0.84282
TCGA-GN-A262-06A-21-A20N-20	0.079773	0.39053	0.39953	0.50409	-0.24019	-0.9423	-1.4993	0.50391	0.55407	0.91547	1.3545	0.28309	-0.26891	0.55239	0.14992	-0.64144	-0.1357	1.1372	0.084126	0.4696	-0.15902	-0.9238	-1.5869	-0.37726	0.10996	0.48921	-0.37127	-1.3463	-0.089754	-0.48082	0.15067	0.85698	0.28444	-0.1226	0.48845	1.1552	0.63501	-0.32252	-0.28998	-0.048819	0.16314	-0.42923	0.0045161	0.58566	0.076002	-0.93939	0.85692	0.31906	1.2929
TCGA-GN-A263-01A-21-A20N-20	0.10853	0.79095	-0.75787	0.50578	0.033428	-0.61905	-0.64822	0.69734	-0.65764	0.87306	1.1848	0.6311	0.04951	-0.9504	0.23955	-1.4146	-0.50373	1.4041	0.074569	-0.097745	0.12977	1.253	-0.15962	-0.013111	-0.35278	0.28839	0.10432	-1.2256	0.3514	-0.14314	0.1418	-0.027377	0.42973	-0.22971	-1.6923	1.5033	-0.69646	-0.23365	0.27251	-0.73928	0.84357	1.5347	-0.26426	0.22012	-0.14216	-1.4307	-0.85522	0.67074	-1.6779
TCGA-GN-A264-06A-21-A20N-20	0.14264	0.34841	0.038838	-0.43628	0.051886	-0.74626	-1.08	1.268	0.76289	0.15738	2.7761	0.51605	-0.099393	0.95549	0.15308	-0.67473	-0.47014	3.0069	0.25981	-0.35429	0.078486	-0.9485	0.34471	-0.087543	-0.29803	0.41215	0.45419	-1.2104	-0.40851	-0.28469	0.25713	0.21366	0.40906	-0.082848	0.49078	0.73742	0.060739	-0.19944	-0.066809	-0.024687	1.5375	1.408	0.014414	1.1412	0.06898	-0.053291	1.6045	-0.18721	-1.4035
TCGA-GN-A265-06A-11-A20N-20	0.062906	-0.65451	-1.3096	-1.1727	-0.23277	0.2083	0.35014	-0.59352	-0.24025	0.6324	-0.58396	0.47293	0.084497	-0.97386	1.3097	-0.63101	0.20033	0.31757	0.33123	1.5641	0.78987	0.29254	2.091	0.45576	-0.2126	-0.94093	-0.43216	-0.76181	1.5296	-1.5497	0.60794	-0.99135	-0.47716	0.2015	-3.1355	-0.36936	-0.25144	0.88573	0.13073	-0.52165	-0.39966	1.1913	0.098153	-0.16057	-0.24534	-0.86367	0.37126	2.979	-0.068117
TCGA-GN-A266-06A-21-A20N-20	-0.18634	0.28577	-0.5284	-0.12716	-0.048923	-0.30487	-0.56467	1.1447	0.18838	0.24494	0.058014	-0.17744	-0.073728	0.40131	0.29894	-0.72977	0.78388	0.071098	0.033934	0.41748	0.45306	0.40934	-0.83621	0.080743	0.058196	-0.46277	0.28164	-1.4515	0.20797	-0.30893	-0.0033179	-0.50254	0.33795	0.041178	-3.4634	-0.28258	-0.3526	-0.027455	-0.022921	-0.31656	0.70877	0.57564	-0.061766	0.52073	-0.4726	1.4289	1.6075	2.1277	1.1376
TCGA-GN-A267-06A-11-A20N-20	0.12064	0.50722	-1.0216	0.3946	-0.039745	-0.42808	0.222	1.037	0.087762	0.41293	0.85279	-0.12089	0.26387	-1.5864	0.33895	-0.70512	-0.27304	0.1378	0.1098	0.23433	0.1319	1.7397	-0.67094	0.32009	-0.48049	0.24519	0.19648	-1.351	0.56782	-0.19761	0.10613	0.60762	0.21513	-0.77948	-3.2462	0.096845	-0.72521	-0.030925	0.032006	-0.3426	-0.043925	0.48966	-0.10095	-0.57023	-0.30537	-1.2269	0.50903	1.0408	-1.504
TCGA-GN-A268-06A-21-A20N-20	0.060353	0.59044	-0.067183	0.4264	-0.57549	-0.66988	-0.58129	0.91507	0.23818	0.057019	0.87085	0.023922	0.15995	-0.22598	-0.16526	-0.49444	0.19733	2.1613	0.21194	0.024119	0.18949	0.033704	-0.43312	-0.21794	-0.30733	0.67507	0.43146	-1.3476	-0.068935	0.25358	0.062625	0.52516	0.34347	-0.41227	-3.5643	0.084875	0.73659	-0.45712	-0.31467	-0.067698	-0.13096	-0.88406	-0.22692	1.6273	-0.74937	-1.1399	0.54569	-1.182	-0.57594
TCGA-GN-A269-01A-21-A20N-20	0.45712	-0.24024	-2.1237	-1.408	-0.87804	0.16486	0.079892	-0.406	-0.079336	0.12081	-0.05526	0.21136	0.71775	-2.541	1.091	-0.68152	0.24503	1.1092	0.25279	2.1974	0.44846	0.011745	-1.3801	0.96174	-0.055564	-0.5986	-0.32042	-0.55604	2.1621	-1.3254	0.72811	-0.27806	-0.38937	-0.22411	-0.39512	-0.62656	-0.30455	0.82534	-0.67078	-0.22215	-0.25701	1.3056	0.083247	-0.079664	-0.10038	-1.165	-0.12787	2.8097	0.14263
TCGA-GN-A26A-06A-21-A20N-20	0.026013	0.5851	0.28606	-0.14661	0.33543	-0.8405	0.29802	0.96941	-0.48587	0.071122	-0.64779	-0.054538	0.17855	-1.2271	0	-1.0108	-0.069356	-0.35332	-0.16803	-0.50898	0.072198	2.4434	1.0508	-0.040227	0.27963	-0.062151	0.1366	-1.4284	-0.041521	-0.78036	-0.10222	-0.44536	0.16539	-0.20457	-3.5074	0.21138	-0.5474	-0.2397	-0.21029	-0.54227	0.098446	1.4414	-0.061289	0.12394	-0.49156	-0.031149	-0.098336	-0.57166	-0.91037
TCGA-GN-A26C-01A-21-A20N-20	0.023165	0.31585	-0.41626	-0.32283	0.030225	-0.43729	1.1907	0.71162	0.28327	0.63093	0.25116	0.19033	0.10862	-0.13823	0.5192	0.23033	-0.30588	0	0.23707	-0.48066	0.28649	2.5345	-1.9295	0.059652	0.50789	-0.1053	-0.083766	-1.507	-0.064319	-0.72038	0.083644	-0.46041	0.46011	-0.086544	-3.5967	-0.10104	-0.14625	0.055292	-0.21848	-0.38481	0.96825	0.5248	0.18149	0.54324	-0.3533	-0.30415	1.5381	0.93245	1.0259
TCGA-GN-A26D-06A-21-A20N-20	0.08729	0.71364	-0.86568	0.90847	0.25213	-0.73687	0.039916	1.4072	0.1774	-0.38145	0.34546	0.27464	0.2321	-0.89956	-0.11046	-0.5922	0.10748	-0.10928	0.048946	-0.35935	0.25377	-0.32307	-1.0281	-0.090589	-0.5431	0.5489	2.0592	-1.5359	-0.11759	0.71032	-0.089998	0.38529	-0.25567	0.80844	-2.4984	-0.22157	-0.56513	-0.17674	0.074813	-0.23555	0.85823	0.6978	0.23232	2.0308	-0.38605	-0.51417	1.2079	-0.84668	-1.3484
TCGA-HR-A2OG-01A-11-A20N-20	-0.043821	-0.060816	-0.035035	-0.56238	0.24803	-0.4688	0.31893	1.2768	-0.60448	0.53009	0.048193	0.023279	0.20545	-0.74076	0.6157	-0.54349	-0.4164	0.24016	-0.095126	-0.0060714	0.23965	0.91717	0.87717	0.11493	0.40241	0.015573	0.41922	-1.286	0.56532	-1.3067	0.093123	-0.5478	0.42792	-0.33632	-3.6515	-0.17847	-1.3809	-0.055931	0.11386	-0.78401	-0.061068	1.9631	-0.20666	-0.71497	-0.41178	-1.1482	-0.3246	1.2192	2.0128
TCGA-HR-A2OH-01A-21-A20N-20	-0.052271	0.89052	-1.0123	-0.28849	-0.021703	-0.9549	-0.92425	0.91968	-0.066211	1.0271	0.45311	0.28086	-0.012742	0.46125	0.1397	-0.34848	-0.44373	0.51767	-0.0013671	-0.69832	-0.13238	2.229	-0.77276	-0.24016	-0.4381	0.22964	-0.023076	-1.5574	-0.70631	0.01878	0.065289	0.13558	0.3147	0.61608	-0.073274	1.1368	0.57387	-0.31904	-0.16794	-0.37234	0.42024	-0.64264	-0.17767	0.80735	0.04601	-0.57529	0.92847	-0.020678	1.1526
TCGA-EE-A3AG-06A-21-A20N-20	0.90637	1.3935	1.0474	-0.23217	0.27724	-0.65804	-0.53209	-0.3139	0.4631	0.28784	-0.34007	0.16662	-0.083867	0.71387	0.34443	-0.44224	-0.16893	-0.080764	0.10316	0.52606	-0.066878	-0.50047	1.201	-0.3243	0.66507	0.8355	0	-1.0294	-0.51492	1.4401	0.14704	-0.33122	0.22368	-0.41236	-3.527	1.8625	0.61135	-0.11127	-0.049703	-0.14625	-0.93792	1.3811	-0.078643	0.23007	-0.019084	-0.33003	0.73353	-0.19101	1.8458
TCGA-ER-A197-06A-41-A20N-20	0.059455	-0.068536	-0.43812	-0.47747	-0.088837	-0.98199	-1.5739	-0.011685	0.60901	0.97031	1.625	0.15367	-0.10901	-0.0006026	0.23578	-0.74377	-0.14531	2.2015	-0.10292	-0.018147	0.11171	0.42545	-0.60188	-0.54454	-0.60788	0.024091	-0.1673	-1.4736	-0.62908	0.19537	0.27996	0.75005	0.42389	0.15496	-0.30627	1.1501	0.54826	-0.074869	-0.30545	-0.21121	0.25145	-0.61511	-0.16597	0.57091	-0.012683	0.044358	1.558	0.35473	-0.64127
TCGA-ER-A19O-06A-21-A20N-20	0.095766	-0.86004	-0.75267	-0.61695	0.051167	-0.57573	-0.74199	1.0707	0.53824	0.55102	0.62626	0.052656	0.17978	0.86939	-0.058135	-0.54922	-0.033539	2.6346	0.087472	0.042455	0.35179	-0.27985	1.3302	0.32659	-0.4103	-0.32535	0.24047	-1.2653	0.43683	-0.62006	0.30541	-0.45284	0.053768	-0.15039	-0.14165	-0.50791	-0.14985	-0.16268	-1.0593	-0.12263	0.019841	0.60719	-0.11626	0.76475	-0.46886	-1.0679	0.2143	-0.20984	-1.3131
TCGA-ER-A19P-06A-21-A20N-20	-0.027336	-0.53929	0.28916	-0.4482	-0.15911	-0.65735	-0.22242	1.1238	0.49743	0.32193	0.98717	0.011189	0.081081	0.0076479	0.10386	-0.091297	0.22278	0.29426	0.083608	-0.70231	0.33064	1.6983	0.88188	0.19148	-0.35626	-0.15621	0.15616	-1.4248	-0.48173	-0.66599	-0.14579	-0.17911	0.028302	0.221	-0.068316	-0.4292	0.66308	-0.3009	-0.1611	-0.15589	-0.21176	-0.68615	-0.035975	-0.54764	-0.20451	-0.50742	0.90141	-0.37928	-1.0863
TCGA-ER-A19Q-06A-21-A215-20	-0.022061	0.18948	-0.18483	-0.53031	0.063556	-0.90743	-1.421	0.25056	0.066357	0.40836	-0.38284	0.2918	0.15916	0.80486	-0.016159	-0.75893	-0.40503	1.6793	-0.097241	-0.45596	-0.12622	0.59656	-0.28618	-0.069227	-0.54067	-0.40399	0.39101	-1.4325	0.18638	0.076567	0.042444	-0.61765	0.32004	-0.61701	0.14156	0.39635	-0.55349	-0.23854	-0.21879	-0.17608	0.23912	-0.43682	-0.36807	1.4693	-0.070484	-0.63721	1.1542	-0.29851	-1.1356
TCGA-ER-A19S-06A-21-A215-20	-0.032692	0.57486	-0.048115	-0.66097	0.043667	-0.50806	0.72976	0.86595	0.082484	0.21834	0.20722	-0.025434	-0.083744	-0.198	0.29245	0.13501	-0.24351	-0.22495	0.0098486	-0.61363	0.038767	2.6154	-0.6574	0.11565	-0.21391	-0.081785	0.17783	-1.342	-0.64993	-0.50372	-0.16356	-0.18973	0.28445	-0.35862	-0.16678	-0.13205	0.65994	-0.35417	-0.16997	-0.32077	-0.26182	-1.0888	0.021339	0.16045	-0.3653	-1.3052	0.80445	-0.52997	-0.8176
TCGA-ER-A19T-01A-21-A215-20	-0.026359	0.12072	-0.17666	-0.21089	-0.33847	-0.3937	0.29227	-0.70651	-0.19792	-0.51848	1.0354	-0.32159	0.12424	-0.45095	0.26949	0.20437	0.10739	3.5815	0.10871	0.68792	0.017686	-0.79668	0.17689	-0.1228	-0.061374	-0.23894	0.21324	-1.2315	0.1939	-0.055106	0.20147	0.79476	-0.24142	0.27199	-0.60147	-0.20793	0.42819	0.57228	-0.1515	-0.36433	-0.67028	1.1125	0.033812	3.3132	-0.67941	-0.25161	1.0945	1.0566	0.58591
TCGA-EE-A180-06A-21-A241-20	-0.19341	0.099931	0.006402	-0.42496	0.37783	-0.44184	-1.7062	1.6555	0.63267	0.80921	1.7923	0.61167	0.048656	1.4924	0.052789	-0.32967	0.073056	3.316	0.14159	-0.058146	-0.13329	0.038473	-0.045697	-0.38809	-0.29007	0.018129	0.10998	-0.86656	0.022061	0.45229	0.34011	-0.8931	0.022091	-0.1231	1.0028	1.279	0.3584	-0.42242	-0.16623	-0.080459	0.92477	-0.5529	-0.075552	0.76017	-0.065917	-0.57099	1.7311	-0.89234	-1.4929
TCGA-ER-A19W-06A-31-A241-20	-0.082121	-0.021065	-1.0807	-0.94707	-0.24441	-0.48314	0.075006	0.56266	-0.54377	0.36836	-0.11637	0.146	0.1202	-1.4806	0.53499	-0.22784	-0.0039383	0.0062062	0.057612	0.37014	0.10513	1.9837	-0.31795	0.31865	-0.17334	-0.20773	-0.42673	-1.2053	0.49009	-0.84135	0.11935	-0.38865	-0.31456	-0.31228	-2.0578	0.19009	-0.43837	0.00049599	-0.25677	-0.5766	0.2524	0.94546	-0.072578	0.20951	-0.16852	-1.3341	-0.070226	1.2308	-0.93153
TCGA-DA-A1I0-06A-21-A241-20	0.21871	0.091013	-1.5384	-0.7643	-0.011018	-0.52137	0.61604	0.56348	-0.56712	0.2702	0.06701	0.4941	0.31577	-0.8731	0.55868	-0.89296	-0.051021	1.649	0.023952	1.1263	0.26737	-0.46217	0.25047	0.6422	0.78558	-0.076953	-0.35107	-1.0426	1.1473	-0.9876	0.51515	-0.3493	-0.32788	-0.80077	-0.97753	1.0485	-0.4662	0.35416	-0.24521	-0.61949	0.3326	1.5464	-0.15831	-0.63608	0.12408	-1.1706	1.643	1.0974	-1.1779
TCGA-BF-A3DN-01A-21-A241-20	-0.031816	0.13168	0.46391	-0.91663	0.38204	-0.86307	-0.51371	1.8271	-0.37993	0.9865	0.34698	0.3935	0.13783	0.24387	0.10527	-0.50745	-0.015129	1.5462	-0.071021	1.3582	0.054411	0.4407	1.9836	-0.28974	0.062624	-0.5149	0.24029	-1.1556	0.47051	-0.55676	0.11295	-0.55286	0.47503	0.018708	-0.80439	0.79346	-0.10423	-0.22195	-0.13262	-0.55861	0.58724	0.055491	0.013811	0.7123	-0.11511	-0.39528	1.5836	0.25351	0.31856
TCGA-BF-A3DJ-01A-21-A241-20	-0.054758	-0.19111	-0.10176	0.30104	0.21153	-0.88039	-0.68585	1.3316	-0.44271	0.29063	-0.13207	0.30878	0	-0.23004	-0.057017	-0.80462	-0.3299	1.4106	0.026976	-0.53172	0.16979	0.20372	0.43651	-0.19674	-0.60112	-0.16348	0.47075	-1.4636	0.092566	-0.396	-0.17177	0.021895	0.27425	0.096364	-1.8749	0.25533	-0.13318	-0.49805	-0.67365	-0.43852	0.034101	0.71842	-0.33722	1.0543	-0.49061	-0.36796	2.1808	0.23657	0.74325
TCGA-BF-A3DL-01A-21-A241-20	-0.13902	-0.10709	0.75759	-0.61245	0.35304	-0.95115	0.59514	1.4635	-0.49008	-0.056562	0.38219	0.10216	0.17496	0.64335	0.011991	-1.1296	0.29689	3.2752	-0.11464	1.5165	0.20371	-0.7314	0.57706	-0.11453	-0.70853	-0.31032	-0.051121	-0.87137	0.41203	-0.50638	0.39784	-0.15432	-0.0063327	-0.38727	-0.049514	0.94297	0.62647	-0.10142	-0.2519	-0.46208	0.044313	0.13694	-0.27869	0.1765	-0.32276	-1.0089	0.8398	0.63883	-1.0214
TCGA-BF-A3DM-01A-21-A241-20	-0.097163	0.60882	0.59918	0.31696	0.26869	-0.83664	0.29177	0.6027	-0.16181	0.20279	0.082224	0.34464	0.092481	-0.91285	0	-0.28337	-0.078981	0.33605	-0.01539	-0.54016	-0.19295	-0.88169	-0.04314	-0.38791	0.53408	0.27985	0.049197	-1.4159	-0.14634	0.21508	-0.061102	0.82564	0.168	-0.33859	-1.2848	0.78625	1.3865	-0.089245	0.10051	-0.44294	0.2003	-0.25073	0.0051832	1.5105	-0.52908	-0.12223	1.4945	-0.078194	0.19752
TCGA-FW-A3I3-06A-21-A241-20	-0.083468	1.2835	0.68316	-0.73996	-0.15532	-0.92061	-1.4878	0.21158	0.28054	0.15	0.5345	0.2292	-0.10009	0.27718	-0.10584	-0.32599	0.72278	0.020019	-0.0094204	0.40271	-0.13957	-0.79242	0	-0.34672	-0.059304	0.24913	0.029667	-1.4491	-0.46532	0.7887	0.098538	-0.10058	-0.50308	0.76759	0.14059	1.0196	0.9904	-0.34834	0.010733	-0.21506	0.12153	-0.70783	-0.11187	1.3263	-0.051664	-0.16095	0.57022	-0.36018	-0.072946
TCGA-ER-A3ET-06A-21-A241-20	-0.087465	-0.47089	-0.63479	-1.2539	0.061573	-0.28577	-0.62473	0.91003	0.16668	-0.091485	0.9328	0.27782	0.03877	0.51365	0.043688	-0.051219	0.11634	3.62	-0.059279	-0.039433	-0.036682	0.55923	0.53289	-0.15009	-0.39911	-0.42196	0.096559	-1.4578	0.21998	-0.096523	0.17795	-0.50831	0.022142	-0.076541	-0.17156	0.24142	-0.097089	-0.19824	-0.47242	-0.31408	0.81899	-0.4476	-0.075425	0.83969	0	-0.70873	0.55775	0.62874	-0.66451
TCGA-ER-A3ES-06A-21-A241-20	0.31532	0.76971	0.19433	-0.81968	-0.13853	-0.6947	-1.4692	-1.3828	0.93774	0.23831	2.3179	-0.015347	0.42307	-1.0973	-0.1913	0.74129	-0.037458	3.662	0.34269	0.51371	0.092734	-1.0298	-0.31083	-0.25419	-0.51358	0.28045	0.21283	-1.3513	0	-0.74963	0.35403	-0.52199	0.83281	-0.082758	-2.1724	0.39391	1.0258	0.33554	0.28518	0.34095	-0.041093	-1.2802	0.56041	2.1468	0.082968	-0.26285	1.1451	-0.63772	-1.3058
TCGA-IH-A3EA-01A-21-A241-20	0.080265	-0.24738	-0.88075	-0.62383	-0.18078	-0.718	-0.82627	0.55985	-0.0010823	-0.074002	0.17965	0.010181	0.29386	0.16992	-0.21308	-0.48818	-0.10248	1.4383	-0.021916	0.041509	0.12675	-0.56137	-0.71466	0.17554	0.097017	0.34281	0.33993	-1.3157	0.38606	0.45856	0.053489	-0.24291	0	-0.37254	-0.39918	0.71582	-0.97199	0.042323	-0.292	-0.35516	0.365	0.7007	-0.19055	0.044689	-0.16184	-0.92984	0.31319	-0.3961	-1.3543
TCGA-DA-A3F3-06A-21-A241-20	-0.14663	-0.48451	-0.15552	-0.55982	-0.32152	-0.68588	-0.34324	-0.33313	-0.6111	-0.29323	0.40518	0.092513	0.34359	-1.4552	0.05888	-1.0287	0.18069	-0.069186	-0.16461	0.12214	0.14051	-0.45992	1.6125	-0.021413	-0.276	-0.72484	0.40103	-1.369	1.0584	0.051878	0.12472	-0.89632	-0.15577	0.0046496	-3.2818	0.33581	0.34834	0.070709	-0.17493	-0.55583	-0.090231	0.40938	-0.054699	0.49798	0.030541	-0.26342	0.73063	1.3579	-0.94243
TCGA-DA-A3F2-06A-21-A241-20	-0.060719	-0.53009	-1.1236	-1.4193	0.1211	-0.28521	-0.32748	0.030167	-0.14243	0.48321	-0.071578	0.17254	0.058015	-1.6926	0.46693	-0.42385	0.099403	0.046032	-0.0031418	0.73779	0.14671	0.20783	0.65092	0.59726	-0.31742	-0.43033	-0.1435	-1.2782	1.4628	-2.2075	0.082496	-0.88065	-0.02314	0.031333	-2.7431	0.19804	-0.67282	0.17255	-0.77973	-0.38401	0.45341	1.0175	-0.069596	0.12718	0.17032	-1.2171	-0.6008	3.4059	-1.5633
TCGA-DA-A3F8-06A-21-A241-20	-0.058512	0.71223	-0.14468	-0.64548	0.5034	-0.82243	-0.69509	0.78418	-0.0015762	0.5265	0.22416	0.25256	0.22936	0.64148	-0.16196	-0.095412	-0.12864	1.09	-0.07423	-0.41732	-0.18884	2.614	1.1376	-0.1409	0.21289	-0.33236	0.23092	-1.3686	0.090535	-0.68001	0.122	-0.21594	0.011324	0.25994	0.44165	0.41135	0.46184	-0.24964	-0.067714	-0.35792	0.40648	-0.39333	-0.1209	0.47462	0.079035	-0.24859	1.7848	-0.72026	0.3121
TCGA-DA-A3F5-06A-21-A241-20	0.073497	1.5505	-1.042	0.48843	0.12509	-0.69335	3.0879	-0.5318	-0.88051	0.80595	-0.76722	0.08701	0.026215	-2.0738	0.019823	-0.89102	-0.29447	-0.042861	0.12266	-0.43361	0.18181	0.087558	0.086058	0.18237	0.34488	0.44489	0.76744	-1.3448	0.3792	0.55638	0.062157	0.69142	0.35443	-0.32439	-3.1033	0.0094542	-1.4119	-0.42314	0.25026	-0.78757	0.06886	0.61722	-0.27582	-1.1478	-0.46102	-1.5919	-0.70855	-0.023203	-0.23092
TCGA-EB-A3HV-01A-21-A241-20	0.054814	-0.42009	-0.28207	-0.47439	0.05058	-0.51045	-0.2349	0.1793	-0.33283	0.15526	0.72226	0.16477	0.21736	0.43654	0.13674	-0.39988	-0.098579	0.53306	0.013383	0.51597	0.23772	-0.53074	1.6922	-0.13824	0.042532	-0.53079	-0.092628	-1.1314	0.2836	-1.4363	0.046843	-0.53215	0.039022	-0.13035	-0.65688	0.34382	0.38908	-0.064603	-0.8244	-0.50599	0.64802	0.41406	0.03249	1.2501	-0.13262	-0.21061	1.3939	0.76253	-0.15447
TCGA-EE-A3J3-06A-21-A241-20	-0.089527	0.082808	-0.94422	-0.27467	-0.10504	-0.588	-0.31171	0.88812	0.19796	-0.07409	0.5927	-0.044955	0.025401	0.16452	-0.16757	-0.32478	0.27547	0.85747	0.06984	-0.35378	0.11344	-0.14866	0.22215	-0.091745	-0.29234	-0.37502	0.56804	-1.4339	0.13824	0.0097483	-0.17399	-0.37083	-0.16481	0.38856	-0.51697	0.15503	0.31932	-0.32429	-0.11775	-0.24202	0.073371	0.55171	-0.090358	1.123	-0.37601	-0.20212	1.475	-0.29153	-0.56824
TCGA-EE-A3JE-06A-21-A241-20	-0.065005	0.25673	-1.5172	0.36266	0.021576	-0.6194	-0.89688	1.7795	0.19246	-0.20949	0.4645	0.065097	0.13832	0.56603	-0.26736	-0.65513	-0.048517	0.3409	-0.019397	-0.52252	0.23193	1.5926	-0.028146	-0.066595	-0.25468	-0.43476	0.51387	-1.3698	0	0.61879	0.016097	-0.25766	-0.050261	-0.47679	0.20169	-0.061191	0.51598	-0.31001	-0.24347	-0.21695	0.15574	-0.47026	0.10369	1.1356	-0.39555	-0.36187	1.7277	-0.043031	-1.1207
TCGA-EE-A3JA-06A-21-A241-20	0.26243	0.034291	-0.23135	-0.72974	0.36476	-0.63889	-0.87993	1.1946	0.27985	-0.20321	1.3761	-0.060024	0.2819	-0.30448	-0.25972	-0.026984	0.14661	-0.21766	-0.15805	0.56462	-0.10219	-0.53257	-0.26817	0.035479	-0.1213	-0.63362	0.60465	-1.5546	0.22497	-1.173	-0.058505	-0.72173	-0.35325	-0.0024851	-2.5742	-0.60866	0.1861	-0.54939	0.01908	-0.13007	-0.15838	-0.92853	0.36782	1.5532	-0.5582	-0.67874	1.6393	-0.78257	-1.293
TCGA-EE-A3JH-06A-21-A241-20	-0.0082338	-0.16395	-0.46966	0.15524	-0.29819	-0.084169	-0.0707	0.66181	-0.94302	0.24167	-0.16088	-0.057468	0.35264	-1.0764	0.6341	-0.41179	0.25838	1.4209	-0.059646	0.4996	-0.041926	0.33542	1.5454	0.48776	-0.51717	-0.82717	-0.37457	-1.2151	1.4559	-1.0352	0.25982	-0.82896	0.02898	-0.16626	-2.0084	-0.80749	0.10896	0.35018	0.037186	-0.8876	-0.36359	0.74624	-0.066094	0.13382	-0.39383	-1.1702	0.47713	1.2318	-0.82582
TCGA-EE-A3J7-06A-21-A241-20	0.13447	1.9001	0.29221	0.58909	-0.20477	-0.6418	1.9597	0.75298	-0.10146	-0.23521	-0.4224	-0.0080547	-0.043408	-0.50588	0.0091424	-0.638	-0.1863	0.039903	0.060026	0.47005	0.22998	0.23777	-1.3466	-0.3085	0.061374	0.73082	0.28484	-1.4348	-0.21405	1.3425	-0.21133	-0.33909	0	0.63924	-1.1655	0.58693	1.1998	-0.25785	0.36706	-0.22655	-0.096471	-0.20275	-0.022934	1.2706	-0.54731	-0.93803	1.0762	-0.35004	-0.382
TCGA-EE-A3JD-06A-21-A241-20	0.022788	0.00010016	-0.68735	-0.37893	0.049983	-0.76374	0.97444	0.98116	0.14763	-0.27808	0.72105	0.035143	-0.018222	-0.48463	-0.079829	0.20481	-0.048855	-0.40416	0.0094308	-0.42503	0.12252	1.538	1.3712	-0.031528	0.086435	0.015664	-0.10439	-1.4599	-0.024981	-0.099105	-0.15854	-0.52226	0.23114	-0.16458	-3.4243	0.56957	0.063064	-0.33062	-0.31301	-0.27708	0.24561	0.075114	-0.080169	0.43712	-0.040913	0.092058	0.98176	-0.11999	-0.67954
TCGA-ER-A3PL-06A-21-A241-20	0.086382	0.4193	0.52074	-0.44659	-0.026998	-0.29398	-0.92677	1.105	-0.10295	0.37323	0.82836	-0.12338	0.2036	0.3043	-0.08551	-0.26348	-0.0056722	0.74318	-0.065435	0.032905	0.22169	-0.87963	0.83375	-0.14881	0.058741	-0.29731	0.28127	-1.3508	0.057051	-0.90685	-0.12671	-0.56068	-0.11672	-0.018779	0.028727	-0.54165	-0.21121	-0.46403	-0.10596	-0.459	0.16875	0.88196	0.16685	0.89781	-0.73285	-0.26646	2.2194	-0.061181	0.020313
TCGA-D3-A3MR-06A-21-A241-20	-0.036423	-0.73534	-0.2237	-0.050373	0.29727	-0.38049	0.51292	1.1239	0.34884	0.60135	-0.083327	-0.093786	0.30444	-0.23521	0.38834	-0.20857	-0.1708	-0.21304	0.10653	-0.035395	0.55623	2.8401	0.35444	0.23876	-0.28867	-0.5394	-0.11914	-1.3014	0.37229	-0.60152	0.04636	-0.039464	0.095822	-0.000516	-0.095686	-0.32781	-0.025551	0.14942	-0.80273	-0.38743	0.033135	-0.18329	0.0089882	0.50055	-0.25953	-0.76414	0.33535	2.3139	-0.54925
TCGA-D3-A3MV-06A-21-A241-20	0	0.61873	0.33029	-0.44706	0.23258	-0.59995	-0.88839	0.90485	-0.17605	0.084891	0.74216	0.36177	0.034022	0.073762	0.13216	-0.53378	-0.20387	1.6094	-0.2224	-0.086925	-0.13201	-0.93313	0.15154	-0.29978	-0.15524	0.084042	0.22549	-1.5421	0.29415	-1.3544	-0.018412	-0.75794	-0.27714	0.24229	-0.24006	0.84388	-0.089618	-0.31817	-0.084365	-0.33342	0.42477	-0.23642	-0.14557	0.64195	-0.13728	-0.26549	1.8478	0.85203	1.1323
TCGA-D3-A3ML-06A-21-A241-20	-0.26789	0.27461	-0.86667	-0.21033	0.34742	-0.90028	-0.95664	0.32229	0.47641	-0.1095	0.73829	0.24745	-0.090626	-0.8767	0.0022788	-0.86367	-0.12024	-0.31852	0.020329	-0.012305	-0.0069533	-0.1191	-0.3274	-0.14557	-0.40362	-0.55617	0.58221	-1.2539	0.063333	-0.11518	-0.0016958	-0.63373	0.30755	0.050686	-3.6282	1.2632	1.1573	-0.26239	0.013948	-0.11088	0.29024	0.92509	-0.31769	0.40801	0.13287	-0.41918	1.6989	-0.70801	-0.91797
TCGA-D3-A3MO-06A-21-A241-20	0.16007	0.68567	0.30775	-0.0099501	-0.17696	-0.67265	0.5698	0.3187	0.073572	-0.13134	0.0049881	0.066283	0	-0.16572	0.1661	-0.10876	-0.10647	-0.063269	-0.016779	-0.022924	-0.0095267	-0.55884	0.2045	-0.0048955	-0.16468	-0.23811	0.083774	-1.3349	0.15159	-0.66508	0.42067	-0.20178	0.26874	0.39389	-1.622	0.77374	0.23038	-0.17422	-0.15605	-0.26825	0.13723	0.955	-0.008265	0.35299	-0.15144	-0.44512	0.56535	0.055842	2.3431
TCGA-GF-A3OT-06A-11-A241-20	0.062614	0.75029	-0.39388	-0.21121	-0.44527	-0.57963	0.07627	-0.37632	-0.64812	0.11172	-0.77209	-0.038709	0.047921	-0.9197	0.45166	-0.95367	0.65154	-0.14955	0	0.88909	0.3928	0.35042	0.47511	-0.04541	0.53461	-0.45261	-0.26949	-1.4188	0.57717	0.54079	0.38559	-0.17717	-0.45247	-0.1512	-3.3845	1.1664	-0.37906	0.37248	-0.051787	-0.7384	-0.16874	0.31845	-0.24286	-0.59897	-0.059104	-1.2292	-0.36506	1.3075	-0.92684
TCGA-ER-A19M-06A-51-A241-20	0.10055	0.51207	-0.30663	-0.49543	-0.27606	-0.40612	0.17895	-0.2148	-0.67136	0.48859	-0.29805	0.15135	0.2356	-0.6343	0.43753	-0.57593	0.043115	0.44026	-0.017358	0.93953	0.46183	0.5171	-0.77458	-0.071973	-0.16569	0.01077	-0.42227	-1.3883	0.27318	-0.25679	0.25855	-0.28743	-0.24101	-0.32518	-0.84627	0.15744	-0.70647	-0.00013936	-0.47726	-0.81361	-0.13289	1.4373	-0.075096	0.75227	-0.3722	-0.93851	0.31639	2.5477	-0.28387
TCGA-FR-A3R1-01A-21-A241-20	-0.066463	-0.30387	-0.33248	-0.90069	-0.16997	6.0045e-05	0.061308	0.15751	-0.40086	0.42227	0.10558	0.29012	0.079266	-0.12998	0.82697	-0.42448	0.19492	0.054184	0.13841	0.80922	0.48814	0.57613	1.4805	0.022342	0.43096	-0.65946	-0.3507	-1.2521	0.11958	-0.60093	0.28211	-0.50301	-0.52131	-0.34986	-0.36989	0.21443	0.073177	0.29313	-0.32265	-0.68051	-0.11438	0.7858	-0.067116	0.68662	-0.16446	-0.10531	1.2455	2.0235	-0.323
TCGA-EB-A3XE-01A-21-A241-20	0.027842	0.045777	0.041329	-0.12932	0.34614	-0.80375	-0.57015	1.2901	-0.5951	0.81437	1.5716	0.42816	0.19696	1.1676	0.23567	-1.1399	-0.085698	1.0559	-0.2867	0.011997	-0.088406	1.4539	1.4323	-0.34025	-0.16453	-0.22259	0.48714	-1.3558	0.3244	-0.93903	0.24325	-0.1599	0.13455	-0.16952	0.10529	1.0996	-0.19301	0.23176	0.014429	-0.65119	1.5408	0.70007	-0.10643	0.36464	-0.014672	0.034886	0.3514	0.79935	-0.67509
TCGA-EB-A3XF-01A-41-A241-20	0.10752	-1.0546	-1.2947	0.84839	-0.42315	0.56873	-0.019169	-0.71204	-0.48339	-0.37895	0.090481	-0.032312	0.37189	-0.16754	0.66564	-0.86011	-0.078013	1.2131	0.059576	1.2343	0.30367	-0.089223	1.3467	0.17368	0.20656	-0.44735	-0.20188	-0.84614	2.3774	-1.3915	0.30572	-0.44479	-0.23058	-0.80779	-0.1234	-0.24017	-0.25928	0.4962	-0.1679	-0.80821	-0.15709	1.4685	-0.068416	-0.87071	-0.081933	-0.66989	-0.092147	2.4734	-1.4611
TCGA-EB-A3XB-01A-21-A241-20	0.00018381	-0.076846	-1.8991	-0.1515	0.048674	-0.529	-0.42791	1.0911	-0.79134	-0.10053	0.074114	0.43268	0.15727	-1.6039	-0.10738	-0.72177	-0.073968	1.2229	-0.17401	0.3268	0.17131	0.90658	0.29321	-0.015678	-0.15446	-0.31347	0.17896	-1.1602	0.42035	-1.0174	0.3545	-0.18828	0.67539	-0.49009	-2.015	1.0432	-0.67706	0.3458	-0.20024	-0.84969	0.3624	0.51501	0.1025	-1.1755	-0.20272	-1.6048	0.47032	-0.19535	-1.0915
TCGA-EB-A3XC-01A-21-A241-20	-0.065813	0.46886	-0.53912	0.13511	-0.28033	-0.78656	-0.85138	1.5918	-0.58411	-0.33289	0.067382	-0.45263	0.17247	-1.3824	-0.24445	-0.66965	0.03397	0.78618	-0.22149	0.75157	0.037622	-0.61602	-0.075457	0.13514	-0.4033	-0.2445	-0.095775	-1.571	0.17871	0.81162	-0.16258	0.18706	0.10933	-0.61086	-1.1106	-0.26849	0.28207	-0.06629	-0.10922	-0.60589	0.17271	0.12817	-0.12202	0.82496	-0.60153	-1.0152	0.71882	-0.49445	-1.3883
TCGA-EB-A3XD-01A-11-A241-20	0.36492	-0.83478	-2.2157	-1.3237	-0.51895	0.058027	0.18282	-2.1457	-0.37767	-0.55175	0.63826	0.16027	0.70147	-1.7494	0.66907	-0.80369	0.38825	0.78722	0.25274	2.1705	0.57333	0.060428	1.547	0.23672	0.19893	-0.21746	0.081764	-0.79	1.676	-1.2918	0.63428	-0.6374	0.60476	-0.76545	-0.13996	-1.1535	0.48652	0.33844	-0.89216	-0.58714	-0.095809	0.71067	0.11472	-0.57219	0.17353	-0.63183	-0.039731	2.7625	-0.82178
TCGA-FW-A3TV-06A-21-A241-20	-0.020261	0.75743	-0.32831	0.10995	0.62982	-0.78278	-0.67526	1.2475	-0.13689	-0.23368	0.78459	0.86338	0.3524	1.6411	-0.0086691	-1.139	0.056799	-0.031852	0.051893	0.00092744	0.10777	-0.56832	-1.275	-0.24657	-0.47418	-0.5429	0.31354	-1.3312	0.48934	-1.0083	0.18437	-0.23669	-0.11214	-0.078036	1.1897	0.75324	-0.083265	0.26224	0.2437	-0.42038	0.43149	-0.45606	-0.13987	1.6029	0.027045	-0.8169	1.1921	-0.95536	-0.26961
TCGA-EB-A3Y6-01A-11-A241-20	0.21886	-0.86946	-0.57877	-0.32737	0.41745	-0.053124	-0.13875	-0.1303	-0.49083	-0.07285	0.60114	0.375	0.75776	-0.63018	0.11054	-0.35761	0.34561	1.1142	0.11418	1.2823	-0.065457	0.055854	2.4307	0.67893	0.069273	-0.23456	0.23451	-0.69814	2.3425	-1.5544	0.38467	-0.70871	0.51317	-0.81286	-1.1008	-0.25866	-0.35433	0.1873	0.083461	-0.92163	0.30374	1.9007	0.1514	-0.55191	-0.012458	-0.92791	-0.48419	0.88575	-0.7916
TCGA-EB-A3Y7-01A-21-A241-20	0.16994	-0.12796	-1.7622	-0.51645	-0.13102	-0.40166	-0.024647	-0.21872	-0.87607	0.21114	-0.31507	0.23718	0.1645	-3.007	0.51707	-1.2401	-0.13447	2.3477	0.075479	0.86396	0.45245	0.15724	-0.87638	0.015558	-0.40179	-0.12849	-0.28906	-0.95785	0.66307	0.15743	0.3719	-0.078388	1.0509	-1.036	-2.4423	0.62384	-1.3132	0.1053	0.28663	-0.88521	0.63676	1.229	-0.14109	-1.4373	-0.25673	-1.5885	-0.20673	0.61199	-1.0957
TCGA-D9-A3Z4-01A-21-A241-20	-0.13827	-0.059227	0.66187	-0.46241	0.23285	-0.79131	-0.99995	-0.45897	0.47075	0.072189	0.97164	0.2924	-0.15513	-1.2272	-0.067713	-0.39883	-0.115	0.95484	-0.095425	0.33463	0.081149	0.34193	0.03084	-0.29598	-0.48031	0.10944	0.1286	-1.5366	-0.30496	-0.96415	-0.091994	-0.53933	0.086265	0.30207	-2.5002	0.95581	1.3638	-0.33686	-0.037757	-0.12784	-0.44214	-0.65284	-0.011844	0.98239	0.085006	0.027104	1.648	-0.69734	0.27253
TCGA-D9-A3Z1-06A-21-A241-20	-0.035986	1.0238	-0.083258	-0.51794	0.26758	-0.91681	-0.21454	0.050775	-0.88206	0.78651	0.45018	0.21416	0.44677	-2.1415	-0.1153	-0.74327	-0.10243	2.1685	-0.12877	-0.061491	0.34736	2.8833	-0.36024	-0.017137	-0.46257	-0.32932	0.2613	-1.3568	0.53106	-0.11069	0.15711	0.12153	0.58907	-0.17498	-2.1499	1.3374	-0.70756	-0.26956	0.39812	-0.95349	0.55561	0.87313	-0.075967	1.7496	-0.018942	-1.264	-0.62737	-0.29301	-1.5118
TCGA-FR-A3YO-06A-21-A241-20	0.028178	-0.55047	-0.45185	-0.11214	-0.081274	-0.71973	0.39194	1.4824	-0.689	0.90036	-0.17211	0.084822	0.28293	-0.69677	-0.033656	-0.32423	-0.065116	3.2327	-0.20001	0.2972	0.13868	-1.0549	-1.1663	-0.0083614	0.27294	0.073604	-0.15928	-0.76399	0.87719	-0.43445	0.37949	-0.30605	0.17238	-0.64509	-1.6237	0.85586	0.19239	-0.050455	-1.2848	-0.71202	0.48384	1.0524	-0.20776	0.8318	-0.31203	-0.79964	0.183	-0.35534	-1.0826
TCGA-FR-A3YN-06A-21-A241-20	-0.29718	-0.33157	-0.85651	-0.23071	0.13533	-0.70233	-0.096927	0.96332	0.029442	-0.26575	0.84734	0.073078	0.023633	-0.53458	-0.1622	-0.44814	-0.016136	0.9374	-0.086124	-0.1879	0.14075	0.32027	1.1615	0.024029	-0.4949	-0.49413	-0.26218	-1.4967	0.10208	-1.4258	-0.0861	-0.52991	0.36233	-0.53872	-1.1672	0.55535	0.068131	-0.2819	-0.11714	-0.34942	0.12953	-0.75988	-0.18162	-0.068734	0.044784	0.020025	1.3337	0.092943	-1.5697
TCGA-ER-A2NF-06A-21-A241-20	0.14141	0.70416	-0.4535	-0.060267	0.11365	-0.69046	-0.62165	0.26412	-0.24786	0.31044	2.045	0.22513	0.1939	1.3227	0.13954	-0.0031053	-0.22315	2.8421	-0.04163	-0.2332	-0.034685	-0.12953	1.5953	0.083678	-0.58691	-0.13649	0.70015	-1.2041	0.21244	-0.72675	0.017068	-0.61396	0.75423	-0.39594	1.0391	0.68456	0.78511	0.59936	0.036315	-0.1217	0.20926	-1.7084	-0.19615	1.2119	-0.14843	-0.14131	0.81681	0.23674	-1.4202
TCGA-FS-A1ZZ-06A-21-A20N-20	-0.50421	-0.12942	0.67606	-0.22539	0.13178	0.35324	1.1371	0.051981	-0.75691	0.82642	0.87935	-0.33892	0.0037361	-0.62112	1.1631	-1.0026	-0.21139	1.4661	0.19918	0.55304	0.54839	0.038228	2.2397	0.6729	-1.2171	-0.64362	-0.10576	-1.3565	0.97118	-0.90994	-0.22213	-0.46588	-0.31689	0.13718	-2.7865	-1.2818	0.46087	0.56655	-0.32008	-0.69093	-0.083897	-0.53951	0.57705	0.86793	-0.98685	-1.3675	1.635	-0.74105	-0.93223
TCGA-EB-A42Y-01A-21-A443-20	-0.16798	0.24092	-0.49935	-0.57386	-0.0060844	-0.90106	-0.52088	0.72853	-0.36735	0.30337	0.67208	0.12358	0.2173	0.45302	-0.17555	0.085732	0.043382	2.7855	-0.11432	0.20656	-0.21876	0.25468	2.2242	-0.14455	-0.61269	0.10863	0.30455	-1.4528	0.034896	0.22774	-0.023958	-0.52708	0.10345	0.39863	-0.63763	0.79072	0.22738	0.017588	0.1104	-0.40791	0.39185	0.36646	-0.16314	1.3181	-0.37503	-0.8434	-0.64664	-0.61069	-0.41712
TCGA-YD-A9TB-06A-21-A443-20	0.061599	0.51775	0.61849	-1.0176	-0.22192	-0.3584	-0.73292	0.36957	-0.18926	0.073789	0.85432	0.12541	0.040301	-0.11972	-0.036169	-0.37214	-0.16321	2.3618	-0.030833	0.16727	-0.14692	-0.079849	0.28626	0.085059	-0.0039977	-0.10091	0.019357	-1.4025	-0.039492	-0.90669	-0.14179	-0.44681	0.18779	0.3531	-0.32008	0.60854	0.55304	-0.11566	0.24683	-0.22205	0.4419	-0.70922	-0.22736	0.82343	-0.16678	-0.30812	1.2397	-0.2076	-0.75136
TCGA-EB-A42Z-01A-21-A443-20	-0.28679	-0.19753	-1.8153	0.0077653	0.48729	-1.4427	-1.3199	-0.98606	1.4171	-0.40879	-0.45781	0.04815	0.53931	-2.2403	0.76786	-0.74925	0.097637	0.93253	0.19934	1.1187	0.23728	0.48801	3.055	0.10989	-0.77583	-0.91066	-0.7008	-1.3242	1.8928	-1.4937	0.60046	-1.4792	0.40129	-0.68719	-2.4546	-0.53434	-0.76443	0.22215	-0.4285	-0.886	0.14486	1.009	0.15373	-0.10679	0.53171	-1.1452	2.3423	2.0511	-0.081435
TCGA-BF-AAP8-01A-21-A443-20	-0.0070616	0.26665	0.16957	0.37646	-0.00043931	-0.24444	-1.2179	0.51623	0.062597	0.37853	1.9168	0.46331	0.10611	0.40241	-0.033208	-0.2663	-0.21816	1.3918	0.061482	0.42375	-0.13563	-0.43369	-0.087709	-0.047724	-0.54152	-0.088809	0.012849	-1.5669	-0.028719	-1.0916	-0.11961	-0.56091	0.015608	-0.014381	0.33614	0.87879	0.30157	-0.22191	-0.014962	0.10827	0.10838	-0.37226	-0.43836	1.1774	0.01154	-0.42893	0.42404	-0.37195	-0.23681
TCGA-EB-A430-01A-21-A443-20	0.086333	0.34163	0.32314	-0.44447	0.0040632	-0.70265	-0.36292	0.82703	-0.072283	0.3136	0.43654	0.30713	0.019672	0.44608	0.039818	-0.60708	-0.20126	0.46243	-0.055964	-0.086879	-0.083897	2.2425	1.2588	-0.040081	-0.021034	-0.027876	-0.069425	-1.4488	-0.16828	-0.50289	0.0019401	-0.15418	0.00092218	-0.046849	0.14191	0.52807	0.057809	-0.11273	-0.16876	-0.44184	0.25552	0.41594	-0.25447	0.22077	-0.15169	-0.71276	0.69009	0.5492	-0.87358
TCGA-BF-AAP7-01A-21-A443-20	-0.04088	0.070172	-0.27945	-0.74569	-0.12168	-0.76883	-0.44586	0.85923	-0.082764	0.24615	-0.23606	0.37839	0.065536	0.091297	0.042724	-0.55595	-0.075948	0.26764	-0.063313	-0.16791	-0.061181	3.2069	1.1715	0.493	-0.049026	-0.18329	-0.11036	-1.2656	-0.20262	-0.93464	0.066835	-0.40746	-0.17613	-0.16135	-0.25327	0.57954	0.057241	0.20982	-0.043891	-0.50154	0.16113	0.38346	-0.346	0.34093	-0.14896	-0.53478	0.76024	0.078164	-0.08909
TCGA-EB-A431-01A-21-A443-20	-0.25228	1.0212	-0.88027	-0.51955	0.084204	-0.72676	-0.031223	0.20181	0.123	0.054705	0.15732	0.41082	0.14337	-2.1525	0.011277	-0.6052	-0.30388	1.2167	0.10528	-0.13888	0.065043	0.80385	0.38974	0.17439	-0.2986	0.15852	0.34285	-1.0976	0.093677	-0.26848	0.11134	-0.22114	0.64919	-0.30405	-2.4604	0.13924	-1.0948	-0.54589	0.23643	-0.4407	-0.018997	0.4285	-0.20041	-0.53842	-0.38429	-1.8043	-0.46537	0.18585	-1.3424
TCGA-EB-A44P-01A-21-A443-20	0.11989	-0.17414	-0.28148	-1.0075	-0.061889	-0.58126	-0.64058	0.8595	0.33985	0.47248	-0.09845	0.51215	0.082154	-0.42661	0.018515	-0.54668	-0.16244	0.55994	-0.020623	-0.27902	-0.0052594	1.8755	1.1774	0.13514	-0.0045027	-0.2523	0.060585	-1.3319	0.11381	-0.91262	-0.067101	-0.30894	0.43465	-0.15004	-1.4698	0.33509	-0.18696	-0.27679	-0.098764	-0.21358	0.1482	0.013248	-0.13086	0.33171	-0.082976	-0.94177	0.39392	-0.62006	-0.53225
TCGA-BF-AAP6-01A-21-A443-20	-0.044387	0.27786	-0.51483	0.21963	-0.060964	-0.64531	-1.3068	1.8511	-0.54438	0.54254	-0.2035	0.18618	0.20326	-0.046051	-0.0096534	-0.58382	-0.10091	0.75864	-0.050387	-0.044614	-0.1441	-0.393	0.068432	-0.068037	-0.47819	0.0081817	0.19038	-1.2518	-0.23012	0.3149	-0.0068733	-0.10321	-0.17741	-0.11298	-0.51559	0.55992	-0.064138	-0.32455	-0.26489	-0.20343	0.19561	0.46822	-0.35134	0.92628	-0.30227	-0.78382	0.42225	-0.20538	0.89229
TCGA-EB-A44N-01A-21-A443-20	0.050365	0.6579	-0.22958	-0.5896	-0.12826	-0.77648	-0.36152	0.52244	0.12099	0.42571	0.92695	0.28058	0.019105	-0.062186	-0.11035	-0.39542	-0.41662	1.1234	0.033022	-0.19743	-0.04204	0.34721	2.0343	0.15778	0.31552	-0.40774	-0.0059563	-1.4638	0.28422	-0.90651	0.090927	-0.090068	0.45806	-0.12715	-0.26762	0.53971	-0.23161	-0.11267	0.13484	-0.41557	0.0077709	-0.0071491	-0.17819	0.32657	-0.15565	-1.0559	0.22441	1.1867	1.8879
TCGA-BF-AAP4-01A-21-A443-20	0.042166	0.45806	0.11367	-1.0691	-0.22904	-0.53812	-1.028	0.72271	-0.16729	0.26064	0.48765	0.17547	0.21507	-0.11709	-0.078464	-0.45283	-0.25435	0.9524	-0.11606	-0.26916	-0.11349	4.4667	-0.31444	0.17477	-0.12862	0.00062202	-0.096327	-1.527	-0.20812	0.26149	0.047162	-0.49764	0.15297	-0.30671	0.039629	0.58146	0.0034053	-0.27373	-0.15983	-0.29943	0.26081	-0.19178	-0.34433	0.43252	-0.14962	-1.444	0.44621	0.15456	-1.5431
TCGA-BF-AAP1-01A-21-A443-20	-0.1943	0.27101	0.73784	-0.48723	-0.18079	-0.72927	0.42401	-0.089699	-0.08723	0.43499	1.3919	0.34174	-0.023173	0.81504	-0.088588	-0.01997	-0.20455	0.92228	-0.098038	-0.26635	-0.1513	0.46344	0.78118	-0.10404	0.44594	-0.066525	0.14756	-1.424	-0.033318	-0.27569	-0.059605	0.40978	0.18643	0.17297	0.50001	0.55326	0.48905	-0.28446	0.15646	-0.48412	0.12032	0.13554	-0.43164	0.80885	-0.21489	-0.90961	1.1636	-0.81537	0.27571
TCGA-EB-A44O-01A-21-A443-20	0.05889	0.95379	0.15151	-1.0069	-0.39085	-0.523	0.62546	0.36267	-0.16015	-0.0036678	0.027305	0.2264	0.085451	-0.37804	-0.080984	-0.25427	-0.22464	1.3244	-0.04307	-0.13124	-0.068196	-0.018297	0.21426	-0.18801	-0.25376	0.014546	-0.15288	-1.0751	-0.25583	0.017634	0.12026	-0.18763	-0.04892	0.080302	-1.0158	0.9037	0.28729	-0.14046	0.15684	-0.33217	0.30264	0.29427	-0.27698	0.55464	-0.23224	-0.70545	0.20504	0.56012	-1.12
TCGA-BF-AAP0-06A-21-A443-20	-0.1358	0.19676	0.19121	-0.81402	-0.091691	-0.65845	-0.72558	0.52773	-0.2304	0.37595	0.39823	0.40591	0.20199	-0.10423	0.016167	-0.43427	-0.26758	0.53649	-0.059124	-0.35011	-0.012804	1.2662	0.57995	-0.048896	-0.34969	0.098635	-0.18368	-1.4975	0.1327	-0.55734	0.13792	-0.30446	0.34453	-0.087283	-0.45274	0.54025	-0.13883	-0.29084	-0.13265	-0.3643	0.25334	-0.13421	-0.24988	0.2464	-0.054438	-1.2714	0.3426	0.28288	-0.82153
TCGA-EB-A44Q-06A-21-A443-20	0.049733	0.324	-0.47063	-1.1624	-0.15521	-0.68342	-0.96896	0.62996	0.052065	0.22358	0.51937	0.16695	0.18593	-0.079749	0.026725	-0.54077	-0.10669	0.69503	-0.033283	-0.36588	-0.011408	0.7992	0.076783	0.033832	-0.50204	-0.16491	-0.20722	-1.3633	-0.10216	-0.59932	0.17467	-0.4085	-0.24234	-0.02015	-0.54958	0.39038	0.001932	0.1489	-0.28448	-0.43597	0.2199	0.11187	-0.21263	0.70311	-0.032484	-1.1857	-0.048214	1.0295	-1.4922
TCGA-ER-A42H-01A-21-A443-20	-0.14703	0.83551	-0.090181	-1.3717	-0.1921	-0.39498	-0.41206	0.95427	0.23384	0.51292	2.7193	0.5458	0.19407	0.048332	-0.02141	0.43643	-0.18108	2.7065	-0.0037451	0.13466	-0.091145	-0.29884	0.57237	0.028704	-0.060662	-0.069505	-0.066275	-1.0659	-0.1144	-0.30994	0.035368	-0.11004	0.39927	-0.12659	-0.3911	1.1133	0.66496	0.034119	0.050935	-0.18466	0.30433	0.33281	-0.15312	0.49451	0.31572	-0.90971	0.42297	-0.41848	-0.76865
TCGA-FR-A44A-06A-21-A443-20	0.099622	0.72251	0.053451	-1.5096	-0.14161	-0.50398	-0.6214	0.32161	0.24319	-0.084731	0.070694	0.20947	0.11815	-0.44558	-0.12304	-0.068424	0.032803	-0.10733	-0.075626	-0.13773	-0.16067	1.3315	-0.89379	0.32491	-0.015223	-0.20555	-0.049932	-1.3378	-0.20988	-0.74901	-0.045234	-0.43594	0.25443	-0.10245	-0.11202	0.63362	0.10228	-0.26597	-0.099472	-0.1482	0.20399	-0.61012	-0.0573	0.53568	0.15935	-0.73547	0.99354	-0.93643	-0.76398
TCGA-BF-AAOX-01A-21-A443-20	-0.17676	0.71041	-0.12471	-0.26147	0.078853	-0.83224	-1.1686	0.45927	-0.17779	0.30925	0.71741	0.29249	0.12283	0.91798	0.044253	-1.5456	-0.16277	0.84405	-0.064842	-0.26999	0.052228	-0.76325	-1.3797	-0.27791	-0.74412	-0.24641	-0.12123	-1.3972	-0.1449	0.30227	0.087165	-0.76028	0.02722	-0.44708	-0.50906	1.4058	0.6569	-0.28498	0.058934	-0.39169	0.099606	-0.60245	-0.50016	1.3979	-0.22285	-1.6363	1.2414	0.26471	-1.6231
TCGA-EB-A4OZ-01A-21-A443-20	-0.077792	-1.3472	-0.65789	-0.49943	0.021407	-0.65952	-0.60925	0.87285	-0.039045	0.77165	0.090462	0.17821	0.18879	-1.1285	-0.020577	-1.1841	-0.32144	1.1026	0.017391	0.21268	-0.059528	2.22	-0.07302	-0.04846	-0.78225	0.2914	0.034339	-1.5372	0.47772	-0.11262	0.076579	0.081742	0.23681	-0.88191	-1.6623	1.1029	-1.0368	-0.30016	-1.6258	-0.31915	0.41202	0.45436	-0.19748	0.02435	-0.13918	-1.5667	-0.49441	0.0718	-1.8555
TCGA-BF-AAOU-01A-21-A443-20	-0.074836	0.23165	-0.19503	-1.1105	-0.17475	-0.94878	-0.0025207	0.099552	-0.15012	0.27149	0.23502	0.3555	0.14681	-0.58829	0.085266	-0.38532	-0.21995	-0.31977	-0.021056	-0.20366	0.00039484	0.73365	0.8862	0.037742	0.23212	0.048669	0.11838	-1.5833	-0.06403	-0.64046	0.23588	-0.22347	-0.085696	-0.46769	-1.5275	0.62216	-1.1092	-0.24965	-0.097029	-0.66646	0.33173	1.2679	-0.19355	-0.20099	-0.23958	-1.029	-0.065226	0.58127	-0.42542
TCGA-EB-A4OY-01A-21-A443-20	-0.35956	-0.95337	-2.1948	-0.7531	-0.062693	-0.5075	0.66957	0.018557	0.058626	0.67504	-0.31589	0.29541	0.11516	-3.0037	0.16606	-1.5679	-0.30155	0.098518	0.14373	0.27431	0.14141	1.095	1.4163	0.13702	-0.086294	0.37519	0.22553	-1.3124	0.61644	-1.3401	0.16043	1.0485	0.1256	-0.71565	-3.5041	1.7621	-1.2205	-0.088839	-0.3536	-0.67186	0.77563	1.3208	-0.26387	-0.90719	0.22917	-2.3814	0.87644	0.55148	-1.3399
TCGA-GN-A8LK-06A-21-A443-20	0.14811	0.62689	0.035085	-0.44224	-0.07813	-0.31455	-0.46245	0.89039	-0.18706	0.24378	-0.32069	0.32667	0.19073	2.4631	0.022049	-0.45572	-0.2069	2.4195	-0.0060873	0.063562	-0.055954	-0.94936	-0.44556	-0.22618	-0.88296	0.11778	-0.14629	-1.7158	0.13795	0.12652	-0.03378	0.02807	0.55045	-0.19598	-1.5108	0.67175	0.47158	-0.25195	-0.5096	0.043105	0.28278	-0.37774	-0.4551	1.0648	-0.29606	-1.096	0.084794	-0.41451	-1.0807
TCGA-WE-A8K5-06A-21-A443-20	-0.050357	0.58515	0.34877	-0.56731	0.0034448	-0.54454	-0.50087	0.68278	-0.39595	0.27323	0.439	0.38552	0.077185	-0.35524	-0.082293	-0.075963	-0.21266	0.056281	-0.14019	-0.20103	-0.10276	-0.49434	-0.31741	-0.41132	-0.088424	-0.25502	0.06537	-1.5537	-0.48571	0.89308	-0.0032418	-0.36672	-0.23337	-0.031762	-4.1386	0.51256	0.77911	-0.33199	-0.1707	-0.20434	0.29806	0.24422	-0.36817	0.7687	-0.23992	-0.25869	1.8384	-0.30785	-0.89338
TCGA-GF-A4EO-06A-21-A443-20	-0.042398	0.31638	0.18152	-1.2025	-0.070495	-0.19364	0.39252	0.41898	-0.25933	0.24286	0.5614	0.43929	-0.026073	-0.54517	0.048413	0.40117	-0.13803	0.15434	-0.047883	-0.040651	-0.030889	2.9597	1.3481	0.12734	-0.33667	-0.35183	-0.052974	-1.4292	-0.34828	-0.23932	0.34106	-0.29022	0.17743	-0.053934	-0.59259	1.1836	0.022449	-0.032542	0.05803	-0.053863	0.0097716	-0.20274	-0.23879	0.67013	0.044585	-1.2112	0.54431	-0.055499	-0.57614
TCGA-EB-A4XL-01A-21-A443-20	0.063044	0.66947	0.15426	-0.84924	-0.044557	-0.51407	-1.1954	0.55692	-0.28501	0.2757	0.70059	0.47074	0.1044	0.65632	-0.12124	-0.57432	-0.16991	-0.08591	-0.0501	-0.07501	-0.092568	-0.72733	0.49422	-0.070703	0.28466	-0.089554	-0.047042	-1.3362	-0.34026	-0.55872	-0.039287	-0.66893	-0.0040103	-0.064078	0.30447	0.4829	0.65983	-0.34571	0.014862	-0.04924	0.31136	-0.072996	-0.25386	1.1854	-0.23069	-0.37474	1.8527	-0.57693	-1.0066
TCGA-WE-A8JZ-06A-21-A443-20	-0.16641	-0.29913	-0.26659	-1.3769	-0.093164	-0.73212	-1.009	0.17624	0.19602	0.018347	0.31516	0.34976	0.40319	-0.36281	0.20688	-0.39886	-0.22286	-0.21493	-0.012015	-0.24587	0.094477	-0.048114	1.7472	0.081974	-0.27065	-0.48418	-0.40136	-1.5474	0.70145	-1.5616	0.30977	-0.95021	-0.076256	-0.22255	-2.2328	0.50483	0.040504	-0.012159	-0.098477	-0.55406	0.22979	0.041706	-0.33538	0.1135	0.27901	-0.58385	0.85338	0.81208	-1.0655
TCGA-D9-A4Z2-01A-21-A443-20	-0.23465	0.40479	-1.0522	0.47288	-0.0034325	-0.83807	-0.49227	1.0225	-0.32767	0.64269	-0.15704	0.43438	0.096844	-2.479	0.048537	-0.7966	-0.24163	0.38417	-0.053391	-0.35353	-0.061632	1.4067	0.42579	0.11348	-0.11772	0.35208	0.19748	-1.4158	0.13062	-0.76315	0.085168	0.061359	0.32687	-0.080507	-3.8377	0.50496	-1.1237	-0.32399	0.29655	-0.41996	0.39628	0.18348	-0.30802	-0.13657	-0.23296	-1.3811	-0.47143	0.014078	1.1196
TCGA-D9-A4Z3-01A-21-A443-20	-0.16211	1.127	0.93586	0.053693	-0.015309	-0.50038	0.59252	-0.67398	-0.089717	-0.16457	0.83414	0.47228	0.021699	-0.48279	-0.17398	-0.27173	-0.11464	-0.085437	-4.7389e-05	0.29047	-0.18035	-0.87707	-0.18813	-0.24712	-0.18479	0.32253	0.37518	-1.2388	-0.0355	-0.22419	-0.056282	-0.22348	-0.46133	-0.11509	-3.9156	1.6975	0.16912	-0.27389	0.34639	-0.13937	0.077624	-0.92033	-0.26286	0.964	0.39641	-0.34377	-0.094888	-0.54225	-1.2327
TCGA-D9-A4Z6-06A-21-A443-20	0.14183	0.1313	-0.26359	-0.95052	-0.24306	-0.78593	0.7	1.3968	0.36058	0.17039	0.2208	0.19122	0.42754	0.15386	0.18343	-0.97572	-0.19805	2.3031	-0.015622	0.39892	0.016954	-0.58708	0.87219	0.23143	-0.26959	-0.080893	-0.52389	-1.4198	0.41713	-0.93716	0.31065	-0.33199	-0.20817	-0.93483	0.4285	1.1313	-0.014065	0.053215	-0.22804	-0.55608	0.36282	1.1984	-0.063033	0.12299	-0.080528	-1.477	0.99006	1.3035	-0.68681
TCGA-WE-A8K4-01A-21-A443-20	0.17098	0.37129	0.66734	-0.85536	0.29632	-0.52755	-0.88983	1.4432	-0.082255	0.64079	-0.45047	0.24881	0.23769	0.022734	-0.1407	-0.75375	-0.20068	1.1378	-0.085662	-0.29952	-0.094964	1.1609	-1.1008	-0.13663	-0.77215	-0.096844	-0.0569	-1.5155	-0.57643	-0.38872	0.068504	0.18326	0.19213	-0.073427	-0.58605	0.30466	0.15504	-0.33706	-0.043394	-0.071953	0.38529	-0.67803	-0.40581	1.24	-0.17776	-0.63409	0.97249	-0.61435	-1.6698
TCGA-D9-A4Z5-01A-21-A443-20	-0.23741	-0.115	-0.57633	-1.3319	-0.050397	-0.64263	0.50702	-0.46982	-0.046689	0.39223	1.9926	0.13459	0.075845	0.11138	0.044287	-0.21607	0.040241	-0.38406	-0.031247	-0.05922	-0.017394	-0.83498	1.479	0.14985	1.2716	-0.6231	-0.035513	-1.4506	0.20825	-0.76994	0.0092201	-0.67179	-0.057258	0.070315	-4.0439	-0.44855	0.30839	-0.26444	-0.45193	-0.21257	0.07664	-0.011585	-0.38936	1.4215	-0.086788	-0.48106	1.9131	-0.030693	-0.0086487
TCGA-WE-A8K6-06A-21-A443-20	-0.13608	-0.07063	0.4908	-0.74533	0.23589	-0.49045	-0.61676	0.5128	-0.33159	0.28331	-0.13132	1.0116	0.12866	-0.22148	0.21246	-0.68562	-0.077718	-0.57822	-0.036072	0.00902	-0.026983	-0.49251	2.1789	-0.37709	0.47184	-0.69942	0.28474	-1.4513	-0.080206	-1.5062	0.012108	-0.4816	-0.19532	0.2127	-4.0169	1.1286	0.46653	-0.21552	-0.52827	-0.24121	-0.047185	0.71068	-0.24793	0.62331	0.24454	-0.49851	0.72588	-0.57467	0.8458
TCGA-WE-A8K1-06A-11-A443-20	0.13344	-0.0090431	-0.34019	-1.5351	-0.20869	-0.65054	1.3194	0.40555	0.6643	0.48818	-0.22193	0.20385	0.084495	-0.42705	0.42238	-1.0969	-0.10355	-0.20583	0.17712	0.060913	0.22277	1.5833	-0.050547	0.31881	0.2717	-0.61615	-0.41348	-1.409	0.66845	-1.2076	0.49205	-0.63088	-0.15355	-0.25837	-0.63735	0.36732	0.034318	0.10036	-0.22338	-0.427	0.22549	0.59095	-0.056871	0.35251	-0.211	-1.2774	0.86947	2.5963	-0.94252
TCGA-GN-A8LN-01A-21-A443-20	0.013337	0.69243	0.67993	-0.80073	-0.42445	-0.4154	-0.065567	1.2147	-0.17601	0.41772	0.802	0.51481	0.035296	1.0222	-0.058642	-0.51166	-0.14093	2.5874	-0.081651	-0.05017	-0.075344	-0.067001	0.51588	-0.21374	0.01097	-0.43368	0.27938	-1.4372	-0.20356	-1.0671	-0.014378	-0.72292	-0.39316	0.019114	0.63323	0.93244	0.54188	-0.35858	-0.019446	-0.18641	0.34847	-0.31293	-0.32507	1.2187	-0.029924	-0.4422	1.4209	-0.35487	-0.21912
TCGA-EB-A82B-01A-21-A443-20	-0.27492	0.087804	-0.98884	-1.1553	0.52945	-0.66624	-0.45134	0.5435	-0.31126	0.22677	1.4867	0.39376	0.015424	0.32234	0.10636	0.055722	0.19933	-0.271	-0.10468	1.5013	-0.045009	1.5867	0.42273	-0.07993	-0.60404	-0.10342	1.4956	-1.3962	-0.32714	0.59088	0.4788	-0.48852	0.36562	-0.23114	-2.9911	1.1685	0.19	-0.024718	-0.092896	-0.34634	0.49742	0.22681	-0.40244	0.17585	-0.18311	-0.68312	1.1963	1.6086	-1.2659
TCGA-EB-A82C-01A-21-A443-20	-0.11255	0.52321	0.14073	-0.43088	0.25677	-0.86385	-0.60669	-1.2481	-0.02031	0.24661	0.83607	0.20845	-0.053084	0.2678	0.21042	-0.61795	-0.074113	2.8479	0.020194	0.025888	0.08781	-0.091386	0.35445	-0.1259	-0.011955	-0.75995	0.020689	-1.599	0.17375	-0.63796	0.068859	-0.45703	-0.20563	0.24808	-0.68289	0.57571	-0.72977	-0.16813	0.15919	-0.53585	0.4761	0.38328	-0.37287	0.68087	-0.46594	-1.1097	0.61388	1.3158	-1.6041
TCGA-EB-A85J-01A-21-A443-20	-0.040081	0.76344	0.35136	-0.1555	-0.16964	-0.8675	-0.6481	1.4176	-0.17086	0.22215	1.4669	-0.059443	0.014553	1.2753	-0.16838	-1.3292	-0.44561	2.3379	-0.0225	0.035611	-0.13441	1.764	-0.16373	0.091231	-0.61354	0.088032	-0.027674	-1.714	0.12005	0.27814	-0.11731	0.035405	0.09176	-0.27218	-2.3385	1.021	0.57001	-0.38836	-0.014088	-0.42573	0.3943	-0.058525	-0.24259	0.65379	-0.53962	-1.3109	1.1012	0.041311	-1.3528
TCGA-EB-A85I-01A-21-A443-20	0.12832	0.030323	-0.36375	-0.58392	-0.19735	-0.95036	0.34984	0.78619	0.19172	-0.00010664	-0.35802	0.24852	0.32394	-0.3866	-0.0029245	-0.90891	-0.3065	1.666	-0.0090612	-0.196	-0.069967	3.1833	0.75117	0.39639	0.59407	-0.020487	0.18267	-1.5507	0.26197	-0.28211	0.11916	0.31586	0.29652	-0.74988	-1.6519	0.94966	-0.49437	-0.41828	-0.11272	-0.60782	0.12453	0.44136	-0.073534	0.14623	-0.4215	-1.2051	-0.11921	0.27072	-1.4246
TCGA-YD-A89C-06A-21-A443-20	-0.25426	0.77134	1.0193	-0.23172	-0.091129	-0.46042	-0.18682	0.21731	-0.59889	-0.32786	-0.50461	-0.092645	-0.22004	-0.35961	0.054508	-0.15974	-0.15051	-0.063903	0.062767	0.1675	-0.030518	-0.61261	-2.0055	-0.4806	-0.50363	0.11882	0.00066573	-1.5706	-0.47419	0.49237	0.18957	-0.78723	-0.48963	0.47614	-4.9944	0.80782	0.099969	-0.2839	0.022683	-0.062628	-0.15606	0.028864	-0.46204	1.5283	-0.30073	0.15974	1.6076	1.1669	2.0873
TCGA-GN-A8LL-06A-31-A443-20	-0.10255	1.1874	-1.218	-1.3858	0.19425	-0.68495	-0.50404	-0.47989	-0.27584	0.17843	2.0031	0.33167	0.48712	1.7302	0.031353	0.042758	-0.31828	2.1859	-0.013361	-0.18065	-0.11203	-0.45772	-0.041347	-0.13409	-1.0431	0.15994	0.21291	-1.6665	-0.2884	-0.61981	0.28214	-0.14635	0.36431	0.018846	1.1322	0.43883	0.29841	0.12546	0.10661	-0.29082	0.66434	-1.3348	-0.46681	1.5064	-0.10387	-0.24154	0.58841	0.80646	-1.5243
TCGA-EB-A5KH-06A-21-A443-20	0.1744	0.71065	-0.12252	-0.38433	-0.19574	-0.26586	-1.7604	0.50225	-0.29328	-0.019671	0.6846	0.082313	0.13779	0.49244	0.045651	-0.43315	-0.17648	3.2158	0.013947	0.14109	-0.045045	-0.95575	-0.79927	-0.24357	-0.73245	0.16751	0.074598	-1.5258	-0.27758	-0.37921	0.12646	-0.13612	-0.18292	0.48231	-0.89798	0.60007	0.75744	-0.42712	-0.3394	-0.095895	0.84585	0.71514	-0.41257	0.52483	-0.32018	-0.46662	1.881	0.12182	-1.5337
TCGA-EB-A5FP-01A-21-A443-20	0.036161	0.43368	-0.14104	-0.48434	-0.096283	-0.55538	-0.85192	1.5294	-0.34088	0.44315	0.58987	0.37144	0.19758	0.31912	0.031601	-0.67985	-0.30876	2.2829	-0.069318	-0.20347	-0.033088	0.89516	-0.12177	-0.23037	-0.56326	0.056454	-0.054594	-1.4706	-0.039419	0.15734	-0.0049081	0.090013	0.072191	-0.12642	0.051363	0.51623	-0.46882	-0.2861	-0.049782	-0.24831	0.57323	0.23785	-0.47554	0.69483	-0.15869	-0.91874	0.82898	-0.35678	-1.6229
TCGA-BF-A5EP-01A-21-A443-20	-0.09477	0.33301	-0.525	-1.3422	-0.082104	-0.50788	0.10863	0.61347	-0.0075452	0.5971	0.90923	0.35174	0.3863	0.28485	0.004128	-0.60448	-0.21921	0.79966	-0.084308	-0.086637	-0.044515	-0.85559	1.3072	-0.061581	-0.058884	0.078618	-0.13876	-1.473	-0.1682	-0.69763	0.044073	0.16558	0.35619	-0.25148	0.32673	1.0692	-0.063205	-0.30749	-0.25139	-0.1686	0.30868	0.53719	-0.40842	0.28853	-0.03638	-0.88062	0.6205	-0.31673	-0.020751
TCGA-BF-A5ER-01A-21-A443-20	0.11174	1.3818	-0.53342	0.12483	-0.45616	-0.52247	-1.419	1.0246	-0.16621	0.22218	0.01259	0.041654	0.16838	0.11136	-0.15052	-0.71268	-0.11753	-0.30738	-0.082207	0.011774	-0.053075	-0.83079	-0.6536	0.16766	-0.077884	0.231	0.0056857	-1.2434	-0.023906	0.24261	-0.011616	0.14414	0.046799	-0.47838	0.20641	0.82554	0.52569	-0.22001	0.34264	-0.20987	0.10882	-0.57668	-0.29625	0.54787	-0.21354	-0.31095	0.12687	-0.43103	-0.50569
TCGA-BF-A5ES-01A-21-A443-20	0.22982	0.77681	-0.10607	0.034039	0.26074	-0.85032	-1.2702	0.96795	-0.30507	0.59979	-0.053116	0.51821	0.099156	0.21129	-0.013021	-1.2049	-0.12958	3.1891	-0.043239	-0.34317	0.045194	-0.30024	-0.57493	-0.14402	-0.62848	-0.30837	0.083819	-1.3774	0.1908	-0.50071	0.036692	-0.16818	-0.043445	-0.074075	-0.22584	1.1761	0.1278	-0.2788	0.14262	-0.44055	0.35995	-0.0088982	-0.40332	0.98867	-0.1504	-0.96738	1.0203	-0.074946	-1.6205
TCGA-BF-A5EO-01A-21-A443-20	-0.12902	0.22743	-1.6557	-1.5571	0.28249	-0.90642	-0.34793	-0.2698	0.23861	1.409	-0.38079	-0.040048	0.34463	-2.4103	0.21095	-1.3004	-0.24408	0.23563	0.21946	0.71575	0.48591	2.7964	-0.19442	-0.0052895	-0.14606	0.62162	0.18816	-1.1413	1.218	-0.71266	0.43137	-0.19984	1.0007	-0.54569	-2.5752	-1.2892	-0.98455	-0.36843	0.11581	-0.41336	-0.95967	1.259	-0.13404	-1.0562	-0.94506	-1.5796	2.4676	1.3907	-1.3929
TCGA-D3-A2JE-06A-21-A443-20	-0.26581	0.88705	-0.12622	-0.19276	-0.27904	-0.58891	-0.17153	0.39031	0.20988	0.6716	0.71667	-0.10548	0.14028	-1.0204	-0.014633	-0.49445	-0.037267	-0.32195	-0.0046612	0.56715	-0.17571	0.49143	-0.42008	0.039969	-0.24322	0.38774	-0.096117	-1.7379	0.19669	0.99274	-0.19545	1.1733	-0.1496	-0.06501	-4.1522	1.1163	0.37976	-0.10329	0.012659	-0.28124	0.55508	-0.307	-0.23846	1.2365	-0.29631	-0.95954	0.5543	-0.065104	-0.89066
TCGA-BF-A5EQ-01A-41-A443-20	0.15491	0.40594	-0.11349	-1.0393	-0.068217	-0.68474	-1.29	0.75962	-0.063097	0.068843	1.0618	-0.059927	0.13318	0.22822	-0.070722	-0.21921	-0.057149	3.2211	-0.0179	0.23305	-0.11925	-0.26989	-1.0922	0.098947	-0.36216	-0.078763	0.49273	-1.3439	0.10664	-0.045901	-0.050206	-0.075363	0.12545	-0.037693	-0.75756	0.54379	-0.44238	-0.29224	-0.035537	-0.24692	0.93462	0.07992	-0.25459	0.72121	-0.21944	-0.8845	0.92155	-0.35725	-1.3723
TCGA-FS-A4F9-06A-21-A443-20	0.14817	0.72053	0.12921	-1.1482	-0.44692	-0.67793	-0.22061	0.97449	0.35752	0.088949	0.69536	0.25394	0.18003	-0.63716	0.026229	-0.30181	-0.068897	-0.23325	0.0072401	0.099816	-0.077661	0.00416	0.096684	0.32441	-0.17709	-0.021907	0.032003	-1.5335	0.16096	0.83089	-0.14461	-0.29661	0.15172	0.11805	-4.0701	0.71391	0.55659	-0.15094	0.084262	-0.43675	0.26613	-0.081714	-0.13824	1.1252	-0.025863	-1.1541	0.76875	-0.17038	1.0432
TCGA-FW-A5DY-06A-21-A443-20	-0.029174	0.40007	0.005854	-0.23239	-0.14373	-0.70647	-0.50185	1.1551	0.18657	0.25265	0.88246	0.02507	0.28215	-0.84459	-0.14252	-0.0042756	0.075018	-0.18689	-0.12501	-0.21248	-0.18638	0.62865	0.0073119	0.51501	-0.08134	-0.12162	0.12242	-1.2721	-0.066538	-0.4577	-0.054361	0.070379	-0.14723	-0.14785	-2.755	0.31035	-0.042904	-0.11146	-0.055309	-0.53936	0.31044	-0.71415	0.040993	0.40855	0.012213	-0.46857	0.26896	-0.16527	-0.79191
TCGA-FS-A4FC-06A-21-A443-20	0.085222	0.72429	0.62892	-0.35435	-0.031389	-1.4374	-1.4277	0.98045	0.54306	0.45979	0.21723	0.34115	0.21704	-0.0099441	0.15987	-0.75592	-0.19043	-0.53601	-0.25796	-0.71411	0.040461	1.0346	1.3568	-0.11349	-1.2305	-0.25704	0.3483	-1.8636	0.8161	-0.50539	-0.011134	-0.6584	-0.055168	-0.13509	-1.2394	0.89685	0.54653	-0.32546	0.16077	-0.93979	0.4405	-0.041491	-0.40988	1.1887	-0.064117	-1.1641	1.25	-1.3769	-1.3721
TCGA-EB-A4IQ-01A-21-A443-20	0.054366	-0.30199	-0.84374	-0.5252	0.35486	-0.906	-0.19695	0.87769	1.7924	0.17837	0.34474	0.69031	0.34465	-0.89982	0.18588	-0.58862	0.29478	1.407	0.14337	1.2843	0.20662	0.54013	1.4332	0.66107	-0.29324	-0.27886	0.024021	-1.2996	0.48177	-1.1072	0.14748	-0.13027	0.036513	-0.65467	-1.1626	-0.33927	-0.39747	-0.32779	-0.0059947	-0.27344	0.19206	0.68851	-0.14323	-0.68542	-0.33641	-1.1478	0.030185	0.94951	-1.2215
TCGA-EB-A4IS-01A-11-A443-20	-0.33868	-1.0346	-1.6458	0.057504	0.11646	-0.46593	-0.47531	0.13014	1.2248	-0.515	0.21083	-0.030788	0.66127	-1.1408	0.6635	-0.75968	0.14001	1.5114	0.24599	0.88345	0.55677	0.79312	2.2555	0.32261	-0.1683	-0.40955	-0.084867	-1.1415	1.9462	-1.5884	0.48294	-0.91736	-0.059527	-0.91275	-0.43071	-0.74428	-0.2238	0.56158	-0.043459	-0.5307	0.24989	1.0775	-0.22362	2.2166	0.71501	-0.11357	-0.065642	1.8783	-1.1996
TCGA-EB-A44R-06A-51-A443-20	-0.15268	0.70413	0.62053	0.34551	-0.021865	-0.69482	-0.69331	0.90512	0.11708	0.0092092	0.0172	-0.011864	0.19637	-0.42052	0.0067382	-0.83937	-0.045812	0.1361	-0.052527	-0.18345	0.14661	-0.0094925	1.2465	0.022815	-0.25941	-0.14762	-0.084867	-1.5037	0.14977	-0.047104	0.2268	0.13379	0.28145	0.02745	-1.0269	0.23125	0.68155	-0.19817	-0.15493	-0.50739	-0.075943	0.060445	-0.32394	0.53366	-0.26729	-0.66422	0.95902	1.0079	-1.1606
TCGA-GN-A4U7-06A-31-A443-20	-0.087327	0.68548	0.19643	-0.26013	-0.1096	-0.82433	-0.45552	0.58788	-0.21709	0.18184	0.73932	0.011342	0.46516	-0.58113	-0.032188	-0.50515	-0.18495	1.0908	0.0050912	0.1047	-0.12484	-0.42634	-0.060383	0.058874	-0.73511	0.15232	-0.014252	-1.5791	0.054067	-0.097955	0.047093	-0.054891	0.010965	-0.15192	-0.78695	0.63912	0.31274	-0.20293	-0.044074	-0.39646	0.50073	0.42542	-0.28677	0.7734	-0.25044	-0.81181	0.42913	-0.36465	-0.78096
TCGA-D3-A51T-06A-21-A443-20	0.10256	0.58381	0.038658	-0.57427	-0.14462	-1.0643	0.412	1.2599	0.11456	0.16298	1.0642	-0.088714	0.13872	-0.0023816	0.021945	-0.49545	-0.20355	0.13018	-0.056598	-0.017883	-0.17058	2.2276	0.49284	0.12727	0.43516	0.090022	0.091644	-1.4327	-0.065887	-0.18004	-0.033247	-0.4085	0.31953	-0.32959	-0.4625	0.44387	-0.81376	-0.33568	0.077418	-0.75151	0.36741	0.89228	-0.15186	0.3282	-0.25627	-0.46726	0.45204	0.16933	-0.28693
TCGA-D3-A51N-06A-21-A443-20	0.14645	0.063244	-0.46531	-1.0773	-0.017343	-0.80936	0.36623	0.80629	0.31337	0.015133	0.17657	0.45034	0.14797	-2.1478	0.2718	0.001917	-0.15565	0.12099	0.10152	-0.11341	0.037547	1.83	0.84854	0.40006	0.03536	-0.53192	-0.049341	-1.3527	0.15355	-0.8967	0.38228	-0.35015	0.028676	-0.30704	-4.2812	0.56032	-0.35922	0.25527	-0.041206	-0.33467	0.25462	0.20123	-0.052452	0.26173	-0.18198	-1.1276	0.89909	1.0781	0.23479
TCGA-D3-A51E-06A-21-A443-20	0.023133	0.59781	0.66527	-1.0622	-0.24317	-0.66394	-0.24668	0.67735	0.52	0.18645	0.47455	-0.061272	0.080872	0.056228	-0.12898	-0.24398	0.0087354	-0.23953	-0.05534	-0.23875	-0.13916	1.7112	0.21141	0.48107	0.17927	-0.11265	-0.035157	-1.3753	-0.18702	-0.16751	-0.039988	-0.051125	-0.079559	-0.10764	-0.42175	0.35252	0.61533	-0.18414	-0.029658	-0.31213	0.14531	-0.1945	-0.074826	0.51528	-0.16781	-0.51023	1.1344	-0.25843	-0.73747
TCGA-D3-A51K-06A-21-A443-20	0.096027	0.16088	-0.49164	-0.50557	0.0507	-0.38934	-0.039909	0.8074	0.099704	0.16628	1.0017	-0.2271	0.067667	-0.84839	-0.012271	0.12459	-0.17294	2.6734	0.052725	0.21629	-0.12934	0.46596	-0.80987	0.15939	-0.14951	0.2984	0.24026	-1.5462	-0.097756	0.71221	0.010004	0.42912	-0.071607	-0.1363	-3.0129	0.50209	-0.30564	-0.2815	-0.44823	-0.059488	0.23517	-1.1841	-0.26474	0.54257	-0.41562	-0.88688	0.41841	-0.010446	-0.27405
TCGA-D3-A51H-06A-21-A443-20	0.1474	0.23761	-0.19943	-0.66294	0.022936	-0.87397	-0.050506	1.5192	0.27548	0.33461	1.2753	0.06036	0.11145	-1.3411	0.091217	0.37891	-0.17674	-0.16718	-0.027225	-0.22733	-0.060288	2.4773	-0.42266	0.25703	-0.29617	-0.020656	0.14196	-1.3399	-0.16945	-0.17218	0.049123	-0.19253	0.08548	-0.40307	-2.8414	0.71783	0.089517	0.023261	0.019296	-0.5172	0.38325	0.079904	-0.18755	0.37569	-0.048719	-1.073	-0.31242	0.14623	-0.98133
TCGA-EB-A553-01A-21-A443-20	-0.084574	0.45511	-1.7595	-1.2841	0.38634	-0.83514	1.362	0.22122	0.15698	1.3122	-0.046387	0.326	0.30742	-2.1803	0.63305	-1.0939	-0.052821	1.2119	0.33006	1.3412	0.3045	1.3076	0.16453	0.40797	-0.43328	0.0030072	-0.33249	-1.375	1.4347	0.32548	0.34438	0.29793	-0.40547	-0.472	-2.2453	-1.1729	0.070027	-0.0051806	-0.5355	-0.5127	-0.57582	0.98058	0.31378	-0.58719	-0.80846	-1.8395	0.32743	1.2271	-0.94629
TCGA-EB-A551-01A-11-A443-20	-0.20323	-0.73373	-0.99442	-0.99242	0.23492	-0.71928	0.46503	0.46669	1.3368	-0.07982	0.13641	0.43463	0.67432	-1.8861	0.8463	-0.37756	0.11598	0.69812	0.43493	0.56279	0.3652	1.8638	2.0942	0.59773	0.057546	-0.94792	0.0071026	-1.2288	1.8245	-1.0114	0.34013	-0.86958	-0.18426	-0.9443	-1.9672	-0.81477	-0.64871	0.34855	-0.13957	-0.61906	0.16867	1.0815	0.048916	2.5831	0.44969	-0.81782	-0.3158	2.1138	-0.38784
TCGA-EB-A5VU-01A-11-A443-20	-0.086339	-0.42038	-0.38478	-0.20661	0.36255	-0.42579	-0.75731	0.16681	1.2884	-0.60292	-0.039582	0.095365	0.78039	-0.12555	0.69073	-0.63598	-0.23149	1.7322	0.30893	0.029712	0.32933	0.3405	2.5718	0.44842	0.46275	-1.0368	-0.29178	-0.72108	1.62	-1.633	0.32343	-1.0765	-0.17636	-0.60043	-0.87776	-0.54886	-0.49304	0.45043	-0.25565	-0.6437	-0.12401	0.75739	-0.16901	0.33397	0.74104	0.25116	-0.082527	1.3685	0.4085
TCGA-OD-A75X-06A-21-A443-20	-0.1064	-0.088461	0.049264	-0.3632	-0.2652	-0.7049	-0.39051	0.85243	-0.01452	-0.35854	0.21317	-0.29925	0.092825	-0.40714	-0.25951	-0.083565	-0.071183	2.1486	-0.052735	-0.27094	-0.2153	0.99895	-0.70277	0.11777	-0.03645	-0.074686	-0.016879	-1.1804	-0.09789	-0.18362	-0.22785	-0.19137	0.078974	0.34352	-2.1664	0.95288	0.33095	-0.33424	0.014673	-0.41017	0.38039	-0.92224	-0.096594	1.0843	-0.33647	-0.58777	0.29202	-0.55944	0.5847
TCGA-EB-A5VV-06A-21-A443-20	-0.48918	-0.36884	0.0048031	-1.3204	-0.10506	-1.2579	-0.84344	1.1977	0.38501	0.35843	1.766	-0.027693	0.33538	-1.86	0.2154	0.32949	-0.26159	-0.44114	-0.046617	-0.3302	-0.087855	0.71312	1.9556	-0.40892	-1.2316	-0.60089	-0.041053	-1.9249	0.88982	-1.4177	0.21578	-1.306	0.45766	-0.47615	-3.6315	0.41951	0.064299	0.16321	0.055397	-1.0317	0.56715	-0.052388	0.13772	0.23875	0.17184	-1.3116	-0.67251	0.98056	-0.82558
TCGA-D3-A8GV-06A-21-A443-20	0.072056	0.82488	0.4074	0.22104	0.036723	-0.51252	-0.56132	0.60313	0.20102	0.29563	0.27316	-0.15286	0.15533	-0.16813	-0.00075506	-0.88741	-0.12801	1.9015	0.075106	0.11789	-0.15779	2.007	0.49276	0.021643	-0.39487	0.031876	0.24892	-1.5839	0.40797	1.1409	-0.22281	-0.11614	0.034592	-0.083607	-1.221	0.76769	0.26045	-0.29263	-0.0069726	-0.088513	0.2303	0.14931	-0.23237	0.9934	-0.24825	-0.87209	1.5014	-0.031626	0.43023
TCGA-EB-A5UN-06A-21-A443-20	0.27625	0.49644	-0.10436	-0.025453	-0.0047848	-0.81944	0.068751	1.1712	-0.027023	0.31059	0.29252	0.041794	0.13641	0.27816	-0.24697	-0.72009	0.10055	0.44028	-0.071763	-0.078411	-0.21954	-0.26311	1.7181	0.46784	0.23222	-0.24213	-0.077465	-1.3479	0.044931	-0.78032	-0.15325	0.029077	0.088751	-0.1245	0.18452	0.19211	-0.13186	-0.17683	-0.043891	-0.41882	0.37341	-1.1813	0.13631	0.46425	-0.12849	-0.71472	1.1432	-0.87649	-0.59232
TCGA-D3-A8GS-06A-21-A443-20	0.046524	-0.40142	-0.22117	-0.18757	-0.28125	-0.82429	0.27217	1.0101	0.13495	0.20029	-0.099608	-0.023298	0.089837	-1.873	0.17798	-0.26583	-0.16619	3.971	0.084869	-0.19605	0.051133	3.2086	-0.18173	0.28283	-0.33247	-0.20836	0.069585	-1.4126	-0.0028187	-0.41526	0.52781	-0.14761	0.10912	-0.32698	-2.7698	0.66267	0.065596	0.092183	-0.49409	-0.37295	0.25675	-0.50846	-0.052401	0.8836	-0.54184	-1.206	1.5722	1.069	-1.1822
TCGA-D3-A8GR-06A-21-A443-20	-0.015689	0.12831	0.24821	-0.79601	0.088102	-0.56969	-1.1393	0.29038	-0.079346	0.45834	0.46002	0.10798	0.50203	-0.44168	-0.07066	-0.85836	-0.25484	-0.35476	-0.039251	-0.28271	-0.061446	-0.83719	-0.12786	0.065299	-0.13757	0.070908	-0.01584	-1.4671	-0.25341	-0.1683	0.13864	0.39958	0.35494	-0.52837	-3.6361	0.38329	1.1333	-0.12968	-0.11081	-0.014404	0.37904	-0.49363	-0.13862	0.86233	-0.19567	-0.38169	1.5083	-0.8352	-0.39359
TCGA-EB-A5UM-01A-21-A443-20	-0.17539	-0.79863	-0.88513	-0.2381	-0.214	-0.081691	-0.96515	0.076022	0.71383	-0.60594	0.18042	-0.28539	0.32785	-0.099739	0.36671	-0.86676	-0.015133	0.69425	0.30428	0.1582	0.3083	0.62493	0.74444	0.30573	0.33454	-0.69689	0.064686	-1.4428	0.99194	-1.0469	0.23192	-0.43824	-0.18419	-0.78543	0.21562	-0.071907	0.32633	0.44217	-0.0053035	-0.4218	0.24099	0.42396	-0.098606	-0.36368	0.059014	-0.3778	-0.1076	1.9152	-1.0105
TCGA-D3-A8GP-06A-21-A443-20	-0.067233	0.71669	0.4649	-0.081468	-0.056562	-0.63468	-0.52888	1.0791	-0.33473	0.052041	1.1672	0.062932	0.33252	-0.71688	-0.15705	-0.21872	-0.048679	0.61723	-0.027531	-0.18745	-0.19707	0.95157	0.15904	-0.037584	-0.037148	-0.044775	0.11952	-1.5302	-0.22112	-0.3908	0.046839	0.044539	0.26867	-0.18311	-1.9753	0.3441	0.15692	-0.18464	0.007077	-0.29721	0.2507	-0.82908	-0.25502	0.36305	-0.18169	-0.39332	1.5124	-1.0895	-0.98779
TCGA-EB-A5UL-06A-21-A443-20	0.088395	0.6943	-0.18676	0.42778	0.063384	-0.86117	-0.20678	0.33047	0.0069065	-0.016358	-0.05304	-0.26921	0.2499	-0.21496	-0.12748	-0.56194	0.26613	1.0572	-0.038893	0.88571	-0.023899	0.71635	-2.392	0.027584	-0.304	0.35317	-0.25265	-1.465	-0.036099	0.71026	0.026673	0.37629	0.11983	-0.29906	-0.36636	0.8725	-0.13978	-0.4629	0.060241	-0.50073	0.26857	-0.15582	-0.23171	0.383	-0.47975	-1.3401	1.0065	-0.18373	-1.8247
TCGA-D3-A8GN-06A-21-A443-20	0.067445	0.57747	0.30416	0.46589	-0.041002	-0.73548	0.18636	0.74712	-0.13994	0.19973	-0.10245	-0.10394	0.2199	-1.6418	-0.16244	0.29157	-0.38674	1.7304	-0.046349	-0.29004	-0.24987	2.2269	0.32437	0.21727	-0.2442	-0.032642	-0.21967	-1.5849	-0.24302	-0.28394	0.1037	-0.13752	0.65099	0.16274	-1.992	0.81662	0.073746	-0.26253	0.20133	-0.39934	0.1015	-1.1016	-0.24476	0.43014	-0.41868	-0.70208	0.60369	-0.46389	0.02537
TCGA-D3-A8GM-06A-21-A443-20	0.22925	0.72605	0.27269	0.28655	0.37265	-0.68032	0.63014	0.75294	-0.62146	0.16983	1.0149	-0.17681	0.085101	-0.036987	-0.16626	0.32318	-0.016097	2.6594	-0.007999	0.20193	-0.21831	1.3154	-2.0038	0.16075	-0.36502	-0.075698	0.1121	-1.5183	-0.090041	0.96795	-0.20693	0.84123	-0.27425	-0.087136	0.28116	0.9293	-0.14527	-0.2162	0.048864	-0.44069	0.51665	-0.15831	-0.046759	0.82006	-0.25668	-0.38464	0.36329	-0.99415	-1.0978
TCGA-D3-A8GK-06A-21-A443-20	0.090959	0.85284	0.66505	0.10668	-0.11021	-0.50242	0.16472	1.5271	-0.13073	0.091071	0.013038	-0.12464	0.18522	-0.21677	-0.11895	-0.71779	-0.36683	0.84082	-0.033705	-0.028118	-0.19899	-0.024093	-0.81346	-0.093407	-0.2764	0.14844	-0.014515	-1.5947	0.034601	1.2726	-0.14144	0.74495	0.08885	0.026752	-0.44554	1.1318	0.20516	-0.39701	0.14993	-0.18094	0.31816	0.55658	-0.33519	0.28061	-0.2888	-0.54521	1.1157	-0.93703	-1.405
TCGA-D3-A8GB-06A-21-A443-20	0.034759	1.0759	-1.3795	0.23561	0.22664	-1.0771	-0.048157	-0.48896	0.095006	1.1905	0.96892	0.36149	0.55304	-2.8996	0.16163	0.54183	-0.2957	0.68751	0.24861	0.271	0.17953	2.1988	-0.70276	0.12685	0.25843	0.35649	0.41897	-1.3981	0.65239	-0.78915	0.36418	0.37035	0.96283	-0.48481	-2.7508	-1.4927	-1.1953	-0.37853	0.53551	-0.65406	-1.0142	1.0292	-0.023659	0.47912	-0.48249	-1.6976	0.035514	0.99554	-1.8607
TCGA-D3-A8GC-06A-21-A443-20	0.24015	1.0432	0.13171	-0.14388	-0.14558	-0.7687	0.82335	0.81434	-0.051679	0.037059	0.53309	0.020165	0.066584	-1.3669	-0.030721	-0.29477	-0.22968	-0.28657	-0.028062	-0.25816	-0.13803	0.13823	-1.5677	0.16751	-0.13401	0.66375	0.10276	-1.3974	-0.079041	0.24443	-0.13729	-0.065052	0.077802	-0.13118	-3.9429	0.93753	0.34589	-0.2447	0.05419	-0.29666	0.43627	0.50001	-0.093627	0.67786	-0.12741	-0.5705	0.20977	-0.59719	-0.20572
TCGA-D3-A8GD-06A-21-A443-20	0.16187	0.47204	-0.4752	-0.16047	-0.059412	-0.88796	-0.24891	0.99171	0.21786	0.83808	1.1697	0.25169	0.15025	-0.69714	0.048358	0.62552	-0.30358	-0.071985	-0.011083	-0.66757	-0.0069003	2.6845	0.11292	0.20608	-0.24701	-0.065358	0.11145	-1.5769	0.081785	-0.13349	-0.069465	0.17522	0.22549	-0.053544	-0.61588	0.17326	-0.71316	-0.0065861	0.11471	-0.55005	0.33212	-0.42019	-0.091032	0.16954	-0.23751	-0.83299	0.33521	-0.32176	-1.2743
TCGA-D3-A8GE-06A-21-A443-20	-0.23384	-0.10769	0.048415	-1.4118	-0.13192	-0.88197	-0.91868	0.32105	-0.13837	0.2918	-0.025414	0.2923	0.2312	-0.47144	-0.057458	-0.70395	0.17478	-0.013406	-0.036072	-0.21559	-0.062189	-0.17784	-0.047432	0.42708	-0.15732	-0.39262	-0.020682	-1.3342	-0.056976	-1.5222	0.36343	-0.44696	0.12297	0.11777	-3.831	0.23505	0.10321	0.13541	-0.05896	-0.37953	0.28449	-0.021743	0.045594	0.87515	-0.1371	-0.315	-0.38048	0.3997	-0.46766
TCGA-EB-A97M-01A-21-A443-20	0.072361	-0.02329	-0.38149	0.25505	-0.011435	-0.54204	-0.53234	1.0258	-0.015037	0.12555	-0.022868	0.14453	0.36381	-0.379	-0.058739	-0.45171	-0.24537	1.5568	-0.048998	-0.15544	-0.055709	0.33471	-0.45783	0.15833	-0.36052	-0.023348	0.037991	-1.3961	0.26551	0.033038	-0.014605	-0.4008	-0.059356	-0.25451	-0.98874	0.65552	-0.23537	-0.30611	-0.11348	-0.24148	0.28998	0.0070648	-0.25722	0.54588	0.016705	-0.57135	0.43057	-0.50543	-1.5313
TCGA-DA-A95X-06A-21-A443-20	0.021659	1.061	-0.1161	-0.77169	-0.12134	-0.83224	1.2925	0.89648	0.28595	0.0066071	-0.029728	0.15625	0.086738	-0.47074	-0.039096	0.072525	0.071312	-0.19868	-0.0025044	-0.12814	0.0027475	1.1535	0.76388	0.047625	0.012208	-0.45391	0.41998	-1.3262	-0.0072611	0.3104	-0.18476	-0.52555	0.176	0.40121	-3.9713	0.32705	0.10336	-0.24265	0.05153	-0.21001	0.15011	-0.4257	-0.30941	0.95467	-0.21754	-1.0661	0.89346	-0.42216	0.69438
TCGA-DA-A95Y-06A-21-A444-20	-0.09204	0.30159	0.50238	-0.3836	-0.28279	-0.65271	-0.2043	0.26536	-0.09747	-0.037823	0.82622	-0.056533	0.30665	-0.1293	-0.18852	-0.27586	-0.076741	2.9167	-0.046249	0.1659	-0.27256	-0.74969	-1.4849	0.090308	-0.048594	-0.10896	-0.15924	-1.2565	-0.024217	-0.09017	-0.023651	-0.022632	0.34778	-0.34015	-0.030666	1.0909	0.50439	-0.001076	0.16602	-0.26907	0.27246	-0.30285	-0.24751	2.1963	-0.33398	-1.3716	0.66744	-0.59385	-1.3325
TCGA-DA-A95W-06A-21-A444-20	0.14208	1.0983	0.61859	-0.13402	0.0048608	-0.66292	-0.67789	1.3083	-0.27505	0.30643	0.85128	-0.29863	0.1017	0.14013	-0.16254	-0.79312	-0.21945	-0.46948	0.0085428	0.23417	-0.17571	0.36664	0.11913	-0.076343	-0.082185	-0.30866	0.19626	-1.8091	0.24887	-0.027416	-0.00093697	0.10508	0.20035	0.18992	0.19295	0.68222	0.68425	-0.32618	0.024841	-0.34657	0.16413	-0.79875	-0.3202	0.58778	-0.37656	-0.46416	1.1522	-0.86214	-0.29238
TCGA-HR-A5NC-01A-21-A444-20	0.0080794	0.66647	0.30466	-0.66718	-0.10574	-0.98664	-0.8388	0.53454	0.14504	0.46606	0.28133	0.37434	0.16835	0.027136	-0.021114	-1.3208	-0.25386	-0.033348	-0.093234	0.059176	-0.11865	-0.58618	0.8976	0.073597	-0.6395	0.33274	-0.13322	-1.5659	0.44117	-1.503	0.26442	0.28359	-0.18066	0.33985	-0.29447	1.0921	-0.13853	-0.35393	0.18507	-0.50962	0.57369	-0.29134	-0.31091	1.3219	-0.39639	-0.81496	0.65676	0.84608	0.58333
TCGA-EB-A57M-01A-41-A444-20	-0.39145	0.36738	-0.40317	-0.66206	-0.54529	-0.91127	-0.36368	-0.60947	0.73609	-0.037787	0.52866	0.063986	0.29331	-0.3308	-0.013021	-0.58304	0.16537	2.1953	-0.03092	0.12519	-0.020174	0.57328	1.4117	-0.70993	-0.4008	-0.44927	0.4687	-1.3678	1.0436	-1.0479	0.19833	-0.38516	-0.25629	-0.020195	-1.0592	0.56404	0.18562	0.25207	-0.030607	-0.64601	0.3187	-0.13231	0.28149	1.5779	-0.33009	-0.84044	0.13185	0.51816	0.29787
TCGA-D3-A5GN-06A-21-A444-20	-0.14647	1.0771	0.22672	0.51524	-0.11518	-0.71749	-0.012687	0.86886	-0.012076	0.089544	-0.34452	0.07644	0.092842	-0.70057	-0.022415	0.081408	-0.10738	-0.2763	-0.12385	0.064951	-0.14792	0.6769	0.36455	-0.0012497	0.48331	0.28683	-0.14462	-1.5196	-0.15927	0.16849	-0.08559	-0.14983	-0.18972	0.26919	-4.3504	0.91078	0.54824	-0.17931	0.11493	-0.23995	0.26457	-0.035545	-0.25261	0.60492	-0.35615	-0.47893	1.1997	-0.37134	1.4765
TCGA-EB-A550-01A-51-A444-20	-0.013176	0.16475	-0.54311	0.56597	-0.21947	-0.93237	-0.52463	0.59272	0.01282	0.20263	0.6713	0.29857	0.13292	0.27419	-0.061473	-0.58801	-0.14732	0.87954	-0.13906	-0.18065	-0.1239	-0.21793	2.1693	0.05888	0.084596	-0.089568	0.1319	-1.4636	-0.082073	-0.95636	-0.040617	0.21756	0.014297	-0.21412	0.88247	0.60303	0.27277	0.3313	-0.065702	-0.57308	0.45273	-0.098491	-0.19648	0.026893	-0.34456	-0.022994	0.28852	-0.2793	0.0068725
TCGA-EB-A5SE-01A-21-A444-20	-0.13304	0.6334	0.25089	-0.090495	0.13307	-0.90893	-0.56574	1.8552	-0.2303	0.13474	0.73559	0.00053807	0.088031	0.31361	-0.1353	-0.41619	-0.010258	2.3806	-0.055715	0.4578	-0.10488	-0.70353	0.34641	0.064027	-0.097599	-0.0097249	0.096842	-1.498	0.047108	0.023673	-0.11236	-0.23568	0.10693	-0.2509	0.39274	0.62703	0.58446	-0.027948	0.0072989	-0.46196	0.22368	-0.52793	-0.3201	0.80262	-0.50179	-0.10015	1.4646	-0.12824	-0.55121
TCGA-EB-A5SH-06A-21-A444-20	0.15625	1.0379	0.14803	-0.87595	0.016404	-0.72425	-1.8147	-0.74185	0.61594	0.054136	1.4379	-0.15754	0.23479	-0.28433	-0.13287	-0.050373	-0.089853	4.7733	-0.008434	0.28862	-0.096415	-0.72005	-1.5669	0.26495	-0.58438	0.3368	-0.0052728	-1.5525	0.22909	-0.19868	0.064811	0.33739	0.16091	-0.10109	-3.9277	0.75902	0.76202	-0.041248	0.28197	-0.31915	0.72847	-1.5079	-0.16677	3.0605	-0.4089	-0.00016265	0.77493	-0.74225	-0.80393
TCGA-EB-A5SF-01A-21-A444-20	0.24883	0.82508	0.13209	-1.6571	0.16769	-0.77776	-0.13407	0.31967	0.23703	-0.12641	-0.16163	-0.0023652	0.38533	0.018675	0.070418	-1.0315	-0.18815	0.30074	-0.02336	0.17629	0.010039	-0.79289	0.48756	0.27829	-0.57259	-0.11643	-0.033648	-1.5815	0.70873	-0.83507	0.13113	-0.63215	-0.16188	-0.064509	-0.36952	0.98799	0.64762	-0.027976	-0.22134	-0.50366	0.48475	0.64247	-0.25674	0.70933	-0.16208	-1.1871	-0.16909	0.34948	-1.8615
TCGA-EB-A5SG-06A-21-A444-20	0.28909	0.5629	0.028602	-1.1772	-0.0086133	-0.65918	-0.17117	-0.94443	0.61776	-0.20791	0.45048	-0.062644	0.15885	-0.68287	-0.18749	-0.22978	-0.11791	1.2691	-0.014493	0.26545	-0.20982	1.3272	-2.3024	0.28106	0.45868	0.30626	-0.27572	-1.315	-0.043	-0.34891	0.0063696	-0.42054	0.18365	-0.14893	-1.1172	1.0781	0.34626	-0.17192	0.21195	-0.32038	0.10747	-0.66891	-0.05694	0.55514	-0.10112	-0.76864	0.67866	-0.50438	-0.57919
TCGA-GN-A4U9-06A-22-A444-20	-0.22327	0.73153	0.74302	-0.44747	0.39753	-0.87733	0.6315	-0.021734	0.27337	0.038036	-0.11526	0.13463	0.096995	-1.8305	0.096155	-0.48491	-0.23117	-0.317	0.053106	-0.016326	-0.072106	0.67143	1.8041	0.14076	-0.41584	0.039901	-0.11834	-1.6362	0.55317	0.99493	-0.023134	-0.29002	0.19881	-0.16617	-4.4151	0.58469	-0.15475	0.35601	0.040304	-0.47139	0.13333	0.24065	-0.092513	0.80113	-0.030833	-1.2367	0.063791	0.032046	1.3593
TCGA-FR-A69P-06A-11-A444-20	-0.026712	0.37391	0.2919	-0.54284	0.096737	-1.076	-0.58688	0.032479	0.5915	-0.0024511	-0.30493	0.10854	0.49835	-2.1378	0.47501	-0.91891	0.057288	0.29647	0.2385	0.78048	0.28987	0.42836	1.3695	0.14755	-0.4849	-0.47007	-0.11452	-1.437	1.0434	-0.56096	0.28132	-1.004	-0.24662	-0.31741	-3.6344	0.24904	0.28165	0.035017	0.22886	-0.48902	-0.070376	0.47822	-0.0056698	0.39167	0.38412	-0.60233	1.3293	1.8695	1.1108
TCGA-RP-A694-06A-21-A444-20	0.25592	0.79634	-0.73113	-0.22131	-0.096283	-1.1651	0.40309	0.36568	0.31767	0.44061	0.32218	-0.052794	0.27942	-0.25861	-0.036431	-0.82169	0.027368	-0.34165	-0.013402	0.27454	0.080539	0.82047	-0.012199	0.60084	-0.1549	-0.021718	-0.070471	-1.5488	0.30085	-0.51461	0.10315	-0.022258	0.35831	-0.75601	-0.94766	0.27045	-0.53526	-0.30617	0.1009	-0.67694	0.41511	0.033373	-0.081543	0.28156	-0.44848	-1.0008	1.3007	0.19087	0.80829
TCGA-RP-A695-06A-21-A444-20	0.21731	0.83448	0.24179	0.1989	-0.029959	-0.76211	-0.49577	0.62015	0.029599	0.34757	0.21091	-0.030967	0.17839	0.16882	-0.16278	-1.219	0.1355	-0.39206	-0.083496	0.4143	-0.02669	-0.57687	-2.4825	0.2607	0.25853	-0.102	0.16417	-1.3153	-0.027888	0.13204	-0.23235	-0.034539	0.11118	-0.055216	0.49572	0.53081	-0.070903	-0.3891	0.065078	-0.39489	0.25255	-1.1623	-0.045919	0.9042	-0.26388	-0.62929	0.9316	-0.95967	-0.50719
TCGA-RP-A693-06A-21-A444-20	0.22801	1.8959	-1.8036	-2.9392	-0.15523	-1.4206	0.18483	-0.42937	2.36	1.6263	1.2108	0.53334	0.25613	-1.0207	0.10928	-0.068424	0.1651	-0.18342	0.10345	0.6469	0.10305	0.091893	0.78615	1.0149	1.0279	0.36146	-0.19902	-1.303	1.1034	-1.0012	0.46974	-0.01974	0.92772	-1.1865	-2.6339	0.55078	-1.0425	-0.58237	-0.27626	-0.7762	0.91488	0.79562	-0.21604	0.29322	-0.28014	-1.1304	1.6824	0.96536	1.6753
TCGA-D9-A6E9-06A-21-A444-20	-0.012326	-0.23585	-0.60912	-1.3302	-0.019169	-1.011	0.66488	-0.16164	0.45098	0.24565	-0.07622	-0.20462	0.17791	-0.92939	0.5604	-0.41776	-0.11405	1.142	0.34692	0.54035	0.3514	0.6333	-1.4699	0.30449	-0.10451	-0.49708	-0.55031	-1.2264	0.67147	-1.2302	0.5258	-0.41698	-0.31677	-0.57486	-1.0909	-0.44334	-0.21019	0.18918	-0.36967	-0.58288	0.13967	0.58425	-0.0506	0.52921	-0.40385	-1.4404	1.4967	1.9267	0.48724
TCGA-D9-A6EA-06A-21-A444-20	-0.024156	-0.018064	-0.063229	-0.62741	-0.11049	-0.89902	-0.49476	1.2663	-0.11677	-0.24472	0.27742	-0.084193	0.070737	-1.0712	-0.23117	-0.5939	0.15434	-0.42867	-0.15901	0.053716	-0.17248	-0.43909	-0.31141	0.24015	0.19819	-0.21332	0.43457	-1.3916	-0.074912	0.67368	-0.19866	-0.07343	-0.035932	-0.26939	-2.8403	0.42884	0.78834	-0.17729	0.013106	-0.39063	0.34536	-0.20353	-0.10292	1.0575	-0.17269	-0.3774	1.3737	-0.62625	0.62605
TCGA-D9-A6EC-06A-21-A444-20	0.11099	0.95161	-0.21816	-0.43489	0.064657	-0.8732	0.39456	0.38107	0.14032	0.12508	0.26883	0.088803	0.18406	-0.12371	-0.023745	-0.15112	-0.040986	-0.39353	-0.075754	0.084317	-0.10097	-0.38697	-0.54882	0.18738	0.060933	0.088761	-0.034474	-1.4523	-0.08153	-0.11627	-0.087016	-0.13938	0.35248	0.55311	-0.61814	0.655	0.23919	-0.21852	0.068796	-0.3671	0.45702	-0.70535	-0.15241	0.85046	-0.14382	-0.60357	0.18355	0.084143	-1.2924
TCGA-EB-A6L9-06A-21-A444-20	-0.013837	1.6498	-0.29404	-1.2609	-0.021187	-0.94861	-0.025988	0.3897	-0.17209	-0.21221	0.56479	-0.29622	0.13857	0.55772	-0.19545	-0.91272	0.021945	1.3411	-0.066463	-0.024995	-0.18628	-0.75664	0.53035	0.23104	-0.3288	0.23854	-0.094399	-1.4514	0.076145	-0.35994	-0.05627	-0.31633	0.45774	0.078221	0.79563	0.38392	0.20078	-0.33537	-0.11111	-0.43289	0.5702	-0.40277	0.021249	1.121	-0.27967	-1.35	0.76855	-0.04246	-1.1505
TCGA-QB-A6FS-06A-21-A444-20	0.12449	0.47511	0.61558	-0.87237	0.22815	-0.67674	-0.73571	0.32757	0.018456	0.18833	0.29642	-0.1665	0.24539	-1.6802	-0.10607	-0.91529	-0.16558	-0.34665	-0.056394	0.48355	-0.29734	0.014683	-1.079	-0.01324	-0.46401	0.43567	-0.074727	-1.4419	0.10088	-0.26106	-0.031593	0.11624	-0.053279	-0.27443	-3.7223	1.1305	0.66926	-0.14303	-0.044201	-0.38066	0.56554	0.69171	-0.14916	0.53814	-0.16379	-1.2257	0.78066	-1.165	-1.382
TCGA-GN-A4U8-06A-22-A444-20	0.058999	0.33166	-0.15348	-0.99822	-0.027996	-0.70311	-0.030822	1.0631	0.24413	0.21224	0.90302	0.14381	0.23627	-0.98435	-0.010459	0.24031	-0.14232	-0.13029	-0.05683	-0.098603	-0.085573	2.5434	0.74421	0.48159	0.072976	-0.057674	-0.16125	-1.35	0.079805	-0.47009	0.001246	-0.2369	0.083951	-0.13025	-1.288	0.85031	0.42279	-0.041115	-0.12392	-0.44262	0.37942	-0.49285	-0.059341	0.37383	-0.058209	-0.8837	0.32713	-0.05692	0.18352
TCGA-D3-A51F-06A-21-A444-20	-0.0082743	0.34701	-0.28398	-1.4222	0.045869	-0.95121	-0.75857	0.61838	0.39003	0.40335	-0.067459	0.3493	0.079789	-1.4647	0.10706	-0.42561	0.0051283	-0.11568	-0.023573	0.086623	0.010525	2.1235	-0.075385	0.30569	0.32436	-0.26041	-0.014551	-1.3358	0.12988	-1.0986	-0.10104	-0.35069	0.22664	-0.043304	-3.63	0.67244	0.45722	-0.0080475	-0.19237	-0.60914	0.40246	0.84405	0.16562	0.53173	-0.13719	-1.0909	-0.38853	0.24236	1.1892
TCGA-EB-A6R0-01A-21-A444-20	-0.10956	0.58857	-0.098968	-0.11558	-0.072216	-0.99391	-0.31419	0.77899	0.01754	0.21865	0.7707	0.17198	0.094788	-0.23458	-0.096956	-0.052825	-0.099299	1.3212	-0.18678	0.026407	-0.10721	1.9859	-0.65202	0.03702	-0.31359	0.030721	0.05402	-1.6192	-0.10901	-0.16343	-0.022139	-0.2194	-0.07613	-0.16296	-1.5056	0.33778	0.19022	-0.34875	0.097661	-0.57675	0.27477	-0.020829	-0.2287	0.2852	-0.32129	-0.81144	0.6995	-0.38832	-0.93225
TCGA-EB-A6QZ-01A-21-A444-20	-0.22459	-0.52751	-1.1343	-0.68851	0.31613	-1.2756	-0.85958	0.13268	1.0489	0.13631	-0.1949	0.20886	0.40142	-1.3235	0.76086	-0.85106	0.11373	1.1007	0.20405	1.1564	0.45527	0.38005	2.6723	-0.36842	-0.67658	-0.64206	0.025723	-1.0508	1.5466	-1.5754	0.39818	-1.0971	0.83325	-0.85385	-0.65615	-0.79913	0.28666	0.20699	-0.18547	-0.68939	0.34016	0.43579	0.10594	1.7716	-0.083192	-0.46152	-0.30987	1.2973	0.51824
TCGA-EB-A6QY-01A-21-A444-20	0.087037	0.52854	0.34085	-0.11649	-0.19422	-0.85036	-0.67658	0.83096	-0.05322	0.19142	0.82312	0.20596	0.13557	-0.39948	-0.08606	-1.1436	-0.088783	1.0459	-0.083676	-0.27311	-0.10228	-0.39984	-0.77242	0.13227	-0.18026	-0.0084315	0.014052	-1.5045	0.020761	-0.026977	-0.035045	0.65632	0.086241	-0.33838	-0.69373	0.79015	0.39903	-0.21968	0.2008	-0.41957	0.36148	-0.39092	-0.23462	0.96637	-0.35345	-1.1984	0.04504	-0.5856	-1.1872
TCGA-FR-A7U9-06A-21-A444-20	-0.08058	0.57207	-0.089809	-0.10484	-0.047625	-1.5587	-0.5141	0.29628	0.38509	-0.14499	-0.36589	0.48516	0.65621	-1.4055	0.68264	-1.026	-0.2705	0.28863	-0.036072	-0.60248	0.25978	-0.14733	2.2362	-1.1966	-1.5675	-1.1402	-0.41254	-1.5039	1.688	0.051661	-0.094164	-1.0645	0.84456	-0.28983	-2.0397	0.54195	0.51854	0.54367	-0.02891	-1.3281	0.57184	0.46376	-0.58244	1.1505	0.67344	-0.43851	-0.59838	1.487	-0.30883
TCGA-Z2-AA3V-06A-21-A444-20	0.32782	1.0764	0.40267	-0.33978	-0.13642	-0.81617	-1.1332	1.1627	-0.27709	0.6007	0.60435	-0.032253	0.34206	1.9211	-0.03756	-0.35374	-0.31487	2.6842	-0.058943	0.049044	-0.055906	1.4532	-1.1442	-0.093238	-0.81319	0.056039	-0.044535	-1.408	-0.032649	0.11551	0.082958	-0.0026769	0.68645	-0.099494	-0.80254	0.51657	0.19769	-0.087217	-0.18583	-0.35831	0.41856	-1.2962	-0.3962	0.83594	-0.40768	-1.1715	-0.3359	-0.37982	-1.8011
TCGA-Z2-AA3S-06A-21-A444-20	-0.19701	0.35542	0.34364	-0.99438	0.10273	-1.2273	-1.2323	0.92874	0.081929	-0.018516	1.4636	-0.040896	0.24241	-1.5403	0.17717	0.25101	-0.2643	-0.30816	-0.062861	0.018493	-0.08574	0.15702	1.2502	-0.0091193	-0.94337	-0.11073	-0.19119	-1.7323	0.5316	-0.68065	0.018741	0.10017	0.25047	-0.044033	-3.6599	0.76143	0.63656	-0.1709	-0.066869	-0.70411	0.58186	-0.42777	-0.18078	0.65229	-0.10466	-0.61153	0.45339	0.93821	-0.83778
TCGA-RP-A6K9-06A-51-A444-20	-0.0080855	0.2151	-1.9008	-2.7593	0.38554	-0.77278	-0.75985	-1.3015	0.31017	-1.0105	-0.41569	-0.10918	0.5852	-2.5395	0.34515	-1.6853	0.0698	1.0909	0.39048	0.85526	0.31443	-0.17787	2.0748	0.72493	-0.19444	0.58862	0.081654	-1.3151	0.86116	-1.6289	0.65975	-0.96671	0.72147	-0.77374	-2.966	0.16296	-0.13957	0.15023	-0.37766	-0.48502	-0.28653	0.69474	0.25313	-0.19016	0.038814	-0.88906	1.1845	0.54895	0.70412
TCGA-ER-A42K-06A-21-A444-20	-0.054873	1.1847	0.7341	0.52492	-0.051763	-0.90446	-0.0016521	1.2186	-0.20877	0.054705	-0.028123	-0.34514	0.073347	-0.66906	0.0054366	-0.59609	-0.040414	-0.49898	-0.046142	0.040645	-0.049932	-0.31135	1.4333	0.13589	1.0094	-0.426	0.36268	-1.5067	0.15467	-0.17359	-0.20696	-0.23129	0.38129	0.3461	-3.9178	0.84428	0.43639	0.17791	0.25139	-0.41042	0.34993	-0.20422	-0.10595	1.3259	-0.36164	-0.60653	1.0495	-0.74062	3.9423
TCGA-XV-AB01-01A-21-A444-20	0.045209	0.40892	-0.11236	-2.0475	0.053795	-0.70622	-1.3807	0.84477	0.17835	0.21375	1.8515	0.18377	0.15187	0.48497	-0.07783	0.0031692	-0.067642	3.2187	-0.11904	0.46339	-0.071703	-1.0391	0.16258	-0.040727	-0.48348	-0.23021	0.12572	-1.63	0.21387	-1.6357	0.016283	-1.1013	0.028383	0.00264	-4.2711	0.38741	0.27513	-0.36974	-0.21107	-0.28495	0.51202	0.22192	-0.23434	0.62724	-0.47251	-1.2624	1.4242	0.40678	0.38431
TCGA-ER-A42L-06A-21-A444-20	0.049653	0.36514	0.0047465	-0.09849	-0.25856	-0.91803	-0.76246	0.74005	0.14441	0.1488	-0.039418	-0.058879	0.28736	-1.1197	-0.013021	-0.058015	-0.071345	1.5615	-0.13785	-0.30191	-0.18417	3.2784	-0.00531	0.32369	0.45346	-0.30389	-0.23902	-1.3257	0.0036267	-0.96376	-0.020023	-0.15723	0.20798	-0.32709	-2.0361	0.41862	0.32492	-0.010131	-0.14863	-0.45967	0.334	-0.93725	-0.099578	0.30146	-0.047064	-0.94991	0.58575	-0.22887	-0.39438
TCGA-XV-AAZY-01A-21-A444-20	-0.012762	0.4739	-0.33306	-0.5408	-0.19817	-1.1774	-0.49306	0.91245	0.12165	0.47164	0.63259	0.039421	0.30117	-0.54207	0.094998	-0.48194	-0.27024	0.44765	-0.026663	-0.07148	0.073117	0.76988	0.73709	-0.12656	-0.72121	-0.17884	-0.10224	-1.4681	0.54221	-0.90318	0.12561	-0.25956	0.089542	-0.74067	-0.36109	0.76018	-0.32534	-0.0072714	-0.015861	-0.78805	0.23191	0.15837	-0.28207	0.60103	-0.32072	-1.1419	0.083502	0.83114	-1.5271
TCGA-XV-AAZW-01A-21-A444-20	0.07637	0.18424	-0.32526	-0.20075	0.032708	-1.1586	-0.22069	0.43454	0.040843	0.46117	-0.15372	0.27386	0.16029	-0.26264	0.064274	-1.1859	-0.20219	1.0807	-0.032313	0.12724	0.035578	0.10821	1.7022	-0.033132	0.3326	0.0079406	0.12632	-1.5302	0.36385	-0.34609	0.055327	-0.095513	0.34713	-0.18337	-1.8683	0.71603	-0.56009	0.038479	-0.84653	-0.53707	0.27959	0.13782	-0.29667	0.053891	-0.61031	-1.038	0.43451	-0.66483	0.32131
TCGA-EB-A41A-01A-21-A444-20	-0.02669	0.28944	-0.16743	-0.60418	-0.17811	-0.90102	-0.48532	0.66079	0.60823	-0.11531	1.4288	0.15738	0.1581	0.25832	0.041904	-0.38119	0.012865	0.41843	-0.03563	0.22082	-0.066238	0.91457	-1.8384	0.2563	-0.18849	-0.37492	0.19557	-1.3756	0.04339	-0.44383	-0.057905	0.12549	-0.084907	-0.245	-0.29576	0.506	-0.023082	0.062956	0.010677	-0.55396	0.24926	-0.43836	-0.11516	0.36954	-0.06561	-0.71008	0.50293	-0.22225	-1.0014
TCGA-XV-AAZV-01A-21-A444-20	-0.058395	0.58803	-0.052761	-0.98171	0.044292	-0.94555	-0.52245	0.36562	0.0004189	0.26899	-0.13314	0.024566	0.25658	-0.56812	-0.060543	-0.68463	0.054999	0.0062569	-0.03374	0.19798	-0.12789	0.87402	1.4868	0.15681	-0.17928	0.039779	0.085884	-1.3336	0.13448	-0.96129	-0.0048382	-0.27254	-0.12888	-0.21184	-1.9628	0.67624	0.42837	-0.357	0.16729	-0.40083	0.37472	-0.022345	-0.11915	0.54285	-0.23137	-0.84568	1.0855	0.21325	-0.82443
TCGA-EB-A41B-01A-21-A444-20	-0.10209	0.082363	-0.063593	-0.043899	-0.24993	-0.76759	-0.15504	0.70111	-0.30838	-0.19758	0.45878	-0.081873	0.21183	0.55697	-0.28747	-0.5167	0.058084	1.0976	-0.08683	0.093158	-0.096056	-0.18584	-1.4279	0.20631	0.17748	-0.15624	-0.063678	-1.4321	-0.19726	0.16057	-0.026192	0.13661	0.046918	-0.19895	0.61033	0.60908	0.3658	-0.17915	0.05603	-0.40757	0.033662	-1.2156	-0.14796	1.6582	-0.2634	-1.1504	0.64694	-0.83327	-1.014
TCGA-GF-A6C8-06A-21-A444-20	0.026837	0.70357	0.7798	-0.1457	-0.1149	-0.5473	1.1652	1.3289	-0.16457	-0.15223	-0.26739	-0.24125	0.071087	-0.42867	-0.075151	-1.2366	-0.24614	-0.087624	-0.076559	-0.20542	-0.074194	0.78727	-1.0813	0.0039214	0.61263	0.41977	-0.084867	-1.3761	-0.016357	0.10086	-0.10923	-0.06364	0.215	0.092299	-3.7537	1.067	0.13546	-0.40067	-0.079548	-0.37142	0.31652	-0.15254	-0.26171	1.3103	-0.39772	-0.26844	0.47063	-0.29087	1.0527
TCGA-GF-A6C9-06A-21-A444-20	0.041709	0.57737	0.21212	-0.41079	0.052016	-0.79911	0.22175	1.1062	0.089406	0.26433	0.3252	0.10669	0.080488	-1.3573	-0.029275	0.022884	-0.24286	-0.16263	-0.046203	-0.28878	-0.061225	2.278	0.29255	0.12802	0.23856	0.086629	0.024918	-1.4318	-0.20509	0.031948	-0.1085	-0.24572	0.32378	0.044771	-4.0852	1.0712	1.1306	-0.16867	0.0034501	-0.42652	0.28878	0.1094	-0.24048	0.50639	-0.11091	-0.46804	0.52127	-0.57215	-1.6204
TCGA-3N-A9WD-06A-21-A444-20	-0.081459	0.98218	-0.38712	-1.1826	-0.48279	-0.94963	-0.33558	0.45759	0.055869	-0.6134	0.30175	0.18708	0.33512	-0.12789	0.083242	-0.79225	-0.038561	0.58023	-0.12849	-0.18065	-0.099606	0.35838	0.88382	-0.077143	0.34273	-0.63538	-0.17609	-0.24839	0.66117	-1.3388	0.045143	-0.70258	0.30836	-0.35068	0.23156	0.75089	0.7081	0.28127	0.22894	-0.25345	0.38807	-0.38892	-0.044644	0.10393	-0.04553	-0.40061	0.35122	0.46617	-0.84158
TCGA-FR-A726-01A-21-A444-20	0.017571	0.76889	-0.97704	-0.20441	-0.086886	-1.4029	1.0561	-0.25491	0.11925	0.23592	0.80036	-0.0097029	-0.12773	-2.8977	0.071361	0.17711	-0.29546	1.4956	-0.017009	0.04511	-0.024148	-0.65262	0.49368	0.039642	0.18156	-0.89878	0.062692	-1.484	0.35584	-0.26485	-0.38439	-0.07737	0.26111	-0.72152	-2.9684	-0.38703	-1.2961	-0.58115	0.096105	-0.69038	0.19884	0.28085	-0.17561	-0.11408	-0.63179	-1.4731	0.80136	-0.41438	-0.11068
TCGA-FR-A728-01A-21-A444-20	-0.21107	0.96102	-1.0589	-0.060439	0.07442	-1.1422	-1.4733	0.8542	0.20369	0.83213	-0.24723	0.16433	-0.049835	-1.9082	0.16937	-0.62211	-0.20027	0.47657	0.095321	0.1759	0.097438	1.1448	-0.2719	0.085059	-0.27485	-0.02545	0.60941	-1.5041	0.70374	-0.283	0.12437	0.11776	0.43311	-0.67326	-3.3408	0.40152	-1.1509	-0.57377	0.33587	-0.72836	0.075979	0.17335	-0.28732	-0.54789	-0.55188	-1.6164	-0.57076	0.27286	-0.98588
TCGA-WE-AAA4-06A-21-A444-20	-0.31301	0.70178	-1.6379	-0.38414	0.095898	-0.93509	0.048652	0.26504	0.062611	0.75965	0.35813	0.17954	0.097036	-3.0727	0.29408	-0.33705	-0.30438	0.6652	0.16049	0.2958	0.25207	3.4579	0.091586	0.55146	-0.025043	-0.014308	0.14549	-1.336	0.80003	-1.1452	0.22923	-0.0074542	0.57499	-1.034	-3.089	-0.49067	-1.4831	-0.45262	0.29822	-0.64927	0.28101	0.60056	-0.17384	-0.99059	-0.79885	-1.9227	0.22124	0.046269	-0.56172
TCGA-FR-A729-06A-21-A444-20	-0.046617	0.30957	0.22651	-1.3243	-0.094886	-0.91489	-0.14031	1.648	-0.10653	0.18264	1.0579	0.034907	0.11815	-1.2606	-0.042795	0.30564	-0.15179	0.049992	-0.094132	-0.18065	-0.1385	1.6951	-0.39483	-0.029125	-0.43427	0.30826	0.15584	-1.3918	-0.27894	-0.39863	-0.0071266	-0.36595	0.25516	-0.090692	-2.8707	0.76118	0.63811	-0.25307	0.032843	-0.55395	0.41329	-0.89284	-0.27137	0.63201	-0.23341	-0.88082	0.52348	-0.8238	-0.92091
TCGA-YG-AA3O-06A-21-A444-20	-0.070363	0.72321	0.51836	-0.6822	0.29739	-0.80421	-0.6767	1.4025	-0.17046	0.51174	0.52963	-0.018525	0.28094	-0.33217	-0.1511	-0.92891	-0.0065262	2.1981	-0.021885	0.27928	-0.14232	0.22226	-0.48582	-0.13818	-0.32452	0.047499	-0.13605	-1.399	0.056625	0.17875	0.04588	0.36329	0.25602	0.027663	-0.34064	0.63467	0.34474	-0.40322	-0.015018	-0.35077	0.40167	0.015212	-0.37519	0.48016	-0.2328	-0.68818	1.0184	0.50538	-1.0912
TCGA-YG-AA3P-06A-21-A444-20	-0.20143	0.32146	0.28472	-0.55986	-0.1618	-0.81094	-0.41248	-0.50725	-0.15499	-0.1659	1.9656	-0.17085	0.072403	-1.2715	-0.073043	-0.11362	-0.14196	0.91131	-0.012319	-0.0088536	-0.075625	-0.7227	-0.34917	0.035503	-0.35734	0.33346	0.18028	-1.6091	-0.097603	0.2615	-0.015535	0.089913	0.11454	0.039377	-4.3651	0.5834	0.89628	-0.30032	0.105	-0.3315	0.14968	-0.77564	-0.20262	3.0005	-0.26448	-0.89343	1.3227	-0.29485	-0.88393
TCGA-DA-A960-01A-21-A444-20	0.51428	0.018561	-0.94979	-0.82386	0.051336	-0.70367	-1.4999	0.21767	0.28828	0.43182	1.2626	-0.081887	0.23425	-0.1629	-0.089738	-1.0448	0.01182	0.98696	0.10448	0.25298	0.028524	-0.098714	0.18436	0.50668	0.022824	-0.16081	0.62059	-1.3512	0.70905	-1.1593	-0.2809	-0.1738	0.71029	-0.23086	0.61881	0.65917	-0.83407	-0.11485	-0.84551	-0.33716	0.54487	-0.49599	0.10496	0.0002847	0.032549	-1.2459	0.021411	-0.23242	-1.2497
TCGA-DA-A95Z-06A-21-A444-20	0.011732	1.0984	-0.11635	-0.054104	0.027972	-0.83603	-0.12284	0.36076	-0.22764	0.4998	0.26638	-0.1406	0.14695	-2.1392	-0.2365	-1.0417	-0.2739	-0.3831	-0.10152	-0.094135	-0.094644	1.0419	0.091923	-0.1846	-0.54914	0.13707	0.022348	-1.7012	-0.35875	0.93982	0.15536	-0.030863	-0.0026119	0.43078	-4.2962	0.60683	0.21337	-0.40457	-0.035556	-0.42265	0.043994	-0.69036	-0.39086	0.57129	-0.37977	-0.60999	0.3953	-0.83683	-0.58774
TCGA-DA-A95V-06A-21-A444-20	0.030518	0.18053	-1.7538	-1.7278	-0.10404	-0.65144	-0.81738	-0.057096	0.34727	-0.4495	0.76768	-0.26272	0.23602	0.33493	-0.12517	-0.79511	-0.0068745	-0.18908	-0.073003	0.2643	-0.082394	-0.24935	-0.69615	0.25557	0.0094727	0.11251	-0.019314	-1.434	0.22156	-1.0669	0.2849	-0.3271	0.65164	0.019211	0.64517	0.20435	-0.29286	-0.058603	-0.33607	-0.22472	0.29095	-0.96112	-0.065274	1.2065	-0.25979	-1.0032	0.20858	0.30372	-0.53971
TCGA-FR-A8YE-06A-21-A444-20	-0.018129	0.12339	-0.086252	-0.54493	0.024645	-0.8593	-0.32679	0.82775	-0.14637	0.33044	0.31251	0.21401	0.15517	-0.52553	0.035396	-0.59899	-0.09143	-0.20764	-0.049652	0.22393	-0.1063	-0.33776	1.7087	0.065549	0.057234	-0.43884	0.11679	-1.3955	0.021994	-0.83719	-0.0089016	-0.53335	0.17546	0.0093047	-2.4357	0.34092	0.29741	-0.26516	-0.16734	-0.34323	0.30182	-0.71865	-0.16593	0.81824	-0.29671	-0.60471	2.0982	-0.34652	1.2682
TCGA-FR-A8YC-06A-21-A444-20	0.094582	-0.64179	-1.8333	-0.66011	1.0194	-0.63081	0.09632	-1.2028	0.63688	0.18649	-0.18723	0.28736	0.2735	-2.3029	0.22819	-1.1271	0.58504	0.34925	0.44575	1.701	0.30913	1.7488	-1.898	0.57016	2.2851	-0.67439	0.55903	-0.73375	1.3664	-1.2975	-0.042765	-0.45427	1.3676	-0.54776	-2.3612	-0.88295	-0.63646	-0.41148	0.80419	-0.64866	-0.37285	0.30291	0.047549	-1.0284	-0.54239	-1.5864	1.5486	0.79211	-0.83055
TCGA-FR-A8YD-06A-21-A444-20	-0.032558	0.57264	-0.37195	-0.51244	0.082389	-0.73097	1.0459	0.47741	0.013525	-0.035247	0.67686	-0.1728	0.17269	-0.040769	-0.1449	-0.65654	-0.029058	0.54567	-0.031014	0.2224	-0.049465	-0.56356	0.18489	0.03608	-0.31653	-0.59876	0.33477	-1.4408	0.093257	-0.052412	-0.31014	-0.33999	0.26976	0.31921	-2.5976	0.72708	0.33025	-0.17436	-0.080791	-0.32164	0.66764	-0.96902	-0.29541	1.0227	-0.21013	-0.34663	0.9123	-1.1208	-0.28032
TCGA-WE-A8ZT-06A-21-A444-20	0.24028	0.75373	0.1002	0.35459	0.37417	-0.87741	-1.782	1.4349	-0.39521	0.47231	0.20689	0.021961	0.15664	-0.29666	-0.16869	-0.51369	-0.11246	-0.50265	-0.10288	0.11037	-0.21361	-0.64347	0.063051	-0.064482	0.65454	0.07752	0.10329	-1.5919	-0.19444	-0.78301	0.065235	-0.51765	0.21271	0.49891	-3.5261	0.5063	0.78024	-0.41527	0.09578	-0.44407	0.21546	-1.7363	-0.39286	1.0639	-0.47148	-0.7019	0.73884	-0.42284	0.8635
TCGA-3N-A9WC-06A-21-A444-20	0.073247	0.11536	-0.20633	-0.60995	0.019874	-0.90438	-0.14029	0.43531	0.56335	-0.013943	0.99548	-0.1183	0.17145	-1.0193	-0.10227	0.040121	0.10091	-0.29959	-0.085888	0.16942	-0.15625	1.2585	0.11131	0.32591	0.37368	-0.20233	0.07578	-1.3254	0.13626	-0.56931	0.088458	-0.24206	0.088918	-0.22145	-3.3811	0.67861	0.45585	-0.14986	-0.105	-0.43227	0.34025	-0.41226	-0.13132	0.37592	-0.18504	-0.95229	0.34946	0.64349	-0.47008
TCGA-W3-AA1O-06A-21-A444-20	0.10314	1.0132	1.066	-0.24035	-0.20842	-0.97851	-0.6326	0.5672	-0.20423	-0.008561	0.086818	0.097605	0.29605	-0.078266	-0.084249	-0.67402	-0.17424	0.63007	-0.14278	-0.25496	-0.16583	-0.32298	0.10839	0.16587	0.43191	0.049056	-0.1239	-1.4314	0.14358	0.80277	0.0075988	-0.059953	0.23482	-0.38195	-0.0061684	0.70742	0.44524	-0.24317	0.03943	-0.69005	0.32035	-0.37214	-0.22326	0.92322	-0.34522	-1.265	0.42179	-0.2272	-0.23339
TCGA-WE-A8ZR-06A-21-A444-20	0.053684	0.98135	-0.36453	-0.52096	-0.24534	-0.91999	-0.89391	0.60372	-0.24953	0.12807	-0.064881	-0.1978	0.16298	-0.278	-0.095634	-0.91661	-0.15577	2.872	-0.080111	-0.1189	-0.12213	-0.58174	-0.70073	0.0021923	-0.41991	0.087215	-0.27622	-1.5332	-0.10812	0.067276	0.023791	0.013386	0.22692	0.008697	-0.49244	0.39096	0.08161	-0.40411	0.07664	-0.4591	0.48396	0.018818	-0.34486	0.8334	-0.2819	-0.81824	0.56134	0.34251	-0.76774
TCGA-WE-A8ZO-06A-21-A444-20	-0.24644	-0.12564	-0.48704	-0.69422	-0.14293	-1.1363	-1.263	0.15215	1.0294	0.12753	0.1878	0.96807	0.71317	-1.1158	0.49089	-1.035	-0.25311	0.30558	-0.016677	-0.30119	0.12621	0.14054	2.5146	-0.66791	-0.64882	-0.64381	-0.32379	-1.8541	1.3253	-1.993	0.42002	-1.3037	0.54032	-0.31424	-2.9594	0.026184	-0.09856	-0.0096278	-0.25974	-1.0608	0.19107	0.48556	-0.13506	0.78551	0.69428	-0.45095	1.6185	1.0838	0.59034
TCGA-WE-A8ZY-06A-21-A444-20	0.096093	0.57741	0.64298	-0.72019	-0.058928	-0.53224	-0.55956	0.81551	0.11047	0.70976	-0.25798	0.006265	0.065553	0.34607	-0.13095	-0.29956	-0.093892	1.3896	-0.10072	0.044396	0.016424	0.26541	-0.38147	-0.086313	-0.26823	0.14559	-0.15878	-1.5352	-0.18125	-0.27291	-0.10162	-0.053013	0.25364	0.062967	-0.73711	0.62586	0.23178	-0.40767	-0.031876	-0.11781	0.40949	-0.36441	-0.31526	0.94862	-0.14326	-0.89512	0.9436	-0.70644	-1.1871
TCGA-LH-A9QB-06A-21-A444-20	-0.071525	0.41639	0.40243	-0.42121	-0.2501	-0.61635	-0.87696	-0.60179	-0.078036	-0.095174	0.050321	-0.15681	0.090716	-0.0691	-0.18416	-0.22896	-0.063418	0.10519	-0.0062647	0.020991	-0.22197	0.021713	1.4846	0.1522	1.7636	-0.296	-0.12691	-1.5624	-0.23366	-0.81641	-0.19146	-0.58973	0.28797	-0.0069773	-3.5331	0.46939	0.48336	-0.10349	0.040737	-0.12948	0.21855	0.3593	-0.14736	1.356	-0.26679	-0.34073	0.81001	-0.56275	1.7926
TCGA-WE-A8ZQ-06A-51-A444-20	-0.16242	0.81155	-0.14759	-1.2241	0.058279	-0.64663	-0.60986	0.70824	0.021926	0.05149	0.71352	0.085747	0.32	-0.43798	-0.11567	-0.11907	-0.00063052	0.34287	-0.073144	0.31035	-0.1859	-0.36353	0.86209	-0.094845	0.72699	-0.39362	0.032929	-1.5334	-0.10686	-0.32795	0.070746	-0.19143	0.047607	0.12095	-1.3042	0.17379	0.32835	0.17973	-0.076971	-0.20421	0.099331	-0.36069	-0.35767	0.77894	-0.32597	-0.63221	1.2837	-0.6254	2.1798
TCGA-XV-A9W5-01A-21-A444-20	-0.24946	0.30333	0.030218	-0.63992	-0.026969	-0.89026	-0.36196	0.30244	-0.12045	0.35939	0.00059595	0.092587	0.14839	-0.13136	0.042882	-0.42955	-0.19205	-0.051662	-0.024288	-0.18601	-0.021139	1.84	2.2408	0.070228	0.79183	-0.26454	0.16244	-1.5847	-0.14778	-0.46865	0.067725	-0.54171	-0.02621	0.13138	-2.5347	0.54471	0.43692	-0.38055	0.055572	-0.43551	0.19101	0.17886	-0.33722	0.55275	-0.41923	-0.66313	1.1206	-0.43982	1.7897
TCGA-XV-A9VZ-01A-21-A444-20	-0.22342	-0.35747	0.098131	-0.22487	0.27482	-0.60992	-1.0545	-0.039484	0.43156	0.37914	1.2111	0.3545	0.21997	-0.48621	0.023467	-0.25083	-0.1079	0.97886	0.09668	0.42278	0.19985	0.62835	2.4713	0.050726	2.5128	-0.074025	0.23145	-1.5671	0.87959	-0.75589	-0.021544	-0.68316	0.67711	-0.61902	-0.5565	-0.60551	-0.78909	-0.31816	0.3484	-0.26714	-0.15399	0.18712	-0.22058	-1.1309	0.49497	-1.4447	-0.5318	-0.62252	-0.89769
TCGA-XV-A9W2-01A-21-A444-20	0.013025	0.84681	-0.42731	0.1602	-0.11171	-0.6388	0.24849	0.2004	0.10162	-0.085796	0.060404	9.3959e-05	0.095836	-1.1265	-0.16474	-0.051609	-0.11029	0.64699	-0.018761	0.3884	-0.057785	0.013284	0.41415	0.4352	0.42212	-0.31768	0.37143	-1.469	0.37743	0.12299	0.011716	-0.027209	0.2464	-0.21342	-2.7485	0.72432	-0.20816	-0.45232	0.39409	-0.56209	0.24751	0.11538	-0.098172	2.054	-0.34596	-1.3239	0.81356	0.0054642	-1.4052
TCGA-WE-AAA3-06A-21-A444-20	0.10547	-0.095471	-0.5185	-1.1175	0.019465	-1.1734	-0.52148	-0.022519	0.51295	-0.26479	0.66	0.11193	0.49093	-0.44102	0.23281	-1.6873	0.040701	-0.30678	0.080542	1.0887	0.20434	0.21513	1.1073	-0.024075	-0.35456	-0.56216	-0.11834	-1.384	1.1951	-1.3294	0.34123	-0.70353	-0.099658	-0.19068	-0.88076	0.29497	0.67212	-0.1416	-0.20063	-0.58027	0.33433	0.26165	-0.20663	1.0666	0.34541	-0.55433	2.1833	1.3331	0.43948
TCGA-WE-AA9Y-06A-21-A444-20	-0.017765	0.32055	-0.011364	-0.9635	0.177	-0.43818	0.21433	0.30854	0.19649	-0.043453	0.20879	0.16116	0.47604	-0.0060609	0.21781	-1.2	-0.13208	0.41518	0.05314	0.42213	0.042703	-0.60672	0.13581	0.33817	-0.41086	-0.032389	-0.19079	-1.5092	0.25227	-1.0749	0.17272	0.40913	-0.22296	-0.15362	-0.52195	0.5494	0.28655	-0.20245	-0.27385	-0.32216	0.14761	0.29506	-0.10895	0.50267	-0.12886	-0.91825	0.80539	0.54032	-1.6892
TCGA-W3-AA1Q-06A-21-A444-20	0.13106	0.43001	-0.12022	-1.0545	-0.49788	-0.39242	-0.41065	0.18936	1.0021	0.13455	0.70523	-0.17439	0.20297	-0.40664	-0.21759	-0.3859	0.20299	-0.038461	-0.012333	0.070163	-0.24226	-0.027134	-1.4589	0.73455	0.30653	-0.10817	-0.023373	-1.2412	-0.127	-0.73248	-0.12818	-0.15489	-0.022438	-0.14006	-0.87901	0.54228	0.080914	-0.13538	-0.094491	-0.18811	0.46673	-1.3313	0.21272	0.55307	0.16	-0.62558	0.75814	-0.63233	0.027505
[truncated: 124 more columns]
