# Supplementary material for: Estimation of the proteomic cancer co-expression sub networks by using association estimators
Source: PLoS One. 2017 Nov 16;12(11):e0188016. doi: 10.1371/journal.pone.0188016 (PMC5690670; doi:10.1371/journal.pone.0188016)
Supplement: S9 Table — (XLSX) [file pone.0188016.s012.xlsx]

## Sheet: BRCA
	S9 Table.P-values (by FET) of association estimators on gene level analysis for BRCA dataset by module size.
	Module size = 7					Module size = 8					Module size = 9
	Estimator	Module Number (modules that satisfy the conditions at pathway level)	P-Value	Precision score		Estimator	Module Number (modules that satisfy the conditions at pathway level)	P-Value	Precision score		Estimator	Module Number (modules that satisfy the conditions at pathway level)	P-Value	Precision score
	Adjacency	Module1	0.00010897	6/7 = 0.86		Adjacency	Module1	8.23307e-05	5/8 = 0.63		Adjacency	Module1	2.02937e-08	3/9 = 0.33
		Module2	0.00345741				Module2	6.04652e-07				Module2	4.26182e-05
		Module3	6.04652e-07				Module3	0.0013525				Module3	8.5956e-06
		Module4	0.0016386				Module4	0.00121938			Kendall	Module1	0.00228932	4/9 = 0.44
		Module5	0.0013525				Module5	6.88979e-06				Module2	0.04029
		Module6	6.88979e-06			Kendall	Module1	1.48585e-06	4/8 = 0.5			Module3	0.04029
	Kendall	Module1	7.4507e-05	4/7 = 0.57			Module2	7.93804e-09				Module4	8.5956e-06
		Module2	1.42424e-08				Module3	0.00211692			Empirical	Module1	5.08936e-07	5/9 = 0.56
		Module3	5.39901e-05				Module4	0.000476445				Module2	2.33937e-07
		Module4	0.00179152			Empirical	Module1	9.95472e-05	6/8 = 0.75			Module3	0.00109294
	Empirical	Module1	0.000118956	5/7 = 0.71			Module2	4.26182e-05				Module4	0.000973201
		Module2	8.23307e-05				Module3	4.24971e-07				Module5	0.0297044
		Module3	8.3548e-07				Module4	2.33937e-07			MM	Module1	2.17674e-06	3/9 = 0.33
		Module4	3.29431e-05				Module5	0.00109294				Module2	5.08936e-07
		Module5	0.000973201				Module6	0.000973201				Module3	3.29431e-05
	MM	Module1	0.00510248	6/7 = 0.86		MM	Module1	1.92454e-06	3/8 = 0.38		Pearson	Module1	0.00304282	5/9 = 0.56
		Module2	5.39901e-05				Module2	4.24971e-07				Module2	0.00228932
		Module3	7.13145e-07				Module3	3.29431e-05				Module3	0.0013525
		Module4	4.26182e-05			Pearson	Module1	7.4507e-05	4/8 = 0.5			Module4	0.000860212
		Module5	2.1329e-05				Module2	6.04652e-07				Module5	0.000654618
		Module6	1.87529e-07				Module3	0.0016386			SG	Module1	0.00389686	5/9 = 0.56
	Pearson	Module1	2.45265e-06	5/7 = 0.71			Module4	2.88398e-07				Module2	0.0013525
		Module2	0.00345741			SG	Module1	9.95472e-05	5/8 = 0.63			Module3	1.53262e-05
		Module3	6.7186e-05				Module2	5.08936e-07				Module4	0.00109294
		Module4	2.25048e-11				Module3	4.24971e-07				Module5	1.15616e-07
		Module5	1.81647e-05				Module4	4.24971e-07			Shrink	Module1	7.4507e-05	6/9 = 0.67
	SG	Module1	7.71446e-08	5/7 = 0.71			Module5	0.0013525				Module2	6.7186e-05
		Module2	9.95472e-05			Shrink	Module1	0.000164825	7/8 = 0.88			Module3	0.0016386
		Module3	5.08936e-07				Module2	0.00228932				Module4	1.53262e-05
		Module4	4.24971e-07				Module3	0.00211692				Module5	1.48349e-07
		Module5	0.0013525				Module4	2.48357e-05				Module6	8.85912e-08
	Shrink	Module1	0.00012952	7/7 = 1			Module5	2.88398e-07			Spearman	Module1	7.13145e-07	5/9 = 0.56
		Module2	0.00010897				Module6	0.0376542				Module2	0.0662609
		Module3	0.00265336				Module7	0.000397734				Module3	5.15041e-09
		Module4	0.0016386			Spearman	Module1	6.03522e-05	3/8 = 0.38			Module4	3.29431e-05
		Module5	1.53262e-05				Module2	0.00228932				Module5	1.05588e-05
		Module6	1.48349e-07				Module3	0.0688198				Module6	0.000562085
		Module7	1.15616e-07				Module4	0.00149225			KDE	Module1	0.000118956	3/9 = 0.33
	Spearman	Module1	6.03522e-05	3/7 = 0.43		KDE	Module1	0.000118956	4/8 = 0.5			Module2	6.7186e-05
		Module2	0.00228932				Module2	6.7186e-05				Module3	0.00246815
		Module3	0.0688198				Module3	0.00246815			B.spline	Module1	8.23307e-05	4/9 = 0.44
		Module4	0.00149225				Module4	6.42474e-09				Module2	7.4507e-05
	KDE	Module1	0.000140676	3/7 = 0.43		B.spline	Module1	1.12612e-06	4/8 = 0.5			Module3	0.00149225
		Module2	0.00246815				Module2	2.87016e-05				Module4	0.000562085
		Module3	6.42474e-09				Module3	0.0016386
	B.spline	Module1	1.12612e-06	4/7 = 0.57			Module4	0.0559563
		Module2	2.87016e-05				Module5	1.05116e-09
		Module3	0.0016386
		Module4	0.0559563
		Module5	1.05116e-09
	Example for Module size: 8 (P-value<0.05)
	Estimator	Module number (modules that satisfy the conditions at pathway level)	P-Value	Precision score	Explanation
	Adjacency	Module1	8.23307e-05	5/8 = 0.63	5 modules satisfy the conditions at the pathway level, and the P-value of all of these modules is less than 0.05. Thus, the precison score of the Adjacency estimator at the gene level is 5/8 (0.63).
		Module2	6.04652e-07
		Module3	0.0013525
		Module4	0.00121938
		Module5	6.88979e-06
	Kendall	Module1	1.48585e-06	4/8=0.5	4 modules satisfy the conditions at the pathway level, and the P-value of all of these modules is less than 0.05. Thus, the precison score of the Kendall estimator at the gene level is 4/8 (0.5).
		Module2	7.93804e-09
		Module3	0.00211692
		Module4	0.000476445
	Spearman	Module1	6.03522e-05	3/8=0.38	4 modules satisfy the conditions of the pathway level, and only 3 of these modules have a P-value less than 0.05. Therefore, the precison score of the Spearman estimator at the gene level is 3/8 (0.38).
		Module2	0.00228932
		Module3	0.0688198
		Module4	0.00149225
	B.spline	Module1	1.12612e-06	4/8=0.5	5 modules satisfy the conditions of the pathway level, and only 4 of these modules have a P-value less than 0.05. Therefore, the precison score of the B.spline estimator at the gene level is 4/8 (0.5).
		Module2	2.87016e-05
		Module3	0.0016386
		Module4	0.0559563
		Module5	1.05116e-09
